# Supplementary material for: Single-cell transcriptomic analysis of honeybee brains identifies vitellogenin as caste differentiation-related factor
Source: iScience. 2022 Jun 18;25(7):104643. doi: 10.1016/j.isci.2022.104643 (PMC9254125; doi:10.1016/j.isci.2022.104643)
Supplement: Table S4. Predicted marker genes for all cell clusters, related to Figure 1 [file mmc2.xlsx]

## Sheet: Table S4
Gene	p_val	avg_logFC	pct.1	pct.2	p_val_adj	cluster	Symbol	Gene description
LOC408699	0	0.739135	0.783	0.683	0	0	LOC408699	high affinity cAMP-specific and IBMX-insensitive 3',5'-cyclic phosphodiesterase 8
LOC413569	0	0.694738	0.898	0.861	0	0	LOC413569	tyrosine-protein phosphatase Lar
GeneID-409817	0	0.68879	0.874	0.79	0	0	Abscam	Dscam family member AbsCAM
LOC102655100	0	0.684093	0.993	0.972	0	0	LOC102655100	protein Cep78 homolog
LOC410270	0	0.671714	0.842	0.841	0	0	LOC410270	acetylcholinesterase
LOC726842	0	0.661096	0.551	0.526	0	0	LOC726842	optomotor-blind protein
LOC107966103	0	0.656273	0.998	0.983	0	0	LOC107966103	uncharacterized LOC107966103
LOC113218601	0	0.648905	1	0.996	0	0	LOC113218601	uncharacterized LOC113218601
LOC107966102	0	0.638175	0.999	0.989	0	0	LOC107966102	uncharacterized LOC107966102
GeneID-552255	0	0.561845	0.774	0.664	0	0	Br-c	broad-complex
GeneID-408423	0	0.552851	0.45	0.522	0	0	Foxp	FoxP protein
LOC113218600	0	0.548092	0.868	0.848	0	0	LOC113218600	uncharacterized LOC113218600
LOC410756	0	0.523919	0.867	0.813	0	0	LOC410756	regulating synaptic membrane exocytosis protein 1
LOC725885	0	0.506867	0.818	0.744	0	0	LOC725885	Krueppel-like factor 7
GeneID-406150	0	0.502259	0.761	0.707	0	0	Glurb	metabotropic glutamate receptor B
LOC100577073	0	1.06679	0.674	0.432	0	1	LOC100577073	pigment-dispersing hormone peptides
LOC408650	0	0.95824	0.943	0.892	0	1	LOC408650	inositol oxygenase
LOC409512	0	0.931334	0.763	0.706	0	1	LOC409512	neural/ectodermal development factor IMP-L2
LOC408864	0	0.856242	0.977	0.95	0	1	LOC408864	waprin-Phi1
LOC100578023	0	0.838534	0.586	0.601	0	1	LOC100578023	SIFamide-related peptide
LOC408817	0	0.832891	0.93	0.877	0	1	LOC408817	alanine--glyoxylate aminotransferase 2-like
GeneID-678511	0	0.829501	0.363	0.432	0	1	Qbp-1	Queen brain-selective protein-1
LOC725540	0	0.818782	0.904	0.79	0	1	LOC725540	uncharacterized LOC725540
LOC726997	0	0.786815	0.664	0.576	0	1	LOC726997	uncharacterized LOC726997
LOC409187	0	0.718883	0.882	0.783	0	1	LOC409187	MD-2-related lipid-recognition protein
LOC408859	0	0.717781	0.846	0.721	0	1	LOC408859	pyrroline-5-carboxylate reductase 2
LOC408299	0	0.671131	0.906	0.832	0	1	LOC408299	purine nucleoside phosphorylase
GeneID-408689	0	0.602132	0.794	0.708	0	1	Fabp	fatty acid binding protein
GeneID-551643	0	0.597235	0.906	0.873	0	1	Tret1	trehalose transporter 1
LOC724644	0	0.58504	0.953	0.924	0	1	LOC724644	uncharacterized LOC724644
LOC102654166	0	0.581054	0.964	0.948	0	1	LOC102654166	trichohyalin
LOC551684	0	0.577576	0.915	0.876	0	1	LOC551684	ferritin heavy polypeptide-like 17
LOC725616	0	0.569962	0.695	0.646	0	1	LOC725616	allatostatin C
LOC551496	0	0.553742	0.844	0.734	0	1	LOC551496	H/ACA ribonucleoprotein complex subunit GAR1
LOC411576	0	0.546175	0.806	0.79	0	1	LOC411576	phosphoglycerate kinase
LOC551028	0	0.546021	0.779	0.734	0	1	LOC551028	cytochrome P450 6a14-like
LOC410380	0	0.545136	0.876	0.781	0	1	LOC410380	neprilysin-2
LOC726861	0	0.527141	0.696	0.273	0	1	LOC726861	myosuppressin
GeneID-406108	0	0.526203	0.758	0.69	0	1	Tspan6	tetraspanin 6
LOC102656130	0	0.524951	0.772	0.681	0	1	LOC102656130	uncharacterized LOC102656130
GeneID-725103	0	0.522745	0.855	0.76	0	1	CSP6	chemosensory protein 6
LOC408421	0	0.513629	0.856	0.738	0	1	LOC408421	uncharacterized LOC408421
LOC725318	0	1.46543	0.996	0.756	0	2	LOC725318	transmembrane protein 114
GeneID-408521	0	1.3115	1	0.993	0	2	Mblk-1	transcription factor mblk-1-like
LOC410216	0	1.22783	0.99	0.754	0	2	LOC410216	reticulocalbin-2
LOC100576247	0	1.2018	0.988	0.711	0	2	LOC100576247	frizzled 2
LOC411212	0	1.18355	0.996	0.785	0	2	LOC411212	discoidin domain-containing receptor 2
LOC408988	0	1.05498	0.998	0.862	0	2	LOC408988	uncharacterized LOC408988
LOC408804	0	1.00586	1	0.996	0	2	LOC408804	1-phosphatidylinositol 4,5-bisphosphate phosphodiesterase epsilon-1
LOC726262	0	0.974232	1	0.775	0	2	LOC726262	adenylate cyclase type 8-like
LOC724220	0	0.879133	0.983	0.801	0	2	LOC724220	synaptotagmin-10
LOC410178	0	0.856763	0.989	0.812	0	2	LOC410178	disks large homolog 5
LOC113218523	0	0.84907	0.987	0.775	0	2	LOC113218523	uncharacterized LOC113218523
LOC102654200	0	0.843527	0.973	0.683	0	2	LOC102654200	uncharacterized LOC102654200
LOC409000	0	0.835211	0.993	0.83	0	2	LOC409000	cell adhesion molecule 2
GeneID-408764	0	0.834928	0.996	0.875	0	2	Cac	cacophony
LOC552608	0	0.825738	0.991	0.83	0	2	LOC552608	uncharacterized LOC552608
LOC413040	0	0.821203	0.98	0.774	0	2	LOC413040	G-protein coupled receptor 52
LOC410577	0	0.797228	0.986	0.755	0	2	LOC410577	acid sphingomyelinase-like phosphodiesterase 3a
LOC410371	0	0.777123	0.987	0.796	0	2	LOC410371	calcium-transporting ATPase sarcoplasmic/endoplasmic reticulum type
LOC413473	0	0.774067	0.984	0.811	0	2	LOC413473	GTPase-activating Rap/Ran-GAP domain-like protein 3
LOC412299	0	0.772356	0.995	0.832	0	2	LOC412299	muscarinic acetylcholine receptor DM1
LOC412965	0	0.771589	0.906	0.59	0	2	LOC412965	synaptotagmin-14
LOC410001	0	0.770317	0.999	0.932	0	2	LOC410001	regulating synaptic membrane exocytosis protein 2
LOC408680	0	0.761701	0.999	0.901	0	2	LOC408680	ryanodine receptor
LOC408865	0	0.755471	0.993	0.868	0	2	LOC408865	uncharacterized LOC408865
LOC107965041	0	0.754972	0.959	0.63	0	2	LOC107965041	solute carrier organic anion transporter family member 4A1-like
LOC411871	0	0.743649	0.984	0.822	0	2	LOC411871	dual specificity tyrosine-phosphorylation-regulated kinase 2-like
LOC410866	0	0.740248	0.93	0.761	0	2	LOC410866	LIM domain only protein 3
GeneID-406070	0	0.727796	0.948	0.685	0	2	DopR2	dopamine receptor 2
LOC408791	0	0.722739	0.997	0.925	0	2	LOC408791	1-phosphatidylinositol 4,5-bisphosphate phosphodiesterase classes I and II
LOC406096	0	0.72255	0.996	0.919	0	2	LOC406096	type I inositol 1,4,5-trisphosphate 5-phosphatase
LOC408767	0	0.717674	0.792	0.506	0	2	LOC408767	protein dachsous
LOC409970	0	0.704643	0.855	0.532	0	2	LOC409970	thrombospondin type-1 domain-containing protein 4
LOC412245	0	0.698614	0.96	0.727	0	2	LOC412245	acidic mammalian chitinase
GeneID-551691	0	0.694784	1	1	0	2	Camkii	calcium/calmodulin-dependent protein kinase II
LOC409108	0	0.694671	0.983	0.819	0	2	LOC409108	uncharacterized LOC409108
LOC726401	0	0.692201	0.984	0.764	0	2	LOC726401	ras-specific guanine nucleotide-releasing factor 2
LOC408914	0	0.690572	0.997	0.9	0	2	LOC408914	BAI1-associated protein 3
LOC408447	0	0.688105	0.925	0.672	0	2	LOC408447	neurotactin
LOC551498	0	0.684431	0.99	0.848	0	2	LOC551498	uncharacterized LOC551498
LOC410609	0	0.677429	0.982	0.787	0	2	LOC410609	disintegrin and metalloproteinase domain-containing protein 10-like
LOC725548	0	0.674837	0.984	0.811	0	2	LOC725548	protein FAM151B
LOC410278	0	0.67291	0.912	0.667	0	2	LOC410278	putative inorganic phosphate cotransporter
LOC408769	0	0.669223	1	0.924	0	2	LOC408769	excitatory amino acid transporter
LOC408835	0	0.667933	0.998	0.896	0	2	LOC408835	neuroendocrine convertase 2
LOC409791	0	0.660725	1	0.994	0	2	LOC409791	cAMP-dependent protein kinase catalytic subunit
LOC724852	0	0.658401	0.892	0.607	0	2	LOC724852	LHFPL tetraspan subfamily member 6 protein
LOC408992	0	0.658336	1	0.99	0	2	LOC408992	NPC intracellular cholesterol transporter 1 homolog 1b
LOC100577364	0	0.65365	0.985	0.838	0	2	LOC100577364	FERM, ARHGEF and pleckstrin domain-containing protein 1
LOC408298	0	0.643189	0.996	0.943	0	2	LOC408298	pumilio homolog 2
LOC406124	0	0.634261	0.996	0.894	0	2	LOC406124	gamma-aminobutyric acid receptor subunit beta
GeneID-410435	0	0.630338	0.955	0.778	0	2	5-HT1	serotonin receptor
LOC113218923	0	0.626248	0.99	0.831	0	2	LOC113218923	uncharacterized LOC113218923
LOC408372	0	0.624857	1	0.99	0	2	LOC408372	poly(rC)-binding protein 3
LOC100577692	0	0.623499	0.88	0.608	0	2	LOC100577692	transcription factor btd
GeneID-406111	0	0.620178	0.919	0.636	0	2	Dop1	dopamine receptor, D1
LOC725033	0	0.615485	0.864	0.541	0	2	LOC725033	uncharacterized LOC725033
LOC550655	0	0.613264	0.915	0.692	0	2	LOC550655	protein FAM49B
LOC725557	0	0.608655	0.867	0.495	0	2	LOC725557	cuticle protein 7
LOC102656910	0	0.605876	0.825	0.56	0	2	LOC102656910	uncharacterized LOC102656910
LOC408811	0	0.603824	0.988	0.874	0	2	LOC408811	transmembrane and coiled-coil domains protein 2
LOC410467	0	0.601397	0.989	0.863	0	2	LOC410467	uncharacterized LOC410467
LOC411201	0	0.60051	0.929	0.712	0	2	LOC411201	discoidin domain-containing receptor 2
LOC409390	0	0.592748	0.998	0.979	0	2	LOC409390	cAMP-dependent protein kinase type II regulatory subunit
LOC410498	0	0.589753	1	0.981	0	2	LOC410498	potassium voltage-gated channel subfamily H member 6
LOC408430	0	0.589741	1	0.998	0	2	LOC408430	voltage-dependent L-type calcium channel subunit beta-2
GeneID-552785	0	0.588875	0.96	0.75	0	2	pHCl	ligand-gated ion channel pHCl
LOC724962	0	0.587942	0.812	0.522	0	2	LOC724962	uncharacterized LOC724962
LOC551623	0	0.581892	0.878	0.588	0	2	LOC551623	nucleolysin TIAR
LOC725164	0	0.57956	0.894	0.603	0	2	LOC725164	serine-rich adhesin for platelets
GeneID-406110	0	0.579339	0.964	0.762	0	2	TyrR	tyramine receptor
LOC409422	0	0.57712	0.996	0.919	0	2	LOC409422	uncharacterized LOC409422
GeneID-406106	0	0.556666	0.993	0.927	0	2	Pkc	protein kinase C
LOC100576683	0	0.549154	0.977	0.703	0	2	LOC100576683	uncharacterized LOC100576683
GeneID-408995	0	0.548522	0.819	0.54	0	2	Dop3	D2-like dopamine receptor
LOC724440	0	0.545461	0.949	0.743	0	2	LOC724440	calcium-transporting ATPase type 2C member 1
LOC410222	0	0.544384	0.76	0.675	0	2	LOC410222	zinc finger protein 853
LOC409849	0	0.541721	0.938	0.67	0	2	LOC409849	immunoglobulin-like and fibronectin type III domain containing 12
LOC408694	0	0.541592	0.867	0.569	0	2	LOC408694	plastin-2
LOC411181	0	0.536987	0.99	0.882	0	2	LOC411181	sodium- and chloride-dependent glycine transporter 1
LOC409981	0	0.530183	0.974	0.84	0	2	LOC409981	titin
LOC410353	0	0.526851	1	0.968	0	2	LOC410353	CUGBP Elav-like family member 4
LOC410083	0	0.526488	0.863	0.623	0	2	LOC410083	membrane-associated guanylate kinase, WW and PDZ domain-containing protein 1
LOC413596	0	0.525338	0.692	0.562	0	2	LOC413596	receptor-type guanylate cyclase gcy-4
LOC410853	0	0.525135	0.952	0.758	0	2	LOC410853	irregular chiasm C-roughest protein
LOC100577092	0	0.521936	0.971	0.796	0	2	LOC100577092	uncharacterized LOC100577092
LOC725501	0	0.52055	0.973	0.871	0	2	LOC725501	deoxyuridine 5'-triphosphate nucleotidohydrolase
LOC410439	0	0.518936	0.928	0.682	0	2	LOC410439	basement membrane-specific heparan sulfate proteoglycan core protein
LOC100578939	0	0.514631	0.758	0.459	0	2	LOC100578939	single Ig IL-1-related receptor
LOC551098	0	0.509026	0.943	0.784	0	2	LOC551098	uncharacterized LOC551098
LOC408973	0	0.50422	0.868	0.613	0	2	LOC408973	neprilysin-1
LOC726415	0	0.954557	0.875	0.471	0	3	LOC726415	LIM/homeobox protein Lhx9
GeneID-552255	0	0.927729	0.954	0.657	0	3	Br-c	broad-complex
LOC724150	0	0.790618	0.849	0.548	0	3	LOC724150	B-cell lymphoma/leukemia 11B
LOC408822	0	0.705179	0.979	0.824	0	3	LOC408822	uncharacterized LOC408822
LOC726842	0	0.695675	0.746	0.517	0	3	LOC726842	optomotor-blind protein
LOC408579	0	0.689468	0.616	0.472	0	3	LOC408579	thrombospondin type-1 domain-containing protein 4
LOC411104	0	0.669021	0.934	0.625	0	3	LOC411104	homeobox protein Nkx-2.4
GeneID-406104	0	0.630159	0.994	0.962	0	3	AChE-2	acetylcholinesterase 2
LOC551086	0	0.629955	0.891	0.596	0	3	LOC551086	zinc finger protein chinmo
LOC725964	0	0.62699	0.811	0.618	0	3	LOC725964	uncharacterized LOC725964
LOC551737	0	0.617689	1	1	0	3	LOC551737	synapsin
LOC726069	0	0.574977	0.945	0.685	0	3	LOC726069	atrial natriuretic peptide receptor 1
LOC413382	0	0.565604	0.93	0.706	0	3	LOC413382	SAM and SH3 domain-containing protein 1
LOC411958	0	0.556437	0.947	0.649	0	3	LOC411958	TWiK family of potassium channels protein 18
LOC725542	0	0.548581	0.816	0.51	0	3	LOC725542	arrestin domain-containing protein 17
LOC409674	0	0.53428	0.994	0.897	0	3	LOC409674	uncharacterized LOC409674
LOC410222	0	0.519152	0.908	0.669	0	3	LOC410222	zinc finger protein 853
LOC100576478	0	0.514442	0.87	0.546	0	3	LOC100576478	uncharacterized LOC100576478
LOC725064	0	0.502547	0.975	0.809	0	3	LOC725064	vesicular acetylcholine transporter
LOC408804	0	0.805147	1	0.996	0	4	LOC408804	1-phosphatidylinositol 4,5-bisphosphate phosphodiesterase epsilon-1
LOC410609	0	0.788546	0.943	0.79	0	4	LOC410609	disintegrin and metalloproteinase domain-containing protein 10-like
LOC412263	0	0.765833	0.937	0.798	0	4	LOC412263	endoplasmic reticulum aminopeptidase 1
LOC412299	0	0.74334	0.962	0.834	0	4	LOC412299	muscarinic acetylcholine receptor DM1
GeneID-408521	0	0.731623	1	0.993	0	4	Mblk-1	transcription factor mblk-1-like
LOC726262	0	0.721451	0.978	0.778	0	4	LOC726262	adenylate cyclase type 8-like
LOC100578314	0	0.7154	0.852	0.72	0	4	LOC100578314	monocarboxylate transporter 10
LOC725557	0	0.71093	0.693	0.506	0	4	LOC725557	cuticle protein 7
LOC113218923	0	0.702591	0.952	0.834	0	4	LOC113218923	uncharacterized LOC113218923
LOC102656910	0	0.689603	0.764	0.564	0	4	LOC102656910	uncharacterized LOC102656910
LOC409000	0	0.65331	0.924	0.835	0	4	LOC409000	cell adhesion molecule 2
LOC726401	0	0.635135	0.911	0.769	0	4	LOC726401	ras-specific guanine nucleotide-releasing factor 2
LOC724962	0	0.623703	0.651	0.532	0	4	LOC724962	uncharacterized LOC724962
GeneID-408764	0	0.611574	0.944	0.878	0	4	Cac	cacophony
LOC410001	0	0.607806	0.989	0.933	0	4	LOC410001	regulating synaptic membrane exocytosis protein 2
LOC408769	0	0.594611	0.988	0.925	0	4	LOC408769	excitatory amino acid transporter
LOC102654200	0	0.569062	0.811	0.693	0	4	LOC102654200	uncharacterized LOC102654200
LOC408992	0	0.567184	1	0.99	0	4	LOC408992	NPC intracellular cholesterol transporter 1 homolog 1b
LOC100576247	0	0.55718	0.843	0.72	0	4	LOC100576247	frizzled 2
LOC413784	0	0.554954	0.891	0.806	0	4	LOC413784	rabphilin
LOC100577364	0	0.554808	0.912	0.842	0	4	LOC100577364	FERM, ARHGEF and pleckstrin domain-containing protein 1
LOC550732	0	0.551066	0.967	0.88	0	4	LOC550732	trichohyalin
LOC408680	0	0.544638	0.971	0.903	0	4	LOC408680	ryanodine receptor
LOC413040	0	0.543195	0.846	0.782	0	4	LOC413040	G-protein coupled receptor 52
LOC410083	0	0.531598	0.713	0.632	0	4	LOC410083	membrane-associated guanylate kinase, WW and PDZ domain-containing protein 1
LOC551498	0	0.528807	0.924	0.852	0	4	LOC551498	uncharacterized LOC551498
LOC408988	0	0.51761	0.946	0.865	0	4	LOC408988	uncharacterized LOC408988
LOC411212	0	0.512171	0.887	0.792	0	4	LOC411212	discoidin domain-containing receptor 2
LOC408811	0	0.508758	0.938	0.877	0	4	LOC408811	transmembrane and coiled-coil domains protein 2
LOC411871	0	0.5021	0.909	0.826	0	4	LOC411871	dual specificity tyrosine-phosphorylation-regulated kinase 2-like
LOC100578314	0	1.06349	0.959	0.716	0	5	LOC100578314	monocarboxylate transporter 10
GeneID-408521	0	1.0613	1	0.993	0	5	Mblk-1	transcription factor mblk-1-like
LOC100576948	0	1.03771	0.928	0.655	0	5	LOC100576948	GTP-binding protein RAD-like
GeneID-406083	0	0.965995	0.988	0.754	0	5	Tk	tachykinin
LOC725860	0	0.921641	0.915	0.624	0	5	LOC725860	synaptotagmin 13
LOC408804	0	0.895072	1	0.996	0	5	LOC408804	1-phosphatidylinositol 4,5-bisphosphate phosphodiesterase epsilon-1
LOC408447	0	0.862873	0.954	0.674	0	5	LOC408447	neurotactin
LOC551323	0	0.860084	0.657	0.384	0	5	LOC551323	uncharacterized LOC551323
LOC408680	0	0.848606	1	0.902	0	5	LOC408680	ryanodine receptor
LOC410577	0	0.843996	0.98	0.758	0	5	LOC410577	acid sphingomyelinase-like phosphodiesterase 3a
LOC412263	0	0.833372	0.986	0.797	0	5	LOC412263	endoplasmic reticulum aminopeptidase 1
LOC410609	0	0.832426	0.992	0.789	0	5	LOC410609	disintegrin and metalloproteinase domain-containing protein 10-like
LOC411212	0	0.800881	0.987	0.788	0	5	LOC411212	discoidin domain-containing receptor 2
LOC725901	0	0.787857	0.976	0.798	0	5	LOC725901	GTP-binding protein Di-Ras2
LOC410353	0	0.766685	1	0.969	0	5	LOC410353	CUGBP Elav-like family member 4
LOC551098	0	0.756369	0.961	0.785	0	5	LOC551098	uncharacterized LOC551098
GeneID-410435	0	0.749684	0.967	0.78	0	5	5-HT1	serotonin receptor
LOC409633	0	0.746044	0.915	0.783	0	5	LOC409633	ras-related and estrogen-regulated growth inhibitor
LOC406096	0	0.732502	0.996	0.92	0	5	LOC406096	type I inositol 1,4,5-trisphosphate 5-phosphatase
GeneID-552255	0	0.72614	0.959	0.659	0	5	Br-c	broad-complex
LOC102654200	0	0.720434	0.951	0.688	0	5	LOC102654200	uncharacterized LOC102654200
LOC410498	0	0.713187	1	0.981	0	5	LOC410498	potassium voltage-gated channel subfamily H member 6
LOC409000	0	0.691986	0.989	0.833	0	5	LOC409000	cell adhesion molecule 2
LOC409849	0	0.688505	0.957	0.673	0	5	LOC409849	immunoglobulin-like and fibronectin type III domain containing 12
LOC409791	0	0.687512	1	0.995	0	5	LOC409791	cAMP-dependent protein kinase catalytic subunit
GeneID-551010	0	0.684336	0.975	0.747	0	5	nAChRa6	nicotinic acetylcholine receptor alpha6 subunit
LOC551360	0	0.683765	0.821	0.494	0	5	LOC551360	transcription factor Ken
LOC410133	0	0.681874	0.906	0.638	0	5	LOC410133	PDZ domain-containing RING finger protein 4
LOC113219258	0	0.679806	0.753	0.396	0	5	LOC113219258	uncharacterized LOC113219258
LOC410393	0	0.666357	0.932	0.749	0	5	LOC410393	alkaline phosphatase
LOC727647	0	0.663234	0.887	0.842	0	5	LOC727647	uncharacterized LOC727647
LOC100577635	0	0.659403	0.91	0.707	0	5	LOC100577635	uncharacterized LOC100577635
LOC413134	0	0.658584	0.642	0.344	0	5	LOC413134	UNC93-like protein
LOC726262	0	0.658277	0.997	0.778	0	5	LOC726262	adenylate cyclase type 8-like
LOC408988	0	0.655062	0.994	0.864	0	5	LOC408988	uncharacterized LOC408988
LOC408992	0	0.652766	1	0.99	0	5	LOC408992	NPC intracellular cholesterol transporter 1 homolog 1b
LOC725799	0	0.652615	0.891	0.661	0	5	LOC725799	uncharacterized LOC725799
LOC409970	0	0.652315	0.862	0.536	0	5	LOC409970	thrombospondin type-1 domain-containing protein 4
LOC725557	0	0.650587	0.881	0.499	0	5	LOC725557	cuticle protein 7
GeneID-406070	0	0.64743	0.939	0.689	0	5	DopR2	dopamine receptor 2
LOC410006	0	0.638407	0.926	0.724	0	5	LOC410006	uncharacterized LOC410006
LOC408791	0	0.629178	0.991	0.926	0	5	LOC408791	1-phosphatidylinositol 4,5-bisphosphate phosphodiesterase classes I and II
LOC408914	0	0.628637	0.997	0.901	0	5	LOC408914	BAI1-associated protein 3
LOC412299	0	0.627063	0.992	0.834	0	5	LOC412299	muscarinic acetylcholine receptor DM1
LOC409422	0	0.624108	0.997	0.92	0	5	LOC409422	uncharacterized LOC409422
LOC410001	0	0.617546	0.999	0.933	0	5	LOC410001	regulating synaptic membrane exocytosis protein 2
LOC412878	0	0.617028	0.976	0.798	0	5	LOC412878	DNA N6-methyl adenine demethylase
LOC406124	0	0.615875	0.997	0.895	0	5	LOC406124	gamma-aminobutyric acid receptor subunit beta
LOC411871	0	0.610701	0.981	0.824	0	5	LOC411871	dual specificity tyrosine-phosphorylation-regulated kinase 2-like
LOC413464	0	0.610683	0.846	0.653	0	5	LOC413464	tyrosine-protein kinase Src64B
LOC409966	0	0.603657	0.77	0.541	0	5	LOC409966	dexamethasone-induced Ras-related protein 1
LOC113218523	0	0.603151	0.979	0.778	0	5	LOC113218523	uncharacterized LOC113218523
LOC410178	0	0.599114	0.98	0.815	0	5	LOC410178	disks large homolog 5
LOC413946	0	0.598987	0.947	0.716	0	5	LOC413946	myocyte-specific enhancer factor 2
LOC724852	0	0.588248	0.883	0.611	0	5	LOC724852	LHFPL tetraspan subfamily member 6 protein
LOC102656910	0	0.587683	0.807	0.564	0	5	LOC102656910	uncharacterized LOC102656910
LOC100577692	0	0.586576	0.883	0.611	0	5	LOC100577692	transcription factor btd
LOC551930	0	0.586503	0.913	0.623	0	5	LOC551930	GTP-binding protein Di-Ras2
LOC725803	0	0.582802	0.823	0.639	0	5	LOC725803	protein artichoke
LOC409390	0	0.574775	0.997	0.98	0	5	LOC409390	cAMP-dependent protein kinase type II regulatory subunit
GeneID-406110	0	0.572229	0.954	0.765	0	5	TyrR	tyramine receptor
LOC551498	0	0.572035	0.988	0.85	0	5	LOC551498	uncharacterized LOC551498
LOC411155	0	0.567628	0.992	0.877	0	5	LOC411155	teneurin-a
LOC113218923	0	0.566658	0.989	0.834	0	5	LOC113218923	uncharacterized LOC113218923
LOC726401	0	0.563847	0.972	0.768	0	5	LOC726401	ras-specific guanine nucleotide-releasing factor 2
LOC412245	0	0.555246	0.942	0.73	0	5	LOC412245	acidic mammalian chitinase
LOC408298	0	0.551614	0.997	0.943	0	5	LOC408298	pumilio homolog 2
LOC100577670	0	0.547155	0.892	0.683	0	5	LOC100577670	uncharacterized LOC100577670
LOC724220	0	0.546365	0.955	0.805	0	5	LOC724220	synaptotagmin-10
LOC410706	0	0.543378	0.878	0.656	0	5	LOC410706	rho GTPase-activating protein 7
LOC408576	0	0.538944	0.999	0.914	0	5	LOC408576	potassium voltage-gated channel protein Shal
LOC409781	0	0.534899	0.815	0.562	0	5	LOC409781	uncharacterized LOC409781
LOC413784	0	0.519496	0.959	0.804	0	5	LOC413784	rabphilin
LOC410888	0	0.519207	0.686	0.379	0	5	LOC410888	lachesin
LOC100577092	0	0.517789	0.972	0.798	0	5	LOC100577092	uncharacterized LOC100577092
LOC412465	0	0.515681	0.879	0.594	0	5	LOC412465	tetraspanin-7
LOC100578467	0	0.510569	0.714	0.501	0	5	LOC100578467	protein Star
LOC100578423	0	0.504823	0.694	0.507	0	5	LOC100578423	uncharacterized LOC100578423
LOC408694	0	0.50202	0.85	0.574	0	5	LOC408694	plastin-2
LOC551232	2.06e-266	0.550724	0.757	0.643	4.13e-263	5	LOC551232	probable nuclear hormone receptor HR38
LOC100577632	0	1.58286	0.868	0.574	0	6	LOC100577632	phosphopantothenoylcysteine decarboxylase subunit VHS3
LOC552709	0	1.10011	0.976	0.808	0	6	LOC552709	polypyrimidine tract-binding protein 2
LOC409634	0	0.974208	1	0.989	0	6	LOC409634	uncharacterized LOC409634
LOC413759	0	0.854978	0.859	0.397	0	6	LOC413759	SCY1-like protein 2
LOC551375	0	0.850877	0.993	0.827	0	6	LOC551375	receptor-type tyrosine-protein phosphatase N2
GeneID-408363	0	0.799422	0.997	0.818	0	6	Ac3	adenylate cyclase 3
LOC406073	0	0.783292	0.942	0.775	0	6	LOC406073	homeobox protein prospero
LOC413977	0	0.694674	0.999	0.949	0	6	LOC413977	calsyntenin-1
LOC100576251	0	0.685295	0.778	0.436	0	6	LOC100576251	zinc finger protein 853
LOC410021	0	0.680808	0.876	0.599	0	6	LOC410021	protein Skeletor, isoforms B/C
LOC410756	0	0.672532	0.974	0.811	0	6	LOC410756	regulating synaptic membrane exocytosis protein 1
LOC408670	0	0.659743	0.817	0.542	0	6	LOC408670	Down syndrome cell adhesion molecule-like protein Dscam2
LOC408822	0	0.648467	0.985	0.826	0	6	LOC408822	uncharacterized LOC408822
LOC413021	0	0.640981	0.806	0.477	0	6	LOC413021	papilin
LOC724195	0	0.637128	0.898	0.575	0	6	LOC724195	B-cell receptor CD22
LOC408688	0	0.633173	0.904	0.605	0	6	LOC408688	Down syndrome cell adhesion molecule-like protein Dscam2
LOC102656027	0	0.631791	0.838	0.52	0	6	LOC102656027	uncharacterized LOC102656027
LOC726472	0	0.61211	0.996	0.977	0	6	LOC726472	prohormone-3
LOC726896	0	0.583018	0.886	0.604	0	6	LOC726896	zinc finger and BTB domain-containing protein 47
LOC409780	0	0.575621	0.912	0.676	0	6	LOC409780	CUGBP Elav-like family member 2
LOC551737	0	0.572515	1	1	0	6	LOC551737	synapsin
LOC410270	0	0.563315	0.986	0.836	0	6	LOC410270	acetylcholinesterase
LOC408614	0	0.55347	0.999	0.974	0	6	LOC408614	uncharacterized LOC408614
LOC413568	0	0.551736	0.664	0.441	0	6	LOC413568	probable G-protein coupled receptor 158
LOC725860	0	0.530092	0.921	0.625	0	6	LOC725860	synaptotagmin 13
LOC727308	0	0.527143	0.88	0.53	0	6	LOC727308	ephrin-B2
LOC412865	0	0.521868	0.804	0.588	0	6	LOC412865	collagen alpha-2(IX) chain
LOC410379	0	0.509084	0.83	0.595	0	6	LOC410379	uncharacterized LOC410379
GeneID-726214	0	0.508879	0.98	0.842	0	6	nAChRa1	nicotinic acetylcholine receptor alpha1 subunit
GeneID-726702	0	0.50822	0.86	0.575	0	6	5-ht7	serotonin receptor 7
LOC551914	0	0.505394	0.926	0.63	0	6	LOC551914	actin-like protein 6B
LOC725964	2.55926004545766e-321	0.536898	0.817	0.62	5.11852009091531e-318	6	LOC725964	uncharacterized LOC725964
LOC408699	0	1.35795	0.943	0.681	0	7	LOC408699	high affinity cAMP-specific and IBMX-insensitive 3',5'-cyclic phosphodiesterase 8
LOC107966102	0	1.30552	1	0.99	0	7	LOC107966102	uncharacterized LOC107966102
LOC102655100	0	1.27235	0.999	0.973	0	7	LOC102655100	protein Cep78 homolog
LOC113218601	0	1.26971	1	0.997	0	7	LOC113218601	uncharacterized LOC113218601
LOC107966103	0	1.24964	0.999	0.983	0	7	LOC107966103	uncharacterized LOC107966103
LOC107965520	0	1.17991	0.71	0.417	0	7	LOC107965520	uncharacterized LOC107965520
LOC113218600	0	1.07933	0.962	0.846	0	7	LOC113218600	uncharacterized LOC113218600
LOC100576956	0	1.059	0.874	0.606	0	7	LOC100576956	metalloproteinase inhibitor 3
LOC725885	0	1.03505	0.951	0.742	0	7	LOC725885	Krueppel-like factor 7
LOC100578611	0	0.991791	0.801	0.614	0	7	LOC100578611	uncharacterized LOC100578611
LOC413568	0	0.982692	0.677	0.441	0	7	LOC413568	probable G-protein coupled receptor 158
LOC412865	0	0.926783	0.8	0.589	0	7	LOC412865	collagen alpha-2(IX) chain
LOC552079	0	0.905491	0.633	0.453	0	7	LOC552079	homeobox protein homothorax
LOC408393	0	0.876457	0.839	0.62	0	7	LOC408393	agrin
LOC409843	0	0.858487	0.552	0.412	0	7	LOC409843	myosin heavy chain, muscle
GeneID-726702	0	0.837969	0.8	0.578	0	7	5-ht7	serotonin receptor 7
LOC410758	0	0.828148	0.937	0.703	0	7	LOC410758	mRNA decay activator protein ZFP36L3
LOC100578466	0	0.821254	0.734	0.431	0	7	LOC100578466	uncharacterized LOC100578466
LOC410756	0	0.820638	0.96	0.811	0	7	LOC410756	regulating synaptic membrane exocytosis protein 1
LOC107964906	0	0.816121	0.773	0.431	0	7	LOC107964906	uncharacterized LOC107964906
GeneID-408423	0	0.786536	0.593	0.514	0	7	Foxp	FoxP protein
LOC725241	0	0.774285	0.684	0.5	0	7	LOC725241	uncharacterized LOC725241
LOC413569	0	0.743126	0.965	0.86	0	7	LOC413569	tyrosine-protein phosphatase Lar
LOC412818	0	0.737463	0.825	0.608	0	7	LOC412818	NMDA receptor 2
LOC412354	0	0.733619	0.604	0.409	0	7	LOC412354	uncharacterized LOC412354
LOC413759	0	0.720805	0.651	0.405	0	7	LOC413759	SCY1-like protein 2
GeneID-726214	0	0.716322	0.958	0.843	0	7	nAChRa1	nicotinic acetylcholine receptor alpha1 subunit
LOC408670	0	0.692613	0.736	0.545	0	7	LOC408670	Down syndrome cell adhesion molecule-like protein Dscam2
LOC100577632	0	0.691266	0.724	0.579	0	7	LOC100577632	phosphopantothenoylcysteine decarboxylase subunit VHS3
LOC726252	0	0.686659	0.58	0.434	0	7	LOC726252	titin
LOC410662	0	0.679731	0.725	0.489	0	7	LOC410662	lachesin
LOC413382	0	0.671093	0.822	0.713	0	7	LOC413382	SAM and SH3 domain-containing protein 1
LOC107965336	0	0.662053	0.761	0.499	0	7	LOC107965336	uncharacterized LOC107965336
GeneID-552255	0	0.661298	0.818	0.666	0	7	Br-c	broad-complex
LOC409780	0	0.648908	0.857	0.678	0	7	LOC409780	CUGBP Elav-like family member 2
LOC726130	0	0.638415	0.652	0.426	0	7	LOC726130	beta-3 adrenergic receptor
LOC107965519	0	0.63816	0.605	0.446	0	7	LOC107965519	uncharacterized LOC107965519
LOC726842	0	0.636739	0.644	0.524	0	7	LOC726842	optomotor-blind protein
LOC107964958	0	0.632057	0.705	0.58	0	7	LOC107964958	uncharacterized PE-PGRS family protein PE_PGRS20-like
LOC100576384	0	0.622367	0.966	0.809	0	7	LOC100576384	tyrosine-protein phosphatase 10D
GeneID-409003	0	0.606087	0.887	0.756	0	7	NLG-3	neuroligin 3
LOC411079	0	0.602669	0.618	0.399	0	7	LOC411079	protein grainyhead
GeneID-406072	0	0.594699	0.945	0.817	0	7	Amih	hyperpolarization-activated ion channel
LOC724195	0	0.590976	0.755	0.581	0	7	LOC724195	B-cell receptor CD22
LOC412801	0	0.589825	0.919	0.761	0	7	LOC412801	mediator of RNA polymerase II transcription subunit 12
LOC410259	0	0.584332	0.918	0.736	0	7	LOC410259	nuclear factor 1 X-type
LOC113219185	0	0.583753	0.632	0.445	0	7	LOC113219185	uncharacterized LOC113219185
LOC102654654	0	0.56591	0.575	0.369	0	7	LOC102654654	uncharacterized LOC102654654
LOC727308	0	0.560671	0.797	0.533	0	7	LOC727308	ephrin-B2
LOC113219162	0	0.556247	0.896	0.792	0	7	LOC113219162	uncharacterized LOC113219162
LOC100578239	0	0.555278	0.648	0.34	0	7	LOC100578239	cilia- and flagella-associated protein 70
LOC726331	0	0.545678	0.931	0.833	0	7	LOC726331	alpha-2A adrenergic receptor
LOC724460	0	0.545661	0.838	0.651	0	7	LOC724460	uncharacterized LOC724460
LOC410304	0	0.542903	0.563	0.458	0	7	LOC410304	zinc finger homeobox protein 4
LOC411958	0	0.534382	0.864	0.656	0	7	LOC411958	TWiK family of potassium channels protein 18
LOC408688	0	0.531565	0.764	0.61	0	7	LOC408688	Down syndrome cell adhesion molecule-like protein Dscam2
LOC408822	0	0.528743	0.944	0.827	0	7	LOC408822	uncharacterized LOC408822
LOC102653613	0	0.524548	0.72	0.546	0	7	LOC102653613	uncharacterized LOC102653613
LOC408874	0	0.51903	0.78	0.633	0	7	LOC408874	uncharacterized LOC408874
LOC408427	0	0.517418	0.85	0.647	0	7	LOC408427	piezo-type mechanosensitive ion channel component
LOC413021	1.38522222662367e-317	0.545293	0.656	0.483	2.77044445324733e-314	7	LOC413021	papilin
LOC551490	3.66e-300	0.538452	0.809	0.685	7.32e-297	7	LOC551490	collagen alpha chain CG42342
LOC551272	1.08e-273	0.50482	0.808	0.675	2.15e-270	7	LOC551272	talin-1
LOC724243	2.89e-259	0.514558	0.793	0.715	5.78e-256	7	LOC724243	fasciclin-3
LOC552709	3.78e-250	0.519449	0.891	0.811	7.56e-247	7	LOC552709	polypyrimidine tract-binding protein 2
GeneID-100049572	6.86e-185	0.586463	0.809	0.737	1.37e-181	7	Ks-1	Ks-1 non-coding nuclear RNA
LOC725164	0	1.48844	0.934	0.608	0	8	LOC725164	serine-rich adhesin for platelets
LOC724747	0	1.4677	0.987	0.664	0	8	LOC724747	otoferlin
LOC100578314	0	1.44877	0.993	0.717	0	8	LOC100578314	monocarboxylate transporter 10
LOC726331	0	1.29669	0.969	0.832	0	8	LOC726331	alpha-2A adrenergic receptor
LOC725318	0	1.16537	0.99	0.761	0	8	LOC725318	transmembrane protein 114
LOC100577138	0	1.15315	0.907	0.555	0	8	LOC100577138	dual 3',5'-cyclic-AMP and -GMP phosphodiesterase 11
LOC412263	0	1.12932	0.993	0.798	0	8	LOC412263	endoplasmic reticulum aminopeptidase 1
LOC413464	0	1.11837	0.915	0.652	0	8	LOC413464	tyrosine-protein kinase Src64B
LOC727647	0	1.11465	0.963	0.84	0	8	LOC727647	uncharacterized LOC727647
LOC726472	0	1.10984	1	0.977	0	8	LOC726472	prohormone-3
LOC409633	0	1.10819	0.96	0.782	0	8	LOC409633	ras-related and estrogen-regulated growth inhibitor
LOC411209	0	1.03185	0.862	0.712	0	8	LOC411209	uncharacterized LOC411209
LOC100577092	0	1.01046	0.99	0.799	0	8	LOC100577092	uncharacterized LOC100577092
LOC408996	0	0.969465	0.964	0.757	0	8	LOC408996	1-phosphatidylinositol 4,5-bisphosphate phosphodiesterase
LOC410609	0	0.947984	0.986	0.79	0	8	LOC410609	disintegrin and metalloproteinase domain-containing protein 10-like
GeneID-408521	0	0.931462	1	0.993	0	8	Mblk-1	transcription factor mblk-1-like
LOC413334	0	0.927933	0.885	0.605	0	8	LOC413334	mitogen-activated protein kinase kinase kinase kinase 5
LOC725803	0	0.911231	0.872	0.638	0	8	LOC725803	protein artichoke
LOC408988	0	0.908967	0.995	0.865	0	8	LOC408988	uncharacterized LOC408988
GeneID-410435	0	0.881432	0.98	0.781	0	8	5-HT1	serotonin receptor
LOC100577322	0	0.873988	0.97	0.781	0	8	LOC100577322	cell wall integrity and stress response component 2
LOC408791	0	0.862177	0.997	0.927	0	8	LOC408791	1-phosphatidylinositol 4,5-bisphosphate phosphodiesterase classes I and II
LOC102656910	0	0.846184	0.873	0.563	0	8	LOC102656910	uncharacterized LOC102656910
LOC100577635	0	0.833151	0.883	0.709	0	8	LOC100577635	uncharacterized LOC100577635
LOC408680	0	0.828582	0.997	0.903	0	8	LOC408680	ryanodine receptor
LOC410853	0	0.80943	0.973	0.761	0	8	LOC410853	irregular chiasm C-roughest protein
LOC725901	0	0.806127	0.963	0.8	0	8	LOC725901	GTP-binding protein Di-Ras2
GeneID-411321	0	0.775891	0.892	0.667	0	8	NLG-4	neuroligin 4
LOC410373	0	0.758594	0.972	0.787	0	8	LOC410373	leucine-rich repeat-containing protein 15
LOC412956	0	0.758234	0.944	0.717	0	8	LOC412956	heparan sulfate glucosamine 3-O-sulfotransferase 1
LOC410216	0	0.743623	0.951	0.76	0	8	LOC410216	reticulocalbin-2
LOC100578423	0	0.742676	0.808	0.505	0	8	LOC100578423	uncharacterized LOC100578423
LOC410498	0	0.7401	1	0.981	0	8	LOC410498	potassium voltage-gated channel subfamily H member 6
LOC726401	0	0.736051	0.983	0.769	0	8	LOC726401	ras-specific guanine nucleotide-releasing factor 2
LOC408804	0	0.727819	1	0.996	0	8	LOC408804	1-phosphatidylinositol 4,5-bisphosphate phosphodiesterase epsilon-1
LOC551232	0	0.726667	0.847	0.641	0	8	LOC551232	probable nuclear hormone receptor HR38
LOC409642	0	0.723872	0.968	0.777	0	8	LOC409642	uncharacterized LOC409642
LOC408835	0	0.702235	0.995	0.898	0	8	LOC408835	neuroendocrine convertase 2
LOC726294	0	0.697136	0.636	0.541	0	8	LOC726294	orcokinin peptides
LOC724655	0	0.691227	0.96	0.806	0	8	LOC724655	transmembrane and TPR repeat-containing protein 3
LOC409043	0	0.688252	0.896	0.732	0	8	LOC409043	high-affinity choline transporter 1
LOC408915	0	0.687114	1	0.983	0	8	LOC408915	protein couch potato
LOC408306	0	0.678911	0.937	0.752	0	8	LOC408306	sodium/hydrogen exchanger 3
LOC100577692	0	0.678331	0.881	0.613	0	8	LOC100577692	transcription factor btd
LOC726199	0	0.674882	0.913	0.797	0	8	LOC726199	tumor protein D54
LOC551498	0	0.673896	0.988	0.851	0	8	LOC551498	uncharacterized LOC551498
LOC413676	0	0.67301	0.754	0.483	0	8	LOC413676	patched domain-containing protein 3
LOC412965	0	0.67043	0.894	0.597	0	8	LOC412965	synaptotagmin-14
LOC412927	0	0.668087	0.871	0.619	0	8	LOC412927	uncharacterized LOC412927
LOC410353	0	0.658118	1	0.969	0	8	LOC410353	CUGBP Elav-like family member 4
GeneID-406110	0	0.657288	0.96	0.766	0	8	TyrR	tyramine receptor
LOC724295	0	0.632641	0.74	0.445	0	8	LOC724295	protein phosphatase 1 regulatory subunit 3C-B
LOC724761	0	0.631631	0.944	0.756	0	8	LOC724761	uncharacterized LOC724761
LOC726262	0	0.630275	0.997	0.78	0	8	LOC726262	adenylate cyclase type 8-like
LOC552020	0	0.629029	1	0.997	0	8	LOC552020	neuromodulin
LOC413333	0	0.626052	0.733	0.376	0	8	LOC413333	hemicentin-2
LOC413784	0	0.624645	0.956	0.805	0	8	LOC413784	rabphilin
LOC410001	0	0.624135	0.997	0.934	0	8	LOC410001	regulating synaptic membrane exocytosis protein 2
LOC409000	0	0.620077	0.982	0.834	0	8	LOC409000	cell adhesion molecule 2
LOC100576709	0	0.617885	0.913	0.686	0	8	LOC100576709	mitogen-activated protein kinase-binding protein 1
LOC411212	0	0.614952	0.976	0.79	0	8	LOC411212	discoidin domain-containing receptor 2
LOC724238	0	0.611358	0.832	0.591	0	8	LOC724238	paired box protein Pax-6
LOC551176	0	0.60198	0.714	0.582	0	8	LOC551176	actin, clone 205
LOC409692	0	0.595252	0.729	0.478	0	8	LOC409692	disintegrin and metalloproteinase domain-containing protein 10
LOC408863	0	0.592574	0.979	0.923	0	8	LOC408863	J domain-containing protein
LOC409241	0	0.590688	0.945	0.761	0	8	LOC409241	prohormone-4
GeneID-408995	0	0.588511	0.788	0.547	0	8	Dop3	D2-like dopamine receptor
LOC412245	0	0.584419	0.934	0.732	0	8	LOC412245	acidic mammalian chitinase
LOC409422	0	0.576858	0.991	0.921	0	8	LOC409422	uncharacterized LOC409422
LOC100577670	0	0.575556	0.898	0.685	0	8	LOC100577670	uncharacterized LOC100577670
LOC408733	0	0.575062	0.929	0.846	0	8	LOC408733	protein pinocchio
LOC410748	0	0.56908	0.727	0.516	0	8	LOC410748	glucose dehydrogenase [FAD, quinone]
LOC100577231	0	0.553084	0.774	0.485	0	8	LOC100577231	uncharacterized LOC100577231
LOC406096	0	0.54726	0.992	0.921	0	8	LOC406096	type I inositol 1,4,5-trisphosphate 5-phosphatase
LOC100578296	0	0.545159	0.832	0.614	0	8	LOC100578296	probable G-protein coupled receptor B0563.6
LOC410371	0	0.539257	0.964	0.801	0	8	LOC410371	calcium-transporting ATPase sarcoplasmic/endoplasmic reticulum type
LOC100576603	0	0.536906	0.804	0.535	0	8	LOC100576603	uncharacterized LOC100576603
LOC412299	0	0.536189	0.986	0.835	0	8	LOC412299	muscarinic acetylcholine receptor DM1
LOC406124	0	0.534863	0.994	0.896	0	8	LOC406124	gamma-aminobutyric acid receptor subunit beta
LOC410013	0	0.534216	0.979	0.922	0	8	LOC410013	calexcitin-2
GeneID-100049572	0	0.528722	0.974	0.731	0	8	Ks-1	Ks-1 non-coding nuclear RNA
LOC551623	0	0.525253	0.865	0.594	0	8	LOC551623	nucleolysin TIAR
LOC408447	0	0.523665	0.896	0.678	0	8	LOC408447	neurotactin
LOC552578	0	0.522381	0.701	0.488	0	8	LOC552578	uncharacterized LOC552578
LOC113218923	0	0.521504	0.981	0.835	0	8	LOC113218923	uncharacterized LOC113218923
GeneID-551010	0	0.521406	0.945	0.749	0	8	nAChRa6	nicotinic acetylcholine receptor alpha6 subunit
LOC100820634	0	0.516786	0.949	0.761	0	8	LOC100820634	potassium voltage-gated channel protein eag-like
LOC552340	0	0.514678	0.87	0.672	0	8	LOC552340	glypican-4
LOC408430	0	0.514179	1	0.998	0	8	LOC408430	voltage-dependent L-type calcium channel subunit beta-2
LOC411345	0	0.513294	0.884	0.682	0	8	LOC411345	neurotrimin
LOC409949	0	0.512129	0.857	0.693	0	8	LOC409949	agrin
LOC102654084	0	0.511065	0.913	0.653	0	8	LOC102654084	tetraspanin-3
LOC552187	0	0.504783	0.899	0.702	0	8	LOC552187	leucine-rich repeat-containing protein 4
LOC413071	6.71e-238	0.534422	0.872	0.794	1.34e-234	8	LOC413071	eye-specific diacylglycerol kinase
LOC552694	2.86e-234	0.511922	0.749	0.68	5.71e-231	8	LOC552694	tyrosine-protein phosphatase non-receptor type 5
LOC408435	0	1.65039	0.989	0.708	0	9	LOC408435	POU domain, class 6, transcription factor 2
LOC102654975	0	1.38961	0.996	0.821	0	9	LOC102654975	zinc finger protein 628-like
LOC725415	0	1.3524	0.973	0.811	0	9	LOC725415	BTB/POZ domain-containing protein KCTD16
LOC100578877	0	1.27192	0.935	0.622	0	9	LOC100578877	uncharacterized LOC100578877
LOC410320	0	1.23877	1	0.968	0	9	LOC410320	whirlin
LOC413473	0	1.16548	0.99	0.815	0	9	LOC413473	GTPase-activating Rap/Ran-GAP domain-like protein 3
LOC412813	0	1.1427	0.912	0.541	0	9	LOC412813	zwei Ig domain protein zig-8
LOC725829	0	1.13669	0.922	0.618	0	9	LOC725829	uncharacterized LOC725829
LOC100576603	0	1.11854	0.893	0.532	0	9	LOC100576603	uncharacterized LOC100576603
LOC551772	0	0.933373	0.884	0.569	0	9	LOC551772	zeta-sarcoglycan
LOC406073	0	0.904216	0.958	0.775	0	9	LOC406073	homeobox protein prospero
LOC726240	0	0.888575	0.948	0.81	0	9	LOC726240	globin-1
LOC412091	0	0.87593	0.903	0.524	0	9	LOC412091	A disintegrin and metalloproteinase with thrombospondin motifs 9
LOC725164	0	0.854206	0.916	0.608	0	9	LOC725164	serine-rich adhesin for platelets
LOC409628	0	0.852687	0.797	0.478	0	9	LOC409628	neutral ceramidase
LOC100576683	0	0.847029	0.954	0.71	0	9	LOC100576683	uncharacterized LOC100576683
LOC100578236	0	0.846205	0.926	0.681	0	9	LOC100578236	RNA-binding protein Musashi homolog 2
LOC410467	0	0.842877	0.964	0.866	0	9	LOC410467	uncharacterized LOC410467
LOC107965237	0	0.839134	0.67	0.422	0	9	LOC107965237	flocculation protein FLO11
LOC725318	0	0.819167	0.958	0.762	0	9	LOC725318	transmembrane protein 114
LOC411349	0	0.80564	0.79	0.476	0	9	LOC411349	sphingosine kinase 2
LOC726262	0	0.801653	0.991	0.78	0	9	LOC726262	adenylate cyclase type 8-like
LOC551409	0	0.801404	0.896	0.622	0	9	LOC551409	uncharacterized LOC551409
GeneID-406111	0	0.756467	0.887	0.642	0	9	Dop1	dopamine receptor, D1
LOC408372	0	0.737684	0.999	0.991	0	9	LOC408372	poly(rC)-binding protein 3
GeneID-409817	0	0.709291	0.968	0.79	0	9	Abscam	Dscam family member AbsCAM
LOC413698	0	0.697929	0.862	0.651	0	9	LOC413698	octopamine receptor beta-1R
GeneID-406106	0	0.695332	0.991	0.928	0	9	Pkc	protein kinase C
LOC113219118	0	0.680702	0.873	0.688	0	9	LOC113219118	uncharacterized LOC113219118
LOC410866	0	0.68018	0.915	0.765	0	9	LOC410866	LIM domain only protein 3
LOC113219412	0	0.675921	0.799	0.585	0	9	LOC113219412	fibroblast growth factor 17-like
LOC724563	0	0.672593	0.796	0.563	0	9	LOC724563	uncharacterized LOC724563
LOC107965859	0	0.668745	0.768	0.389	0	9	LOC107965859	uncharacterized LOC107965859
LOC409078	0	0.660197	0.751	0.432	0	9	LOC409078	uncharacterized LOC409078
LOC413568	0	0.655305	0.789	0.438	0	9	LOC413568	probable G-protein coupled receptor 158
LOC411871	0	0.650289	0.969	0.825	0	9	LOC411871	dual specificity tyrosine-phosphorylation-regulated kinase 2-like
LOC413503	0	0.638231	0.829	0.612	0	9	LOC413503	TWiK family of potassium channels protein 18-like
LOC409016	0	0.635614	0.904	0.733	0	9	LOC409016	uncharacterized LOC409016
LOC102656027	0	0.61692	0.784	0.522	0	9	LOC102656027	uncharacterized LOC102656027
LOC408844	0	0.604643	0.826	0.598	0	9	LOC408844	dual specificity protein phosphatase 10
LOC408688	0	0.604006	0.87	0.606	0	9	LOC408688	Down syndrome cell adhesion molecule-like protein Dscam2
LOC100576700	0	0.582989	0.694	0.545	0	9	LOC100576700	class A basic helix-loop-helix protein 15
LOC100576471	0	0.58041	0.81	0.536	0	9	LOC100576471	uncharacterized LOC100576471
LOC100577769	0	0.578056	0.946	0.883	0	9	LOC100577769	uncharacterized LOC100577769
LOC724651	0	0.572233	0.883	0.723	0	9	LOC724651	amphoterin-induced protein 2-like
LOC551597	0	0.557599	0.937	0.764	0	9	LOC551597	cysteine-rich venom protein
LOC408339	0	0.551352	0.877	0.626	0	9	LOC408339	uncharacterized LOC408339
GeneID-406070	0	0.54744	0.851	0.694	0	9	DopR2	dopamine receptor 2
LOC552340	0	0.547091	0.854	0.673	0	9	LOC552340	glypican-4
LOC409856	0	0.54432	0.772	0.544	0	9	LOC409856	guanine nucleotide-releasing factor 2
LOC408863	0	0.534953	0.975	0.923	0	9	LOC408863	J domain-containing protein
LOC411958	0	0.532333	0.896	0.655	0	9	LOC411958	TWiK family of potassium channels protein 18
LOC409774	0	0.525437	0.882	0.719	0	9	LOC409774	proteoglycan Cow
LOC552490	0	0.522689	0.757	0.539	0	9	LOC552490	uncharacterized LOC552490
LOC411058	0	0.5214	0.57	0.464	0	9	LOC411058	uncharacterized LOC411058
LOC411009	0	0.510173	0.861	0.634	0	9	LOC411009	dachshund homolog 2
LOC409966	0	0.502389	0.717	0.545	0	9	LOC409966	dexamethasone-induced Ras-related protein 1
GeneID-410435	0	0.501446	0.896	0.784	0	9	5-HT1	serotonin receptor
LOC410222	1.3e-304	0.531643	0.826	0.675	2.59e-301	9	LOC410222	zinc finger protein 853
LOC725501	0	1.11037	0.993	0.873	0	10	LOC725501	deoxyuridine 5'-triphosphate nucleotidohydrolase
LOC410216	0	1.10108	0.991	0.759	0	10	LOC410216	reticulocalbin-2
GeneID-408521	0	1.04146	1	0.993	0	10	Mblk-1	transcription factor mblk-1-like
LOC550655	0	1.01844	0.981	0.695	0	10	LOC550655	protein FAM49B
LOC408791	0	1.00089	0.998	0.927	0	10	LOC408791	1-phosphatidylinositol 4,5-bisphosphate phosphodiesterase classes I and II
LOC406096	0	0.993444	0.999	0.92	0	10	LOC406096	type I inositol 1,4,5-trisphosphate 5-phosphatase
LOC113218523	0	0.989726	0.994	0.78	0	10	LOC113218523	uncharacterized LOC113218523
LOC102654200	0	0.97668	0.988	0.689	0	10	LOC102654200	uncharacterized LOC102654200
LOC408804	0	0.972819	1	0.996	0	10	LOC408804	1-phosphatidylinositol 4,5-bisphosphate phosphodiesterase epsilon-1
LOC408988	0	0.970498	0.999	0.865	0	10	LOC408988	uncharacterized LOC408988
LOC100576247	0	0.955828	0.977	0.718	0	10	LOC100576247	frizzled 2
LOC412245	0	0.918205	0.982	0.731	0	10	LOC412245	acidic mammalian chitinase
LOC410013	0	0.896171	0.994	0.922	0	10	LOC410013	calexcitin-2
LOC409633	0	0.894137	0.965	0.782	0	10	LOC409633	ras-related and estrogen-regulated growth inhibitor
LOC411871	0	0.879074	0.996	0.825	0	10	LOC411871	dual specificity tyrosine-phosphorylation-regulated kinase 2-like
LOC408447	0	0.872319	0.978	0.676	0	10	LOC408447	neurotactin
LOC724852	0	0.866288	0.952	0.612	0	10	LOC724852	LHFPL tetraspan subfamily member 6 protein
LOC409791	0	0.858428	1	0.995	0	10	LOC409791	cAMP-dependent protein kinase catalytic subunit
LOC726262	0	0.853402	0.999	0.78	0	10	LOC726262	adenylate cyclase type 8-like
LOC409390	0	0.835554	1	0.98	0	10	LOC409390	cAMP-dependent protein kinase type II regulatory subunit
GeneID-551691	0	0.830714	1	1	0	10	Camkii	calcium/calmodulin-dependent protein kinase II
LOC550785	0	0.82833	1	1	0	10	LOC550785	fructose-bisphosphate aldolase
LOC409847	0	0.823203	0.97	0.698	0	10	LOC409847	15-hydroxyprostaglandin dehydrogenase [NAD(+)]
LOC410001	0	0.819538	1	0.934	0	10	LOC410001	regulating synaptic membrane exocytosis protein 2
LOC408865	0	0.808272	0.997	0.871	0	10	LOC408865	uncharacterized LOC408865
LOC412965	0	0.80784	0.935	0.596	0	10	LOC412965	synaptotagmin-14
LOC409000	0	0.806819	0.99	0.834	0	10	LOC409000	cell adhesion molecule 2
LOC408992	0	0.798814	1	0.99	0	10	LOC408992	NPC intracellular cholesterol transporter 1 homolog 1b
LOC410178	0	0.796771	0.995	0.816	0	10	LOC410178	disks large homolog 5
LOC411212	0	0.794955	0.997	0.79	0	10	LOC411212	discoidin domain-containing receptor 2
LOC725799	0	0.790665	0.958	0.661	0	10	LOC725799	uncharacterized LOC725799
LOC102654959	0	0.78611	0.94	0.695	0	10	LOC102654959	myb-like protein Q
LOC410353	0	0.783778	1	0.969	0	10	LOC410353	CUGBP Elav-like family member 4
LOC410577	0	0.782467	0.994	0.76	0	10	LOC410577	acid sphingomyelinase-like phosphodiesterase 3a
LOC408769	0	0.779218	1	0.925	0	10	LOC408769	excitatory amino acid transporter
LOC551930	0	0.770734	0.966	0.624	0	10	LOC551930	GTP-binding protein Di-Ras2
LOC410362	0	0.763134	0.799	0.745	0	10	LOC410362	MOXD1 homolog 2
LOC408430	0	0.759986	1	0.998	0	10	LOC408430	voltage-dependent L-type calcium channel subunit beta-2
LOC408680	0	0.75633	1	0.903	0	10	LOC408680	ryanodine receptor
LOC100577092	0	0.737778	0.996	0.799	0	10	LOC100577092	uncharacterized LOC100577092
LOC100576614	0	0.725026	0.862	0.439	0	10	LOC100576614	probable ATP-dependent RNA helicase ddx42
LOC726401	0	0.721844	0.992	0.769	0	10	LOC726401	ras-specific guanine nucleotide-releasing factor 2
LOC410278	0	0.710924	0.935	0.671	0	10	LOC410278	putative inorganic phosphate cotransporter
LOC408372	0	0.706791	1	0.991	0	10	LOC408372	poly(rC)-binding protein 3
LOC408576	0	0.702699	1	0.915	0	10	LOC408576	potassium voltage-gated channel protein Shal
LOC100577692	0	0.702222	0.967	0.611	0	10	LOC100577692	transcription factor btd
LOC725557	0	0.690383	0.922	0.502	0	10	LOC725557	cuticle protein 7
LOC412994	0	0.689867	0.842	0.489	0	10	LOC412994	octopamine receptor beta-3R
LOC412299	0	0.685179	0.996	0.835	0	10	LOC412299	muscarinic acetylcholine receptor DM1
LOC413946	0	0.685047	0.968	0.718	0	10	LOC413946	myocyte-specific enhancer factor 2
LOC107965041	0	0.684806	0.975	0.637	0	10	LOC107965041	solute carrier organic anion transporter family member 4A1-like
GeneID-552785	0	0.678276	0.981	0.754	0	10	pHCl	ligand-gated ion channel pHCl
LOC409781	0	0.67549	0.897	0.562	0	10	LOC409781	uncharacterized LOC409781
LOC726948	0	0.671832	0.988	0.756	0	10	LOC726948	suppressor of lurcher protein 1
LOC408298	0	0.658321	0.998	0.944	0	10	LOC408298	pumilio homolog 2
LOC411270	0	0.657735	0.827	0.46	0	10	LOC411270	serine/threonine-protein kinase STE20
LOC107965147	0	0.657683	0.989	0.761	0	10	LOC107965147	uncharacterized LOC107965147
LOC409970	0	0.656155	0.921	0.537	0	10	LOC409970	thrombospondin type-1 domain-containing protein 4
LOC410609	0	0.655527	0.995	0.791	0	10	LOC410609	disintegrin and metalloproteinase domain-containing protein 10-like
LOC408694	0	0.644286	0.923	0.574	0	10	LOC408694	plastin-2
GeneID-406110	0	0.642396	0.988	0.765	0	10	TyrR	tyramine receptor
LOC551498	0	0.640542	0.994	0.851	0	10	LOC551498	uncharacterized LOC551498
LOC408902	0	0.639242	0.967	0.775	0	10	LOC408902	F-box/LRR-repeat protein 16
LOC412465	0	0.636444	0.939	0.595	0	10	LOC412465	tetraspanin-7
LOC724449	0	0.626178	0.909	0.73	0	10	LOC724449	protein lethal(2)essential for life
LOC410831	0	0.623567	0.984	0.81	0	10	LOC410831	casein kinase I
LOC411675	0	0.623543	0.979	0.732	0	10	LOC411675	UNC93-like protein
LOC107964025	0	0.621042	0.978	0.767	0	10	LOC107964025	uncharacterized LOC107964025
LOC410498	0	0.620654	1	0.981	0	10	LOC410498	potassium voltage-gated channel subfamily H member 6
LOC409422	0	0.619793	0.999	0.921	0	10	LOC409422	uncharacterized LOC409422
LOC100578314	0	0.618711	0.965	0.718	0	10	LOC100578314	monocarboxylate transporter 10
LOC724962	0	0.607468	0.881	0.527	0	10	LOC724962	uncharacterized LOC724962
LOC100577364	0	0.606487	0.99	0.841	0	10	LOC100577364	FERM, ARHGEF and pleckstrin domain-containing protein 1
LOC551623	0	0.597084	0.92	0.593	0	10	LOC551623	nucleolysin TIAR
LOC113218923	0	0.594706	0.997	0.835	0	10	LOC113218923	uncharacterized LOC113218923
GeneID-406106	0	0.592082	0.998	0.928	0	10	Pkc	protein kinase C
LOC409981	0	0.591246	0.991	0.843	0	10	LOC409981	titin
LOC724651	0	0.578877	0.963	0.72	0	10	LOC724651	amphoterin-induced protein 2-like
LOC408906	0	0.573566	0.985	0.821	0	10	LOC408906	multiple C2 and transmembrane domain-containing protein
GeneID-406112	0	0.569876	0.813	0.451	0	10	Per	period circadian protein
LOC408811	0	0.567962	0.993	0.877	0	10	LOC408811	transmembrane and coiled-coil domains protein 2
LOC408914	0	0.56608	0.999	0.902	0	10	LOC408914	BAI1-associated protein 3
LOC100577769	0	0.562651	0.991	0.882	0	10	LOC100577769	uncharacterized LOC100577769
LOC107964958	0	0.550563	0.865	0.575	0	10	LOC107964958	uncharacterized PE-PGRS family protein PE_PGRS20-like
GeneID-406083	0	0.549468	0.992	0.757	0	10	Tk	tachykinin
LOC102654860	0	0.547722	0.848	0.488	0	10	LOC102654860	uncharacterized LOC102654860
LOC412263	0	0.547106	0.989	0.799	0	10	LOC412263	endoplasmic reticulum aminopeptidase 1
LOC724440	0	0.546702	0.974	0.747	0	10	LOC724440	calcium-transporting ATPase type 2C member 1
LOC413784	0	0.544796	0.985	0.804	0	10	LOC413784	rabphilin
LOC410351	0	0.542524	0.848	0.495	0	10	LOC410351	neurogenic locus protein delta
LOC413473	0	0.537327	0.984	0.815	0	10	LOC413473	GTPase-activating Rap/Ran-GAP domain-like protein 3
LOC409241	0	0.532188	0.976	0.761	0	10	LOC409241	prohormone-4
LOC726294	0	0.524485	0.668	0.54	0	10	LOC726294	orcokinin peptides
LOC410371	0	0.52443	0.992	0.8	0	10	LOC410371	calcium-transporting ATPase sarcoplasmic/endoplasmic reticulum type
LOC406124	0	0.523274	0.998	0.896	0	10	LOC406124	gamma-aminobutyric acid receptor subunit beta
LOC725548	0	0.518136	0.987	0.815	0	10	LOC725548	protein FAM151B
LOC100578822	0	0.516738	0.86	0.549	0	10	LOC100578822	protein IWS1 homolog
LOC550732	0	0.509351	0.997	0.881	0	10	LOC550732	trichohyalin
LOC408721	0	0.506775	0.986	0.876	0	10	LOC408721	neurocalcin homolog
LOC551098	0	0.503495	0.956	0.787	0	10	LOC551098	uncharacterized LOC551098
GeneID-406070	0	0.502423	0.969	0.69	0	10	DopR2	dopamine receptor 2
LOC727647	2.29e-260	0.560906	0.954	0.84	4.58e-257	10	LOC727647	uncharacterized LOC727647
GeneID-411166	0	1.50291	0.858	0.562	0	12	Kr	krueppel
LOC551385	0	1.37159	0.965	0.779	0	12	LOC551385	frequenin-1
LOC552513	0	1.25357	0.833	0.484	0	12	LOC552513	neural cell adhesion molecule 2
LOC107965041	0	1.21351	0.95	0.639	0	12	LOC107965041	solute carrier organic anion transporter family member 4A1-like
LOC100576247	0	1.20847	0.962	0.719	0	12	LOC100576247	frizzled 2
LOC113218848	0	1.19264	0.863	0.546	0	12	LOC113218848	uncharacterized LOC113218848
LOC102654959	0	1.18935	0.911	0.696	0	12	LOC102654959	myb-like protein Q
GeneID-100049572	0	1.16046	0.991	0.732	0	12	Ks-1	Ks-1 non-coding nuclear RNA
LOC413698	0	1.13603	0.925	0.651	0	12	LOC413698	octopamine receptor beta-1R
LOC410006	0	1.10308	0.939	0.727	0	12	LOC410006	uncharacterized LOC410006
LOC100576683	0	1.08581	0.964	0.711	0	12	LOC100576683	uncharacterized LOC100576683
LOC724220	0	0.999778	0.959	0.806	0	12	LOC724220	synaptotagmin-10
LOC410353	0	0.983119	1	0.969	0	12	LOC410353	CUGBP Elav-like family member 4
LOC409849	0	0.937988	0.906	0.678	0	12	LOC409849	immunoglobulin-like and fibronectin type III domain containing 12
GeneID-551010	0	0.826862	0.94	0.75	0	12	nAChRa6	nicotinic acetylcholine receptor alpha6 subunit
LOC411345	0	0.803458	0.87	0.683	0	12	LOC411345	neurotrimin
LOC100577670	0	0.789452	0.85	0.687	0	12	LOC100577670	uncharacterized LOC100577670
GeneID-406083	0	0.781607	0.921	0.759	0	12	Tk	tachykinin
LOC550732	0	0.76502	0.987	0.881	0	12	LOC550732	trichohyalin
GeneID-406110	0	0.759234	0.927	0.768	0	12	TyrR	tyramine receptor
LOC412878	0	0.750307	0.948	0.801	0	12	LOC412878	DNA N6-methyl adenine demethylase
LOC410779	0	0.747163	0.935	0.808	0	12	LOC410779	neuroligin 2
LOC726262	0	0.745054	0.991	0.781	0	12	LOC726262	adenylate cyclase type 8-like
LOC100578296	0	0.735076	0.808	0.616	0	12	LOC100578296	probable G-protein coupled receptor B0563.6
LOC551597	0	0.72832	0.919	0.765	0	12	LOC551597	cysteine-rich venom protein
LOC409818	0	0.701341	0.948	0.847	0	12	LOC409818	sodium/calcium exchanger 3
LOC409108	0	0.683956	0.955	0.824	0	12	LOC409108	uncharacterized LOC409108
LOC724344	0	0.678844	0.934	0.824	0	12	LOC724344	probable Ras GTPase-activating protein
LOC113218923	0	0.657294	0.964	0.836	0	12	LOC113218923	uncharacterized LOC113218923
LOC102654462	0	0.649494	0.676	0.492	0	12	LOC102654462	uncharacterized LOC102654462
GeneID-408758	0	0.641323	0.771	0.672	0	12	E74	ecdysteroid-regulated gene E74
LOC551086	0	0.634395	0.751	0.605	0	12	LOC551086	zinc finger protein chinmo
LOC726240	0	0.632173	0.911	0.812	0	12	LOC726240	globin-1
LOC410947	0	0.622929	0.631	0.491	0	12	LOC410947	tyrosine decarboxylase
LOC408804	0	0.6204	1	0.996	0	12	LOC408804	1-phosphatidylinositol 4,5-bisphosphate phosphodiesterase epsilon-1
LOC409791	0	0.620068	0.999	0.995	0	12	LOC409791	cAMP-dependent protein kinase catalytic subunit
GeneID-406070	0	0.597684	0.841	0.695	0	12	DopR2	dopamine receptor 2
LOC410820	0	0.595984	0.734	0.643	0	12	LOC410820	proton channel OtopLc
LOC724651	0	0.593006	0.862	0.724	0	12	LOC724651	amphoterin-induced protein 2-like
LOC100642173	0	0.589236	0.541	0.355	0	12	LOC100642173	uncharacterized LOC100642173
LOC410706	0	0.565875	0.778	0.662	0	12	LOC410706	rho GTPase-activating protein 7
LOC552340	0	0.56515	0.81	0.675	0	12	LOC552340	glypican-4
LOC113219118	0	0.563069	0.822	0.691	0	12	LOC113219118	uncharacterized LOC113219118
LOC409016	0	0.543249	0.852	0.735	0	12	LOC409016	uncharacterized LOC409016
LOC413473	0	0.541224	0.953	0.817	0	12	LOC413473	GTPase-activating Rap/Ran-GAP domain-like protein 3
GeneID-411323	0	0.534761	0.633	0.342	0	12	5-HT2alpha	serotonin receptor
LOC113219253	0	0.532193	0.732	0.492	0	12	LOC113219253	uncharacterized LOC113219253
LOC409781	0	0.528546	0.703	0.568	0	12	LOC409781	uncharacterized LOC409781
LOC410630	0	0.523415	0.796	0.615	0	12	LOC410630	cGMP-specific 3',5'-cyclic phosphodiesterase
LOC412299	0	0.511203	0.96	0.837	0	12	LOC412299	muscarinic acetylcholine receptor DM1
LOC100576291	5.08887615216484e-322	0.511122	0.773	0.653	1.01777523043297e-318	12	LOC100576291	uncharacterized LOC100576291
LOC100576277	8.94e-263	0.526543	0.775	0.618	1.79e-259	12	LOC100576277	uncharacterized LOC100576277
LOC410336	1.9e-240	0.512018	0.882	0.786	3.8e-237	12	LOC410336	dipeptidyl aminopeptidase-like protein 6
LOC726068	0	1.60857	0.932	0.74	0	13	LOC726068	uncharacterized LOC726068
LOC727170	0	1.45586	0.887	0.445	0	13	LOC727170	eisosome protein SEG2
LOC552079	0	1.40105	0.93	0.446	0	13	LOC552079	homeobox protein homothorax
LOC100578368	0	1.29302	0.866	0.602	0	13	LOC100578368	uncharacterized LOC100578368
GeneID-406072	0	1.22084	0.98	0.817	0	13	Amih	hyperpolarization-activated ion channel
LOC725894	0	1.10396	0.911	0.557	0	13	LOC725894	protein rhomboid
LOC100577019	0	1.09799	1	0.955	0	13	LOC100577019	protein quiver
LOC113219156	0	1.07909	0.893	0.583	0	13	LOC113219156	uncharacterized LOC113219156
LOC551460	0	1.06561	0.871	0.535	0	13	LOC551460	homeobox protein cut
LOC411104	0	1.0521	0.893	0.632	0	13	LOC411104	homeobox protein Nkx-2.4
LOC726101	0	1.02862	0.885	0.766	0	13	LOC726101	uncharacterized LOC726101
LOC725654	0	1.02361	0.825	0.537	0	13	LOC725654	cell growth regulator with RING finger domain protein 1
LOC724801	0	0.990792	0.814	0.461	0	13	LOC724801	brain-specific homeobox protein homolog
LOC100578662	0	0.946442	0.852	0.555	0	13	LOC100578662	cadherin EGF LAG seven-pass G-type receptor 1
LOC551123	0	0.940191	1	0.973	0	13	LOC551123	RNA-binding protein Musashi homolog Rbp6
GeneID-409372	0	0.928332	0.712	0.552	0	13	crh-BP	corticotropin releasing hormone binding protein
LOC410696	0	0.926235	0.909	0.741	0	13	LOC410696	protein madd-4
LOC411347	0	0.916688	0.993	0.885	0	13	LOC411347	peripheral plasma membrane protein CASK
LOC408935	0	0.868871	0.997	0.965	0	13	LOC408935	high-affinity choline transporter 1
LOC724655	0	0.850534	0.962	0.807	0	13	LOC724655	transmembrane and TPR repeat-containing protein 3
LOC550899	0	0.836981	0.997	0.943	0	13	LOC550899	UPF0769 protein C21orf59 homolog
LOC408661	0	0.814316	0.982	0.842	0	13	LOC408661	uncharacterized LOC408661
LOC410562	0	0.795281	0.829	0.66	0	13	LOC410562	serine/threonine-protein kinase meng-po
LOC550870	0	0.791638	0.812	0.683	0	13	LOC550870	uncharacterized LOC550870
LOC113219162	0	0.787641	0.926	0.792	0	13	LOC113219162	uncharacterized LOC113219162
LOC552195	0	0.784297	0.673	0.411	0	13	LOC552195	uncharacterized LOC552195
LOC410669	0	0.767703	0.772	0.452	0	13	LOC410669	single-minded homolog 2
LOC411748	0	0.759114	0.882	0.67	0	13	LOC411748	protein kinase C-binding protein NELL1
LOC409383	0	0.754446	0.748	0.413	0	13	LOC409383	matrix metalloproteinase-2
LOC724779	0	0.738341	0.84	0.502	0	13	LOC724779	protein artichoke
LOC726415	0	0.72614	0.724	0.483	0	13	LOC726415	LIM/homeobox protein Lhx9
LOC413582	0	0.704348	0.851	0.551	0	13	LOC413582	Allatostatin A receptor
LOC408381	0	0.692937	0.906	0.691	0	13	LOC408381	sodium- and chloride-dependent GABA transporter 1
LOC102655479	0	0.679883	0.735	0.477	0	13	LOC102655479	putative uncharacterized protein DDB_G0271606
LOC410514	0	0.676971	0.808	0.589	0	13	LOC410514	uncharacterized LOC410514
LOC410246	0	0.65555	0.676	0.434	0	13	LOC410246	netrin receptor UNC5B
LOC724292	0	0.652417	0.993	0.961	0	13	LOC724292	disks large 1 tumor suppressor protein
LOC551883	0	0.64811	0.972	0.865	0	13	LOC551883	voltage-dependent T-type calcium channel subunit alpha-1G
LOC412896	0	0.638064	0.821	0.663	0	13	LOC412896	octopamine receptor beta-2R
LOC727173	0	0.630208	0.747	0.5	0	13	LOC727173	pancreatic triacylglycerol lipase
GeneID-408879	0	0.624719	0.79	0.544	0	13	sGC-alpha1	soluble guanylyl cyclase alpha 1 subunit
LOC411664	0	0.624648	0.906	0.782	0	13	LOC411664	uncharacterized LOC411664
LOC408685	0	0.621422	0.955	0.881	0	13	LOC408685	MAP7 domain-containing protein 1
LOC410563	0	0.61661	0.618	0.383	0	13	LOC410563	uncharacterized LOC410563
LOC413382	0	0.616097	0.929	0.711	0	13	LOC413382	SAM and SH3 domain-containing protein 1
LOC410270	0	0.610263	0.961	0.838	0	13	LOC410270	acetylcholinesterase
LOC100576478	0	0.589328	0.802	0.555	0	13	LOC100576478	uncharacterized LOC100576478
LOC408298	0	0.588129	0.982	0.944	0	13	LOC408298	pumilio homolog 2
LOC410979	0	0.587555	0.85	0.563	0	13	LOC410979	gamma-aminobutyric acid type B receptor subunit 2
LOC408670	0	0.585494	0.806	0.544	0	13	LOC408670	Down syndrome cell adhesion molecule-like protein Dscam2
LOC413503	0	0.581127	0.838	0.613	0	13	LOC413503	TWiK family of potassium channels protein 18-like
LOC725064	0	0.577962	0.873	0.815	0	13	LOC725064	vesicular acetylcholine transporter
LOC113218800	0	0.550884	0.743	0.624	0	13	LOC113218800	dynein heavy chain 7, axonemal-like
LOC724195	0	0.550246	0.804	0.58	0	13	LOC724195	B-cell receptor CD22
LOC413005	0	0.543445	0.993	0.966	0	13	LOC413005	protein NDRG3
LOC410755	0	0.527286	0.57	0.437	0	13	LOC410755	tyramine receptor-like
LOC113218793	0	0.524662	0.712	0.475	0	13	LOC113218793	uncharacterized LOC113218793
LOC725542	0	1.28937	0.966	0.513	0	14	LOC725542	arrestin domain-containing protein 17
LOC725894	0	1.20238	0.937	0.557	0	14	LOC725894	protein rhomboid
LOC100577603	0	1.19516	0.839	0.467	0	14	LOC100577603	POU domain protein CF1A
LOC413383	0	1.15318	0.916	0.519	0	14	LOC413383	carbonic anhydrase-related protein 10
LOC410669	0	1.13008	0.853	0.45	0	14	LOC410669	single-minded homolog 2
LOC113218632	0	1.11042	0.988	0.95	0	14	LOC113218632	uncharacterized LOC113218632
LOC410758	0	1.10361	0.975	0.704	0	14	LOC410758	mRNA decay activator protein ZFP36L3
LOC552020	0	1.10018	1	0.997	0	14	LOC552020	neuromodulin
LOC408963	0	1.05056	0.89	0.637	0	14	LOC408963	pleckstrin homology domain-containing family G member 5
LOC410261	0	1.04205	0.8	0.266	0	14	LOC410261	echinoderm microtubule-associated protein-like CG42247
LOC725190	0	0.931664	0.905	0.778	0	14	LOC725190	protein snail
LOC409616	0	0.929565	0.95	0.63	0	14	LOC409616	uncharacterized protein MAL13P1.304
LOC726415	0	0.916104	0.801	0.482	0	14	LOC726415	LIM/homeobox protein Lhx9
LOC408960	0	0.864546	0.805	0.521	0	14	LOC408960	protein slit
LOC411201	0	0.853655	0.9	0.719	0	14	LOC411201	discoidin domain-containing receptor 2
LOC411664	0	0.846109	0.926	0.782	0	14	LOC411664	uncharacterized LOC411664
LOC100577019	0	0.838421	0.999	0.955	0	14	LOC100577019	protein quiver
LOC413410	0	0.832324	0.936	0.721	0	14	LOC413410	IQ motif and SEC7 domain-containing protein 2
LOC100576478	0	0.801785	0.884	0.553	0	14	LOC100576478	uncharacterized LOC100576478
LOC113218941	0	0.792648	0.806	0.56	0	14	LOC113218941	uncharacterized LOC113218941
LOC100577538	0	0.776386	0.627	0.305	0	14	LOC100577538	uncharacterized LOC100577538
LOC408381	0	0.776228	0.922	0.691	0	14	LOC408381	sodium- and chloride-dependent GABA transporter 1
LOC408935	0	0.764641	0.998	0.965	0	14	LOC408935	high-affinity choline transporter 1
LOC411958	0	0.740476	0.935	0.655	0	14	LOC411958	TWiK family of potassium channels protein 18
LOC100578680	0	0.730897	0.816	0.513	0	14	LOC100578680	uncharacterized LOC100578680
LOC726953	0	0.722398	0.601	0.27	0	14	LOC726953	parathyroid hormone/parathyroid hormone-related peptide receptor
LOC551123	0	0.715668	0.998	0.974	0	14	LOC551123	RNA-binding protein Musashi homolog Rbp6
LOC411764	0	0.702603	0.843	0.565	0	14	LOC411764	bestrophin-4
LOC408275	0	0.697742	0.812	0.556	0	14	LOC408275	uncharacterized LOC408275
LOC551167	0	0.695435	0.827	0.571	0	14	LOC551167	multidrug resistance protein homolog 49
LOC408688	0	0.68536	0.922	0.607	0	14	LOC408688	Down syndrome cell adhesion molecule-like protein Dscam2
LOC408670	0	0.684377	0.86	0.543	0	14	LOC408670	Down syndrome cell adhesion molecule-like protein Dscam2
LOC413005	0	0.681515	0.996	0.966	0	14	LOC413005	protein NDRG3
LOC102656010	0	0.670253	0.863	0.577	0	14	LOC102656010	uncharacterized LOC102656010
LOC726101	0	0.661559	0.905	0.766	0	14	LOC726101	uncharacterized LOC726101
LOC410979	0	0.650697	0.882	0.563	0	14	LOC410979	gamma-aminobutyric acid type B receptor subunit 2
LOC726547	0	0.647869	0.973	0.867	0	14	LOC726547	protein abrupt
LOC100577670	0	0.640344	0.838	0.688	0	14	LOC100577670	uncharacterized LOC100577670
LOC413391	0	0.637043	0.724	0.447	0	14	LOC413391	homeobox protein MSX-2
LOC727399	0	0.633104	0.959	0.87	0	14	LOC727399	protein numb
LOC100576805	0	0.630051	0.902	0.788	0	14	LOC100576805	chromatin assembly factor 1 subunit A-B
LOC411344	0	0.621494	0.885	0.707	0	14	LOC411344	fasciclin-1
LOC113218591	0	0.620029	0.795	0.556	0	14	LOC113218591	uncharacterized LOC113218591
LOC411586	0	0.615846	0.763	0.571	0	14	LOC411586	GAS2-like protein pickled eggs
LOC724287	0	0.60965	0.857	0.642	0	14	LOC724287	protein rhomboid
LOC410347	0	0.597938	0.686	0.436	0	14	LOC410347	protein big brother
LOC100578382	0	0.586865	0.753	0.395	0	14	LOC100578382	interaptin
LOC100577945	0	0.583853	0.675	0.422	0	14	LOC100577945	furin-like protease 1
LOC725064	0	0.583356	0.884	0.815	0	14	LOC725064	vesicular acetylcholine transporter
LOC100578112	0	0.575392	0.781	0.548	0	14	LOC100578112	adenylate kinase isoenzyme 5
LOC726514	0	0.566235	0.663	0.487	0	14	LOC726514	adenylate cyclase type 6
LOC408685	0	0.544864	0.952	0.881	0	14	LOC408685	MAP7 domain-containing protein 1
GeneID-726702	0	0.526888	0.753	0.581	0	14	5-ht7	serotonin receptor 7
LOC410259	0	0.511544	0.917	0.737	0	14	LOC410259	nuclear factor 1 X-type
LOC725936	0	0.510738	0.514	0.39	0	14	LOC725936	titin homolog
LOC102654975	0	0.507572	0.966	0.823	0	14	LOC102654975	zinc finger protein 628-like
LOC411104	0	0.502068	0.893	0.633	0	14	LOC411104	homeobox protein Nkx-2.4
LOC408432	0	1.19155	0.83	0.665	0	15	LOC408432	glutamate decarboxylase
LOC410021	0	0.892257	0.86	0.603	0	15	LOC410021	protein Skeletor, isoforms B/C
LOC100576569	0	0.853837	0.999	0.909	0	15	LOC100576569	uncharacterized LOC100576569
LOC100576805	0	0.760773	0.987	0.786	0	15	LOC100576805	chromatin assembly factor 1 subunit A-B
GeneID-409817	0	0.713155	0.987	0.791	0	15	Abscam	Dscam family member AbsCAM
LOC411114	0	0.699407	1	0.998	0	15	LOC411114	synaptosomal-associated protein 25
LOC410270	0	0.697465	0.973	0.838	0	15	LOC410270	acetylcholinesterase
LOC552265	0	0.682646	0.99	0.747	0	15	LOC552265	rho GTPase-activating protein 32
LOC410658	0	0.679613	0.781	0.441	0	15	LOC410658	LIM/homeobox protein Lhx3
LOC724150	0	0.659626	0.858	0.555	0	15	LOC724150	B-cell lymphoma/leukemia 11B
LOC412777	0	0.656787	1	0.987	0	15	LOC412777	sodium/potassium/calcium exchanger Nckx30C
LOC725485	0	0.647385	0.999	0.947	0	15	LOC725485	regulator of G-protein signaling 11
LOC552844	0	0.635538	1	0.999	0	15	LOC552844	complexin
LOC726842	0	0.621293	0.723	0.523	0	15	LOC726842	optomotor-blind protein
LOC100577472	0	0.61546	0.75	0.402	0	15	LOC100577472	insulin gene enhancer protein ISL-1
LOC551737	0	0.577559	1	1	0	15	LOC551737	synapsin
LOC113218632	0	0.565209	1	0.95	0	15	LOC113218632	uncharacterized LOC113218632
LOC408623	0	0.556397	1	0.963	0	15	LOC408623	endophilin-A
LOC724405	0	0.551571	0.999	0.904	0	15	LOC724405	protein lethal(2)essential for life
LOC409293	0	0.540819	0.843	0.538	0	15	LOC409293	uncharacterized LOC409293
LOC408822	0	0.530252	0.989	0.827	0	15	LOC408822	uncharacterized LOC408822
LOC726924	0	0.520586	1	0.996	0	15	LOC726924	synapse-associated protein 1
LOC100576528	0	0.517675	0.949	0.665	0	15	LOC100576528	uncharacterized LOC100576528
LOC724501	0	0.515318	0.89	0.626	0	15	LOC724501	Axis inhibition protein
LOC552261	0	0.511792	0.908	0.611	0	15	LOC552261	EF-hand domain-containing protein D2 homolog
LOC411199	0	0.504322	0.968	0.714	0	15	LOC411199	sodium-dependent neutral amino acid transporter B(0)AT3
LOC408963	1.51962410034904e-310	0.634614	0.847	0.639	3.04e-307	15	LOC408963	pleckstrin homology domain-containing family G member 5
LOC726180	2.29e-255	0.502769	0.562	0.333	4.57e-252	15	LOC726180	transcription factor Sox-19b-like
GeneID-413211	1.2e-251	0.588118	0.876	0.68	2.4e-248	15	SIFR	SIFamide receptor
LOC411315	2.63e-243	0.566161	0.718	0.529	5.27e-240	15	LOC411315	visual system homeobox 2
LOC724315	0	2.2676	0.947	0.578	0	16	LOC724315	forkhead box protein D3
LOC410756	0	2.11876	1	0.812	0	16	LOC410756	regulating synaptic membrane exocytosis protein 1
LOC409722	0	1.79223	0.973	0.575	0	16	LOC409722	basement membrane-specific heparan sulfate proteoglycan core protein
LOC413215	0	1.59635	0.855	0.409	0	16	LOC413215	lachesin
LOC100577772	0	1.52647	0.862	0.442	0	16	LOC100577772	uncharacterized LOC100577772
LOC409919	0	1.48734	0.934	0.609	0	16	LOC409919	excitatory amino acid transporter 1
LOC411209	0	1.4435	0.96	0.712	0	16	LOC411209	uncharacterized LOC411209
LOC102655228	0	1.37799	0.888	0.524	0	16	LOC102655228	uncharacterized LOC102655228
LOC725189	0	1.34381	0.977	0.773	0	16	LOC725189	protein bric-a-brac 2
LOC552261	0	1.2496	0.853	0.613	0	16	LOC552261	EF-hand domain-containing protein D2 homolog
GeneID-409040	0	1.20586	0.866	0.495	0	16	Hiscl1	histamine-gated chloride channel 1
LOC409882	0	1.15776	0.994	0.883	0	16	LOC409882	TLD domain-containing protein 2
LOC409847	0	1.14979	0.976	0.701	0	16	LOC409847	15-hydroxyprostaglandin dehydrogenase [NAD(+)]
LOC410674	0	1.09564	0.952	0.689	0	16	LOC410674	heterogeneous nuclear ribonucleoprotein L
LOC100577980	0	1.07513	0.832	0.401	0	16	LOC100577980	uncharacterized LOC100577980
LOC412777	0	1.03851	1	0.987	0	16	LOC412777	sodium/potassium/calcium exchanger Nckx30C
LOC409695	0	1.03789	0.907	0.632	0	16	LOC409695	uncharacterized LOC409695
LOC100577522	0	1.03469	0.855	0.491	0	16	LOC100577522	uncharacterized LOC100577522
LOC724903	0	1.02963	0.91	0.59	0	16	LOC724903	protein tipE
LOC410021	0	0.990046	0.921	0.602	0	16	LOC410021	protein Skeletor, isoforms B/C
LOC413185	0	0.981546	0.815	0.396	0	16	LOC413185	spondin-1
LOC410979	0	0.964732	0.947	0.563	0	16	LOC410979	gamma-aminobutyric acid type B receptor subunit 2
LOC411114	0	0.923207	1	0.998	0	16	LOC411114	synaptosomal-associated protein 25
LOC100576129	0	0.908478	0.865	0.615	0	16	LOC100576129	uncharacterized LOC100576129
LOC410341	0	0.886479	0.846	0.54	0	16	LOC410341	RNA pseudouridylate synthase domain-containing protein 2
LOC410386	0	0.855378	0.819	0.527	0	16	LOC410386	tolloid-like protein 1
LOC413582	0	0.844659	0.877	0.552	0	16	LOC413582	Allatostatin A receptor
LOC411104	0	0.827432	0.889	0.634	0	16	LOC411104	homeobox protein Nkx-2.4
LOC412993	0	0.792219	0.852	0.521	0	16	LOC412993	glutamate receptor ionotropic, kainate 2
LOC551647	0	0.783975	0.957	0.767	0	16	LOC551647	uncharacterized LOC551647
LOC411229	0	0.766086	0.834	0.554	0	16	LOC411229	venom dipeptidyl peptidase 4-like
GeneID-551357	0	0.764026	0.758	0.448	0	16	otd2	homeotic protein ocelliless
GeneID-413211	0	0.724689	0.903	0.68	0	16	SIFR	SIFamide receptor
LOC410758	0	0.71362	0.947	0.706	0	16	LOC410758	mRNA decay activator protein ZFP36L3
LOC725924	0	0.712069	0.817	0.545	0	16	LOC725924	leucine-rich repeat-containing protein 24
LOC413616	0	0.71143	0.76	0.488	0	16	LOC413616	tyrosine-protein kinase transmembrane receptor Ror
LOC100576196	0	0.701816	0.77	0.457	0	16	LOC100576196	uncharacterized LOC100576196
LOC100578818	0	0.694646	0.847	0.607	0	16	LOC100578818	amyloid beta A4 precursor protein-binding family B member 1-interacting protein
LOC411248	0	0.680502	0.77	0.584	0	16	LOC411248	contactin-associated protein-like 3
LOC552209	0	0.678622	0.998	0.988	0	16	LOC552209	neo-calmodulin
LOC100576882	0	0.678274	0.987	0.963	0	16	LOC100576882	uncharacterized LOC100576882
LOC409748	0	0.66686	0.895	0.714	0	16	LOC409748	protein kinase C and casein kinase substrate in neurons protein 1
LOC102655479	0	0.662892	0.717	0.479	0	16	LOC102655479	putative uncharacterized protein DDB_G0271606
LOC409608	0	0.66208	0.7	0.359	0	16	LOC409608	peroxidasin
LOC408264	0	0.661928	0.766	0.513	0	16	LOC408264	netrin receptor UNC5C
LOC408914	0	0.647318	0.992	0.903	0	16	LOC408914	BAI1-associated protein 3
LOC107964039	0	0.627742	0.697	0.451	0	16	LOC107964039	uncharacterized LOC107964039
LOC113218584	0	0.626496	0.776	0.537	0	16	LOC113218584	uncharacterized LOC113218584
MT-LOC411808	0	0.618364	0.77	0.565	0	16	LOC411808	proline dehydrogenase, mitochondrial
LOC411748	0	0.609604	0.911	0.671	0	16	LOC411748	protein kinase C-binding protein NELL1
LOC102654165	0	0.599356	0.828	0.612	0	16	LOC102654165	transmembrane protein 132C
LOC100577118	0	0.585253	0.747	0.484	0	16	LOC100577118	trace amine-associated receptor 9
LOC411665	0	0.568451	0.643	0.432	0	16	LOC411665	heparan sulfate 2-O-sulfotransferase pipe
LOC410585	0	0.560892	0.613	0.344	0	16	LOC410585	DE-cadherin
LOC726414	0	0.560334	0.725	0.495	0	16	LOC726414	protein windpipe
LOC726993	0	0.552686	0.754	0.512	0	16	LOC726993	cytohesin-1
LOC412439	0	0.550966	0.779	0.392	0	16	LOC412439	PDF receptor
LOC412883	0	0.545782	0.775	0.583	0	16	LOC412883	Allatostatin C receptor
LOC412263	0	0.537025	0.954	0.801	0	16	LOC412263	endoplasmic reticulum aminopeptidase 1
LOC410246	0	0.536198	0.691	0.435	0	16	LOC410246	netrin receptor UNC5B
LOC100577913	0	0.524505	0.694	0.47	0	16	LOC100577913	protein roadkill
LOC724563	3.06e-301	0.527259	0.77	0.566	6.12e-298	16	LOC724563	uncharacterized LOC724563
LOC411576	9.8e-291	0.515466	0.866	0.789	1.96e-287	16	LOC411576	phosphoglycerate kinase
LOC113219183	2.44e-281	0.525462	0.823	0.597	4.87e-278	16	LOC113219183	uncharacterized LOC113219183
LOC100576924	7.77e-279	0.539154	0.751	0.567	1.55e-275	16	LOC100576924	ankyrin repeat and death domain-containing protein 1A
LOC551490	6.05e-211	0.553865	0.838	0.685	1.21e-207	16	LOC551490	collagen alpha chain CG42342
LOC410577	0	1.29553	0.998	0.762	0	17	LOC410577	acid sphingomyelinase-like phosphodiesterase 3a
LOC409000	0	1.17091	0.998	0.836	0	17	LOC409000	cell adhesion molecule 2
GeneID-408521	0	1.14059	1	0.993	0	17	Mblk-1	transcription factor mblk-1-like
LOC411212	0	1.11252	0.997	0.792	0	17	LOC411212	discoidin domain-containing receptor 2
LOC408804	0	1.10237	1	0.996	0	17	LOC408804	1-phosphatidylinositol 4,5-bisphosphate phosphodiesterase epsilon-1
LOC410748	0	1.0674	0.893	0.515	0	17	LOC410748	glucose dehydrogenase [FAD, quinone]
LOC408914	0	1.05152	0.999	0.903	0	17	LOC408914	BAI1-associated protein 3
GeneID-406083	0	1.00713	0.984	0.759	0	17	Tk	tachykinin
LOC725557	0	0.976058	0.946	0.506	0	17	LOC725557	cuticle protein 7
LOC413040	0	0.971861	0.994	0.78	0	17	LOC413040	G-protein coupled receptor 52
LOC725318	0	0.957898	0.989	0.763	0	17	LOC725318	transmembrane protein 114
LOC409422	0	0.917791	0.999	0.921	0	17	LOC409422	uncharacterized LOC409422
LOC726262	0	0.915043	1	0.782	0	17	LOC726262	adenylate cyclase type 8-like
LOC726401	0	0.91089	0.989	0.771	0	17	LOC726401	ras-specific guanine nucleotide-releasing factor 2
LOC725901	0	0.870515	0.984	0.802	0	17	LOC725901	GTP-binding protein Di-Ras2
LOC551098	0	0.868023	0.987	0.788	0	17	LOC551098	uncharacterized LOC551098
LOC726294	0	0.842597	0.854	0.537	0	17	LOC726294	orcokinin peptides
LOC411201	0	0.825489	0.973	0.718	0	17	LOC411201	discoidin domain-containing receptor 2
GeneID-406110	0	0.819903	0.988	0.768	0	17	TyrR	tyramine receptor
LOC410353	0	0.819139	1	0.969	0	17	LOC410353	CUGBP Elav-like family member 4
LOC724220	0	0.807302	0.981	0.807	0	17	LOC724220	synaptotagmin-10
LOC408988	0	0.801149	0.995	0.866	0	17	LOC408988	uncharacterized LOC408988
LOC102654200	0	0.795243	0.963	0.693	0	17	LOC102654200	uncharacterized LOC102654200
LOC408694	0	0.790301	0.917	0.578	0	17	LOC408694	plastin-2
GeneID-406070	0	0.771042	0.963	0.693	0	17	DopR2	dopamine receptor 2
GeneID-408764	0	0.763466	0.998	0.878	0	17	Cac	cacophony
LOC410373	0	0.76175	0.993	0.788	0	17	LOC410373	leucine-rich repeat-containing protein 15
LOC413473	0	0.754704	0.991	0.817	0	17	LOC413473	GTPase-activating Rap/Ran-GAP domain-like protein 3
LOC406096	0	0.750084	0.996	0.921	0	17	LOC406096	type I inositol 1,4,5-trisphosphate 5-phosphatase
LOC724138	0	0.745307	0.89	0.649	0	17	LOC724138	igLON family member 5
LOC102656910	0	0.738996	0.884	0.567	0	17	LOC102656910	uncharacterized LOC102656910
LOC410216	0	0.738652	0.972	0.762	0	17	LOC410216	reticulocalbin-2
LOC724852	0	0.726624	0.913	0.616	0	17	LOC724852	LHFPL tetraspan subfamily member 6 protein
LOC107965041	0	0.722245	0.957	0.641	0	17	LOC107965041	solute carrier organic anion transporter family member 4A1-like
LOC409791	0	0.712211	1	0.995	0	17	LOC409791	cAMP-dependent protein kinase catalytic subunit
LOC412965	0	0.7109	0.922	0.6	0	17	LOC412965	synaptotagmin-14
LOC113218523	0	0.699269	0.98	0.782	0	17	LOC113218523	uncharacterized LOC113218523
LOC412263	0	0.688726	0.981	0.801	0	17	LOC412263	endoplasmic reticulum aminopeptidase 1
LOC410178	0	0.687311	0.983	0.818	0	17	LOC410178	disks large homolog 5
LOC726804	0	0.682399	0.995	0.954	0	17	LOC726804	protein BTG2
LOC100576277	0	0.679304	0.924	0.616	0	17	LOC100576277	uncharacterized LOC100576277
LOC408767	0	0.677179	0.752	0.516	0	17	LOC408767	protein dachsous
LOC411009	0	0.675508	0.9	0.635	0	17	LOC411009	dachshund homolog 2
LOC410133	0	0.675022	0.908	0.643	0	17	LOC410133	PDZ domain-containing RING finger protein 4
LOC411181	0	0.669966	0.995	0.886	0	17	LOC411181	sodium- and chloride-dependent glycine transporter 1
LOC410866	0	0.656988	0.916	0.767	0	17	LOC410866	LIM domain only protein 3
LOC410278	0	0.652156	0.929	0.674	0	17	LOC410278	putative inorganic phosphate cotransporter
LOC107964583	0	0.651599	0.939	0.703	0	17	LOC107964583	uncharacterized LOC107964583
LOC412299	0	0.650946	0.994	0.837	0	17	LOC412299	muscarinic acetylcholine receptor DM1
LOC413596	0	0.650477	0.751	0.565	0	17	LOC413596	receptor-type guanylate cyclase gcy-4
LOC412465	0	0.63673	0.918	0.598	0	17	LOC412465	tetraspanin-7
LOC551360	0	0.630843	0.838	0.5	0	17	LOC551360	transcription factor Ken
GeneID-551691	0	0.626532	1	1	0	17	Camkii	calcium/calmodulin-dependent protein kinase II
LOC409970	0	0.623497	0.854	0.543	0	17	LOC409970	thrombospondin type-1 domain-containing protein 4
LOC551031	0	0.618642	0.999	0.974	0	17	LOC551031	uncharacterized LOC551031
LOC410947	0	0.616233	0.842	0.487	0	17	LOC410947	tyrosine decarboxylase
LOC408680	0	0.600958	0.998	0.904	0	17	LOC408680	ryanodine receptor
LOC551498	0	0.596078	0.99	0.853	0	17	LOC551498	uncharacterized LOC551498
LOC406073	0	0.595118	0.979	0.777	0	17	LOC406073	homeobox protein prospero
LOC113218923	0	0.593811	0.993	0.837	0	17	LOC113218923	uncharacterized LOC113218923
LOC408897	0	0.588885	0.817	0.476	0	17	LOC408897	nuclear receptor coactivator 6
LOC409849	0	0.585987	0.957	0.679	0	17	LOC409849	immunoglobulin-like and fibronectin type III domain containing 12
LOC100576948	0	0.581802	0.874	0.662	0	17	LOC100576948	GTP-binding protein RAD-like
LOC113218980	0	0.576898	0.982	0.791	0	17	LOC113218980	uncharacterized LOC113218980
LOC413676	0	0.572676	0.779	0.486	0	17	LOC413676	patched domain-containing protein 3
LOC726065	0	0.570724	0.97	0.814	0	17	LOC726065	uncharacterized LOC726065
LOC408844	0	0.570422	0.861	0.6	0	17	LOC408844	dual specificity protein phosphatase 10
LOC100578718	0	0.568493	0.817	0.555	0	17	LOC100578718	protein distal antenna
LOC408447	0	0.566831	0.922	0.68	0	17	LOC408447	neurotactin
LOC408372	0	0.558478	1	0.991	0	17	LOC408372	poly(rC)-binding protein 3
LOC100577769	0	0.55165	0.982	0.883	0	17	LOC100577769	uncharacterized LOC100577769
GeneID-100049572	0	0.545589	0.986	0.734	0	17	Ks-1	Ks-1 non-coding nuclear RNA
LOC113219258	0	0.542817	0.721	0.404	0	17	LOC113219258	uncharacterized LOC113219258
LOC551409	0	0.540139	0.899	0.625	0	17	LOC551409	uncharacterized LOC551409
LOC410589	0	0.534858	0.79	0.469	0	17	LOC410589	semaphorin-5A
LOC410498	0	0.532771	1	0.981	0	17	LOC410498	potassium voltage-gated channel subfamily H member 6
LOC408562	0	0.529841	0.864	0.603	0	17	LOC408562	uncharacterized LOC408562
LOC406124	0	0.529244	0.998	0.897	0	17	LOC406124	gamma-aminobutyric acid receptor subunit beta
LOC410439	0	0.515966	0.925	0.69	0	17	LOC410439	basement membrane-specific heparan sulfate proteoglycan core protein
LOC102654084	0	0.514801	0.919	0.656	0	17	LOC102654084	tetraspanin-3
LOC408298	0	0.510916	0.998	0.944	0	17	LOC408298	pumilio homolog 2
LOC550732	0	0.508297	0.995	0.882	0	17	LOC550732	trichohyalin
LOC100576603	0	0.505275	0.801	0.539	0	17	LOC100576603	uncharacterized LOC100576603
LOC100576383	0	0.501971	0.899	0.667	0	17	LOC100576383	mannosyl-oligosaccharide 1,2-alpha-mannosidase IA
GeneID-408995	0	0.500311	0.798	0.549	0	17	Dop3	D2-like dopamine receptor
LOC410706	2.01102998286283e-318	0.524446	0.901	0.66	4.02205996572567e-315	17	LOC410706	rho GTPase-activating protein 7
LOC410562	2.4e-261	0.640836	0.855	0.661	4.81e-258	17	LOC410562	serine/threonine-protein kinase meng-po
LOC408432	0	1.46378	0.941	0.663	0	18	LOC408432	glutamate decarboxylase
LOC724473	0	1.21945	0.929	0.506	0	18	LOC724473	orexin receptor type 2-like
LOC726180	0	1.10938	0.797	0.329	0	18	LOC726180	transcription factor Sox-19b-like
LOC725936	0	1.08838	0.633	0.388	0	18	LOC725936	titin homolog
LOC413382	0	0.967034	0.973	0.711	0	18	LOC413382	SAM and SH3 domain-containing protein 1
LOC724903	0	0.963529	0.893	0.59	0	18	LOC724903	protein tipE
LOC724563	0	0.961965	0.896	0.564	0	18	LOC724563	uncharacterized LOC724563
LOC551737	0	0.952398	1	1	0	18	LOC551737	synapsin
LOC412813	0	0.943294	0.9	0.546	0	18	LOC412813	zwei Ig domain protein zig-8
LOC100577472	0	0.927965	0.806	0.402	0	18	LOC100577472	insulin gene enhancer protein ISL-1
LOC100577670	0	0.917083	0.9	0.687	0	18	LOC100577670	uncharacterized LOC100577670
LOC726276	0	0.910176	0.865	0.578	0	18	LOC726276	uncharacterized LOC726276
LOC102653993	0	0.879717	0.758	0.421	0	18	LOC102653993	transcription factor Sox-21-B-like
LOC413569	0	0.848043	0.993	0.861	0	18	LOC413569	tyrosine-protein phosphatase Lar
LOC552278	0	0.829284	0.773	0.459	0	18	LOC552278	protein-tyrosine sulfotransferase
LOC410347	0	0.805407	0.754	0.436	0	18	LOC410347	protein big brother
LOC724333	0	0.804453	0.86	0.581	0	18	LOC724333	beta-1-syntrophin
LOC550970	0	0.787931	0.921	0.69	0	18	LOC550970	lysophosphatidylcholine acyltransferase
LOC100576528	0	0.787785	0.878	0.667	0	18	LOC100576528	uncharacterized LOC100576528
LOC409778	0	0.778795	0.832	0.538	0	18	LOC409778	storkhead-box protein 2
LOC413125	0	0.773174	0.88	0.582	0	18	LOC413125	LIM/homeobox protein Lhx9
GeneID-406151	0	0.750153	0.881	0.619	0	18	mGlutR1	metabotropic glutamate receptor 1
LOC409748	0	0.741815	0.904	0.714	0	18	LOC409748	protein kinase C and casein kinase substrate in neurons protein 1
LOC411958	0	0.741681	0.934	0.657	0	18	LOC411958	TWiK family of potassium channels protein 18
LOC412777	0	0.736741	0.999	0.987	0	18	LOC412777	sodium/potassium/calcium exchanger Nckx30C
LOC100578368	0	0.734464	0.834	0.605	0	18	LOC100578368	uncharacterized LOC100578368
LOC408411	0	0.730363	0.849	0.588	0	18	LOC408411	transcription factor Sox-2
LOC726124	0	0.726638	0.798	0.42	0	18	LOC726124	segmentation protein Runt
LOC100576882	0	0.717231	0.994	0.963	0	18	LOC100576882	uncharacterized LOC100576882
LOC410662	0	0.703591	0.814	0.49	0	18	LOC410662	lachesin
LOC100578774	0	0.701621	0.898	0.701	0	18	LOC100578774	centrosomal protein of 164 kDa
LOC409714	0	0.684478	0.784	0.517	0	18	LOC409714	serine-rich adhesin for platelets
LOC552265	0	0.669212	0.934	0.749	0	18	LOC552265	rho GTPase-activating protein 32
LOC409089	0	0.659989	0.839	0.572	0	18	LOC409089	vesicular inhibitory amino acid transporter
LOC411557	0	0.648752	0.911	0.68	0	18	LOC411557	terminal nucleotidyltransferase 5C
LOC410979	0	0.647408	0.9	0.564	0	18	LOC410979	gamma-aminobutyric acid type B receptor subunit 2
LOC551490	0	0.645702	0.904	0.684	0	18	LOC551490	collagen alpha chain CG42342
LOC408393	0	0.638609	0.878	0.622	0	18	LOC408393	agrin
LOC100576291	0	0.624255	0.915	0.651	0	18	LOC100576291	uncharacterized LOC100576291
LOC726252	0	0.612463	0.722	0.433	0	18	LOC726252	titin
LOC724594	0	0.595899	0.842	0.535	0	18	LOC724594	ADP-ribosylation factor-like protein 4C
LOC725190	0	0.592143	0.936	0.777	0	18	LOC725190	protein snail
LOC412808	0	0.590517	0.647	0.366	0	18	LOC412808	aminopeptidase Ey
LOC409257	0	0.590245	0.809	0.553	0	18	LOC409257	uncharacterized LOC409257
LOC413071	0	0.585664	0.938	0.793	0	18	LOC413071	eye-specific diacylglycerol kinase
LOC113218632	0	0.580414	0.984	0.951	0	18	LOC113218632	uncharacterized LOC113218632
LOC551123	0	0.564779	1	0.974	0	18	LOC551123	RNA-binding protein Musashi homolog Rbp6
LOC412883	0	0.563028	0.827	0.582	0	18	LOC412883	Allatostatin C receptor
LOC100576805	0	0.558934	0.941	0.788	0	18	LOC100576805	chromatin assembly factor 1 subunit A-B
LOC102656029	0	0.517323	0.683	0.317	0	18	LOC102656029	homeobox protein Hmx
LOC100578090	0	0.512946	0.779	0.636	0	18	LOC100578090	uncharacterized LOC100578090
LOC102655605	0	0.503261	0.657	0.387	0	18	LOC102655605	uncharacterized LOC102655605
LOC409546	1.64e-287	0.513766	0.751	0.538	3.27e-284	18	LOC409546	lachesin
LOC100577332	0	1.66512	0.828	0.542	0	19	LOC100577332	GATA-binding factor C
LOC410669	0	1.58198	0.895	0.451	0	19	LOC410669	single-minded homolog 2
LOC408688	0	1.37627	0.946	0.608	0	19	LOC408688	Down syndrome cell adhesion molecule-like protein Dscam2
GeneID-409040	0	1.32115	0.861	0.496	0	19	Hiscl1	histamine-gated chloride channel 1
LOC410979	0	1.30589	0.929	0.563	0	19	LOC410979	gamma-aminobutyric acid type B receptor subunit 2
LOC408427	0	1.29574	0.971	0.648	0	19	LOC408427	piezo-type mechanosensitive ion channel component
LOC726476	0	1.24178	0.895	0.678	0	19	LOC726476	alpha-1,6-mannosyl-glycoprotein 2-beta-N-acetylglucosaminyltransferase
LOC100576882	0	1.1109	0.997	0.963	0	19	LOC100576882	uncharacterized LOC100576882
LOC726101	0	1.09054	0.894	0.767	0	19	LOC726101	uncharacterized LOC726101
LOC409792	0	1.07065	0.961	0.819	0	19	LOC409792	electroneutral sodium bicarbonate exchanger 1
GeneID-406072	0	1.03415	0.969	0.819	0	19	Amih	hyperpolarization-activated ion channel
LOC724903	0	1.03304	0.914	0.59	0	19	LOC724903	protein tipE
LOC409616	0	1.01467	0.905	0.632	0	19	LOC409616	uncharacterized protein MAL13P1.304
LOC724861	0	1.00956	0.752	0.394	0	19	LOC724861	transcription factor Maf
LOC409845	0	1.00181	0.902	0.562	0	19	LOC409845	potassium voltage-gated channel subfamily H member 8
LOC100578727	0	0.977584	0.824	0.378	0	19	LOC100578727	uncharacterized LOC100578727
LOC725894	0	0.927413	0.867	0.56	0	19	LOC725894	protein rhomboid
LOC100578321	0	0.901876	0.917	0.727	0	19	LOC100578321	host cell factor 2
LOC100578955	0	0.887601	0.647	0.376	0	19	LOC100578955	myosin-7
GeneID-100049563	0	0.86452	0.866	0.554	0	19	Kakusei	kakusei non-coding nuclear RNA
LOC412993	0	0.856925	0.867	0.521	0	19	LOC412993	glutamate receptor ionotropic, kainate 2
LOC552261	0	0.840347	0.886	0.612	0	19	LOC552261	EF-hand domain-containing protein D2 homolog
LOC551168	0	0.840102	0.817	0.451	0	19	LOC551168	protein sidekick
LOC409043	0	0.836555	0.932	0.734	0	19	LOC409043	high-affinity choline transporter 1
LOC408935	0	0.802824	0.986	0.965	0	19	LOC408935	high-affinity choline transporter 1
LOC409051	0	0.799601	0.999	0.978	0	19	LOC409051	ankyrin-3
LOC100578793	0	0.778086	0.92	0.776	0	19	LOC100578793	uncharacterized LOC100578793
LOC409674	0	0.761329	0.979	0.9	0	19	LOC409674	uncharacterized LOC409674
LOC725131	0	0.746001	1	0.999	0	19	LOC725131	microtubule-associated protein futsch
LOC552651	0	0.735297	0.91	0.752	0	19	LOC552651	stress response protein NST1
LOC551123	0	0.70813	0.999	0.974	0	19	LOC551123	RNA-binding protein Musashi homolog Rbp6
LOC727170	0	0.703447	0.645	0.453	0	19	LOC727170	eisosome protein SEG2
LOC102655100	0	0.699857	0.997	0.973	0	19	LOC102655100	protein Cep78 homolog
LOC107966102	0	0.693307	1	0.99	0	19	LOC107966102	uncharacterized LOC107966102
LOC411104	0	0.675607	0.888	0.634	0	19	LOC411104	homeobox protein Nkx-2.4
LOC100578440	0	0.670109	0.732	0.35	0	19	LOC100578440	uncharacterized LOC100578440
LOC411050	0	0.663801	0.794	0.573	0	19	LOC411050	glutamate receptor ionotropic, kainate 2
LOC100576597	0	0.658284	0.801	0.514	0	19	LOC100576597	uncharacterized LOC100576597
GeneID-406068	0	0.655404	0.684	0.516	0	19	Oa1	octopamine receptor
LOC410514	0	0.651376	0.805	0.59	0	19	LOC410514	uncharacterized LOC410514
LOC412859	0	0.651294	0.797	0.59	0	19	LOC412859	hemicentin-2
LOC412960	0	0.649281	0.68	0.435	0	19	LOC412960	receptor-type tyrosine-protein phosphatase kappa
LOC102654975	0	0.641389	0.972	0.824	0	19	LOC102654975	zinc finger protein 628-like
LOC107966061	0	0.609523	0.672	0.444	0	19	LOC107966061	uncharacterized LOC107966061
LOC113218982	0	0.591037	0.619	0.415	0	19	LOC113218982	uncharacterized LOC113218982
LOC100578382	0	0.589336	0.723	0.397	0	19	LOC100578382	interaptin
GeneID-409779	0	0.581759	0.733	0.549	0	19	Fstl5	follistatin-like 5
LOC100578345	0	0.581293	0.725	0.452	0	19	LOC100578345	uncharacterized LOC100578345
GeneID-413803	0	0.565348	0.659	0.409	0	19	Grd	GABA-gated ion channel
LOC408315	0	0.560384	0.879	0.55	0	19	LOC408315	ceramide kinase
LOC726514	0	0.514162	0.706	0.487	0	19	LOC726514	adenylate cyclase type 6
LOC724740	0	0.505915	0.544	0.335	0	19	LOC724740	fork head domain transcription factor slp2
LOC408699	8.39911597930119e-323	0.738471	0.847	0.686	1.67982319586024e-319	19	LOC408699	high affinity cAMP-specific and IBMX-insensitive 3',5'-cyclic phosphodiesterase 8
LOC410662	2.07670612916451e-319	0.719281	0.676	0.493	4.15341225832902e-316	19	LOC410662	lachesin
LOC411664	9.81e-306	0.560176	0.923	0.783	1.96e-302	19	LOC411664	uncharacterized LOC411664
LOC113218601	8.09e-292	0.560872	1	0.997	1.62e-288	19	LOC113218601	uncharacterized LOC113218601
LOC551647	3.35e-287	0.603718	0.892	0.769	6.7e-284	19	LOC551647	uncharacterized LOC551647
LOC724706	1.03e-279	0.540614	0.693	0.422	2.06e-276	19	LOC724706	trichohyalin
LOC107966103	1.28e-278	0.568862	0.999	0.984	2.55e-275	19	LOC107966103	uncharacterized LOC107966103
LOC413577	1.84e-278	0.537417	0.765	0.675	3.68e-275	19	LOC413577	serine/threonine-protein kinase 32B
LOC411344	3.46e-270	0.509626	0.84	0.709	6.93e-267	19	LOC411344	fasciclin-1
LOC725542	1.2e-268	0.621085	0.736	0.52	2.4e-265	19	LOC725542	arrestin domain-containing protein 17
GeneID-406104	3.32e-256	0.525683	0.984	0.963	6.64e-253	19	AChE-2	acetylcholinesterase 2
LOC409182	2.33e-247	0.544942	0.919	0.855	4.66e-244	19	LOC409182	protein GDAP2 homolog
LOC413410	1.58e-241	0.512474	0.905	0.723	3.16e-238	19	LOC413410	IQ motif and SEC7 domain-containing protein 2
LOC411586	2.74e-229	0.506516	0.781	0.571	5.47e-226	19	LOC411586	GAS2-like protein pickled eggs
LOC409383	1.95e-218	0.522576	0.547	0.42	3.9e-215	19	LOC409383	matrix metalloproteinase-2
LOC411347	7.85e-190	0.513509	0.962	0.887	1.57e-186	19	LOC411347	peripheral plasma membrane protein CASK
LOC551717	0	1.87217	0.902	0.443	0	20	LOC551717	putative uncharacterized protein DDB_G0287265
LOC413350	0	1.82217	0.888	0.387	0	20	LOC413350	lachesin
LOC102654959	0	1.81172	0.987	0.696	0	20	LOC102654959	myb-like protein Q
LOC410362	0	1.59076	0.986	0.742	0	20	LOC410362	MOXD1 homolog 2
LOC100576683	0	1.30155	0.991	0.712	0	20	LOC100576683	uncharacterized LOC100576683
LOC724651	0	1.23811	0.966	0.723	0	20	LOC724651	amphoterin-induced protein 2-like
GeneID-100049572	0	1.03546	0.992	0.734	0	20	Ks-1	Ks-1 non-coding nuclear RNA
LOC410882	0	1.03469	0.813	0.553	0	20	LOC410882	mucin-5AC
LOC410947	0	1.02636	0.778	0.489	0	20	LOC410947	tyrosine decarboxylase
LOC413473	0	1.00452	0.995	0.817	0	20	LOC413473	GTPase-activating Rap/Ran-GAP domain-like protein 3
LOC726262	0	0.971755	1	0.782	0	20	LOC726262	adenylate cyclase type 8-like
LOC552340	0	0.888337	0.904	0.674	0	20	LOC552340	glypican-4
LOC410353	0	0.869312	1	0.969	0	20	LOC410353	CUGBP Elav-like family member 4
GeneID-406110	0	0.822933	0.964	0.768	0	20	TyrR	tyramine receptor
LOC410006	0	0.789026	0.954	0.728	0	20	LOC410006	uncharacterized LOC410006
LOC413698	0	0.777333	0.872	0.654	0	20	LOC413698	octopamine receptor beta-1R
LOC726240	0	0.763789	0.947	0.812	0	20	LOC726240	globin-1
GeneID-551010	0	0.76122	0.968	0.751	0	20	nAChRa6	nicotinic acetylcholine receptor alpha6 subunit
LOC724344	0	0.755937	0.975	0.824	0	20	LOC724344	probable Ras GTPase-activating protein
LOC102656010	0	0.755491	0.87	0.579	0	20	LOC102656010	uncharacterized LOC102656010
LOC409108	0	0.749846	0.979	0.825	0	20	LOC409108	uncharacterized LOC409108
LOC411345	0	0.720308	0.855	0.685	0	20	LOC411345	neurotrimin
LOC408804	0	0.719724	1	0.996	0	20	LOC408804	1-phosphatidylinositol 4,5-bisphosphate phosphodiesterase epsilon-1
LOC107965041	0	0.71964	0.932	0.641	0	20	LOC107965041	solute carrier organic anion transporter family member 4A1-like
LOC100578296	0	0.714399	0.856	0.616	0	20	LOC100578296	probable G-protein coupled receptor B0563.6
LOC413946	0	0.706358	0.934	0.721	0	20	LOC413946	myocyte-specific enhancer factor 2
LOC726401	0	0.697541	0.972	0.772	0	20	LOC726401	ras-specific guanine nucleotide-releasing factor 2
GeneID-411166	0	0.697527	0.729	0.567	0	20	Kr	krueppel
GeneID-406070	0	0.689031	0.904	0.695	0	20	DopR2	dopamine receptor 2
LOC412956	0	0.677514	0.925	0.72	0	20	LOC412956	heparan sulfate glucosamine 3-O-sulfotransferase 1
LOC408914	0	0.666429	0.994	0.903	0	20	LOC408914	BAI1-associated protein 3
LOC410467	0	0.659192	0.97	0.867	0	20	LOC410467	uncharacterized LOC410467
LOC100578739	0	0.655004	0.888	0.688	0	20	LOC100578739	RYamide receptor
LOC412878	0	0.644208	0.963	0.802	0	20	LOC412878	DNA N6-methyl adenine demethylase
LOC408741	0	0.639814	0.922	0.769	0	20	LOC408741	ras-related protein Rab-37
LOC412091	0	0.6372	0.794	0.531	0	20	LOC412091	A disintegrin and metalloproteinase with thrombospondin motifs 9
LOC727399	0	0.63494	0.963	0.87	0	20	LOC727399	protein numb
LOC100578236	0	0.630024	0.895	0.685	0	20	LOC100578236	RNA-binding protein Musashi homolog 2
GeneID-408758	0	0.613203	0.834	0.671	0	20	E74	ecdysteroid-regulated gene E74
LOC410706	0	0.607417	0.861	0.661	0	20	LOC410706	rho GTPase-activating protein 7
LOC413620	0	0.601108	0.705	0.582	0	20	LOC413620	uncharacterized LOC413620
LOC410779	0	0.594956	0.963	0.808	0	20	LOC410779	neuroligin 2
LOC408824	0	0.594549	0.784	0.562	0	20	LOC408824	immunoglobulin-like and fibronectin type III domain containing 14
LOC113218923	0	0.587632	0.982	0.837	0	20	LOC113218923	uncharacterized LOC113218923
LOC724220	0	0.564203	0.962	0.808	0	20	LOC724220	synaptotagmin-10
GeneID-411323	0	0.558672	0.583	0.346	0	20	5-HT2alpha	serotonin receptor
LOC726318	0	0.557668	0.76	0.503	0	20	LOC726318	UPF0676 protein C1494.01
GeneID-406111	0	0.550337	0.861	0.646	0	20	Dop1	dopamine receptor, D1
LOC725542	0	0.537802	0.881	0.517	0	20	LOC725542	arrestin domain-containing protein 17
LOC551121	0	0.53144	0.841	0.58	0	20	LOC551121	dipeptidase 1
LOC550732	0	0.524827	0.987	0.882	0	20	LOC550732	trichohyalin
LOC552513	0	0.518995	0.65	0.491	0	20	LOC552513	neural cell adhesion molecule 2
LOC410609	0	0.513915	0.961	0.793	0	20	LOC410609	disintegrin and metalloproteinase domain-containing protein 10-like
LOC102656910	1e-307	0.576238	0.791	0.569	2.01e-304	20	LOC102656910	uncharacterized LOC102656910
LOC100576603	1.65e-307	0.553877	0.795	0.539	3.3e-304	20	LOC100576603	uncharacterized LOC100576603
LOC409016	1.25e-296	0.524867	0.886	0.736	2.51e-293	20	LOC409016	uncharacterized LOC409016
LOC410630	2.79e-285	0.515352	0.841	0.616	5.58e-282	20	LOC410630	cGMP-specific 3',5'-cyclic phosphodiesterase
LOC100576383	4.17e-278	0.556605	0.876	0.668	8.34e-275	20	LOC100576383	mannosyl-oligosaccharide 1,2-alpha-mannosidase IA
LOC551930	6.87e-277	0.533499	0.848	0.63	1.37e-273	20	LOC551930	GTP-binding protein Di-Ras2
LOC725415	4.19e-246	0.52479	0.944	0.813	8.38e-243	20	LOC725415	BTB/POZ domain-containing protein KCTD16
LOC100576277	4.97e-231	0.521414	0.834	0.618	9.95e-228	20	LOC100576277	uncharacterized LOC100576277
LOC409849	7.39e-229	0.500807	0.889	0.68	1.48e-225	20	LOC409849	immunoglobulin-like and fibronectin type III domain containing 12
LOC100576392	7.75e-203	0.555054	0.783	0.608	1.55e-199	20	LOC100576392	transcriptional regulator Myc-B
LOC113218848	0	1.34382	0.883	0.549	0	21	LOC113218848	uncharacterized LOC113218848
LOC100576683	0	1.33934	0.973	0.712	0	21	LOC100576683	uncharacterized LOC100576683
GeneID-406083	0	1.26364	0.945	0.76	0	21	Tk	tachykinin
LOC551385	0	1.16733	0.952	0.78	0	21	LOC551385	frequenin-1
LOC408670	0	1.06153	0.891	0.544	0	21	LOC408670	Down syndrome cell adhesion molecule-like protein Dscam2
LOC725588	0	0.994525	0.737	0.323	0	21	LOC725588	uncharacterized LOC725588
LOC410398	0	0.934755	0.77	0.561	0	21	LOC410398	insulin-like growth factor 2 mRNA-binding protein 1
GeneID-100049572	0	0.896117	0.96	0.735	0	21	Ks-1	Ks-1 non-coding nuclear RNA
LOC551799	0	0.847027	0.694	0.404	0	21	LOC551799	putative mediator of RNA polymerase II transcription subunit 26
LOC551086	0	0.822627	0.795	0.606	0	21	LOC551086	zinc finger protein chinmo
LOC409078	0	0.809553	0.753	0.436	0	21	LOC409078	uncharacterized LOC409078
LOC550732	0	0.807192	0.991	0.882	0	21	LOC550732	trichohyalin
LOC102654959	0	0.752679	0.865	0.699	0	21	LOC102654959	myb-like protein Q
LOC100576163	0	0.741866	0.688	0.403	0	21	LOC100576163	short neuropeptide F
LOC412091	0	0.722361	0.773	0.531	0	21	LOC412091	A disintegrin and metalloproteinase with thrombospondin motifs 9
GeneID-551010	0	0.707096	0.92	0.752	0	21	nAChRa6	nicotinic acetylcholine receptor alpha6 subunit
LOC408804	0	0.695947	1	0.996	0	21	LOC408804	1-phosphatidylinositol 4,5-bisphosphate phosphodiesterase epsilon-1
LOC726252	0	0.668414	0.647	0.434	0	21	LOC726252	titin
LOC113218809	0	0.630859	0.773	0.639	0	21	LOC113218809	diuretic hormone class 2
LOC413698	0	0.622977	0.798	0.655	0	21	LOC413698	octopamine receptor beta-1R
LOC411155	0	0.60776	0.957	0.88	0	21	LOC411155	teneurin-a
LOC100576948	0	0.589655	0.719	0.665	0	21	LOC100576948	GTP-binding protein RAD-like
LOC107965237	0	0.581814	0.529	0.428	0	21	LOC107965237	flocculation protein FLO11
LOC726262	0	0.580074	0.982	0.783	0	21	LOC726262	adenylate cyclase type 8-like
LOC100578220	0	0.53678	0.658	0.324	0	21	LOC100578220	uncharacterized LOC100578320
LOC409628	0	0.533123	0.633	0.485	0	21	LOC409628	neutral ceramidase
LOC100576700	0	0.532984	0.66	0.547	0	21	LOC100576700	class A basic helix-loop-helix protein 15
LOC413503	0	0.526663	0.734	0.617	0	21	LOC413503	TWiK family of potassium channels protein 18-like
LOC410353	0	0.505238	1	0.969	0	21	LOC410353	CUGBP Elav-like family member 4
LOC100578877	6.54361968482948e-310	0.600352	0.777	0.629	1.31e-306	21	LOC100578877	uncharacterized LOC100578877
LOC413473	6.01e-303	0.545386	0.94	0.818	1.2e-299	21	LOC413473	GTPase-activating Rap/Ran-GAP domain-like protein 3
GeneID-408758	4.54e-299	0.620714	0.825	0.671	9.08e-296	21	E74	ecdysteroid-regulated gene E74
LOC409780	5.18e-289	0.638251	0.88	0.68	1.04e-285	21	LOC409780	CUGBP Elav-like family member 2
LOC113219118	3.7e-264	0.567427	0.805	0.692	7.4e-261	21	LOC113219118	uncharacterized LOC113219118
LOC100578739	1.58e-256	0.56317	0.831	0.689	3.16e-253	21	LOC100578739	RYamide receptor
LOC102654975	1.44e-249	0.516203	0.947	0.824	2.87e-246	21	LOC102654975	zinc finger protein 628-like
GeneID-406110	2.45e-249	0.578742	0.889	0.77	4.91e-246	21	TyrR	tyramine receptor
LOC412813	3.41e-228	0.544615	0.752	0.549	6.83e-225	21	LOC412813	zwei Ig domain protein zig-8
LOC100577636	3.49e-228	0.501733	0.687	0.514	6.98e-225	21	LOC100577636	zwei Ig domain protein zig-8
LOC552397	1.07e-224	0.538654	0.739	0.565	2.13e-221	21	LOC552397	Krueppel-like factor 6
LOC100578296	1.88e-222	0.501315	0.761	0.618	3.75e-219	21	LOC100578296	probable G-protein coupled receptor B0563.6
LOC411009	4.41e-221	0.520533	0.815	0.637	8.83e-218	21	LOC411009	dachshund homolog 2
LOC100576392	6.83e-217	0.558558	0.725	0.609	1.37e-213	21	LOC100576392	transcriptional regulator Myc-B
LOC410336	2.59e-211	0.510132	0.885	0.787	5.17e-208	21	LOC410336	dipeptidyl aminopeptidase-like protein 6
LOC409016	1.72e-207	0.518933	0.868	0.736	3.44e-204	21	LOC409016	uncharacterized LOC409016
LOC410947	1.32e-205	0.508119	0.606	0.493	2.64e-202	21	LOC410947	tyrosine decarboxylase
LOC408339	7.97e-203	0.516929	0.819	0.631	1.59e-199	21	LOC408339	uncharacterized LOC408339
LOC724120	0	1.51606	0.872	0.483	0	22	LOC724120	paired mesoderm homeobox protein 2B
LOC410669	0	1.34861	0.896	0.451	0	22	LOC410669	single-minded homolog 2
LOC102656594	0	1.3393	0.705	0.257	0	22	LOC102656594	uncharacterized LOC102656594
LOC726153	0	1.32868	0.859	0.475	0	22	LOC726153	uncharacterized LOC726153
LOC551460	0	1.17885	0.849	0.538	0	22	LOC551460	homeobox protein cut
LOC411104	0	1.17089	0.916	0.634	0	22	LOC411104	homeobox protein Nkx-2.4
LOC113218927	0	1.14267	0.893	0.548	0	22	LOC113218927	uncharacterized LOC113218927
LOC410979	0	1.08822	0.939	0.563	0	22	LOC410979	gamma-aminobutyric acid type B receptor subunit 2
GeneID-413211	0	1.06816	0.917	0.68	0	22	SIFR	SIFamide receptor
LOC100578440	0	1.02961	0.81	0.349	0	22	LOC100578440	uncharacterized LOC100578440
LOC726415	0	1.0291	0.777	0.484	0	22	LOC726415	LIM/homeobox protein Lhx9
LOC410893	0	1.00585	0.745	0.314	0	22	LOC410893	transcription factor AP-2-epsilon
GeneID-406104	0	1.00197	0.997	0.963	0	22	AChE-2	acetylcholinesterase 2
LOC102655699	0	0.997602	0.862	0.551	0	22	LOC102655699	uncharacterized LOC102655699
LOC100578368	0	0.974541	0.838	0.605	0	22	LOC100578368	uncharacterized LOC100578368
LOC100577254	0	0.945252	0.955	0.789	0	22	LOC100577254	potassium voltage-gated channel subfamily KQT member 1
LOC726331	0	0.903774	0.964	0.833	0	22	LOC726331	alpha-2A adrenergic receptor
LOC411760	0	0.873391	0.807	0.444	0	22	LOC411760	metabotropic glutamate receptor 7
LOC408315	0	0.871224	0.819	0.551	0	22	LOC408315	ceramide kinase
LOC551883	0	0.821127	0.967	0.866	0	22	LOC551883	voltage-dependent T-type calcium channel subunit alpha-1G
LOC100576805	0	0.807619	0.911	0.789	0	22	LOC100576805	chromatin assembly factor 1 subunit A-B
GeneID-406150	0	0.799914	0.927	0.706	0	22	Glurb	metabotropic glutamate receptor B
LOC725964	0	0.799813	0.814	0.623	0	22	LOC725964	uncharacterized LOC725964
LOC726283	0	0.797255	0.98	0.882	0	22	LOC726283	neuronal calcium sensor 2
LOC102655409	0	0.782289	0.75	0.356	0	22	LOC102655409	uncharacterized LOC102655409
LOC410336	0	0.75044	0.95	0.785	0	22	LOC410336	dipeptidyl aminopeptidase-like protein 6
LOC550870	0	0.743513	0.865	0.683	0	22	LOC550870	uncharacterized LOC550870
LOC724569	0	0.74195	0.647	0.376	0	22	LOC724569	uncharacterized LOC724569
LOC113218769	0	0.732763	0.731	0.344	0	22	LOC113218769	uncharacterized LOC113218769
LOC726547	0	0.716645	0.952	0.868	0	22	LOC726547	protein abrupt
LOC410320	0	0.708337	0.999	0.968	0	22	LOC410320	whirlin
LOC408963	0	0.68177	0.777	0.641	0	22	LOC408963	pleckstrin homology domain-containing family G member 5
LOC408430	0	0.64957	1	0.998	0	22	LOC408430	voltage-dependent L-type calcium channel subunit beta-2
LOC408908	0	0.64796	0.983	0.914	0	22	LOC408908	anoctamin-8
LOC113218658	0	0.647855	0.648	0.274	0	22	LOC113218658	uncharacterized LOC113218658
LOC100578349	0	0.637869	0.874	0.766	0	22	LOC100578349	uncharacterized LOC100578349
LOC409701	0	0.631541	0.716	0.516	0	22	LOC409701	zwei Ig domain protein zig-8
LOC409905	0	0.627844	0.793	0.517	0	22	LOC409905	2-acylglycerol O-acyltransferase 1
LOC100576478	0	0.617663	0.784	0.557	0	22	LOC100576478	uncharacterized LOC100576478
LOC412896	0	0.61607	0.794	0.665	0	22	LOC412896	octopamine receptor beta-2R
LOC102654369	0	0.60495	0.66	0.439	0	22	LOC102654369	la-related protein 6
GeneID-412202	0	0.602989	0.628	0.331	0	22	CPR28	cuticular protein 28
LOC410562	0	0.601716	0.77	0.662	0	22	LOC410562	serine/threonine-protein kinase meng-po
LOC724655	0	0.598962	0.914	0.809	0	22	LOC724655	transmembrane and TPR repeat-containing protein 3
LOC410779	0	0.588574	0.907	0.809	0	22	LOC410779	neuroligin 2
GeneID-726214	0	0.587468	0.926	0.845	0	22	nAChRa1	nicotinic acetylcholine receptor alpha1 subunit
LOC413159	0	0.578368	0.733	0.581	0	22	LOC413159	potassium channel subfamily T member 2
GeneID-406072	0	0.572626	0.921	0.82	0	22	Amih	hyperpolarization-activated ion channel
LOC410755	0	0.561982	0.584	0.438	0	22	LOC410755	tyramine receptor-like
LOC413391	0	0.545083	0.64	0.45	0	22	LOC413391	homeobox protein MSX-2
LOC100577538	0	0.528334	0.592	0.308	0	22	LOC100577538	uncharacterized LOC100577538
LOC727170	0	0.524695	0.547	0.455	0	22	LOC727170	eisosome protein SEG2
LOC413005	0	0.510062	0.994	0.966	0	22	LOC413005	protein NDRG3
LOC102654095	0	0.507195	0.63	0.348	0	22	LOC102654095	uncharacterized LOC102654095
LOC410347	9.88131291682493e-324	0.566726	0.64	0.438	1.97626258336499e-320	22	LOC410347	protein big brother
LOC724779	8.66181873646501e-316	0.539176	0.797	0.506	1.732363747293e-312	22	LOC724779	protein artichoke
LOC100578246	7.55e-306	0.577653	0.722	0.543	1.51e-302	22	LOC100578246	myosin-7B
LOC408661	5.55e-279	0.535174	0.964	0.844	1.11e-275	22	LOC408661	uncharacterized LOC408661
LOC113218941	6.36e-276	0.517673	0.698	0.564	1.27e-272	22	LOC113218941	uncharacterized LOC113218941
LOC551385	8.2e-263	0.508342	0.917	0.781	1.64e-259	22	LOC551385	frequenin-1
LOC100578662	2.87e-250	0.505256	0.78	0.558	5.74e-247	22	LOC100578662	cadherin EGF LAG seven-pass G-type receptor 1
LOC726289	1.89e-246	0.558927	0.814	0.604	3.78e-243	22	LOC726289	transcription factor AP-1
LOC409642	6.28e-244	0.519272	0.859	0.782	1.26e-240	22	LOC409642	uncharacterized LOC409642
LOC113219162	2.28e-223	0.509316	0.903	0.793	4.56e-220	22	LOC113219162	uncharacterized LOC113219162
GeneID-551643	0	2.13378	0.995	0.873	0	23	Tret1	trehalose transporter 1
LOC724644	0	2.03301	0.995	0.925	0	23	LOC724644	uncharacterized LOC724644
LOC102654166	0	1.98136	0.997	0.949	0	23	LOC102654166	trichohyalin
LOC408299	0	1.8396	0.972	0.834	0	23	LOC408299	purine nucleoside phosphorylase
LOC410380	0	1.80487	0.94	0.784	0	23	LOC410380	neprilysin-2
LOC100578226	0	1.76767	0.92	0.612	0	23	LOC100578226	zinc finger protein GLI1
LOC408421	0	1.70004	0.962	0.742	0	23	LOC408421	uncharacterized LOC408421
LOC408864	0	1.6883	0.99	0.951	0	23	LOC408864	waprin-Phi1
LOC725290	0	1.67472	0.976	0.858	0	23	LOC725290	transcription factor CP2-like protein 1
LOC408817	0	1.66409	0.977	0.879	0	23	LOC408817	alanine--glyoxylate aminotransferase 2-like
LOC408478	0	1.64101	0.972	0.752	0	23	LOC408478	facilitated trehalose transporter Tret1
GeneID-409889	0	1.62629	0.867	0.642	0	23	AGLU2	alpha glucosidase 2
LOC725540	0	1.59468	0.96	0.794	0	23	LOC725540	uncharacterized LOC725540
LOC551793	0	1.57819	0.89	0.713	0	23	LOC551793	uncharacterized LOC551793
LOC410151	0	1.57005	0.915	0.676	0	23	LOC410151	retinal homeobox protein Rx2
LOC408650	0	1.56575	0.958	0.894	0	23	LOC408650	inositol oxygenase
LOC412948	0	1.56122	0.906	0.723	0	23	LOC412948	delta-1-pyrroline-5-carboxylate synthase
LOC409346	0	1.54748	0.909	0.566	0	23	LOC409346	TBC1 domain family member 1
LOC551028	0	1.53952	0.929	0.733	0	23	LOC551028	cytochrome P450 6a14-like
LOC408859	0	1.49816	0.924	0.725	0	23	LOC408859	pyrroline-5-carboxylate reductase 2
LOC412890	0	1.48901	0.884	0.599	0	23	LOC412890	A disintegrin and metalloproteinase with thrombospondin motifs 3
LOC409640	0	1.48092	0.983	0.877	0	23	LOC409640	proton-coupled amino acid transporter-like protein CG1139
LOC102655120	0	1.41154	0.848	0.545	0	23	LOC102655120	hepatocyte nuclear factor 4-gamma
LOC409177	0	1.41051	0.907	0.705	0	23	LOC409177	kinase D-interacting substrate of 220 kDa
LOC409277	0	1.39956	0.915	0.679	0	23	LOC409277	acidic phospholipase A2 PA4
LOC724971	0	1.39604	0.869	0.632	0	23	LOC724971	uncharacterized LOC724971
LOC408429	0	1.39582	0.966	0.792	0	23	LOC408429	tensin-1
LOC552326	0	1.36209	0.926	0.816	0	23	LOC552326	uncharacterized LOC552326
LOC412540	0	1.3411	0.677	0.516	0	23	LOC412540	carcinine transporter
LOC725621	0	1.33916	0.876	0.676	0	23	LOC725621	uncharacterized LOC725621
LOC726040	0	1.3379	0.866	0.595	0	23	LOC726040	4-coumarate--CoA ligase 1
LOC724518	0	1.31511	0.814	0.532	0	23	LOC724518	serine-rich adhesin for platelets
LOC725732	0	1.31121	0.839	0.574	0	23	LOC725732	uncharacterized LOC725732
LOC413043	0	1.29827	0.822	0.578	0	23	LOC413043	UDP-glucuronosyltransferase 1-3
LOC551167	0	1.28418	0.688	0.575	0	23	LOC551167	multidrug resistance protein homolog 49
GeneID-725103	0	1.27187	0.868	0.765	0	23	CSP6	chemosensory protein 6
LOC551496	0	1.26339	0.858	0.739	0	23	LOC551496	H/ACA ribonucleoprotein complex subunit GAR1
LOC410044	0	1.23338	0.802	0.576	0	23	LOC410044	rho GTPase-activating protein 20
MT-LOC408991	0	1.22605	0.883	0.778	0	23	LOC408991	glutaminase kidney isoform, mitochondrial
LOC102656130	0	1.19226	0.848	0.684	0	23	LOC102656130	uncharacterized LOC102656130
LOC409187	0	1.18607	0.9	0.788	0	23	LOC409187	MD-2-related lipid-recognition protein
LOC412069	0	1.18037	0.923	0.777	0	23	LOC412069	UTP--glucose-1-phosphate uridylyltransferase
LOC408452	0	1.1752	0.773	0.673	0	23	LOC408452	cytochrome P450 9e2
LOC100577587	0	1.16623	0.845	0.657	0	23	LOC100577587	cytospin-A
LOC100578090	0	1.16411	0.84	0.635	0	23	LOC100578090	uncharacterized LOC100578090
LOC408622	0	1.16408	0.806	0.568	0	23	LOC408622	protein henna
LOC100578835	0	1.16298	0.73	0.466	0	23	LOC100578835	uncharacterized LOC100578835
LOC413583	0	1.1573	0.769	0.498	0	23	LOC413583	uncharacterized LOC413583
GeneID-406108	0	1.14369	0.81	0.693	0	23	Tspan6	tetraspanin 6
LOC100577307	0	1.12464	0.737	0.562	0	23	LOC100577307	uncharacterized LOC100577307
GeneID-406101	0	1.11326	0.791	0.654	0	23	Obp4	odorant binding protein 4
LOC113218569	0	1.10273	0.789	0.473	0	23	LOC113218569	sodium-coupled monocarboxylate transporter 1-like
LOC413816	0	1.07922	0.79	0.541	0	23	LOC413816	sodium-independent sulfate anion transporter
LOC100577456	0	1.06513	0.836	0.615	0	23	LOC100577456	fibrillin-2
LOC408818	0	1.03963	0.779	0.579	0	23	LOC408818	hexokinase-1
LOC725393	0	1.03716	0.713	0.486	0	23	LOC725393	protein TIS11
MT-LOC408955	0	1.02259	0.887	0.693	0	23	LOC408955	4-aminobutyrate aminotransferase, mitochondrial
LOC724870	0	1.01332	0.871	0.739	0	23	LOC724870	NADPH--cytochrome P450 reductase
LOC413959	0	1.00964	0.806	0.597	0	23	LOC413959	multidrug resistance-associated protein 4
LOC408937	0	1.00433	0.762	0.514	0	23	LOC408937	SPARC
LOC551005	0	1.00219	0.975	0.899	0	23	LOC551005	hexokinase type 2
GeneID-412484	0	0.99228	0.789	0.632	0	23	Pgrp-s2	peptidoglycan recognition protein S2
GeneID-406131	0	0.988712	0.619	0.588	0	23	Hbg3	alpha-glucosidase
MT-LOC409712	0	0.983561	0.673	0.521	0	23	LOC409712	short/branched chain specific acyl-CoA dehydrogenase, mitochondrial
LOC408677	0	0.980829	0.759	0.571	0	23	LOC408677	titin
GeneID-409097	0	0.978933	0.832	0.626	0	23	MsrA	methionine sulphoxide reductase A
LOC408867	0	0.973556	0.907	0.72	0	23	LOC408867	alpha,alpha-trehalose-phosphate synthase [UDP-forming]
LOC408872	0	0.973349	0.696	0.46	0	23	LOC408872	COUP transcription factor 2
LOC409278	0	0.95948	0.844	0.646	0	23	LOC409278	apolipoprotein D
LOC100578439	0	0.9553	0.661	0.407	0	23	LOC100578439	chascon-like
LOC412166	0	0.947761	0.783	0.644	0	23	LOC412166	acyl-CoA Delta(11) desaturase
LOC551080	0	0.943077	0.797	0.627	0	23	LOC551080	cystinosin homolog
LOC409001	0	0.918621	0.824	0.602	0	23	LOC409001	disheveled-associated activator of morphogenesis 1
LOC102655018	0	0.91489	0.717	0.506	0	23	LOC102655018	uncharacterized LOC102655018
LOC410862	0	0.908353	0.742	0.526	0	23	LOC410862	solute carrier family 41 member 3
GeneID-551975	0	0.903858	0.815	0.66	0	23	Tpx-4	thioredoxin peroxidase 4
LOC725074	0	0.90223	0.829	0.692	0	23	LOC725074	omega-conotoxin-like protein 1
MT-LOC724919	0	0.894973	0.836	0.689	0	23	LOC724919	mitochondrial amidoxime reducing component 2
LOC408551	0	0.885791	0.617	0.458	0	23	LOC408551	collagen alpha-5(IV) chain
LOC409172	0	0.885282	0.783	0.57	0	23	LOC409172	xaa-Pro aminopeptidase 1
LOC410895	0	0.877022	0.668	0.453	0	23	LOC410895	pleckstrin homology-like domain family B member 1
LOC411316	0	0.874268	0.709	0.499	0	23	LOC411316	kinesin 9
LOC725380	0	0.871818	0.537	0.462	0	23	LOC725380	chymotrypsin inhibitor
LOC113218552	0	0.871587	0.558	0.37	0	23	LOC113218552	uncharacterized LOC113218552
LOC410304	0	0.870241	0.661	0.457	0	23	LOC410304	zinc finger homeobox protein 4
LOC413968	0	0.868205	0.892	0.733	0	23	LOC413968	dystrophin, isoforms A/C/F/G/H
LOC409300	0	0.836422	0.771	0.509	0	23	LOC409300	uncharacterized LOC409300
LOC100576435	0	0.835574	0.615	0.492	0	23	LOC100576435	shootin-1
LOC408394	0	0.831275	0.737	0.524	0	23	LOC408394	collagen alpha-1(I) chain
LOC107964820	0	0.829708	0.681	0.459	0	23	LOC107964820	uncharacterized LOC107964820
LOC551223	0	0.828333	0.761	0.51	0	23	LOC551223	probable cytochrome P450 305a1
LOC410710	0	0.821578	0.932	0.858	0	23	LOC410710	zinc transporter ZIP13 homolog
LOC727622	0	0.807369	0.764	0.563	0	23	LOC727622	probable aspartate aminotransferase, cytoplasmic
LOC726289	0	0.786463	0.768	0.605	0	23	LOC726289	transcription factor AP-1
LOC100577163	0	0.774692	0.604	0.401	0	23	LOC100577163	insulin-like growth factor-binding protein complex acid labile subunit
LOC724177	0	0.766283	0.839	0.75	0	23	LOC724177	uncharacterized LOC724177
LOC100577393	0	0.766012	0.646	0.376	0	23	LOC100577393	epidermal growth factor receptor-like
LOC551053	0	0.757186	0.499	0.405	0	23	LOC551053	facilitated trehalose transporter Tret1
LOC409383	0	0.748796	0.672	0.418	0	23	LOC409383	matrix metalloproteinase-2
GeneID-410767edd9	0	0.739401	0.677	0.448	0	23	Nedd9	neural precursor cell expressed, developmentally down-regulated gene 9
LOC413025	0	0.73471	0.7	0.46	0	23	LOC413025	peroxidasin
LOC102654331	0	0.731467	0.565	0.321	0	23	LOC102654331	tubulin polyglutamylase TTLL4-like
LOC724227	0	0.730304	0.672	0.574	0	23	LOC724227	synaptic vesicle glycoprotein 2B
LOC413324	0	0.726491	0.803	0.664	0	23	LOC413324	chitinase-like protein Idgf4
LOC409897	0	0.719141	0.829	0.608	0	23	LOC409897	probable multidrug resistance-associated protein lethal(2)03659
LOC409722	0	0.716257	0.786	0.579	0	23	LOC409722	basement membrane-specific heparan sulfate proteoglycan core protein
LOC408807	0	0.710145	0.34	0.249	0	23	LOC408807	uncharacterized LOC408807
LOC102656618	0	0.70405	0.734	0.586	0	23	LOC102656618	uncharacterized LOC102656618
LOC725439	0	0.700756	0.742	0.603	0	23	LOC725439	uncharacterized LOC725439
LOC724899	0	0.693422	0.529	0.439	0	23	LOC724899	lysozyme
LOC412217	0	0.69019	0.868	0.768	0	23	LOC412217	multidrug resistance-associated protein 1
LOC409260	0	0.676001	0.733	0.488	0	23	LOC409260	short-chain dehydrogenase/reductase family 16C member 6
LOC725038	0	0.674776	0.658	0.558	0	23	LOC725038	NPC intracellular cholesterol transporter 2 homolog a
LOC408302	0	0.662966	0.715	0.396	0	23	LOC408302	solute carrier family 22 member 21
LOC726860	0	0.645136	0.751	0.57	0	23	LOC726860	cytochrome b5
LOC408435	0	0.644854	0.871	0.714	0	23	LOC408435	POU domain, class 6, transcription factor 2
LOC409663	0	0.639638	0.654	0.573	0	23	LOC409663	lysozyme
LOC724616	0	0.63786	0.692	0.495	0	23	LOC724616	neprilysin-1
LOC413739	0	0.637778	0.56	0.451	0	23	LOC413739	synaptic vesicle glycoprotein 2C
LOC725724	0	0.628711	0.623	0.472	0	23	LOC725724	uncharacterized LOC725724
LOC410041	0	0.622397	0.705	0.472	0	23	LOC410041	uncharacterized LOC410041
LOC408544	0	0.620833	0.553	0.407	0	23	LOC408544	lysyl oxidase homolog 4
LOC408821	0	0.620621	0.644	0.393	0	23	LOC408821	uncharacterized LOC408821
LOC413749	0	0.620236	0.723	0.542	0	23	LOC413749	serine protease inhibitor 88Ea
LOC409715	0	0.616525	0.646	0.443	0	23	LOC409715	bumetanide-sensitive sodium-(potassium)-chloride cotransporter
LOC100577669	0	0.614662	0.639	0.494	0	23	LOC100577669	uncharacterized LOC100577669
LOC410860	0	0.599568	0.608	0.382	0	23	LOC410860	battenin
LOC411863	0	0.594115	0.737	0.451	0	23	LOC411863	dehydrogenase/reductase SDR family member 7
LOC107965421	0	0.578641	0.38	0.337	0	23	LOC107965421	uncharacterized LOC107965421
LOC409708	0	0.564155	0.646	0.46	0	23	LOC409708	glucosylceramidase-like
LOC408474	0	0.561617	0.713	0.614	0	23	LOC408474	apyrase
LOC100578187	0	0.559091	0.508	0.438	0	23	LOC100578187	uncharacterized LOC100578187
LOC409924	0	0.554022	0.7	0.626	0	23	LOC409924	synaptic vesicle glycoprotein 2B
LOC408470	0	0.552644	0.523	0.471	0	23	LOC408470	NAD kinase
LOC100578665	0	0.549022	0.536	0.346	0	23	LOC100578665	uncharacterized LOC100578665
LOC551744	0	0.530073	0.737	0.47	0	23	LOC551744	phospholipase ABHD3
LOC411378	0	0.52968	0.655	0.438	0	23	LOC411378	prostaglandin reductase 1
LOC410096	0	0.527759	0.597	0.483	0	23	LOC410096	glutathione hydrolase 1 proenzyme
LOC408552	0	0.510383	0.608	0.46	0	23	LOC408552	collagen alpha-1(IV) chain
LOC724189	0	0.501239	0.572	0.493	0	23	LOC724189	uncharacterized LOC724189
LOC410322	1.84780551544626e-321	0.518655	0.68	0.53	3.69561103089252e-318	23	LOC410322	ral guanine nucleotide dissociation stimulator
LOC409207	4.37e-283	0.559079	0.809	0.72	8.74e-280	23	LOC409207	synaptic vesicle membrane protein VAT-1 homolog-like
LOC551651	3.79e-281	0.579085	0.797	0.665	7.58e-278	23	LOC551651	ferritin subunit
LOC410278	5.92e-264	0.62336	0.822	0.677	1.18e-260	23	LOC410278	putative inorganic phosphate cotransporter
LOC100578680	4.9e-254	0.512671	0.578	0.52	9.79e-251	23	LOC100578680	uncharacterized LOC100578680
LOC724243	2.71e-252	0.655494	0.841	0.715	5.41e-249	23	LOC724243	fasciclin-3
LOC409665	6.57e-248	0.524164	0.687	0.564	1.31e-244	23	LOC409665	LIM domain and actin-binding protein 1
LOC551684	3.37e-243	0.534443	0.886	0.879	6.73e-240	23	LOC551684	ferritin heavy polypeptide-like 17
LOC113219118	5.48e-206	0.59343	0.826	0.692	1.1e-202	23	LOC113219118	uncharacterized LOC113219118
LOC412956	1.95e-203	0.524189	0.795	0.723	3.89e-200	23	LOC412956	heparan sulfate glucosamine 3-O-sulfotransferase 1
LOC413759	5.55e-197	0.513909	0.575	0.41	1.11e-193	23	LOC413759	SCY1-like protein 2
LOC100578068	7.39e-195	0.502025	0.772	0.731	1.48e-191	23	LOC100578068	lateral signaling target protein 2 homolog
GeneID-406078	1.09e-105	0.560355	0.722	0.631	2.18e-102	23	Tsf1	transferrin 1
GeneID-406088	3.24e-49	0.720327	0.059	0.104	6.49e-46	23	Vg	vitellogenin
LOC410317	0	3.13374	1	0.761	0	24	LOC410317	small conductance calcium-activated potassium channel protein
LOC100577254	0	1.9183	0.994	0.789	0	24	LOC100577254	potassium voltage-gated channel subfamily KQT member 1
GeneID-406150	0	1.38011	0.989	0.705	0	24	Glurb	metabotropic glutamate receptor B
LOC413391	0	1.20437	0.715	0.449	0	24	LOC413391	homeobox protein MSX-2
LOC408828	0	1.16938	0.782	0.356	0	24	LOC408828	uncharacterized MFS-type transporter C09D4.1
LOC551460	0	1.10424	0.858	0.538	0	24	LOC551460	homeobox protein cut
LOC551123	0	1.00838	1	0.974	0	24	LOC551123	RNA-binding protein Musashi homolog Rbp6
LOC410386	0	0.962284	0.734	0.53	0	24	LOC410386	tolloid-like protein 1
LOC100577019	0	0.928945	0.999	0.955	0	24	LOC100577019	protein quiver
LOC413582	0	0.840217	0.874	0.553	0	24	LOC413582	Allatostatin A receptor
LOC552195	0	0.771594	0.648	0.414	0	24	LOC552195	uncharacterized LOC552195
LOC411347	0	0.762583	0.983	0.886	0	24	LOC411347	peripheral plasma membrane protein CASK
LOC409257	0	0.75992	0.794	0.554	0	24	LOC409257	uncharacterized LOC409257
GeneID-551691	0	0.75524	1	1	0	24	Camkii	calcium/calmodulin-dependent protein kinase II
LOC552358	0	0.752601	0.869	0.64	0	24	LOC552358	low-density lipoprotein receptor-related protein 2
LOC408935	0	0.752314	0.997	0.965	0	24	LOC408935	high-affinity choline transporter 1
LOC408435	0	0.73086	0.933	0.713	0	24	LOC408435	POU domain, class 6, transcription factor 2
LOC408963	0	0.725599	0.771	0.641	0	24	LOC408963	pleckstrin homology domain-containing family G member 5
LOC408661	0	0.708506	0.985	0.843	0	24	LOC408661	uncharacterized LOC408661
LOC413005	0	0.698471	0.998	0.966	0	24	LOC413005	protein NDRG3
LOC413383	0	0.698149	0.78	0.524	0	24	LOC413383	carbonic anhydrase-related protein 10
LOC726415	0	0.668675	0.692	0.486	0	24	LOC726415	LIM/homeobox protein Lhx9
LOC724847	0	0.667867	0.639	0.451	0	24	LOC724847	uncharacterized LOC724847
LOC413159	0	0.663954	0.782	0.58	0	24	LOC413159	potassium channel subfamily T member 2
LOC100576478	0	0.658084	0.827	0.556	0	24	LOC100576478	uncharacterized LOC100576478
LOC412801	0	0.652872	0.936	0.763	0	24	LOC412801	mediator of RNA polymerase II transcription subunit 12
LOC409695	0	0.642046	0.839	0.634	0	24	LOC409695	uncharacterized LOC409695
LOC409020	0	0.627085	0.979	0.931	0	24	LOC409020	inaD-like protein
LOC413382	0	0.619203	0.935	0.713	0	24	LOC413382	SAM and SH3 domain-containing protein 1
LOC727173	0	0.619032	0.738	0.503	0	24	LOC727173	pancreatic triacylglycerol lipase
LOC725654	0	0.608236	0.723	0.542	0	24	LOC725654	cell growth regulator with RING finger domain protein 1
LOC410979	0	0.599085	0.862	0.565	0	24	LOC410979	gamma-aminobutyric acid type B receptor subunit 2
LOC726547	0	0.595566	0.96	0.868	0	24	LOC726547	protein abrupt
LOC408298	0	0.577827	0.986	0.945	0	24	LOC408298	pumilio homolog 2
GeneID-726970	0	0.561324	0.619	0.358	0	24	Amel_8916	cys-loop ligand-gated ion channel subunit 8916
LOC408430	0	0.560922	1	0.998	0	24	LOC408430	voltage-dependent L-type calcium channel subunit beta-2
LOC725894	0	0.557116	0.84	0.561	0	24	LOC725894	protein rhomboid
LOC411104	0	0.553529	0.828	0.636	0	24	LOC411104	homeobox protein Nkx-2.4
LOC100577538	0	0.548873	0.554	0.309	0	24	LOC100577538	uncharacterized LOC100577538
LOC408455	0	0.5438	0.721	0.542	0	24	LOC408455	zinc finger protein rotund
LOC410270	0	0.500166	0.931	0.84	0	24	LOC410270	acetylcholinesterase
LOC724903	1.53654415856628e-321	0.569812	0.801	0.592	3.07308831713255e-318	24	LOC724903	protein tipE
LOC724655	7.40605383222103e-310	0.578948	0.95	0.809	1.48e-306	24	LOC724655	transmembrane and TPR repeat-containing protein 3
LOC410779	1.02e-306	0.535385	0.936	0.809	2.03e-303	24	LOC410779	neuroligin 2
LOC113218941	1.44e-282	0.526882	0.696	0.564	2.88e-279	24	LOC113218941	uncharacterized LOC113218941
LOC724779	5.35e-267	0.51123	0.776	0.506	1.07e-263	24	LOC724779	protein artichoke
LOC408381	1.92e-263	0.550195	0.859	0.693	3.84e-260	24	LOC408381	sodium- and chloride-dependent GABA transporter 1
LOC113218927	6.53e-258	0.552933	0.748	0.551	1.31e-254	24	LOC113218927	uncharacterized LOC113218927
LOC102655699	1.14e-254	0.540855	0.737	0.553	2.27e-251	24	LOC102655699	uncharacterized LOC102655699
LOC409327	1.3e-254	0.53505	0.894	0.816	2.6e-251	24	LOC409327	uncharacterized LOC409327
LOC409748	1.19e-247	0.543428	0.889	0.715	2.38e-244	24	LOC409748	protein kinase C and casein kinase substrate in neurons protein 1
LOC550870	5.7e-245	0.51313	0.802	0.684	1.14e-241	24	LOC550870	uncharacterized LOC550870
LOC411396	0	2.54706	0.95	0.688	0	25	LOC411396	neprilysin-4
LOC408463	0	2.02949	0.867	0.598	0	25	LOC408463	uncharacterized LOC408463
LOC409077	0	1.84014	0.98	0.895	0	25	LOC409077	aminopeptidase N
LOC726210	0	1.61453	0.805	0.426	0	25	LOC726210	myogenesis-regulating glycosidase
LOC724781	0	1.44048	0.711	0.47	0	25	LOC724781	uncharacterized LOC724781
LOC725290	0	1.4369	0.96	0.859	0	25	LOC725290	transcription factor CP2-like protein 1
LOC410151	0	1.43173	0.9	0.676	0	25	LOC410151	retinal homeobox protein Rx2
LOC412217	0	1.41421	0.884	0.767	0	25	LOC412217	multidrug resistance-associated protein 1
LOC551259	0	1.38847	0.775	0.531	0	25	LOC551259	titin
LOC100577028	0	1.38452	0.748	0.394	0	25	LOC100577028	insulin-like growth factor I
LOC413478	0	1.35863	0.709	0.473	0	25	LOC413478	spermine oxidase
LOC409468	0	1.32364	0.698	0.516	0	25	LOC409468	venom metalloproteinase 3
LOC408715	0	1.30974	0.913	0.776	0	25	LOC408715	lachesin
LOC409228	0	1.25821	0.764	0.483	0	25	LOC409228	scavenger receptor class B member 1
LOC551143	0	1.25339	0.92	0.787	0	25	LOC551143	inositol-3-phosphate synthase 1-B
LOC410741	0	1.25017	0.83	0.568	0	25	LOC410741	proton-coupled amino acid transporter-like protein pathetic
LOC409949	0	1.23856	0.811	0.696	0	25	LOC409949	agrin
LOC408421	0	1.18217	0.893	0.743	0	25	LOC408421	uncharacterized LOC408421
LOC725960	0	1.17713	0.956	0.823	0	25	LOC725960	neurofilament heavy polypeptide
LOC552326	0	1.17534	0.908	0.816	0	25	LOC552326	uncharacterized LOC552326
LOC113219253	0	1.1388	0.69	0.495	0	25	LOC113219253	uncharacterized LOC113219253
LOC408926	0	1.12883	0.684	0.447	0	25	LOC408926	alpha-2-macroglobulin-like protein 1
GeneID-726710	0	1.12137	0.713	0.476	0	25	Dll	distal-less
LOC408462	0	1.12072	0.67	0.455	0	25	LOC408462	uncharacterized LOC408462
LOC725724	0	1.10396	0.703	0.471	0	25	LOC725724	uncharacterized LOC725724
LOC408435	0	1.10137	0.88	0.714	0	25	LOC408435	POU domain, class 6, transcription factor 2
LOC408696	0	1.08062	0.844	0.743	0	25	LOC408696	uncharacterized LOC408696
GeneID-494511	0	1.04378	0.679	0.455	0	25	Gat-1B	GABA neurotransmitter transporter-1B
LOC100577913	0	1.00647	0.663	0.472	0	25	LOC100577913	protein roadkill
LOC552358	0	0.995918	0.822	0.641	0	25	LOC552358	low-density lipoprotein receptor-related protein 2
LOC408695	0	0.974506	0.88	0.735	0	25	LOC408695	uncharacterized LOC408695
LOC102656354	0	0.972873	0.98	0.913	0	25	LOC102656354	uncharacterized LOC102656354
LOC409235	0	0.970998	0.668	0.525	0	25	LOC409235	neurotrimin
LOC113219267	0	0.965011	0.608	0.414	0	25	LOC113219267	uncharacterized LOC113219267
LOC727479	0	0.955759	0.596	0.439	0	25	LOC727479	zinc transporter 1
LOC100577214	0	0.952186	0.716	0.508	0	25	LOC100577214	protein giant-lens
LOC551946	0	0.943266	0.693	0.46	0	25	LOC551946	uncharacterized LOC551946
LOC727146	0	0.937915	0.651	0.476	0	25	LOC727146	sphingomyelin phosphodiesterase
LOC410820	0	0.928162	0.785	0.643	0	25	LOC410820	proton channel OtopLc
LOC408480	0	0.919918	0.725	0.532	0	25	LOC408480	PTB domain-containing engulfment adapter protein 1
GeneID-409376	0	0.915034	0.723	0.587	0	25	Y-f	yellow-f
LOC113218944	0	0.912746	0.766	0.579	0	25	LOC113218944	uncharacterized LOC113218944
LOC408718	0	0.908619	0.833	0.714	0	25	LOC408718	leukocyte tyrosine kinase receptor
LOC100577030	0	0.89256	0.606	0.508	0	25	LOC100577030	QRFP-like peptide receptor
GeneID-409798	0	0.88567	0.82	0.731	0	25	Fabp	FABP-like protein
LOC724546	0	0.883115	0.625	0.366	0	25	LOC724546	sodium-coupled monocarboxylate transporter 1
LOC410337	0	0.876759	0.626	0.413	0	25	LOC410337	venom dipeptidylpeptidase IV
LOC408922	0	0.8706	0.632	0.61	0	25	LOC408922	discoidin domain-containing receptor 2
LOC100578866	0	0.863925	0.624	0.501	0	25	LOC100578866	uncharacterized LOC100578866
LOC551080	0	0.863494	0.772	0.628	0	25	LOC551080	cystinosin homolog
LOC409278	0	0.863261	0.787	0.648	0	25	LOC409278	apolipoprotein D
LOC410758	0	0.861344	0.865	0.708	0	25	LOC410758	mRNA decay activator protein ZFP36L3
LOC552734	0	0.858685	0.782	0.67	0	25	LOC552734	poly(U)-specific endoribonuclease homolog
LOC724973	0	0.85858	0.733	0.595	0	25	LOC724973	focal adhesion kinase 1
LOC410304	0	0.822675	0.69	0.457	0	25	LOC410304	zinc finger homeobox protein 4
LOC408666	0	0.815049	0.625	0.443	0	25	LOC408666	uncharacterized LOC408666
LOC726040	0	0.802955	0.696	0.599	0	25	LOC726040	4-coumarate--CoA ligase 1
LOC724211	0	0.793103	0.582	0.465	0	25	LOC724211	cytochrome P450 9e2
LOC411155	0	0.780599	0.937	0.88	0	25	LOC411155	teneurin-a
LOC552417	0	0.777418	0.756	0.688	0	25	LOC552417	acyl-CoA Delta(11) desaturase
LOC408547	0	0.772745	0.93	0.861	0	25	LOC408547	toxin 3FTx-Lei1
LOC724870	0	0.763346	0.832	0.74	0	25	LOC724870	NADPH--cytochrome P450 reductase
LOC408920	0	0.763034	0.715	0.64	0	25	LOC408920	long-chain fatty acid transport protein 4
LOC410638	0	0.760387	0.592	0.418	0	25	LOC410638	aromatic-L-amino-acid decarboxylase
LOC100577138	0	0.759924	0.708	0.564	0	25	LOC100577138	dual 3',5'-cyclic-AMP and -GMP phosphodiesterase 11
GeneID-406113	0	0.758347	0.607	0.492	0	25	Eaat-2	excitatory amino acid transporter 2
LOC552370	0	0.74877	0.813	0.724	0	25	LOC552370	neurofibromin
LOC107965314	0	0.74769	0.503	0.4	0	25	LOC107965314	uncharacterized LOC107965314
LOC412815	0	0.743779	0.816	0.691	0	25	LOC412815	fatty acid synthase
LOC102656585	0	0.743687	0.641	0.476	0	25	LOC102656585	CD151 antigen
LOC726392	0	0.743068	0.569	0.418	0	25	LOC726392	sodium-independent sulfate anion transporter
GeneID-406104	0	0.742599	0.991	0.963	0	25	AChE-2	acetylcholinesterase 2
LOC725260	0	0.741293	0.619	0.538	0	25	LOC725260	uncharacterized LOC725260
LOC412074	0	0.738201	0.648	0.467	0	25	LOC412074	probable cation-transporting ATPase 13A3
LOC410041	0	0.731457	0.633	0.474	0	25	LOC410041	uncharacterized LOC410041
LOC551280	0	0.729985	0.632	0.489	0	25	LOC551280	uncharacterized LOC551280
LOC102653613	0	0.727802	0.671	0.549	0	25	LOC102653613	uncharacterized LOC102653613
LOC412859	0	0.726281	0.726	0.592	0	25	LOC412859	hemicentin-2
LOC726321	0	0.724464	0.948	0.876	0	25	LOC726321	uncharacterized LOC726321
LOC725127	0	0.72318	0.584	0.36	0	25	LOC725127	uncharacterized LOC725127
GeneID-409943	0	0.719076	0.668	0.536	0	25	Ip3k	inositol 1,4,5-triphosphate kinase
LOC725754	0	0.712533	0.507	0.437	0	25	LOC725754	zinc finger protein castor homolog 1
LOC410166	0	0.704991	0.528	0.408	0	25	LOC410166	myelin regulatory factor-like protein
GeneID-725126	0	0.69142	0.534	0.43	0	25	Dsx	doublesex
LOC408961	0	0.688084	0.53	0.388	0	25	LOC408961	apolipophorins
LOC725393	0	0.685569	0.591	0.489	0	25	LOC725393	protein TIS11
LOC107965599	0	0.681323	0.542	0.392	0	25	LOC107965599	uncharacterized LOC107965599
LOC102654866	0	0.680649	0.593	0.404	0	25	LOC102654866	uncharacterized LOC102654866
LOC100577376	0	0.675067	0.561	0.412	0	25	LOC100577376	voltage-dependent calcium channel subunit alpha-2/delta-3-like
LOC100578557	0	0.673328	0.535	0.292	0	25	LOC100578557	solute carrier family 46 member 3
LOC409063	0	0.661905	0.497	0.516	0	25	LOC409063	cysteine sulfinic acid decarboxylase
LOC102653945	0	0.653847	0.57	0.42	0	25	LOC102653945	uncharacterized LOC102653945
LOC408369	0	0.650375	0.509	0.406	0	25	LOC408369	putative glutathione-specific gamma-glutamylcyclotransferase 2
LOC107964341	0	0.649373	0.447	0.361	0	25	LOC107964341	uncharacterized LOC107964341
MT-LOC412876	0	0.647183	0.683	0.553	0	25	LOC412876	pyruvate carboxylase, mitochondrial
LOC551744	0	0.647054	0.648	0.472	0	25	LOC551744	phospholipase ABHD3
LOC413043	0	0.646422	0.7	0.58	0	25	LOC413043	UDP-glucuronosyltransferase 1-3
LOC408677	0	0.645233	0.624	0.574	0	25	LOC408677	titin
LOC726514	0	0.637788	0.568	0.49	0	25	LOC726514	adenylate cyclase type 6
LOC409649	0	0.635127	0.554	0.513	0	25	LOC409649	solute carrier organic anion transporter family member 5A1
LOC413620	0	0.634722	0.594	0.585	0	25	LOC413620	uncharacterized LOC413620
LOC413324	0	0.622224	0.724	0.666	0	25	LOC413324	chitinase-like protein Idgf4
LOC551553	0	0.617257	0.535	0.399	0	25	LOC551553	facilitated trehalose transporter Tret1
LOC408827	0	0.609115	0.653	0.586	0	25	LOC408827	carbonic anhydrase 1
LOC100578680	0	0.607703	0.638	0.519	0	25	LOC100578680	uncharacterized LOC100578680
LOC100576925	0	0.603533	0.587	0.465	0	25	LOC100576925	uncharacterized LOC100576925
LOC409822	0	0.603427	0.518	0.41	0	25	LOC409822	enhancer of split m7 protein
LOC725480	0	0.597222	0.507	0.416	0	25	LOC725480	innexin inx1
LOC409172	0	0.573646	0.614	0.573	0	25	LOC409172	xaa-Pro aminopeptidase 1
LOC413097	0	0.572854	0.536	0.311	0	25	LOC413097	dynein heavy chain 12, axonemal
LOC725192	0	0.570731	0.529	0.477	0	25	LOC725192	major facilitator superfamily domain-containing protein 6-A
LOC413676	0	0.560165	0.539	0.491	0	25	LOC413676	patched domain-containing protein 3
LOC725614	0	0.559458	0.59	0.447	0	25	LOC725614	protein cycle
LOC102656618	0	0.531829	0.605	0.589	0	25	LOC102656618	uncharacterized LOC102656618
LOC551628	0	0.530222	0.489	0.454	0	25	LOC551628	protein borderless
LOC408394	0	0.515809	0.51	0.528	0	25	LOC408394	collagen alpha-1(I) chain
LOC413829	0	0.51057	0.471	0.497	0	25	LOC413829	diuretic hormone receptor
GeneID-406078	2.69265776983479e-320	0.639788	0.673	0.632	5.38531553966959e-317	25	Tsf1	transferrin 1
GeneID-410066	9.7197648141447e-317	0.680914	0.776	0.757	1.94395296282894e-313	25	GlnS	glutamine synthetase
LOC552545	4.11125057356239e-316	0.640245	0.705	0.566	8.22250114712477e-313	25	LOC552545	division abnormally delayed protein
LOC724439	2.05e-305	0.639331	0.669	0.587	4.1e-302	25	LOC724439	uncharacterized LOC724439
LOC408429	4.65e-302	0.660825	0.888	0.793	9.3e-299	25	LOC408429	tensin-1
LOC409277	2.43e-300	0.562901	0.735	0.683	4.87e-297	25	LOC409277	acidic phospholipase A2 PA4
LOC409640	6.5e-299	0.62384	0.912	0.878	1.3e-295	25	LOC409640	proton-coupled amino acid transporter-like protein CG1139
LOC408452	1.3e-281	0.549271	0.723	0.674	2.59e-278	25	LOC408452	cytochrome P450 9e2
LOC551490	5.29e-271	0.686953	0.822	0.686	1.06e-267	25	LOC551490	collagen alpha chain CG42342
LOC551865	1.25e-264	0.501238	0.453	0.465	2.5e-261	25	LOC551865	uncharacterized LOC551865
LOC725621	1.45e-258	0.55483	0.732	0.679	2.89e-255	25	LOC725621	uncharacterized LOC725621
LOC725294	9.38e-257	0.588293	0.784	0.694	1.88e-253	25	LOC725294	tyrosine-protein phosphatase 99A
LOC551558	3.34e-251	0.559907	0.663	0.519	6.67e-248	25	LOC551558	trichohyalin
LOC100577082	3.37e-249	0.716778	0.586	0.647	6.75e-246	25	LOC100577082	uncharacterized LOC100577082
LOC409109	2.54e-243	0.908192	0.506	0.412	5.09e-240	25	LOC409109	mycosubtilin synthase subunit C
LOC410696	1.67e-234	0.624753	0.755	0.746	3.33e-231	25	LOC410696	protein madd-4
LOC503505	6.84e-228	0.5293	0.702	0.575	1.37e-224	25	LOC503505	venom protein 2
LOC413410	1.58e-223	0.557821	0.787	0.726	3.16e-220	25	LOC413410	IQ motif and SEC7 domain-containing protein 2
LOC100577587	4.61e-219	0.524128	0.724	0.659	9.21e-216	25	LOC100577587	cytospin-A
LOC409695	4.31e-216	0.524468	0.73	0.636	8.62e-213	25	LOC409695	uncharacterized LOC409695
LOC409207	3.69e-215	0.524457	0.816	0.72	7.38e-212	25	LOC409207	synaptic vesicle membrane protein VAT-1 homolog-like
LOC550791	7.29e-215	0.585482	0.542	0.585	1.46e-211	25	LOC550791	arrestin homolog
LOC410013	1.38e-209	0.550956	0.942	0.924	2.77e-206	25	LOC410013	calexcitin-2
LOC724706	1.04e-203	0.528091	0.625	0.424	2.08e-200	25	LOC724706	trichohyalin
LOC408817	8.68e-200	0.501162	0.886	0.881	1.74e-196	25	LOC408817	alanine--glyoxylate aminotransferase 2-like
LOC551028	1.71e-192	0.51531	0.798	0.736	3.42e-189	25	LOC551028	cytochrome P450 6a14-like
GeneID-408689	4.77e-192	0.501426	0.789	0.712	9.53e-189	25	Fabp	fatty acid binding protein
LOC408411	5.23e-154	0.553062	0.674	0.592	1.05e-150	25	LOC408411	transcription factor Sox-2
LOC411050	0	1.90286	0.781	0.573	0	26	LOC411050	glutamate receptor ionotropic, kainate 2
LOC724120	0	1.73047	0.926	0.483	0	26	LOC724120	paired mesoderm homeobox protein 2B
GeneID-406104	0	1.4508	1	0.963	0	26	AChE-2	acetylcholinesterase 2
LOC408411	0	1.41526	0.94	0.588	0	26	LOC408411	transcription factor Sox-2
LOC100576428	0	1.3206	0.914	0.537	0	26	LOC100576428	lateral signaling target protein 2 homolog
LOC408884	0	1.31613	0.874	0.405	0	26	LOC408884	transcription factor Sox-13
LOC408908	0	1.21819	0.997	0.914	0	26	LOC408908	anoctamin-8
LOC412993	0	1.12144	0.607	0.527	0	26	LOC412993	glutamate receptor ionotropic, kainate 2
LOC411023	0	1.1027	0.785	0.315	0	26	LOC411023	cadherin-23
LOC410779	0	1.08519	0.965	0.808	0	26	LOC410779	neuroligin 2
LOC727000	0	1.08335	0.871	0.514	0	26	LOC727000	protein sprint
LOC113219156	0	1.06734	0.872	0.587	0	26	LOC113219156	uncharacterized LOC113219156
LOC724636	0	1.01057	0.769	0.34	0	26	LOC724636	myoblast determination protein 1 homolog
LOC100577254	0	1.00728	0.947	0.79	0	26	LOC100577254	potassium voltage-gated channel subfamily KQT member 1
LOC413197	0	0.924493	0.945	0.827	0	26	LOC413197	G protein-coupled receptor kinase 1
LOC408661	0	0.912045	0.975	0.844	0	26	LOC408661	uncharacterized LOC408661
LOC725189	0	0.867161	0.971	0.774	0	26	LOC725189	protein bric-a-brac 2
LOC100576471	0	0.84986	0.79	0.54	0	26	LOC100576471	uncharacterized LOC100576471
LOC100576478	0	0.821381	0.866	0.556	0	26	LOC100576478	uncharacterized LOC100576478
LOC408315	0	0.817243	0.862	0.551	0	26	LOC408315	ceramide kinase
LOC411958	0	0.802455	0.91	0.658	0	26	LOC411958	TWiK family of potassium channels protein 18
LOC725542	0	0.790809	0.827	0.519	0	26	LOC725542	arrestin domain-containing protein 17
GeneID-413211	0	0.781841	0.875	0.681	0	26	SIFR	SIFamide receptor
LOC410270	0	0.775488	0.965	0.839	0	26	LOC410270	acetylcholinesterase
LOC100576755	0	0.759298	0.695	0.243	0	26	LOC100576755	uncharacterized LOC100576755
LOC408525	0	0.75289	0.69	0.466	0	26	LOC408525	neuronal acetylcholine receptor subunit alpha-10
LOC100576277	0	0.748366	0.878	0.618	0	26	LOC100576277	uncharacterized LOC100576277
LOC409774	0	0.734835	0.861	0.722	0	26	LOC409774	proteoglycan Cow
LOC410657	0	0.694753	0.741	0.458	0	26	LOC410657	inhibitory POU protein
LOC725803	0	0.694147	0.813	0.643	0	26	LOC725803	protein artichoke
LOC413577	0	0.691901	0.836	0.674	0	26	LOC413577	serine/threonine-protein kinase 32B
LOC413153	0	0.667171	0.689	0.478	0	26	LOC413153	uncharacterized LOC413153
LOC409383	0	0.656338	0.658	0.418	0	26	LOC409383	matrix metalloproteinase-2
GeneID-408423	0	0.64464	0.687	0.514	0	26	Foxp	FoxP protein
LOC412354	0	0.623221	0.568	0.413	0	26	LOC412354	uncharacterized LOC412354
LOC726547	0	0.622847	0.956	0.868	0	26	LOC726547	protein abrupt
LOC410893	0	0.6196	0.624	0.317	0	26	LOC410893	transcription factor AP-2-epsilon
LOC100578678	0	0.588583	0.704	0.539	0	26	LOC100578678	uncharacterized LOC100578678
LOC102653613	0	0.585705	0.766	0.547	0	26	LOC102653613	uncharacterized LOC102653613
LOC724569	0	0.512551	0.611	0.378	0	26	LOC724569	uncharacterized LOC724569
LOC412439	0	0.508315	0.737	0.394	0	26	LOC412439	PDF receptor
LOC726276	3.1e-290	0.522341	0.782	0.581	6.2e-287	26	LOC726276	uncharacterized LOC726276
GeneID-100049563	1.1e-281	0.612656	0.719	0.558	2.21e-278	26	Kakusei	kakusei non-coding nuclear RNA
LOC412011	6.8e-281	0.565781	0.723	0.451	1.36e-277	26	LOC412011	muscarinic acetylcholine receptor gar-2
LOC724460	1.4e-275	0.618839	0.819	0.654	2.8e-272	26	LOC724460	uncharacterized LOC724460
LOC100577894	1.07e-258	0.552229	0.876	0.835	2.14e-255	26	LOC100577894	protein PFC0760c
LOC552283	3.92e-250	0.543687	0.926	0.804	7.83e-247	26	LOC552283	uncharacterized LOC552283
LOC551460	3.52e-245	0.505414	0.799	0.54	7.03e-242	26	LOC551460	homeobox protein cut
LOC107964906	6.02e-239	0.519165	0.577	0.44	1.2e-235	26	LOC107964906	uncharacterized LOC107964906
LOC100576924	1.1e-230	0.53439	0.787	0.567	2.21e-227	26	LOC100576924	ankyrin repeat and death domain-containing protein 1A
LOC551086	1.31e-217	0.542221	0.767	0.607	2.61e-214	26	LOC551086	zinc finger protein chinmo
LOC100576805	9.23e-203	0.529732	0.912	0.789	1.85e-199	26	LOC100576805	chromatin assembly factor 1 subunit A-B
LOC413382	3.5e-199	0.542599	0.838	0.715	6.99e-196	26	LOC413382	SAM and SH3 domain-containing protein 1
LOC413368	1.84e-193	0.512076	0.624	0.453	3.68e-190	26	LOC413368	uncharacterized LOC413368
LOC100577959	0	2.13557	0.959	0.58	0	27	LOC100577959	uncharacterized LOC100577959
LOC412993	0	2.12186	0.981	0.52	0	27	LOC412993	glutamate receptor ionotropic, kainate 2
GeneID-409040	0	1.80745	0.961	0.495	0	27	Hiscl1	histamine-gated chloride channel 1
LOC724315	0	1.70431	0.93	0.579	0	27	LOC724315	forkhead box protein D3
LOC413968	0	1.53642	0.987	0.732	0	27	LOC413968	dystrophin, isoforms A/C/F/G/H
LOC100577879	0	1.52597	0.911	0.505	0	27	LOC100577879	carbonic anhydrase-related protein 10
LOC409792	0	1.51542	0.994	0.819	0	27	LOC409792	electroneutral sodium bicarbonate exchanger 1
LOC411050	0	1.36631	0.952	0.57	0	27	LOC411050	glutamate receptor ionotropic, kainate 2
LOC725243	0	1.34418	0.922	0.605	0	27	LOC725243	kielin/chordin-like protein
LOC411347	0	1.32577	0.996	0.886	0	27	LOC411347	peripheral plasma membrane protein CASK
LOC724861	0	1.30884	0.861	0.393	0	27	LOC724861	transcription factor Maf
LOC725164	0	1.27707	0.95	0.612	0	27	LOC725164	serine-rich adhesin for platelets
LOC100577522	0	1.24749	0.845	0.492	0	27	LOC100577522	uncharacterized LOC100577522
LOC410944	0	1.22248	0.806	0.286	0	27	LOC410944	ATP-binding cassette sub-family C member Sur
LOC410336	0	1.13176	0.964	0.786	0	27	LOC410336	dipeptidyl aminopeptidase-like protein 6
LOC100577603	0	1.05541	0.851	0.469	0	27	LOC100577603	POU domain protein CF1A
LOC409616	0	1.03676	0.943	0.632	0	27	LOC409616	uncharacterized protein MAL13P1.304
LOC411199	0	1.00227	0.889	0.717	0	27	LOC411199	sodium-dependent neutral amino acid transporter B(0)AT3
LOC100576679	0	0.983819	0.784	0.404	0	27	LOC100576679	uncharacterized LOC100576679
LOC551257	0	0.960005	0.972	0.836	0	27	LOC551257	microtubule-associated protein Jupiter
LOC411104	0	0.915299	0.908	0.635	0	27	LOC411104	homeobox protein Nkx-2.4
LOC102655356	0	0.874127	0.789	0.311	0	27	LOC102655356	thyrotropin-releasing hormone receptor
LOC413185	0	0.851149	0.793	0.398	0	27	LOC413185	spondin-1
GeneID-726970	0	0.831412	0.772	0.356	0	27	Amel_8916	cys-loop ligand-gated ion channel subunit 8916
GeneID-100049563	0	0.827061	0.825	0.556	0	27	Kakusei	kakusei non-coding nuclear RNA
LOC410585	0	0.818723	0.546	0.346	0	27	LOC410585	DE-cadherin
LOC411748	0	0.802233	0.882	0.672	0	27	LOC411748	protein kinase C-binding protein NELL1
LOC411229	0	0.796527	0.797	0.556	0	27	LOC411229	venom dipeptidyl peptidase 4-like
LOC411181	0	0.789629	0.968	0.886	0	27	LOC411181	sodium- and chloride-dependent glycine transporter 1
LOC412883	0	0.782002	0.737	0.584	0	27	LOC412883	Allatostatin C receptor
LOC410573	0	0.769591	0.816	0.577	0	27	LOC410573	nephrin
LOC100577789	0	0.764502	0.566	0.25	0	27	LOC100577789	uncharacterized LOC100577789
LOC413242	0	0.763483	0.933	0.776	0	27	LOC413242	bifunctional heparan sulfate N-deacetylase/N-sulfotransferase
LOC552651	0	0.760179	0.942	0.752	0	27	LOC552651	stress response protein NST1
LOC410326	0	0.709469	0.817	0.544	0	27	LOC410326	Krueppel-like factor 10
LOC551123	0	0.703947	1	0.974	0	27	LOC551123	RNA-binding protein Musashi homolog Rbp6
LOC113218632	0	0.694303	0.982	0.951	0	27	LOC113218632	uncharacterized LOC113218632
LOC100578793	0	0.692604	0.945	0.776	0	27	LOC100578793	uncharacterized LOC100578793
LOC410021	0	0.682032	0.844	0.605	0	27	LOC410021	protein Skeletor, isoforms B/C
LOC408339	0	0.679524	0.838	0.631	0	27	LOC408339	uncharacterized LOC408339
LOC100576569	0	0.678805	0.957	0.911	0	27	LOC100576569	uncharacterized LOC100576569
LOC724150	0	0.67322	0.767	0.558	0	27	LOC724150	B-cell lymphoma/leukemia 11B
LOC113219183	0	0.665776	0.853	0.597	0	27	LOC113219183	uncharacterized LOC113219183
LOC409185	0	0.658304	0.839	0.567	0	27	LOC409185	uncharacterized LOC409185
LOC726924	0	0.641355	1	0.996	0	27	LOC726924	synapse-associated protein 1
LOC410427	0	0.640399	0.92	0.802	0	27	LOC410427	serine/threonine-protein kinase 26
LOC408661	0	0.606813	0.98	0.843	0	27	LOC408661	uncharacterized LOC408661
LOC412777	0	0.550125	0.997	0.987	0	27	LOC412777	sodium/potassium/calcium exchanger Nckx30C
LOC100576882	0	0.54116	0.989	0.963	0	27	LOC100576882	uncharacterized LOC100576882
LOC413583	0	0.536825	0.64	0.501	0	27	LOC413583	uncharacterized LOC413583
LOC409722	0	0.519304	0.743	0.58	0	27	LOC409722	basement membrane-specific heparan sulfate proteoglycan core protein
LOC410756	0	0.507721	0.969	0.814	0	27	LOC410756	regulating synaptic membrane exocytosis protein 1
LOC408576	0	0.500436	0.996	0.916	0	27	LOC408576	potassium voltage-gated channel protein Shal
LOC408963	4.33e-302	0.589609	0.825	0.64	8.65e-299	27	LOC408963	pleckstrin homology domain-containing family G member 5
LOC410259	2.52e-293	0.571552	0.926	0.739	5.03e-290	27	LOC410259	nuclear factor 1 X-type
LOC725190	1.7e-284	0.596711	0.906	0.778	3.4e-281	27	LOC725190	protein snail
LOC726283	8.29e-283	0.50419	0.974	0.882	1.66e-279	27	LOC726283	neuronal calcium sensor 2
LOC113218584	9.57e-283	0.514811	0.714	0.539	1.91e-279	27	LOC113218584	uncharacterized LOC113218584
LOC551232	1.92e-265	0.651345	0.85	0.644	3.85e-262	27	LOC551232	probable nuclear hormone receptor HR38
LOC413698	3.16e-248	0.545506	0.881	0.654	6.33e-245	27	LOC413698	octopamine receptor beta-1R
LOC113218927	3.19e-247	0.576543	0.762	0.551	6.38e-244	27	LOC113218927	uncharacterized LOC113218927
LOC409771	6.94e-243	0.511524	0.815	0.531	1.39e-239	27	LOC409771	potassium channel subfamily K member 18
LOC100577045	5.57e-219	0.500386	0.934	0.82	1.11e-215	27	LOC100577045	uncharacterized LOC100577045
LOC100577254	0	1.23893	0.988	0.789	0	28	LOC100577254	potassium voltage-gated channel subfamily KQT member 1
LOC102655465	0	1.13634	0.891	0.481	0	28	LOC102655465	uncharacterized LOC102655465
LOC410756	0	1.1357	0.995	0.813	0	28	LOC410756	regulating synaptic membrane exocytosis protein 1
LOC726180	0	1.10307	0.765	0.331	0	28	LOC726180	transcription factor Sox-19b-like
LOC102653993	0	1.08888	0.842	0.42	0	28	LOC102653993	transcription factor Sox-21-B-like
LOC413125	0	1.07622	0.912	0.582	0	28	LOC413125	LIM/homeobox protein Lhx9
LOC410021	0	1.05406	0.908	0.604	0	28	LOC410021	protein Skeletor, isoforms B/C
LOC409818	0	0.941387	0.989	0.847	0	28	LOC409818	sodium/calcium exchanger 3
LOC100577472	0	0.940725	0.795	0.403	0	28	LOC100577472	insulin gene enhancer protein ISL-1
LOC725189	0	0.876561	0.973	0.774	0	28	LOC725189	protein bric-a-brac 2
LOC408645	0	0.861071	0.892	0.625	0	28	LOC408645	glutamate receptor, ionotropic, kainate 2
LOC725803	0	0.800487	0.896	0.642	0	28	LOC725803	protein artichoke
LOC100577600	0	0.79167	0.878	0.675	0	28	LOC100577600	uncharacterized LOC100577600
LOC412801	0	0.788232	0.962	0.762	0	28	LOC412801	mediator of RNA polymerase II transcription subunit 12
LOC100576478	0	0.755012	0.897	0.556	0	28	LOC100576478	uncharacterized LOC100576478
LOC727308	0	0.738364	0.774	0.538	0	28	LOC727308	ephrin-B2
LOC725243	0	0.731711	0.881	0.606	0	28	LOC725243	kielin/chordin-like protein
LOC412777	0	0.730701	0.999	0.987	0	28	LOC412777	sodium/potassium/calcium exchanger Nckx30C
LOC100577696	0	0.687939	0.747	0.367	0	28	LOC100577696	fez family zinc finger protein erm-like
LOC411958	0	0.685558	0.902	0.658	0	28	LOC411958	TWiK family of potassium channels protein 18
LOC412883	0	0.683393	0.811	0.583	0	28	LOC412883	Allatostatin C receptor
LOC408411	0	0.678583	0.815	0.59	0	28	LOC408411	transcription factor Sox-2
LOC724835	0	0.671374	0.789	0.432	0	28	LOC724835	uncharacterized LOC724835
GeneID-409817	0	0.663028	0.965	0.792	0	28	Abscam	Dscam family member AbsCAM
LOC551460	0	0.642954	0.793	0.54	0	28	LOC551460	homeobox protein cut
LOC726101	0	0.638082	0.917	0.767	0	28	LOC726101	uncharacterized LOC726101
LOC408822	0	0.627977	0.973	0.829	0	28	LOC408822	uncharacterized LOC408822
LOC408896	0	0.614807	0.88	0.708	0	28	LOC408896	semaphorin-2A
LOC100578368	0	0.594282	0.753	0.607	0	28	LOC100578368	uncharacterized LOC100578368
LOC409293	0	0.585545	0.808	0.541	0	28	LOC409293	uncharacterized LOC409293
LOC726276	0	0.568984	0.8	0.581	0	28	LOC726276	uncharacterized LOC726276
LOC410229	0	0.562196	0.736	0.464	0	28	LOC410229	toll-like receptor 6
LOC410658	0	0.551423	0.704	0.445	0	28	LOC410658	LIM/homeobox protein Lhx3
LOC410888	0	0.515682	0.638	0.387	0	28	LOC410888	lachesin
LOC100578780	0	0.506892	0.546	0.425	0	28	LOC100578780	helix-loop-helix protein delilah
LOC100576805	2.34566205785838e-312	0.606915	0.908	0.789	0	28	LOC100576805	chromatin assembly factor 1 subunit A-B
LOC113219162	8.26e-273	0.573773	0.94	0.793	1.65e-269	28	LOC113219162	uncharacterized LOC113219162
GeneID-406151	2.84e-241	0.502295	0.76	0.622	5.68e-238	28	mGlutR1	metabotropic glutamate receptor 1
LOC409771	6.09e-207	0.507048	0.784	0.531	1.22e-203	28	LOC409771	potassium channel subfamily K member 18
LOC100578542	0	2.29646	0.85	0.47	0	29	LOC100578542	FMRFamide
LOC411209	0	1.84241	0.984	0.713	0	29	LOC411209	uncharacterized LOC411209
LOC409722	0	1.62532	0.951	0.577	0	29	LOC409722	basement membrane-specific heparan sulfate proteoglycan core protein
LOC408688	0	1.52848	0.985	0.609	0	29	LOC408688	Down syndrome cell adhesion molecule-like protein Dscam2
LOC413582	0	1.46596	0.957	0.553	0	29	LOC413582	Allatostatin A receptor
LOC551804	0	1.44596	0.905	0.472	0	29	LOC551804	transcriptional regulator ERG homolog
LOC113218809	0	1.43671	0.795	0.64	0	29	LOC113218809	diuretic hormone class 2
LOC410943	0	1.43026	0.88	0.529	0	29	LOC410943	ras-related protein Rap-2a
LOC724315	0	1.38512	0.926	0.58	0	29	LOC724315	forkhead box protein D3
LOC412859	0	1.25946	0.927	0.589	0	29	LOC412859	hemicentin-2
GeneID-409040	0	1.22691	0.881	0.497	0	29	Hiscl1	histamine-gated chloride channel 1
LOC726045	0	1.16435	0.867	0.477	0	29	LOC726045	apoptosis-resistant E3 ubiquitin protein ligase 1
LOC550870	0	1.10738	0.912	0.683	0	29	LOC550870	uncharacterized LOC550870
LOC408908	0	1.09759	0.983	0.914	0	29	LOC408908	anoctamin-8
LOC410246	0	1.06791	0.78	0.436	0	29	LOC410246	netrin receptor UNC5B
LOC551259	0	1.03379	0.795	0.531	0	29	LOC551259	titin
LOC411104	0	1.03308	0.91	0.635	0	29	LOC411104	homeobox protein Nkx-2.4
LOC724242	0	1.03167	0.921	0.76	0	29	LOC724242	protein neuralized
LOC726283	0	0.970314	0.99	0.882	0	29	LOC726283	neuronal calcium sensor 2
LOC102655699	0	0.946236	0.855	0.552	0	29	LOC102655699	uncharacterized LOC102655699
LOC408411	0	0.946053	0.89	0.589	0	29	LOC408411	transcription factor Sox-2
GeneID-751098	0	0.942704	0.732	0.419	0	29	Glob1	globin 1
LOC724146	0	0.940231	0.783	0.391	0	29	LOC724146	paired box protein Pax-6
GeneID-406150	0	0.934388	0.965	0.707	0	29	Glurb	metabotropic glutamate receptor B
LOC113218927	0	0.93153	0.874	0.55	0	29	LOC113218927	uncharacterized LOC113218927
LOC408960	0	0.91967	0.835	0.523	0	29	LOC408960	protein slit
LOC410823	0	0.876612	0.773	0.4	0	29	LOC410823	transient receptor potential-gamma protein
LOC410211	0	0.866733	0.777	0.405	0	29	LOC410211	four and a half LIM domains protein 2
LOC102655479	0	0.852741	0.792	0.479	0	29	LOC102655479	putative uncharacterized protein DDB_G0271606
LOC100576924	0	0.851327	0.849	0.566	0	29	LOC100576924	ankyrin repeat and death domain-containing protein 1A
LOC100576700	0	0.796958	0.746	0.547	0	29	LOC100576700	class A basic helix-loop-helix protein 15
LOC100577045	0	0.795107	0.949	0.82	0	29	LOC100577045	uncharacterized LOC100577045
LOC724195	0	0.747732	0.829	0.583	0	29	LOC724195	B-cell receptor CD22
LOC725574	0	0.746108	0.727	0.283	0	29	LOC725574	LIM/homeobox protein Awh
LOC725408	0	0.73459	0.674	0.336	0	29	LOC725408	TSC22 domain family protein 1
GeneID-551357	0	0.702244	0.756	0.45	0	29	otd2	homeotic protein ocelliless
GeneID-406072	0	0.688527	0.953	0.82	0	29	Amih	hyperpolarization-activated ion channel
LOC727173	0	0.688205	0.778	0.503	0	29	LOC727173	pancreatic triacylglycerol lipase
LOC410320	0	0.681638	1	0.968	0	29	LOC410320	whirlin
LOC412011	0	0.675561	0.716	0.452	0	29	LOC412011	muscarinic acetylcholine receptor gar-2
LOC410573	0	0.657232	0.777	0.578	0	29	LOC410573	nephrin
LOC724569	0	0.568812	0.542	0.379	0	29	LOC724569	uncharacterized LOC724569
LOC410534	0	0.560671	0.574	0.41	0	29	LOC410534	uncharacterized LOC410534
LOC408264	0	0.539011	0.748	0.514	0	29	LOC408264	netrin receptor UNC5C
LOC409882	1.28e-282	0.571042	0.969	0.884	2.57e-279	29	LOC409882	TLD domain-containing protein 2
GeneID-413211	2.14e-281	0.585541	0.807	0.683	4.28e-278	29	SIFR	SIFamide receptor
LOC408721	6.89e-265	0.508885	0.965	0.878	1.38e-261	29	LOC408721	neurocalcin homolog
LOC724417	1.97e-246	0.521172	0.663	0.506	3.93e-243	29	LOC724417	uncharacterized protein CG43867
LOC409847	2.4e-241	0.560931	0.902	0.703	4.8e-238	29	LOC409847	15-hydroxyprostaglandin dehydrogenase [NAD(+)]
LOC113218584	3.91e-222	0.514858	0.744	0.539	7.83e-219	29	LOC113218584	uncharacterized LOC113218584
LOC408455	2.38e-206	0.552252	0.774	0.542	4.76e-203	29	LOC408455	zinc finger protein rotund
GeneID-409003	6.77e-205	0.505707	0.858	0.759	1.35e-201	29	NLG-3	neuroligin 3
LOC413224	1.44e-174	0.513492	0.927	0.797	2.89e-171	29	LOC413224	sn1-specific diacylglycerol lipase alpha
LOC100577632	0	1.64251	0.97	0.579	0	30	LOC100577632	phosphopantothenoylcysteine decarboxylase subunit VHS3
LOC100576247	0	1.33172	0.989	0.722	0	30	LOC100576247	frizzled 2
LOC100576683	0	1.15808	0.979	0.714	0	30	LOC100576683	uncharacterized LOC100576683
LOC107965041	0	1.13783	0.948	0.643	0	30	LOC107965041	solute carrier organic anion transporter family member 4A1-like
LOC102654959	0	1.1235	0.93	0.699	0	30	LOC102654959	myb-like protein Q
LOC550732	0	1.11919	0.998	0.883	0	30	LOC550732	trichohyalin
LOC100577214	0	1.00767	0.778	0.508	0	30	LOC100577214	protein giant-lens
LOC552694	0	0.999436	0.902	0.68	0	30	LOC552694	tyrosine-protein phosphatase non-receptor type 5
LOC410535	0	0.943146	0.778	0.454	0	30	LOC410535	protein lozenge
LOC100576454	0	0.938666	0.802	0.353	0	30	LOC100576454	protein stum
LOC409949	0	0.900347	0.849	0.696	0	30	LOC409949	agrin
LOC408804	0	0.877918	1	0.996	0	30	LOC408804	1-phosphatidylinositol 4,5-bisphosphate phosphodiesterase epsilon-1
LOC726262	0	0.854529	0.993	0.784	0	30	LOC726262	adenylate cyclase type 8-like
LOC413936	0	0.816097	0.648	0.39	0	30	LOC413936	uncharacterized LOC413936
LOC406073	0	0.805696	0.946	0.779	0	30	LOC406073	homeobox protein prospero
GeneID-406112	0	0.803594	0.776	0.457	0	30	Per	period circadian protein
LOC724220	0	0.780089	0.972	0.809	0	30	LOC724220	synaptotagmin-10
LOC411349	0	0.776743	0.816	0.482	0	30	LOC411349	sphingosine kinase 2
LOC410630	0	0.765334	0.858	0.617	0	30	LOC410630	cGMP-specific 3',5'-cyclic phosphodiesterase
LOC408884	0	0.76077	0.734	0.409	0	30	LOC408884	transcription factor Sox-13
LOC726294	0	0.74945	0.795	0.54	0	30	LOC726294	orcokinin peptides
LOC102656027	0	0.748222	0.786	0.527	0	30	LOC102656027	uncharacterized LOC102656027
LOC408576	0	0.735425	0.992	0.916	0	30	LOC408576	potassium voltage-gated channel protein Shal
LOC551772	0	0.721895	0.816	0.576	0	30	LOC551772	zeta-sarcoglycan
LOC409791	0	0.699836	0.999	0.995	0	30	LOC409791	cAMP-dependent protein kinase catalytic subunit
GeneID-100049572	0	0.691793	0.953	0.736	0	30	Ks-1	Ks-1 non-coding nuclear RNA
LOC413025	0	0.593805	0.598	0.463	0	30	LOC413025	peroxidasin
LOC100577772	0	0.544945	0.661	0.448	0	30	LOC100577772	uncharacterized LOC100577772
LOC552513	0	0.543265	0.704	0.491	0	30	LOC552513	neural cell adhesion molecule 2
LOC551597	4.68916716336635e-317	0.764909	0.935	0.767	9.37833432673271e-314	30	LOC551597	cysteine-rich venom protein
LOC726240	2.88848340819773e-313	0.726443	0.919	0.813	5.77696681639545e-310	30	LOC726240	globin-1
LOC107965237	3e-300	0.720242	0.573	0.428	6e-297	30	LOC107965237	flocculation protein FLO11
LOC724651	7.65e-299	0.746287	0.89	0.726	1.53e-295	30	LOC724651	amphoterin-induced protein 2-like
LOC408769	1.07e-287	0.517111	0.989	0.927	2.13e-284	30	LOC408769	excitatory amino acid transporter
LOC410336	2.22e-286	0.710454	0.925	0.787	4.44e-283	30	LOC410336	dipeptidyl aminopeptidase-like protein 6
LOC410467	4.72e-281	0.66432	0.916	0.869	9.44e-278	30	LOC410467	uncharacterized LOC410467
LOC410706	2.98e-254	0.71324	0.853	0.663	5.96e-251	30	LOC410706	rho GTPase-activating protein 7
LOC409016	5.14e-254	0.644381	0.867	0.737	1.03e-250	30	LOC409016	uncharacterized LOC409016
LOC724138	2.31e-250	0.618551	0.774	0.652	4.62e-247	30	LOC724138	igLON family member 5
LOC408857	2.06e-239	0.528976	0.703	0.568	4.12e-236	30	LOC408857	hemicentin-1
LOC102654975	1.15e-237	0.545374	0.973	0.825	2.3e-234	30	LOC102654975	zinc finger protein 628-like
LOC100576965	2.59e-237	0.633224	0.795	0.598	5.19e-234	30	LOC100576965	uncharacterized LOC100576965
LOC410362	1.07e-234	0.621947	0.907	0.745	2.13e-231	30	LOC410362	MOXD1 homolog 2
LOC100578236	2.1e-234	0.642464	0.86	0.686	4.19e-231	30	LOC100578236	RNA-binding protein Musashi homolog 2
LOC100578877	2.57e-221	0.607266	0.802	0.63	5.14e-218	30	LOC100578877	uncharacterized LOC100578877
LOC113218923	2.53e-217	0.564828	0.964	0.838	5.06e-214	30	LOC113218923	uncharacterized LOC113218923
LOC100578296	8.76e-213	0.568758	0.724	0.619	1.75e-209	30	LOC100578296	probable G-protein coupled receptor B0563.6
LOC412091	1.86e-206	0.582482	0.702	0.534	3.73e-203	30	LOC412091	A disintegrin and metalloproteinase with thrombospondin motifs 9
LOC412813	9.8e-204	0.623964	0.803	0.55	1.96e-200	30	LOC412813	zwei Ig domain protein zig-8
LOC551043	3.94e-199	0.534599	0.627	0.479	7.88e-196	30	LOC551043	phosrestin-2
GeneID-406110	3.96e-195	0.621572	0.908	0.77	7.92e-192	30	TyrR	tyramine receptor
LOC410696	1.99e-191	0.53925	0.816	0.745	3.97e-188	30	LOC410696	protein madd-4
LOC551930	2.57e-187	0.534756	0.791	0.633	5.14e-184	30	LOC551930	GTP-binding protein Di-Ras2
LOC408877	8.19e-185	0.506437	0.946	0.87	1.64e-181	30	LOC408877	neurogenic protein mastermind
LOC413784	3.92e-141	0.511231	0.92	0.808	7.84e-138	30	LOC413784	rabphilin
LOC409109	0	3.57869	0.914	0.407	0	31	LOC409109	mycosubtilin synthase subunit C
LOC100577082	0	3.02861	0.8	0.644	0	31	LOC100577082	uncharacterized LOC100577082
LOC409063	0	3.02484	0.896	0.511	0	31	LOC409063	cysteine sulfinic acid decarboxylase
GeneID-410066	0	2.67368	0.973	0.755	0	31	GlnS	glutamine synthetase
LOC551865	0	2.02828	0.764	0.461	0	31	LOC551865	uncharacterized LOC551865
LOC550791	0	1.90672	0.792	0.581	0	31	LOC550791	arrestin homolog
LOC410151	0	1.70825	0.941	0.677	0	31	LOC410151	retinal homeobox protein Rx2
LOC503505	0	1.62055	0.867	0.574	0	31	LOC503505	venom protein 2
LOC551628	0	1.5877	0.759	0.451	0	31	LOC551628	protein borderless
LOC551280	0	1.55874	0.779	0.488	0	31	LOC551280	uncharacterized LOC551280
LOC408695	0	1.54956	0.923	0.735	0	31	LOC408695	uncharacterized LOC408695
LOC408926	0	1.52762	0.785	0.447	0	31	LOC408926	alpha-2-macroglobulin-like protein 1
GeneID-406113	0	1.47716	0.71	0.492	0	31	Eaat-2	excitatory amino acid transporter 2
LOC408463	0	1.44282	0.773	0.6	0	31	LOC408463	uncharacterized LOC408463
LOC408961	0	1.3967	0.551	0.389	0	31	LOC408961	apolipophorins
LOC726210	0	1.35522	0.71	0.429	0	31	LOC726210	myogenesis-regulating glycosidase
LOC410979	0	1.33927	0.735	0.569	0	31	LOC410979	gamma-aminobutyric acid type B receptor subunit 2
LOC725960	0	1.28135	0.962	0.824	0	31	LOC725960	neurofilament heavy polypeptide
LOC412074	0	1.24471	0.787	0.466	0	31	LOC412074	probable cation-transporting ATPase 13A3
LOC726321	0	1.22449	0.955	0.876	0	31	LOC726321	uncharacterized LOC726321
GeneID-494511	0	1.2224	0.571	0.458	0	31	Gat-1B	GABA neurotransmitter transporter-1B
LOC100576132	0	1.10427	0.439	0.278	0	31	LOC100576132	uncharacterized LOC100576132
LOC551165	0	1.10397	0.582	0.361	0	31	LOC551165	innexin inx3
LOC552358	0	1.10378	0.744	0.643	0	31	LOC552358	low-density lipoprotein receptor-related protein 2
LOC551529	0	1.06869	0.815	0.458	0	31	LOC551529	fibroblast growth factor 1
GeneID-413961	0	1.06803	0.537	0.402	0	31	Lop1	long wavelength sensitive opsin 1
LOC411396	0	1.0336	0.793	0.692	0	31	LOC411396	neprilysin-4
GeneID-409798	0	0.955863	0.898	0.731	0	31	Fabp	FABP-like protein
LOC408509	0	0.95173	0.521	0.441	0	31	LOC408509	glutamate decarboxylase 1
LOC410821	0	0.936009	0.503	0.326	0	31	LOC410821	tetraspanin-9
LOC102654111	0	0.926372	0.402	0.35	0	31	LOC102654111	platelet glycoprotein V
MT-GeneID-807692	0	0.873281	0.958	0.94	0	31	ND1	NADH dehydrogenase subunit 1
LOC410071	0	0.851046	0.622	0.555	0	31	LOC410071	glycerol-3-phosphate phosphatase
LOC102656585	0	0.849937	0.567	0.477	0	31	LOC102656585	CD151 antigen
LOC101664701	0	0.84805	0.662	0.394	0	31	LOC101664701	PI-PLC X domain-containing protein 1-like
LOC409228	0	0.83727	0.582	0.487	0	31	LOC409228	scavenger receptor class B member 1
LOC113219267	0	0.835682	0.664	0.414	0	31	LOC113219267	uncharacterized LOC113219267
LOC726411	0	0.832509	0.418	0.426	0	31	LOC726411	immunoglobulin domain-containing protein oig-4
LOC102656354	0	0.811184	0.967	0.913	0	31	LOC102656354	uncharacterized LOC102656354
LOC551080	0	0.80581	0.857	0.627	0	31	LOC551080	cystinosin homolog
LOC408827	0	0.75308	0.461	0.589	0	31	LOC408827	carbonic anhydrase 1
LOC409816	0	0.750735	0.682	0.387	0	31	LOC409816	MORN repeat-containing protein 4 homolog
GeneID-409943	0	0.749266	0.621	0.538	0	31	Ip3k	inositol 1,4,5-triphosphate kinase
LOC409361	0	0.738369	0.739	0.391	0	31	LOC409361	dopamine N-acetyltransferase
GeneID-550932	0	0.724216	0.999	0.997	0	31	Argk	arginine kinase
LOC408818	0	0.690372	0.794	0.58	0	31	LOC408818	hexokinase-1
GeneID-726710	0	0.666707	0.579	0.479	0	31	Dll	distal-less
LOC552215	0	0.665266	0.698	0.459	0	31	LOC552215	uncharacterized LOC552215
LOC724497	0	0.658517	0.765	0.343	0	31	LOC724497	protein patched homolog 3
LOC408480	0	0.655859	0.616	0.534	0	31	LOC408480	PTB domain-containing engulfment adapter protein 1
LOC412916	0	0.635922	0.732	0.514	0	31	LOC412916	ETS-like protein pointed
LOC408821	0	0.628899	0.742	0.393	0	31	LOC408821	uncharacterized LOC408821
LOC409096	0	0.610064	0.25	0.312	0	31	LOC409096	uncharacterized LOC409096
LOC725480	0	0.607055	0.624	0.415	0	31	LOC725480	innexin inx1
GeneID-411899	0	0.582078	0.396	0.25	0	31	B-gluc1	beta-1,3-glucan recognition protein 1
LOC410166	0	0.573775	0.602	0.408	0	31	LOC410166	myelin regulatory factor-like protein
LOC727408	0	0.570879	0.349	0.299	0	31	LOC727408	slit homolog 1 protein
LOC551744	0	0.569546	0.623	0.473	0	31	LOC551744	phospholipase ABHD3
LOC725439	0	0.566689	0.829	0.603	0	31	LOC725439	uncharacterized LOC725439
LOC107965599	0	0.508483	0.364	0.395	0	31	LOC107965599	uncharacterized LOC107965599
LOC406147	0	0.507378	0.427	0.303	0	31	LOC406147	short-chain dehydrogenase/reductase
LOC725479	0	0.501892	0.346	0.216	0	31	LOC725479	dynein heavy chain 5, axonemal
LOC412540	6.34380289260161e-321	0.636072	0.605	0.517	1.26876057852032e-317	31	LOC412540	carcinine transporter
LOC409277	1.06e-305	0.700813	0.871	0.681	2.11e-302	31	LOC409277	acidic phospholipase A2 PA4
LOC724211	1.9e-277	0.546125	0.401	0.468	3.79e-274	31	LOC724211	cytochrome P450 9e2
LOC412859	7.94e-277	0.796074	0.839	0.591	1.59e-273	31	LOC412859	hemicentin-2
LOC409278	7.29e-272	0.61257	0.626	0.65	1.46e-268	31	LOC409278	apolipoprotein D
LOC409285	4.55e-262	0.545091	0.598	0.411	9.11e-259	31	LOC409285	myosin heavy chain 95F
LOC552734	1.82e-255	0.724512	0.675	0.672	3.63e-252	31	LOC552734	poly(U)-specific endoribonuclease homolog
LOC410741	1.14e-250	0.753545	0.726	0.571	2.29e-247	31	LOC410741	proton-coupled amino acid transporter-like protein pathetic
LOC551804	4.87e-238	0.511128	0.772	0.474	9.74e-235	31	LOC551804	transcriptional regulator ERG homolog
LOC410041	3.66e-235	0.523389	0.695	0.474	7.31e-232	31	LOC410041	uncharacterized LOC410041
GeneID-408423	1.82e-229	0.624681	0.525	0.517	3.64e-226	31	Foxp	FoxP protein
LOC410078	4.82e-215	0.575015	0.789	0.649	9.63e-212	31	LOC410078	echinoderm microtubule-associated protein-like 2
LOC409851	8.73e-212	0.546065	0.556	0.438	1.75e-208	31	LOC409851	amphiphysin
LOC408908	1.88e-200	0.589374	0.845	0.916	3.75e-197	31	LOC408908	anoctamin-8
LOC724120	2.1e-198	0.557688	0.556	0.49	4.21e-195	31	LOC724120	paired mesoderm homeobox protein 2B
LOC408875	4.21e-180	0.569017	0.692	0.584	8.43e-177	31	LOC408875	heat shock protein beta-1
LOC409077	2.7e-178	0.513274	0.967	0.896	5.4e-175	31	LOC409077	aminopeptidase N
LOC408696	2.26e-177	0.531706	0.861	0.743	4.53e-174	31	LOC408696	uncharacterized LOC408696
LOC725263	6.47e-177	0.572611	0.768	0.747	1.29e-173	31	LOC725263	tumor protein p53-inducible nuclear protein 2
LOC552545	9.58e-162	0.510262	0.58	0.569	1.92e-158	31	LOC552545	division abnormally delayed protein
LOC408828	6.03e-158	0.521352	0.544	0.362	1.21e-154	31	LOC408828	uncharacterized MFS-type transporter C09D4.1
GeneID-408689	5.73e-152	0.530931	0.753	0.713	1.15e-148	31	Fabp	fatty acid binding protein
LOC409640	8.95e-148	0.537341	0.931	0.878	1.79e-144	31	LOC409640	proton-coupled amino acid transporter-like protein CG1139
LOC551490	2.21e-137	0.734437	0.796	0.687	4.42e-134	31	LOC551490	collagen alpha chain CG42342
LOC410820	4.17e-132	0.500392	0.839	0.643	8.35e-129	31	LOC410820	proton channel OtopLc
LOC408429	5.24e-131	0.56772	0.87	0.794	1.05e-127	31	LOC408429	tensin-1
GeneID-410068	2.24e-126	0.509517	0.655	0.545	4.47e-123	31	Obp10	odorant binding protein 10
LOC102656354	0	3.2671	0.996	0.913	0	32	LOC102656354	uncharacterized LOC102656354
LOC408695	0	2.85224	0.994	0.734	0	32	LOC408695	uncharacterized LOC408695
LOC408696	0	2.75134	0.983	0.741	0	32	LOC408696	uncharacterized LOC408696
LOC409077	0	2.60095	0.997	0.896	0	32	LOC409077	aminopeptidase N
GeneID-409798	0	2.59547	0.984	0.73	0	32	Fabp	FABP-like protein
GeneID-406078	0	2.4721	0.948	0.629	0	32	Tsf1	transferrin 1
LOC725960	0	2.46982	0.991	0.824	0	32	LOC725960	neurofilament heavy polypeptide
GeneID-409376	0	2.33257	0.951	0.585	0	32	Y-f	yellow-f
LOC552734	0	2.18941	0.973	0.668	0	32	LOC552734	poly(U)-specific endoribonuclease homolog
LOC413324	0	2.11675	0.971	0.663	0	32	LOC413324	chitinase-like protein Idgf4
LOC552326	0	2.05382	0.983	0.816	0	32	LOC552326	uncharacterized LOC552326
GeneID-408689	0	1.97974	0.97	0.711	0	32	Fabp	fatty acid binding protein
LOC411396	0	1.94512	0.987	0.689	0	32	LOC411396	neprilysin-4
LOC503505	0	1.90233	0.912	0.574	0	32	LOC503505	venom protein 2
LOC726321	0	1.81614	0.989	0.876	0	32	LOC726321	uncharacterized LOC726321
LOC552417	0	1.77275	0.863	0.687	0	32	LOC552417	acyl-CoA Delta(11) desaturase
LOC725074	0	1.772	0.953	0.691	0	32	LOC725074	omega-conotoxin-like protein 1
LOC408715	0	1.70999	0.97	0.777	0	32	LOC408715	lachesin
LOC409278	0	1.60472	0.951	0.646	0	32	LOC409278	apolipoprotein D
LOC408453	0	1.5758	0.681	0.458	0	32	LOC408453	cytochrome P450 9e2
LOC409235	0	1.51009	0.805	0.524	0	32	LOC409235	neurotrimin
LOC410741	0	1.50758	0.892	0.569	0	32	LOC410741	proton-coupled amino acid transporter-like protein pathetic
LOC726268	0	1.4789	0.482	0.342	0	32	LOC726268	uncharacterized LOC726268
LOC552283	0	1.43977	0.961	0.805	0	32	LOC552283	uncharacterized LOC552283
LOC408480	0	1.42541	0.894	0.531	0	32	LOC408480	PTB domain-containing engulfment adapter protein 1
LOC724211	0	1.41546	0.733	0.464	0	32	LOC724211	cytochrome P450 9e2
LOC409949	0	1.40455	0.93	0.695	0	32	LOC409949	agrin
LOC410013	0	1.33261	0.976	0.923	0	32	LOC410013	calexcitin-2
LOC408452	0	1.3295	0.894	0.672	0	32	LOC408452	cytochrome P450 9e2
LOC408677	0	1.29627	0.752	0.572	0	32	LOC408677	titin
LOC102656585	0	1.27859	0.716	0.476	0	32	LOC102656585	CD151 antigen
LOC413478	0	1.25145	0.882	0.472	0	32	LOC413478	spermine oxidase
LOC725621	0	1.25021	0.912	0.677	0	32	LOC725621	uncharacterized LOC725621
LOC408463	0	1.22296	0.9	0.599	0	32	LOC408463	uncharacterized LOC408463
GeneID-410068	0	1.2223	0.844	0.543	0	32	Obp10	odorant binding protein 10
[truncated: 1,085 more rows]
