# Supplementary material for: Single-cell transcriptomic analysis of honeybee brains identifies vitellogenin as caste differentiation-related factor
Source: iScience. 2022 Jun 18;25(7):104643. doi: 10.1016/j.isci.2022.104643 (PMC9254125; doi:10.1016/j.isci.2022.104643)
Supplement: Table S5. Transcripts in Glial cells, related to Figure 1 [file mmc3.xlsx]

## Sheet: Cortex glia
GeneID	Forager_rep1	Forager_rep2	Nurse_rep1	Nurse_rep2	Queen_rep1	Queen_rep2
LOC551580	0.0773771	0.333408	0.306224	0.612439	0.135471	0.326979
LOC551555	3.29235	4.08337	2.00592	2.2841	1.78911	2.24622
LOC726347	0.239895	0.302131	0.25233	0.203682	0.183552	0.0951656
GeneID-409940	0.595674	0.553419	0.257125	0.536096	0.478166	0.26049
LOC726145	0.278213	0.246429	0.491514	0.299791	0.145617	0.181666
LOC551448	0.718481	0.832328	0.654342	1.24929	0.784022	0.313035
LOC410665	0.475587	0.305122	0.253398	0.349197	0.15966	0.245786
MT-LOC408567	0.54565	0.557739	0.660089	0.544035	0.0452147	0.171991
LOC107964061	0.833143	0.532078	1.4151	0.856367	0.777301	0.587595
LOC107964068	0.0317435	0.0373152	0	0	0.00961377	0
LOC113219112	0.162491	0.0367639	0.146078	0.39276	0.169488	0.101788
LOC726450	1.11002	1.0879	1.09019	1.4263	1.14936	0.807017
LOC107964063	0	0	0	0	0	0
MT-LOC113219111	0.28312	0.383411	0.32475	0.432386	0.217452	0.36692
LOC410664	0.647982	0.475542	0.475872	0.456663	0.51255	0.483923
LOC408565	0.97448	0.737977	1.06995	0.857607	0.810008	0.557843
LOC410663	0.380418	0.276122	0.141434	0.164734	0.23921	0.165089
LOC113219398	0.151963	0.0912038	0.0747612	0.123759	0.0919862	0
LOC726544	1.28929	1.50507	0.622335	0.688709	2.34607	0.978275
LOC410772	0.105284	0.124836	0.0524723	0.22117	0.0470981	0.21232
LOC551203	0.78744	1.07981	0.89349	1.46402	1.15918	1.08014
LOC100578621	0.499653	0.515474	0.48166	0.698701	0.697206	0.840439
LOC726446	0.0455267	0.0633196	0.0524531	0.0989101	0.081171	0.0775549
LOC100578600	0.317906	0.360271	0.217921	0.331596	0.409012	0.437894
LOC410771	0.273057	0.0736332	0.22737	0.249408	0.181326	0.0360542
LOC100578571	0	0.05216	0	0	0	0
LOC102654047	0	0	0	0	0	0
LOC100577692	0.331389	0.594333	0.377394	0.289764	0.320758	0.21874
LOC107965716	0.0221593	0	0	0.0253462	0	0
LOC410769	0.370572	0.567577	0.667032	0.700992	0.499056	0.829959
GeneID-100216325	1.14054	1.37508	1.475	1.2692	2.8154	2.66912
LOC113219286	0	0	0	0	0	0
LOC100578334	0	0	0	0	0	0
LOC726756	0.578702	1.06731	0.845748	0.771606	0.922693	1.00004
GeneID-410767edd9	0.268423	0.404241	0.427328	0.406598	0.474603	0.674378
GeneID-100629079	0	0	0	0	0	0
LOC726609	2.82626	3.18021	3.08411	2.6464	2.41244	1.60429
LOC726788	0.626645	0.589159	0.938179	0.666613	0.503147	0.639904
LOC100578031	0.679008	0.647799	0.966447	0.905602	0.967703	0.810408
LOC107966044	0.0499114	0.0912353	0	0.0831677	0.134217	0
LOC410766	1.39517	1.12381	1.09939	1.67261	0.835131	0.714529
LOC551646	0.863031	0.512778	0.573678	0.663397	0.447515	0.168463
LOC113219417	0.28521	0.221962	0.354872	0.128471	0.263293	0.656935
LOC113219404	2.95319	3.40534	2.82742	2.21226	2.39688	3.37923
LOC551678	0.88974	1.20282	0.733025	0.554975	0.36281	0.793071
LOC726886	0.0708473	0.108224	0.023601	0.0724143	0.05022	0
LOC100577848	0.344913	0.323615	0.198246	0.293536	0.658944	0.491972
LOC113219278	0.124393	0.0607839	0.102462	0.0758075	0	0
LOC408626	0.660603	0.652819	0.694958	0.602423	0.818964	0.714246
LOC102655614	0.102795	0.0479645	0.157299	0	0	0
LOC726912	0	0	0	0	0	0
LOC102655442	0.0363329	0	0	0	0	0
LOC107965930	0	0.0453335	0	0.0170474	0.0972624	0
LOC113219285	0	0	0.0238702	0	0	0
LOC100576602	0	0.0670935	0.00893643	0.0726893	0.0634043	0.0244117
LOC113218530	0	0.0158332	0	0	0	0
LOC100576537	0.0345119	0	0	0	0	0
LOC100576700	0.241591	0.321948	0.287685	0.395123	0.247825	0.0924389
LOC113219393	0	0	0	0	0	0
LOC102653619	0.137286	0.0681635	0.10426	0.124323	0.175226	0.10053
LOC107963981	0.00855116	0.046478	0.048605	0.118249	0.0175859	0.13876
LOC724948	0.848755	0.640118	0.640856	0.731152	0.710266	1.04144
LOC100576789	0.0759623	0.0930079	0.0921535	0.178786	0.126745	0.230818
LOC113219394	0.243299	0.220298	0.0561866	0.102706	0.642958	0.689108
LOC100576820	0	0.0128841	0.00893643	0	0.0153254	0.0625156
LOC724874	0.0252251	0.0406798	0.0369853	0	0	0.0498306
GeneID-751098	0.176132	0.15762	0.107492	0.0947314	0.146323	0
LOC113219395	0.03853	0.0274149	0.107288	0.0609316	0	0
LOC410763	0.406038	0.316185	0.34497	0.501091	0.140835	0.394014
MT-LOC100576088	0.33199	0.359798	0.361404	0.214066	0.261944	0.510984
LOC410765	0.0686231	0.0417455	0.120303	0.235229	0.0454211	0.144121
LOC113219396	1.08068	0.8199	0.778342	1.08564	0.943542	0.742731
LOC408625	0.0918552	0.0951644	0.123808	0.124029	0.168995	0.0244117
LOC113218523	1.35157	1.41143	1.43498	1.52606	0.871649	1.04281
LOC102654759	0.0302848	0.0717864	0	0.0251641	0	0
LOC113219182	0.147255	0.0190688	0.0770161	0.0175809	0.0616751	0.145264
LOC724679	0.179944	0.165093	0.143923	0.0887877	0.256387	0.129066
LOC102654998	0.134191	0.0350092	0.0972023	0	0	0
LOC409327	2.02252	1.60232	1.91817	1.36757	1.706	1.28921
LOC113219405	0.0585919	0	0	0	0	0
LOC724537	0.682466	0.826393	0.725595	0.649636	0.417152	0.922616
LOC102655107	0.0203776	0.0604345	0.0439818	0	0	0.05978
LOC409620	0.485964	0.495482	0.514096	0.445955	0.330597	0.507963
LOC100577325	0.783207	0.638951	0.671173	0.833804	0.736648	0.776687
LOC113219401	0	0	0	0	0	0
LOC551204	0.585946	0.474791	0.628978	0.652999	0.27987	0.656754
LOC724372	0.264401	0.230404	0.384995	0.344005	0.335117	0.344365
LOC725343	0.387902	0.455059	0.34614	0.50799	0.407211	0.729813
LOC725306	0.815188	1.10084	0.999871	1.3175	1.06162	0.475373
MT-LOC409930	3.83389	3.57202	3.58225	3.01743	1.75496	2.08298
LOC409931	0.371756	0.300096	0.818579	0.699861	0.598384	0.364932
LOC107964458	0	0	0	0	0	0
LOC100578066	0.364544	0.274178	0.497799	0.43178	0.467485	0.605993
LOC107964442	0.012752	0.0161888	0.00893643	0	0.0153254	0.0429258
LOC113219207	0	0	0.017599	0	0	0
LOC113219214	0	0.010658	0	0.0175809	0.0617525	0
LOC411665	0.711948	1.0147	0.759651	0.781257	1.33625	0.823385
LOC102655805	0.0134972	0.0163471	0.199453	0.0726031	0.170273	0.123596
LOC102655775	0.00803	0.0131279	0	0	0.0300309	0
LOC102655747	0.0848828	0.197084	0.129815	0.216126	0.384821	0.3227
LOC102655720	0.0420228	0	0.0792797	0	0.103309	0.0578838
LOC102655652	0.42609	0.233429	0.123633	0.145603	0.622892	0.252584
LOC100578187	1.34517	1.25853	1.17561	1.23442	2.50737	1.12099
LOC102656449	0	0	0	0.0293444	0	0
LOC725041	0	0	0	0	0.0153254	0
LOC100578245	0.0681407	0.0757294	0.130838	0.0139577	0.157671	0.0922509
LOC409852	0.0346083	0	0	0.0468751	0.0908422	0
LOC102656644	0	0	0	0	0	0
LOC413835	1.91008	2.17395	1.79521	1.63549	1.78622	1.51043
LOC413834	2.25341	2.18619	2.60588	2.55753	1.92159	1.95664
LOC409999	0.656376	0.319598	0.127065	0.186347	0.331891	0.581908
LOC727331	0.575335	0.775151	0.923576	0.55785	0.707331	0.46839
LOC412118	1.44867	1.66712	1.65686	1.32497	1.16677	1.08506
LOC726902	1.40507	1.10126	1.66781	1.12098	0.874737	1.04767
LOC552064	1.04272	1.05028	1.30393	1.63145	0.933693	0.652817
LOC409479	4.40095	5.22852	5.21346	4.77198	3.57489	6.20301
GeneID-413609	0.334828	0.334924	0.186575	0.279815	0.234759	0.324232
LOC552163	1.54781	1.03683	1.25377	1.10872	1.00177	0.692259
LOC727019	0.613867	0.581223	0.78014	0.73908	0.163553	0.768619
LOC100578696	0.147053	0.0911236	0.149873	0.170359	0.046112	0.396322
LOC412925	0.0413068	0.0741324	0.0142593	0.0218047	0.0693023	0.153092
LOC411675	0.801234	0.789206	0.815578	1.05233	0.406594	0.873198
MT-LOC411808	0.817241	0.674545	0.857928	0.891811	0.642936	1.05278
LOC725638	0.569535	0.259868	0.392892	0.465841	0.199846	0.540477
LOC724901	0.400806	0.427117	0.544113	0.433213	0.193102	0.483896
LOC551574	1.08734	1.11725	1.12571	1.13992	1.18044	1.26371
LOC412610	0.490478	0.507695	0.620683	0.321593	0.205898	0.51008
LOC413784	1.4519	1.57926	1.67448	1.29981	0.66578	1.27659
LOC102655618	0.427021	0.32441	0.151698	0.503779	0.238458	0.474266
MT-LOC412473	0.565039	0.449397	0.495183	0.688851	0.335388	1.03649
LOC550706	0.500853	0.555133	0.250163	0.597012	0.761478	0.733236
LOC725378	1.11186	1.0234	1.08201	1.15632	0.606559	0.491111
GeneID-727422	0.545445	0.401753	0.526204	0.386605	0.248285	0.115768
LOC725884	4.98179	5.85363	6.83328	5.63661	5.1294	5.89826
LOC550716	2.6791	2.80734	2.92745	3.13796	2.50749	1.99474
LOC727419	0.0369828	0.152553	0.162202	0.100966	0.222882	0
LOC408624	0.960632	1.1148	0.762681	1.13073	1.18828	1.61544
LOC551279	0.71239	0.896904	0.974939	0.644023	0.556122	0.591537
LOC724238	0.473768	0.305239	0.138682	0.345337	0.212067	0.227711
LOC107964165	0.0496593	0.0383134	0.0351979	0.0575465	0.0248177	0
LOC100576540	0	0.0292131	0	0.042625	0	0.0360542
LOC102655654	0	0	0	0	0	0
LOC724331	0.63104	0.457141	0.505734	0.598309	0.551123	0.875421
LOC551450	1.64225	1.27204	2.0064	1.99071	1.30143	1.50813
LOC100578309	0.658786	0.603628	0.229944	0.499379	0.35929	0.408649
LOC552162	0.169805	0.227329	0.165489	0.241823	0.0994133	0.0869273
LOC726235	0.407135	0.678592	0.388239	0.613853	0.21695	0.439786
LOC412000	0.719124	0.641158	0.93998	0.479703	0.26114	0.449478
LOC726291	0.41634	0.517255	0.744058	0.544942	0.716175	0.532027
LOC100578472	0.435191	0.310305	0.45087	0.378207	0.23258	0.427979
MT-LOC726316	1.70812	1.63333	1.38823	1.62063	0.547354	1.32257
LOC411985	1.01955	1.21477	1.01341	1.39494	1.53695	1.4619
LOC412578	0.0627664	0.161469	0.138984	0.371294	0.133381	0.116986
MT-LOC102655778	0.449324	0.383843	0.136292	0.473585	0.436493	0.610507
LOC725647	4.34735	4.71807	4.75179	3.38496	2.855	3.81268
LOC412834	0.26542	0.202703	0.308069	0.349871	0.452653	0.403882
LOC408623	5.59274	4.77785	4.4986	5.08453	4.55093	5.72279
LOC410761	0	0.0636404	0	0	0	0
MT-LOC113219103	0	0	0	0	0	0
LOC100576147	0	0.00579885	0.0142593	0	0	0
LOC724992	0.772437	0.576642	0.545845	0.79033	0.638898	0.295573
LOC410758	8.67694	9.10108	6.86282	6.8583	7.23422	6.68911
LOC410757	0.0906171	0.178226	0.228555	0.137977	0.202013	0.297939
LOC408622	0.374614	1.0404	0.321294	0.290836	0.0864901	0
MT-LOC725922	0.18089	0.101878	0.0644497	0.106188	0.0868669	0
LOC411968	0	0	0	0	0	0
LOC102654966	0	0	0	0	0	0
LOC725982	0.503377	0.547895	0.245639	0.441209	0.703722	0.667071
LOC726015	0.0150531	0	0.0402139	0	0.125948	0
LOC727399	2.14998	1.83949	1.67644	0.765262	1.593	0.484818
LOC113219421	0	0.00579885	0	0	0	0
LOC102655185	0.0492126	0.0594967	0.135297	0.114388	0	0
LOC113219135	0	0.00487369	0.0102769	0	0	0
LOC102655581	0.281415	0.262114	0.310552	0.390558	0.158271	0.511172
LOC107965102	0	0.00972483	0.0102769	0	0.0328247	0.0529549
LOC726810	0	0.0381504	0	0	0.0247743	0.156348
LOC100578752	0.255961	0.358949	0.284666	0.420543	0.282765	0.0958824
LOC552366	0.0357107	0.0133181	0	0	0.0713109	0
LOC412017	0.149187	0.153163	0	0.0219153	0.102099	0.326802
LOC412016	0.0884509	0.0880048	0.217948	0.31808	0.20605	0.05978
LOC113218608	0	0.0243338	0	0	0	0
LOC409780	1.95635	2.17329	1.41836	1.99449	2.91469	1.5147
LOC102656720	0.0334829	0	0.0383168	0.0110743	0.0154795	0.0578838
LOC102656333	0	0	0	0.0110743	0	0
LOC100577895	0	0	0	0	0	0
LOC100578042	0	0	0	0	0	0
LOC408618	0.958769	0.71345	0.702716	0.687261	1.58354	1.39963
LOC102654856	0.0368464	0.0140029	0.0234887	0.026633	0	0
LOC102655012	0.0340077	0.0433408	0	0	0.02232	0
LOC102656903	0.0208129	0.0440929	0	0.0135864	0.0387571	0.233973
LOC102656828	0.0506767	0.0413484	0.0382528	0.0665049	0	0.0922509
LOC107965033	0	0	0.0675013	0.016367	0	0.0244117
LOC113218984	0.0117711	0.00972483	0.0339774	0.0329671	0	0.0706414
LOC724233	3.13489	2.76309	3.73027	3.81709	2.25378	3.51967
LOC408619	0.254359	0.532585	0.621768	0.703601	0.166753	0.684664
LOC408620	0.479414	0.531926	0.424475	0.280489	0.10732	0.416295
LOC102653658	0.0156435	0	0	0.0259731	0.211127	0.0625156
LOC408621	0.644377	0.64221	1.40812	0.554757	0.4425	0.76972
LOC102653893	0.309401	0.142642	0.159139	0.195907	0.103474	0.151332
LOC412319	0.0607938	0.0962311	0.108067	0.162752	0.0470981	0.0680272
LOC113218842	0.042826	0.0562559	0	0	0	0
LOC724535	5.64591	5.40997	6.07358	6.62956	5.76152	5.34661
LOC102653954	0.0333754	0.0897252	0	0	0	0.0244117
LOC102653920	0.144453	0.100015	0.0157591	0.0955821	0.0079721	0.05978
LOC107964158	0.0228474	0.0172119	0.014233	0	0.0583052	0
MT-LOC551321	0.74006	0.368983	0.577884	1.03941	0.275906	0.253185
LOC724720	1.65697	1.39127	1.09707	1.36906	0.626249	0.868905
LOC102654159	0.967573	0.699697	0.620232	0.816787	0.217248	0.720208
LOC724795	0.362816	0.567217	0.40468	0.379327	0.482524	0.270455
GeneID-551388	0.0285798	0	0	0.0471509	0	0
LOC411799	0.233048	0.366427	0.199374	0.265345	0.183087	0.136867
LOC414017	0.918438	1.07041	1.07097	1.08588	1.23549	0.888953
LOC552530	0.185854	0.0677265	0	0.0564533	0.066609	0
LOC100577342	0	0	0.0142593	0	0	0
LOC102654398	1.226	1.19083	0.961055	1.10387	0.299504	0.833322
LOC413244	0.041639	0.0718862	0	0.0379542	0.0570106	0.0803921
LOC551531	0.407567	0.497148	0.327355	0.267654	0.285647	0.076804
LOC412107	0.243376	0.133857	0.32902	0.227816	0.0079721	0.277626
LOC726685	0.997539	0.619974	0.818858	0.816502	0.532403	0.629574
LOC100578513	0.691785	0.531676	0.820649	0.729445	0.793331	0.664634
LOC409290	1.71769	1.89488	2.57547	1.95221	1.70104	1.31174
LOC100577369	0.447691	0.409545	0.414384	0.483019	0.19133	0.556625
LOC107966055	1.4603	1.3415	1.46968	1.48631	1.03806	1.24673
LOC551842	0.462634	0.450188	0.297894	0.475347	0.177925	0.341938
LOC100577454	0.972854	0.683284	0.87775	1.67593	0.806704	0.857548
LOC551892	0.528181	0.716315	0.847722	0.837264	0.287625	0.394498
LOC551909	1.49556	1.39871	0.969535	1.22584	1.23621	0.637363
LOC107963991	0.485545	0.424756	0.389233	0.508578	0.502345	1.02235
LOC552083	0.525769	0.347704	0.571676	0.438792	0.215047	0.421062
LOC409584	1.80096	1.76101	2.10577	1.82019	1.39552	1.69313
LOC724578	0.20523	0.120012	0.122625	0.124305	0.209577	0.119068
LOC413437	0.0714039	0.0250868	0.221439	0.223517	0	0.0490677
LOC414038	0.821971	0.736563	0.757321	0.630449	0.628902	0.429409
LOC552602	0.876912	0.859206	1.11175	0.68901	0.323006	0.356896
LOC414037	0.128069	0.142347	0.339136	0.0305406	0.0653935	0
MT-LOC552628	0.27691	0.349601	0.289786	0.372962	0.0956751	0.425401
LOC725317	1.72125	1.56725	1.08327	1.51312	2.13156	3.08522
LOC552648	0.285028	0.127428	0.112018	0.15925	0.0889598	0.0706414
LOC725418	0.356114	0.200942	0.326813	0.332853	0.272444	0.494148
LOC413950	0.411057	0.345635	0.234032	0.345056	0.101628	0.406393
LOC107963979	0	0	0	0.0738722	0.0286641	0
LOC102655724	0	0	0	0	0.0530209	0.109729
LOC725532	0.0156435	0	0	0.0518982	0	0
LOC725574	0	0	0	0.0483103	0.0805888	0.0992851
LOC100578104	0	0	0	0	0	0
LOC100578131	0	0	0	0	0	0
MT-LOC552676	0.674407	0.429475	0.408113	0.369944	0.401578	0.29676
LOC412511	0.929859	0.939762	1.5868	1.44805	0.697467	0.970799
LOC100578247	0.00855116	0.0268468	0	0	0	0
LOC113218578	0.0664868	0	0.021158	0.00867173	0.0286641	0
LOC725720	0.0627855	0	0	0	0	0
LOC102656395	0	0	0	0	0	0
LOC725745	0.579908	0.677819	0.437178	0.796532	1.45753	0.695274
LOC113219256	0.185442	0.125633	0.234	0.180291	0.22196	0
LOC725841	0.197175	0.238998	0.52769	0.0943378	0.297282	0.0417014
LOC412141	0.314043	0.20701	0.499244	0.159161	0.192098	0.0498306
LOC102656812	0.0235309	0.0495691	0.0464822	0.0913447	0.0958994	0
LOC551819	0.41585	0.227409	0.206767	0.280113	0.0871012	0.153011
LOC727479	3.30255	3.29697	3.74084	3.24388	1.19583	3.86739
LOC413303	0.321795	0.596889	0.263617	0.434784	0.079118	0.294041
LOC551443	0.21863	0.386748	0.114239	0.403525	0.326018	0.157671
LOC551411	1.97111	1.30516	1.58595	1.37799	1.2072	2.56761
LOC550789	0.266451	0.212623	0.462153	0.301658	0.568465	0.654071
LOC725816	0.293169	0.218413	0.269849	0.322803	0.1917	0.310907
LOC412282	1.37481	1.76635	1.39038	1.41635	1.69608	1.02311
LOC550903	0.521588	0.46982	0.264066	0.586536	0.433107	0.0944555
LOC408616	1.39724	1.30467	0.770253	0.97594	2.21621	2.07044
LOC102654549	0	0	0	0	0	0
LOC102654478	0	0	0	0	0	0
LOC102654454	0	0.0249506	0	0	0	0
LOC113219397	0	0	0	0	0	0
LOC102654413	0	0	0	0	0	0
LOC102654358	0	0.0479331	0.0418498	0.00758315	0	0.0527204
LOC100577822	0.0167876	0	0.0433184	0.0579674	0	0
LOC102654894	0.0327085	0.0427295	0.0763556	0.0779833	0.0634043	0.0578838
LOC113218819	0.08392	0.135539	0.0121357	0.0663478	0.0703602	0.173406
LOC410754	0.401193	0.452285	0.492771	0.483649	0.298282	0.303512
LOC551383	0.536333	0.270632	0.406877	0.495095	0.217804	0.471262
LOC552743	0.198271	0.26567	0.223094	0.193763	0.0454073	0
LOC107965891	0.0691886	0.185965	0.00893643	0.0377306	0.0821702	0.0529549
LOC409517	1.22928	1.49544	1.17501	1.38993	0.575352	0.974734
LOC412528	0.636951	0.614726	0.432693	0.517623	0.735609	0.789954
LOC408615	0.187991	0.233006	0.642641	0.691557	0.411751	0.606584
LOC551202	0.276946	0.376017	0.290129	0.381963	0.47465	0.270929
LOC410753	0.127675	0.0240843	0.226367	0.153379	0.11165	0.0244117
LOC408614	7.24252	6.99454	6.64518	4.87997	3.99235	6.6306
LOC100578445	0.377375	0.235029	0.84275	0.477661	0.414464	0.432466
LOC410752	0.223597	0.292395	0.335731	0.358419	0.29571	0.245557
LOC410751	0	0	0	0	0	0.0417014
GeneID-408613	9.31955	9.89243	8.84703	7.75108	8.21436	7.9333
LOC107964984	0	0.0128841	0.0464822	0	0	0
LOC100577782	0	0	0	0	0	0
LOC102655057	0	0	0	0	0	0
LOC412523	0.0156435	0.0768712	0.10838	0.130146	0.088742	0.0680272
LOC726298	0.0668688	0.0524039	0.021158	0.138509	0.0822928	0.123
LOC113218896	0	0.0161888	0	0	0	0.0415007
LOC100577655	0	0	0	0	0.0470981	0
LOC102654581	0	0	0	0	0	0
LOC107966071	0.0527147	0.00739063	0	0	0	0
LOC413735	0.295116	0.173071	0.1251	0.307594	0.214425	0.283157
LOC726221	1.30496	1.06638	1.98381	1.19974	1.06051	1.72097
LOC410043	1.87514	1.8542	1.76616	2.1087	1.67031	2.47745
LOC409468	10.47	11.5694	7.13989	7.22405	4.53798	10.2693
LOC102653866	0.0939652	0.0538799	0.0431215	0.0403165	0	0
LOC726449	0.102405	0.209606	0.071689	0.0436397	0.0387571	0
LOC552636	0.0958501	0.145609	0.348972	0.173933	0.0816528	0.147262
LOC726088	1.56993	1.19912	0.745941	1.24265	1.14051	1.1763
LOC412397	0.405124	0.6608	0.461341	0.296823	0.385557	0.3269
GeneID-412285	0.0180586	0	0.119987	0	0.0941961	0.242018
LOC100578115	0	0	0	0	0	0
LOC409417	1.41339	1.83764	1.3132	1.48424	1.34009	1.13569
GeneID-409418	21.6391	17.7893	39.7262	40.5979	15.1989	24.2381
LOC727596	0.152258	0.092201	0.203704	0.113836	0.145407	0.183661
GeneID-409798	5.31169	4.59934	4.48359	4.34188	0.602477	1.6632
LOC724192	2.46054	2.67846	2.53458	3.13685	4.12959	2.05349
LOC100577977	0.0261344	0.0163471	0.014233	0.0135864	0.0475888	0
LOC107964644	0.058791	0	0	0.00758315	0.0116952	0.0580181
LOC102656214	0.0155903	0.0134104	0.128446	0.0306574	0.103506	0
LOC410034	0.404199	0.250254	0.293296	0.338284	0.10423	0.273907
LOC724280	0.614595	0.539806	0.571719	0.741792	0.39937	0.924906
LOC410033	0.998236	0.644503	1.74012	1.21038	0.59685	0.595495
LOC724327	0	0.148598	0.102684	0.0548317	0.0447818	0.0680272
GeneID-410032	1.37078	1.3659	1.45042	1.26312	1.30508	1.46284
LOC102655811	0	0	0	0	0	0
LOC413693	0.0482385	0.114885	0.0305737	0.0757762	0.0079721	0.200014
LOC100576321	1.81523	1.30547	1.21999	1.65103	1.13116	1.43029
LOC411794	0.778238	0.657364	1.48319	1.33974	0.584062	0.940432
LOC412190	0.347564	0.298235	0.326871	0.723886	0.575865	0.568533
LOC102655540	0.0510703	0.0547585	0.0777259	0.241984	0.122447	0.0992851
LOC412189	1.00973	0.82064	0.757224	0.563388	0.438545	0.781225
LOC409383	0.315365	0.431867	0.640744	0.872616	0.972486	0.82613
LOC102655045	0	0.0121556	0	0	0	0
LOC107964624	0	0	0	0	0	0
LOC113219263	0	0	0.0234887	0	0	0
LOC102655229	0.0689182	0.00739063	0	0.0110743	0	0
LOC107964619	0	0	0	0	0	0
MT-LOC102655391	0	0	0	0	0.0211228	0
LOC102655431	0.0167876	0.0140029	0.017599	0.0217751	0.0153254	0
LOC551556	0.117939	0.0603935	0.0853884	0.171979	0.526032	0.0580181
LOC409053	8.13367	8.92545	7.65999	8.91353	11.2547	9.38359
LOC411408	0.150117	0.326407	0.193806	0.151551	0.192241	0
LOC107964618	0	0.0503598	0.0495565	0.0135864	0.0116952	0.319875
LOC411407	0.252901	0.387238	0.626231	0.507119	0.254359	0.430166
LOC411406	0	0	0	0	0	0.05978
LOC107964596	0	0.0136393	0	0	0.0470981	0
LOC100576547	0.141996	0.0416854	0.0408257	0	0.167208	0.142847
LOC107964593	0.0832593	0	0	0	0.142242	0.0407498
LOC411405	0	0	0	0	0	0
LOC413346	0.0230188	0	0	0	0.0559422	0
LOC551761	0	0.0297089	0	0.00867173	0.0153254	0
LOC100576126	0	0	0	0	0.039506	0
LOC113219420	0	0	0	0	0	0
GeneID-725384	0.0117711	0.00993909	0	0	0	0
LOC725345	0.0688672	0.0537097	0.157208	0.0828729	0.0211228	0
GeneID-406080	0.390247	0.291789	0.264707	0.270995	0.282081	0.579466
GeneID-100188973	0.141872	0.0795227	0.0714046	0.0833679	0.0468108	0.187478
LOC725419	1.89325	2.07852	2.55764	2.17666	1.48285	2.05568
LOC725455	0.0857276	0.151409	0.0675544	0.0270346	0	0.150135
LOC550785	38.1276	32.298	50.6571	40.0001	29.8701	38.0968
LOC102653822	0	0	0	0	0	0
LOC100576291	0.629227	0.513723	0.375085	0.381843	0.405756	0.623667
LOC100578458	0.0609575	0.0711442	0.0150888	0.0675972	0	0
LOC102656923	0.0762558	0.0563678	0.0301777	0.0649261	0.304948	0.282256
LOC411600	0.432331	0.5329	0.478409	0.420887	0.691486	0.150323
LOC725606	0	0	0	0	0.0116952	0
LOC113218708	0.141604	0.119605	0	0.03899	0.123946	0.091532
LOC410749	0.428506	0.314948	0.281684	0.353508	0.330115	0.574589
LOC725682	0.00723201	0.0128841	0.0431215	0.0365159	0.135147	0.0407498
LOC100578378	0.0418722	0.0267582	0.0157591	0	0	0.187417
LOC725746	0.464379	0.284839	0.381752	0.239975	0.21924	0
LOC552038	0.473695	0.431315	0.794898	0.559893	0.459119	0.127807
LOC412287	1.29762	1.24766	2.27332	2.78529	0.140922	0.520238
LOC552316	0.663226	0.845681	0.599358	0.58982	0.459025	0.0417014
LOC552294	2.95858	3.32071	2.76877	3.45382	2.09159	2.79759
LOC411372	0.297455	0.28823	0.362834	0.216099	0.284444	0.0951656
LOC725920	0.0414505	0.0385906	0.0762163	0.0603803	0.0941823	0.0591795
LOC725945	0	0	0	0	0	0
LOC552206	2.05573	1.77235	1.73526	1.27277	2.56448	2.53695
LOC552187	1.09032	1.21857	0.895352	0.703068	1.90615	0.713556
LOC113219400	0.177709	0.278465	0.109621	0.20298	0.209729	0.12285
LOC102655490	0.0655631	0.0580343	0.0243169	0.0152022	0	0
LOC100578285	0.0677971	0.0190787	0	0.0304044	0.129934	0.0529549
LOC113219388	0.0235309	0.0134104	0	0.0320755	0	0.0922509
LOC100577585	0	0.0110156	0	0.0125823	0.076222	0.0625156
LOC409807	0.0765964	0.0549785	0.0102769	0.0299534	0.0671847	0.12866
LOC100578978	0	0	0.0404379	0.0181723	0.0116952	0
LOC107964341	1.11523	1.20937	0.986081	1.08771	1.61912	1.35207
LOC100579018	0	0	0	0	0	0
LOC726119	0.0428228	0.0395078	0.0408933	0.0608943	0.126908	0.243583
LOC113219389	0.01606	0.00785403	0	0.0183175	0.0079721	0.142081
LOC107964337	0	0	0	0	0	0
LOC503505	2.29744	2.06407	2.83195	3.02775	4.10145	3.50495
LOC107964344	0.234984	0.174458	0.139911	0.0923365	0.112444	0.166288
LOC102656044	0.0482852	0	0.0538877	0.0197416	0	0
LOC113219390	0.114473	0.0308512	0.0800208	0.146184	0	0
LOC113219391	0	0	0	0	0	0
LOC552117	0.915898	0.533352	0.709226	0.468114	0.488023	0.323525
LOC412103	2.00313	2.27386	1.65762	1.52913	1.07423	1.48029
LOC100576164	0.0339975	0.0375831	0.014764	0.031749	0.0720684	0.05978
LOC100576139	0.176053	0.12198	0.0753816	0.145107	0.0530209	0.098464
LOC414021	1.10507	1.17584	1.06447	0.911034	0.944091	0.436749
LOC102654917	0.0124053	0.0129294	0.0432878	0	0.0116952	0
LOC100579059	0.076732	0.204685	0.15283	0.126305	0.0154795	0.325032
LOC102654976	0	0	0	0	0	0.0407498
LOC113219329	0	0	0	0	0	0
LOC102655032	0	0	0	0.0186087	0	0
LOC113219344	0	0	0	0	0	0
LOC102655155	0.0800424	0.0418069	0.197546	0.16573	0.0309173	0
LOC414022	1.25451	1.58667	1.29743	1.81089	0.885346	1.32509
MT-LOC725040	0.434059	0.392647	0.457082	0.68397	0.25759	0.0956462
LOC410070	3.20054	3.58533	2.99037	2.77848	3.23679	4.46373
LOC410071	1.52847	1.25187	1.76269	1.24408	1.05648	0.734848
GeneID-413803	0.198535	0.167469	0.128391	0.281892	0.11426	0.679029
LOC113218825	0	0	0	0.0152022	0	0
LOC100577039	0.0235309	0	0	0.0213774	0	0
LOC412458	0.363239	0.513668	0.379349	0.342604	0.0845691	0.315533
LOC724721	0.0890932	0.0801073	0.105432	0.216578	0.165997	0.14349
LOC412829	0	0	0	0	0.0285435	0
LOC724634	3.89556	4.06853	3.16357	4.88784	3.2454	3.20961
LOC409360	0.409729	0.46557	0.910309	0.778688	0.32768	0.914618
LOC724585	0.310899	0.316479	0.243054	0.521384	0.394769	0.247026
LOC724536	0.489978	0.442691	0.528584	0.69139	0.75823	0.338125
LOC409520	0.356047	0.299013	0.236652	0.232637	0.301296	0.209993
LOC412546	0.647331	0.741403	0.713812	0.614504	0.348396	0.932486
LOC724455	0.460468	0.452784	0.630413	0.284135	0.263856	0.416097
MT-LOC412212	0.575713	0.417265	0.465619	0.452086	0.231096	0.481935
LOC107965181	0.0671615	0.117667	0.021158	0.115182	0.0931396	0.0244117
LOC409527	1.16609	0.863141	0.490299	1.16061	0.483615	1.2409
LOC413868	2.03677	2.18996	2.46836	2.30445	2.10806	3.06704
LOC551974	1.02075	1.1477	0.947906	0.75169	0.239765	0.684942
LOC552001	0.0347586	0.0208261	0.0617404	0.0175809	0	0.151332
LOC102656856	0.0371843	0.0250781	0.0537938	0	0	0
LOC413867	1.02944	1.19492	1.46419	1.40793	0.724795	0.678248
LOC552052	0.612673	0.351241	0.455971	0.626406	0.720346	0.316194
LOC727074	0.409974	0.219219	0.355603	0.313345	0.23233	0.194612
LOC727079	0.100997	0.182244	0.122028	0.2146	0.209926	0.122296
LOC100578907	0.378754	0.274814	0.357918	0.446179	0.378615	0.314877
LOC727087	0.202356	0.298294	0.224542	0.187346	0.30068	0.152937
LOC412480	0.782077	0.707114	0.545078	0.534313	0.366621	0.888049
LOC727539	0.81089	0.576814	0.88036	1.04445	0.316478	0.566642
LOC727538	0.792191	0.317645	0.745757	0.843804	0.7748	0.869635
LOC724115	0.271457	0.589888	0.370831	0.5439	0.155669	0.562325
LOC724144	0.549812	0.513438	1.26329	0.615538	0.387457	0.2525
LOC551154	1.34349	1.5288	1.93585	2.10882	0.938019	0.744291
LOC724234	0.160346	0.212118	0.380211	0.149747	0.111574	0.188559
LOC409957	4.83649	4.74278	4.8158	4.59002	5.2816	4.45699
LOC724328	0.644967	0.740889	0.240736	0.549967	0.873915	1.25466
LOC100577254	0.943484	0.890587	1.18652	1.30145	1.16989	1.64255
LOC107965915	0	0	0	0	0	0
LOC102655946	0.0253844	0.135484	0.134555	0.074374	0.0079721	0.0673375
LOC102656017	0.0766733	0	0.0967479	0.0822467	0.15769	0.103265
LOC100577291	0.166415	0.25483	0.110049	0.0213774	0.246834	0.090324
LOC725775	0.779258	1.12187	0.497546	1.06274	1.27003	1.16861
LOC100577384	0.0135599	0.0212267	0	0.0221923	0.0330866	0.137893
LOC100576726	0.189491	0.208158	0.191216	0.127591	0.643457	0.362249
GeneID-408611	0.296139	0.241282	0.167666	0.425037	0.386653	0.195186
LOC726243	0.461318	0.583638	0.447292	0.845062	0.179524	0.319023
LOC410743	0.0810765	0.0341108	0.0324715	0	0	0.129066
LOC410744	0.0366245	0.0265184	0.0404379	0.0198375	0.0116952	0
LOC113219271	0.0141267	0.0694981	0	0.00867173	0.0599034	0.05978
LOC410745	0.115338	0.0631855	0	0	0	0
LOC552457	0	0	0.0597208	0.053919	0	0
LOC410746	0.0316969	0.0355877	0.0950231	0.067321	0.115704	0
LOC552425	0	0.017224	0.0142593	0	0.0153254	0
LOC410747	0.0417242	0.0401428	0.083803	0.0578103	0	0.0278552
LOC552395	0	0	0	0	0	0
LOC410748	0.129216	0.275003	0.225876	0.175477	0.331873	0.165781
LOC113219272	0.0819869	0.0265066	0.0447307	0	0	0
LOC107964221	0.255434	0.335635	0.432671	0.389994	0.0948155	0.420307
LOC550645	0.865564	0.912494	0.483146	0.776725	2.6354	1.00136
LOC102656636	0.240481	0.462995	0.126444	0.0227854	0.0849901	0.154749
LOC107964213	0.532327	0.426701	0.69742	0.455534	0.20688	0.18692
LOC408609	0.749268	0.467474	0.503874	0.477655	0.194922	0.502387
LOC102656814	0.175325	0.0803325	0.086836	0.0778002	0.0651194	0.0933202
LOC410741	10.5966	8.94125	7.37154	9.00609	5.72436	14.5561
LOC102656788	0.190278	0.0782348	0.228528	0.0855232	0.0920523	0.141074
LOC100578082	0.208597	0.206349	0.195485	0.21472	0.0116952	0
LOC113218656	0	0.0100725	0.023601	0	0.039506	0
LOC551384	0.869104	0.536953	0.522422	1.0116	0.705138	0.658805
LOC413813	0.454676	0.530204	0.673706	0.756268	0.284958	0.537364
LOC551416	1.5515	2.0025	1.51938	1.4581	2.12711	1.75462
LOC113219245	0.13421	0.0981776	0.224945	0.213556	0.0728325	0
LOC100577194	0.0800592	0.212049	0.0823195	0.262702	0.131407	0.247972
LOC100576961	0.0252745	0	0.048605	0.0450339	0.0667553	0.0244117
LOC726412	0	0.0290322	0.0178729	0	0.102069	0.0922509
LOC409749	0.170207	0.287665	0.0893976	0.174265	0.222408	0.211112
LOC413056	0.190546	0.0646759	0.0374653	0.0671261	0.281186	0.131424
LOC726451	0.0272972	0	0.048605	0.049667	0.123241	0.0407498
LOC413055	0.586916	0.547516	0.445728	0.868582	0.369905	0.368345
LOC409748	3.71946	3.22037	2.49365	2.83527	1.87888	4.3131
LOC410740	0.22945	0.215665	0.282803	0.124442	0.175739	0.0415007
LOC410739	3.1749	3.43681	2.89958	2.5364	4.81009	4.03167
LOC113219185	0.264017	0.179393	0.158862	0.187106	0.0300309	0.0278552
LOC726545	0	0	0	0	0	0
LOC726560	0	0	0	0	0	0
LOC726578	0	0	0	0	0	0
LOC726590	0	0	0	0	0	0
LOC410736	0	0	0	0	0	0
LOC113218747	0	0	0	0	0.0116952	0
LOC726646	0.0428148	0	0	0.0301475	0	0
LOC413425	0.573478	0.622048	0.314879	0.787337	0.195318	0.303566
LOC107964114	0.00855116	0	0	0	0.0116952	0
LOC102656327	0.0176175	0.0231926	0.0886663	0.0907867	0.0154795	0.318373
GeneID-726676	0.0256836	0	0	0	0	0
LOC102656453	0.0336691	0	0.0121357	0.0880499	0.0820413	0.0578838
LOC102656426	0.0256836	0	0	0	0	0
LOC100577481	0.322813	0.295828	0.644192	0.264852	0.494216	0.771102
LOC100576770	0.300702	0.225973	0.201455	0.229017	0.136775	0.147771
LOC413754	0.504345	0.599003	0.415743	0.336971	0.805805	0.779348
LOC726729	0.776718	0.711179	0.782438	0.410048	0.695487	0.365778
LOC102656747	0.0670671	0	0.0369853	0.0413239	0	0
LOC408604	0.306865	0.369615	0.534402	0.613755	0.144507	0.389376
LOC726742	0.176493	0.346098	0.529048	0.376763	0.215411	0.263905
LOC100577003	0.121936	0.184224	0.144793	0.0922136	0.0168022	0.11956
LOC102653957	0.127727	0.184083	0.143402	0.100592	0.0575178	0.188208
LOC100577082	1.29521	2.4001	1.58188	0.862704	0.298477	0.119387
LOC113218550	0.128515	0.0842107	0.0745555	0.178925	0.541216	0.116607
LOC100577113	0.116757	0.15916	0.137107	0.146928	0.539067	0.396542
LOC551241	0.342861	0.366624	0.262298	0.498356	0.520454	0.11362
LOC409966	0.903921	1.24198	1.14937	1.362	2.94115	0.721152
LOC113219392	0.0084122	0.0397305	0.0205864	0.0246563	0.0553406	0
LOC551318	2.03855	1.54297	1.81395	1.23592	0.823586	0.825848
LOC408602	0.411132	0.794969	0.348678	0.508229	0.706197	0.231906
LOC107964879	0.0485328	0.115054	0	0.0935753	0	0
LOC102653881	0	0	0	0	0	0
LOC410734	0	0	0	0	0	0
LOC408603	0.0396321	0.00579885	0	0.0143701	0	0.05978
LOC410733	0.0164509	0	0.017609	0.0168733	0.0328247	0.0680272
LOC113219140	0.0135599	0	0	0	0.0154795	0
LOC408601	0.721991	0.50802	0.478205	0.435647	0.40784	0.458303
LOC410732	4.60868	3.90202	1.57187	1.66326	2.02241	2.88355
LOC113219088	0.85464	0.768812	0.344067	0.574402	1.1169	1.31168
LOC113219089	0.0183077	0.0781795	0	0.0533745	0	0.0585892
LOC113219090	0.111866	0.189433	0.0893061	0.231054	0.21698	0.236336
LOC102653666	0.221959	0.377328	0.0470893	0.174534	0.0558796	0.454624
LOC102653639	0	0.0816385	0	0.0107748	0.0116952	0.0922509
LOC102653841	0	0.0498494	0	0	0	0
LOC102656489	0	0	0	0	0	0
LOC412410	1.01585	1.2086	1.22254	0.965086	1.09004	0.983154
LOC727267	0.18997	0.184902	0.178379	0.268212	0.117251	0.0313244
LOC727263	2.126	2.35001	3.81707	2.89292	2.5911	2.32286
LOC113219001	0.0723124	0.239443	0.147681	0.252223	0.375538	0
LOC725383	2.96664	3.38926	7.1779	5.06423	3.66991	5.7624
LOC551546	1.19547	0.808393	0.981828	1.21702	0.679499	0.529412
LOC410157	0.236622	0.16463	0.183582	0.223257	0.262697	0.221635
LOC412588	0.789644	0.704749	0.759267	1.00885	0.655343	0.319414
LOC411572	0.581147	0.524593	0.8586	0.659085	0.634442	0.408512
LOC409113	0.465681	0.537969	0.574819	0.375307	0.362376	0.51205
MT-LOC409114	4.01535	4.18831	4.25215	4.26511	2.76887	3.17477
LOC411573	0.440157	0.969509	0.972002	0.894181	0.346289	0.623639
LOC409340	0.823783	0.912271	1.38309	1.06539	0.730262	0.749412
LOC727186	0.192926	0.251437	0.109703	0.188867	0.2153	0.15143
MT-LOC102654365	0.415513	0.611768	0.62955	0.616324	0.319276	0.432208
LOC726541	1.49589	1.48942	1.41311	1.41578	1.51557	1.66084
LOC412114	0.260931	0.215715	0.36369	0.346385	0.397803	0.0951656
LOC726505	0.0286696	0	0.0102769	0	0	0
LOC409078	0.376945	0.402916	0.0831905	0.161615	0.378145	0.0997195
LOC551581	0.238666	0.560988	0.404367	0.42	0.177471	0.761296
LOC413357	0.723001	0.692589	0.617334	1.11461	0.954212	0.577725
LOC107963982	3.00794	3.1933	1.48304	1.71437	2.31676	3.36188
LOC100576288	0.398401	0.315024	0.132931	0.14434	0.0660621	0.119055
LOC409927	0.101488	0.273641	0.183003	0.187982	0.207401	0.30814
MT-LOC409926	0.802868	0.73686	0.672218	0.779485	0.311233	0.1876
LOC551728	0.547809	0.523963	0.626018	0.453833	0.48984	0.483893
LOC409925	0.597969	0.817767	0.762636	0.514588	0.787035	0.665124
LOC413471	0.0499698	0.0524588	0.041408	0.107887	0.0364482	0
LOC413470	1.94736	1.93317	2.06872	1.93763	1.42189	2.62076
LOC409924	2.37317	1.85911	1.09986	1.46799	1.99309	2.7013
LOC413468	1.73525	1.71581	1.24879	2.08905	1.32051	2.50137
LOC413467	0.171391	0.288236	0.174055	0.261418	0.245494	0.200271
LOC409606	0.381232	0.359387	0.0944381	0.288383	0.261051	0.223316
LOC409607	1.52588	1.24327	1.81113	1.97999	1.74407	1.7678
LOC409608	0.112606	0.152648	0.113252	0.182821	0.0687047	0
LOC113218547	0	0.0106725	0	0.00834828	0.833868	0.269846
LOC100576445	0	0.0169468	0.0363455	0	0.517426	0
LOC102655437	0.107971	0.0928087	0.0616879	0.0534793	1.56885	0.442678
LOC100578747	0	0	0	0	0.112449	0.0922509
LOC102655493	0	0	0	0	0	0
LOC102655249	0	0	0	0.0168733	0	0
LOC102653825	0	0	0.0432878	0	0.223936	0
LOC409701	0.154526	0.13807	0.173391	0.0726801	0.154324	0.288583
LOC113218996	0	0	0	0	0	0
LOC412813	0.349655	0.367899	0.3264	0.22268	0.337356	0.20931
LOC113218813	0	0.045442	0	0	0.126489	0
GeneID-409042	0.0334829	0	0	0	0	0
LOC102654114	0	0	0	0	0	0
LOC408600	3.15459	3.21417	3.39919	2.5039	1.88645	2.16099
LOC725189	8.72504	8.11285	7.13314	7.88818	14.0204	15.8502
LOC107964080	0	0	0	0	0.0285435	0
LOC113219409	0	0	0.0507844	0	0.039506	0
LOC408598	0.548875	0.503632	0.603314	0.443311	0.12302	0.516916
LOC102656618	1.92963	1.42979	0.979998	0.862512	0.431936	0.235845
LOC410730	0.152213	0.104762	0.102176	0.161784	0.399704	0.116986
LOC408597	0.13492	0.116068	0.115957	0.0959209	0.0079721	0.0278552
LOC410729	0	0	0	0	0	0
LOC408596	0	0.0247519	0.0517422	0.0348256	0.227594	0.260873
LOC100578424	0.482681	0.307019	0.468468	0.529692	0.794228	0.325927
LOC725576	0.887696	1.20129	0.684753	0.794686	0.718533	0.819578
LOC113219192	0	0	0	0	0.0116952	0
LOC552761	0	0	0	0	0	0
LOC113219191	0.0202448	0.0283788	0	0.0401773	0.250345	0
LOC551385	2.33646	1.93501	1.88921	1.75327	1.5958	1.79862
LOC113219406	0.144775	0.139715	0.0854177	0.129861	0.482048	0.117882
LOC725683	0.00843749	0	0	0	0	0
LOC100578568	0	0	0	0	0	0
LOC102654014	0.496712	0.333997	0.412097	0.277042	0.225556	0.32676
LOC725747	0.314482	0.285801	0.215918	0.55222	0	0
LOC725776	0	0.0128638	0	0	0	0
LOC551557	0.482532	0.766765	0.79223	0.56578	0.57308	0.824845
LOC113219418	0.104768	0.0300878	0.0232324	0.0318711	0.0632069	0.217763
MT-LOC100578653	0.230497	0.337035	0.0609406	0.252647	0.367191	0.26424
LOC413713	0.194539	0.135939	0.29558	0.307002	0.0683192	0.161159
LOC410115	0.650424	0.460596	0.515012	0.479966	0.36788	0.3895
LOC410116	0.983197	1.08491	1.13694	1.34566	0.284504	1.11876
LOC102654555	1.67087	1.15653	1.76502	1.99057	0.763207	1.02708
LOC102654510	0.400539	0.311204	0.381329	0.493042	0.38047	0.190256
MT-LOC100578735	0.0928161	0.0449594	0.217063	0.0261919	0.147884	0
LOC413907	0	0.0247324	0.0150888	0	0.198067	0
LOC107966050	0	0	0	0	0	0
LOC409755	0.237564	0.294643	0.110921	0.272965	0.192642	0.157487
MT-LOC551939	0.399065	0.303619	0.278571	0.10474	0.194879	0.275874
LOC724193	0.00803	0.0577705	0.0435167	0.0459366	0.0961649	0
MT-LOC413080	0.172717	0.137377	0.143704	0.0221923	0.0924696	0.0958824
LOC409756	2.60889	2.10213	2.19802	2.45052	1.48293	2.35588
LOC413081	0.38202	0.350911	0.358873	0.240774	0.227934	0.191389
LOC724329	0.50549	0.467673	0.594982	0.566918	0.340626	0.433926
LOC409757	0.917158	0.859876	1.15451	0.905179	1.1284	0.821628
LOC551818	0.235612	0.524312	0.466487	0.326128	0.630829	0.477389
LOC551790	0.331327	0.144226	0.182132	0.371402	0.399433	0.510171
LOC412164	0.164419	0.231186	0.0743682	0.163617	0.399092	0.188126
LOC724538	0.59046	0.672278	0.318869	0.439268	0.355137	0.73331
LOC100576871	0.653726	0.654108	0.560135	0.542199	0.420711	0.314372
LOC409564	1.38842	1.4362	1.47797	1.37889	0.815861	1.04624
LOC412674	0.197857	0.182962	0.0611913	0.254628	0.111477	0.35371
LOC724760	0	0	0	0	0	0
LOC551620	0.673501	0.897661	0.837112	0.923571	1.76175	0.656339
LOC552549	0.773038	0.564991	0.432597	0.933812	0.466075	0.182476
LOC724875	1.33375	0.990412	1.3551	1.21783	1.01044	0.619601
LOC412343	0.427646	0.37985	0.436904	0.453008	0.221053	0.277768
LOC552502	1.01742	1.09107	0.572687	0.66548	1.18269	0.692324
LOC409102	0.986207	0.515242	0.886159	0.530264	0.964341	0.83311
LOC102656283	1.58313	1.46097	0.703604	1.33515	1.34314	2.26173
MT-LOC409103	1.24125	1.48517	2.12172	1.05448	0.947322	1.53614
LOC725105	0.723434	0.701063	0.68469	0.997828	0.481308	0.832823
LOC725150	0.637907	0.793391	1.04522	0.601627	0.777312	0.933431
LOC410061	1.54768	1.76804	1.12793	1.71348	1.40813	1.60242
LOC725237	0.0759597	0.115171	0.207194	0.144595	0.24534	0.246539
LOC725279	0.189494	0.197376	0.210113	0.34652	0.168587	0
LOC413759	0.531828	0.431833	0.441097	0.287852	0.415704	0.49446
LOC406118	0.279211	0.403951	0.231503	0.388478	0.380787	0.0730258
LOC408592	0.0206078	0	0	0	0.0607326	0
LOC410726	0.687762	0.639773	1.00071	1.03376	0.787424	0.50453
LOC725494	0.932741	1.01605	0.724954	0.609892	0.538214	0.704651
LOC408594	5.96263	5.68778	3.58916	4.96463	3.33382	4.18466
MT-LOC410727	0.385837	0.393513	0.433504	0.440439	0.392031	0.565246
LOC725649	0.18344	0.0967505	0.0234887	0.132824	0.178673	0.221289
LOC408595	0.399356	0.434893	0.470633	0.400106	0.22679	0.552513
LOC107966049	0.0404702	0	0	0.0270615	0.0330866	0
LOC100578300	0.188751	0.236381	0.0828217	0.161812	0	0.0527204
LOC410728	0.0307079	0.0291957	0.0445214	0	0	0
LOC413024	0.451586	0.411981	0.637626	0.631821	0.414284	0.361521
LOC725817	0.208458	0.213597	0.134395	0.234129	0.0729935	0
LOC107964507	0.326635	0.19366	0.349633	0.231156	0.284273	0.409037
LOC413025	0.678733	0.881528	0.534626	1.82282	0.685224	1.12201
LOC102656318	0.0714008	0.0331637	0	0	0.039506	0
LOC107964511	0.0623006	0.00579885	0.063053	0.0591284	0.107441	0.353334
LOC100578631	0.831961	0.986443	0.943522	1.60406	1.12494	1.12168
LOC552140	0.537555	0.283496	0.212886	0.454026	0.316908	0.236914
LOC107964502	0.00594985	0.0355558	0.0142593	0.0733582	0.11487	0.0940723
LOC552118	0.342089	0.168426	0.391181	0.222067	0.198826	0.116986
LOC725848	0.133	0.0879503	0.156958	0.280024	0.039506	0.116986
LOC552094	1.8175	1.86576	1.3014	1.63003	2.11433	1.65146
LOC726014	1.5557	1.42276	1.2966	1.53841	1.55318	0.710717
LOC552067	0.202376	0.176514	0.168552	0.354651	0.221002	0.400912
LOC552039	0.152764	0.261165	0.146881	0.183498	0.0300309	0.104217
LOC726060	5.01426	5.40593	4.31733	4.75479	4.64878	5.77166
LOC410725	0.436819	0.669989	0.480795	0.629559	1.17319	0.816309
LOC410724	0.920254	0.894289	0.362955	0.762473	0.109996	0.29955
LOC100578016	0.0293615	0.0720095	0.130578	0.100232	0	0
LOC100578057	0.32929	0.177827	0.261055	0.431958	0.42347	0.533758
LOC100578133	0.0117711	0	0	0	0	0.159744
LOC100578184	0	0.0235228	0	0	0	0
LOC107965530	0	0	0	0	0	0
LOC100577891	0	0	0	0	0	0.0689085
LOC550948	0.794298	0.950024	0.860584	0.569039	0.536218	0.632273
LOC408591	1.24799	1.09145	0.70699	1.18584	0.701355	1.19944
LOC408590	1.50747	1.43316	1.22455	1.64245	0.721973	1.75053
LOC409733	0.60641	0.548539	0.596309	0.610387	0.279268	0.802392
LOC100577336	0.213215	0.170022	0.175217	0.114638	0.119078	0.129066
LOC100577296	0.018934	0	0.0242357	0	0.132239	0
LOC409734	0.171644	0.163197	0.146787	0.268375	0.15369	0.15753
LOC100577140	0.251178	0.117925	0.123553	0.256808	0.194751	0.236325
LOC552374	0.320178	0.336766	0.395442	0.161173	0.398856	0.309252
LOC102656816	0.052988	0.0510416	0.122051	0	0.0500626	0.151332
LOC102653642	0	0	0.017609	0	0.0360603	0
LOC102653612	0	0	0	0.0110699	0	0
LOC113219066	0.0855706	0.013798	0.0471371	0	0.0858568	0.0429258
LOC102656752	0	0	0	0	0	0
LOC412613	0.356876	0.36604	0.319768	0.595028	0.330409	0.434882
LOC409546	0.778886	0.663422	0.958588	0.491904	0.458221	0.49097
LOC102656558	0.0498251	0.0492755	0.0295281	0	0.212939	0.0578838
LOC551415	0.736235	0.648703	0.221532	0.387421	0.513531	0.627559
LOC551354	0.108005	0.0644459	0.0794347	0.199623	0	0.145264
LOC411965	0.115966	0.149038	0.197563	0.326695	0.135591	0.0933202
LOC726223	0.371168	0.254634	0.355353	0.381724	0.159495	0.164351
LOC551573	0.3127	0.379374	0.279961	0.380414	0.729995	0.597813
LOC551612	1.052	1.18616	0.819928	1.07303	1.14124	0.698983
LOC725882	0.0422245	0.0173297	0.0326978	0	0	0.0777556
LOC551636	1.07177	0.80851	1.47499	1.31662	0.681387	1.14748
LOC102655714	0	0.0256319	0	0.00834828	0.268024	0.0671141
LOC551670	0.0418744	0.0314998	0.0102769	0.0715631	0.206454	0.0996612
LOC725225	0.0350959	0	0.107198	0.076725	0.0574903	0.0997195
LOC409218	1.14062	1.02681	1.33361	1.25308	0.889037	0.786823
LOC100576131	0.259556	0.223155	0.178282	0.303284	0.160768	0
LOC412112	0.288934	0.109658	0.0742983	0.218571	0.855973	0.204943
MT-LOC100579052	0.0118958	0	0	0.0547155	0.0550826	0.140449
LOC724620	1.2221	1.15337	1.49053	1.42873	0.908313	0.846341
LOC551107	5.93577	5.49365	5.85922	6.2604	5.4353	5.19756
LOC726944	0.260164	0.046999	0.0363447	0.0219153	0.0330866	0.171073
LOC411997	0.506901	0.435646	0.449695	0.464625	0.502995	0.389261
LOC552371	0.713364	0.642653	0.558241	0.810006	0.675022	0.743792
LOC726918	0.927128	0.90096	1.08088	1.55141	0.77349	1.23658
LOC412748	0.381947	0.532152	0.651073	0.833068	0.868482	0.730194
LOC409079	0.383098	0.328194	0.277831	0.595514	0.249799	0.0822505
LOC727390	0.319469	0.209935	0.16246	0.432356	0.210519	0.0527204
LOC412495	0.358601	0.635042	0.464862	0.714336	0.215397	0.556406
LOC550977	0.178758	0.260356	0.330484	0.312553	0.469636	0.185581
LOC727396	1.25823	1.32445	1.37706	1.1764	1.41927	1.03498
LOC102654495	0	0.0128638	0.0577421	0.00867173	0	0
LOC100578820	0.316695	0.25783	0.280678	0.374112	0.427699	0.452518
LOC412721	0.292454	0.282185	0.230345	0.22624	0.744913	0.27783
LOC724633	0.393	0.159727	0.246811	0.586301	0.145052	0.169081
LOC724678	0.368914	0.582108	0.541293	0.396924	0.331279	0.365827
LOC552473	1.71627	1.25682	1.81476	1.6707	1.1347	1.38863
MT-LOC726264	0.322759	0.230403	0.240848	0.123427	0.0079721	0.0498306
LOC552497	0.402156	0.364526	0.337416	0.565388	0.828476	0.260743
MT-LOC551976	1.53822	1.17445	1.65345	1.30831	1.19115	0.672753
LOC551785	0.234775	0.0347551	0.108716	0.0563337	0.17041	0.0415007
LOC412636	0.178775	0.184182	0.123515	0.225744	0.0550702	0.0490677
LOC100578966	0.0534953	0.0899572	0.0512182	0.0357714	0.0899443	0.0498306
LOC100578479	0.753343	1.27869	0.656525	0.977052	0.832993	1.30026
LOC726667	0.234632	0.257667	0.28688	0.162263	0.221839	0.396288
LOC409351	1.13658	1.02479	1.19816	1.03968	0.581614	0.887974
LOC726694	0.253901	0.392731	0.26945	0.382426	0.20668	0.263889
LOC100577197	0.0346265	0	0	0	0	0
LOC726722	0.0204353	0	0.232999	0.0186087	0.168006	0.132275
LOC409860	0.951681	1.01046	0.989607	1.18428	0.615467	0.425607
LOC726743	0.0433025	0	0.0853858	0.0227854	0.0727444	0.0578838
LOC113219232	0	0.0187671	0	0	0	0
MT-LOC726779	0.114908	0.156827	0.0841146	0.114782	0.199105	0.133952
LOC113219248	0	0	0	0	0	0
LOC113219247	0.0110763	0.0155027	0	0	0.0330866	0
LOC409859	0.664259	0.421169	0.904317	0.979913	1.41097	1.05689
LOC411555	1.16068	1.14946	0.778616	0.9929	0.746855	0.85889
LOC107965313	0.195623	0.182442	0.140344	0.225781	0.122506	0.120534
LOC409100	0.915648	1.26891	1.04771	1.37955	0.910184	0.830831
LOC726824	0.745585	0.621828	1.03419	0.802127	0.671691	0.382625
LOC551406	0.331109	0.303846	0.278783	0.208576	0.0565623	0.167312
LOC412224	1.21329	1.3553	0.929239	1.0383	1.56653	1.30935
LOC409646	0	0	0	0	0	0.170014
LOC411526	0.351765	0.139536	0.359824	0.382609	0.400542	0.355385
LOC409093	1.59485	1.63822	1.68967	1.40687	0.597538	1.14943
LOC113219225	0.0150531	0	0	0.0432393	0.0819593	0
LOC100577425	0.0844192	0.057503	0.014233	0.06173	0.0672545	0
LOC409481	1.97906	1.79414	2.4166	1.89743	1.8402	2.60001
LOC100578657	0.0887426	0.0278833	0.150729	0.0198375	0.0454211	0
LOC102655567	0.0337436	0.058066	0.0514979	0.042177	0.0422456	0.0498306
LOC410035	0.969095	1.1523	1.25033	1.66679	1.49628	1.25648
LOC102655515	0	0.0294353	0	0	0.0902168	0.0557103
LOC102655275	0	0.0232188	0	0.0285829	0.0760879	0.0946434
LOC107964488	1.58308	1.53277	1.98466	1.35678	1.45093	2.16619
MT-LOC413678	0	0	0	0	0.0537077	0
LOC413677	0.683844	0.685789	0.554944	0.589472	1.03952	0.59271
LOC102655933	0	0.111396	0.0243169	0.0461425	0.0359474	0.0278552
LOC551679	0.6252	0.538247	0.487359	0.468183	0.179938	0.326315
LOC409401	1.1935	0.671805	1.08264	0.946788	0.422458	0.289803
LOC551705	0.871799	0.546405	0.471566	0.57108	0.352401	0.274471
LOC100577499	0.107539	0.0335249	0	0.132461	0.19275	0.149116
LOC409571	0.0771508	0.168989	0.0232324	0.157888	0.231853	0.0360542
MT-LOC724719	0.72406	0.882709	0.526799	0.681442	0.434008	0.49101
LOC107966040	0.25077	0.159373	0.42635	0.240516	0.1478	0.567278
LOC100576106	0.0545944	0.0261577	0	0.08496	0.0252288	0.0578838
LOC552440	0.227231	0.447645	0.441258	0.199069	0.285609	0.309678
LOC726972	0.851442	0.723252	0.536845	0.578076	0.993528	1.07603
LOC107965622	0	0.00487369	0	0	0	0.132275
LOC551730	0.34621	0.208112	0.256134	0.391132	0.570789	0.354106
LOC724235	0.0798071	0.222278	0.149686	0.611425	0.796678	0.467933
LOC414004	1.089	1.33723	1.46206	0.754498	1.06513	1.79412
LOC724330	0.140325	0.185841	0.167088	0.407024	0.173282	0.301335
LOC724495	0.435161	0.32615	0.394451	0.626882	0.407797	0.520681
LOC409109	2.32327	1.99392	2.61307	1.52962	0.909574	2.05449
LOC409096	0.134567	0.236458	0.0913957	0.438611	0.0454073	0.0830013
LOC107965607	0	0	0	0.00758315	0	0
LOC100578708	0.0692919	0.0803869	0.014233	0.148458	0.184239	0.0429258
LOC724635	0.0550921	0.0290541	0	0.0790669	0	0.120106
LOC724680	0.113377	0.145129	0.0300944	0.184132	0.178508	0
LOC113219319	0	0.0131279	0	0.0517353	0	0.0951656
LOC551031	7.22949	7.20059	8.07181	6.44429	4.73147	5.94905
LOC409718	0.387197	0.219566	0.332089	0.115276	0.221032	0.183587
LOC724625	1.62929	1.28117	2.29987	1.43911	1.58512	1.80853
LOC413000	0.0334829	0.00974739	0	0.0107748	0	0
LOC102655469	0	0	0	0	0	0
LOC102655422	0	0	0	0	0	0
LOC113219320	0.0167876	0.0360656	0.0391678	0	0	0.0417014
LOC552040	0.0982326	0.138895	0.169805	0.122579	0.14704	0.220869
LOC113218781	0.178619	0.130057	0.362612	0.147817	0.128861	0.0415007
LOC409717	2.00343	1.89353	1.66236	1.32989	2.10736	1.67809
LOC552095	0.507606	0.512846	0.250573	0.411448	0.1706	0.343484
LOC409258	0.464895	0.39703	0.741137	0.394342	0.378697	0.915711
LOC409259	0.823767	0.762891	0.941911	0.515832	0.317088	0.665664
LOC552166	2.25425	2.3665	3.49235	2.86218	3.10955	2.70246
LOC410723	0.644856	0.668024	0.552849	0.988518	0.263333	0.05978
LOC102656191	0	0	0	0	0	0
LOC725190	1.86159	1.52116	1.56584	1.50617	1.12319	1.07643
LOC113218910	0.0254774	0	0	0	0	0
LOC113218632	6.232	5.81649	5.30936	4.31067	4.38609	3.75903
LOC552229	0	0.0388848	0	0	0	0
LOC107965163	0	0	0	0	0	0
LOC100576446	0	0	0	0	0	0
LOC102656359	0.0492578	0.00902977	0.0464822	0.218296	0.0654029	0
LOC102656491	0.793537	0.671835	1.05333	0.473207	0.482057	1.44711
LOC726920	0.0918366	0.0290401	0	0	0	0
LOC102656611	0	0	0.0474287	0	0	0
LOC102656640	0	0	0	0	0	0
LOC102656669	0	0	0	0	0	0
LOC113219275	0	0	0	0	0	0
LOC102656732	0	0	0	0	0	0
LOC100576505	0	0	0	0	0	0
LOC100577918	0	0	0	0	0.2446	0
LOC100576730	0	0	0	0	0.0196361	0
LOC107965347	0	0	0	0	0	0
LOC413240	0.129206	0.0279477	0.0848074	0.0839514	0.0439195	0.0417014
LOC413239	0.818347	0.95549	0.638663	0.530369	0.389675	0.730097
LOC409739	0.283732	0.309844	0.428109	0.368404	0.297341	0.44224
LOC102653708	0	0	0	0.0218598	0	0
LOC100576586	1.42927	1.09167	1.31315	1.57511	1.14611	1.33743
LOC410718	0.66408	0.839303	0.741018	0.599301	0.31571	0.633444
LOC102654418	0	0	0	0	0	0
LOC113219423	0	0	0	0	0	0
LOC102654265	0.09097	0.104564	0.0178729	0.0796324	0.123045	0
LOC113219258	0.0706723	0	0.106564	0	0	0
LOC102653997	0	0	0	0.0213774	0	0
LOC107964845	0.383916	0.293123	0.313081	0.368549	0.217994	0.22762
LOC410719	0.165355	0.274575	0.107258	0.224131	0.260226	0.140875
LOC725489	0.246723	0.138191	0.0827966	0.099648	0.157767	0
LOC725818	0	0	0.0369853	0	0.0286641	0.0407498
LOC102654797	0	0	0.014764	0	0	0
LOC100578389	0	0.0206743	0	0.0408283	0	0.0490677
LOC107963975	0	0	0	0	0	0
LOC102654405	0	0	0	0	0	0
LOC727522	0	0	0	0	0	0
LOC725885	6.91733	7.48149	7.55744	7.76777	10.0522	9.20741
LOC102654266	0.00594985	0.0290401	0	0.00867173	0	0
LOC102654367	0	0	0.0464822	0.0182847	0	0
LOC113219308	0.059969	0.221441	0.0343022	0.0651391	0.0974789	0.1636
LOC100577905	1.83611	1.4437	2.69134	2.96382	1.63669	1.6751
LOC724279	0.660427	0.653974	0.628583	0.309823	0.330283	0.246244
LOC724326	0.115267	0.171418	0.21526	0.0633203	0.0334875	0.116986
LOC412316	0.0110763	0	0	0.0135864	0	0
LOC411976	1.20649	1.38034	0.775918	1.12805	1.66804	1.41083
LOC726238	8.33739	6.6672	7.24022	6.46985	12.9231	8.29709
LOC411781	0.07433	0.0256267	0.049844	0.0250188	0.0723299	0.0529549
GeneID-724534	0.570924	0.757357	0.656922	0.718465	0.401881	1.0663
LOC409298	0.790784	0.922706	0.493606	0.745729	0.396252	0.553012
LOC100577753	0.861563	0.639135	0.402853	0.574	0.592071	0.404677
LOC411983	0.274646	0.269776	0.160191	0.263416	0.270331	0.548871
LOC411715	0.788369	1.14393	0.563665	0.7802	0.8127	0.84721
LOC100577872	0.260745	0.208008	0.22906	0.212083	0.621179	0.559523
LOC107964025	1.32122	1.25031	1.44781	1.39947	0.620683	0.393952
GeneID-411626	0.628445	0.430072	0.69053	0.899396	0.544821	0.733357
LOC552719	0.390937	0.528432	0.308931	0.297212	0.484661	0.39063
MT-LOC725527	0.0508373	0.0340868	0.0348457	0.192102	0.0778986	0
LOC413631	0.0667991	0.110403	0.0561171	0.234372	0.188173	0.133695
LOC107966041	0.483382	0.667832	0.668002	0.527204	0.593613	0.122311
LOC409138	3.76679	3.37329	3.05214	3.10018	2.04189	2.92908
LOC412436	0.58574	0.597226	0.712979	0.828483	0.96888	0
LOC100576414	0	0	0	0	0	0
LOC411910	0	0.0327147	0.0150888	0	0.0594715	0.493463
LOC102654175	0.00843749	0	0	0.026118	0.0153254	0.0689085
LOC724636	1.00437	1.19916	0.619262	0.832008	0.863153	0.616602
LOC409238	3.42685	3.04039	4.37235	3.37042	2.23843	2.30958
LOC411850	1.08458	1.08439	1.7416	1.50372	1.27208	1.04648
LOC100576230	0.0454077	0.0804636	0.0242357	0.076328	0.278553	0.123596
LOC412191	1.54151	1.52125	1.53804	1.7074	3.35761	2.3023
LOC100578952	0.181216	0.183879	0.217921	0.413942	0.240895	0.189147
LOC724411	0.513063	0.352214	0.569499	0.257537	0.508614	0.505117
LOC551703	0.0952274	0.262849	0.0953432	0.271409	0.168382	0.316975
MT-LOC551676	0.828314	0.697887	0.736011	1.06728	0.777944	0.879647
LOC102656429	0.0113572	0.0383056	0.017599	0	0	0
GeneID-551643	3.52188	5.47301	3.07911	3.70058	4.47838	1.74536
LOC726405	0.278147	0.341836	0.518638	0.329418	0.205317	0.760617
LOC726368	0.373498	0.176226	0.363078	0.35734	0.262781	0.0671141
LOC409579	1.05308	0.551615	0.594366	0.839523	0.751574	1.02561
LOC726320	0.0938636	0.048791	0	0.0381009	0.067852	0.292323
LOC100578782	3.69072	3.09635	3.60023	2.73197	1.84704	4.00277
LOC100578721	0.419456	0.560663	0.645821	0.409263	0.595052	0.138669
LOC552091	0.467464	0.522879	0.287261	0.855487	0.377269	0.418992
LOC552065	0.238117	0.158774	0.194433	0.256359	0.231404	0.246937
LOC726220	0.0751607	0.101993	0.186604	0.0855398	0.133797	0.11302
LOC552036	1.26355	1.08043	1.19483	1.87424	0.732506	1.685
LOC113218798	0.156117	0.257024	0.238082	0.096478	0.058635	0
LOC724681	0.200957	0.228753	0.296815	0.248163	0.271052	0
LOC410717	2.92968	3.89476	3.53817	3.49995	3.66573	3.82026
LOC113218805	0.101294	0.172577	0.113408	0.109643	0.0571416	0.118116
LOC408589	1.91886	1.42078	1.70892	1.92863	2.08346	2.53215
LOC724761	1.25619	1.29826	0.869185	1.07088	0.720534	1.66642
LOC724796	0	0	0	0	0.0592277	0
LOC724618	0.349875	0.909156	0.628273	0.474244	0.924898	0.494689
LOC113219402	0	0	0.014764	0	0	0
LOC411474	0.453562	0.459439	0.306524	0.526629	0.3024	0.316506
LOC409075	0.391856	0.533101	0.480671	0.446949	0.317929	0.343749
MT-LOC411473	0.198246	0.190796	0.218285	0.193301	0.244982	0.420377
LOC409074	1.08637	1.15371	1.0511	1.26229	1.44755	1.2137
LOC725421	0.0514395	0.106697	0.146019	0.0988892	0.0873985	0.247406
LOC411472	0.34061	0.232953	0.537143	0.475895	0.217718	0.0580181
LOC725068	7.17052	7.95754	6.8434	8.27953	5.73454	7.23249
LOC412081	0.718973	0.562689	0.549102	0.721637	0.145013	0.309636
MT-LOC726218	0.247887	0.38493	0.184327	0.43208	0.0779636	0.242581
LOC413374	0.769365	0.603951	0.792553	0.797035	0.574563	0.842341
LOC726172	0.753787	0.36816	0.546848	1.09444	0.407163	0.401563
LOC412918	3.66855	2.90202	2.6355	2.45964	2.28336	1.94334
LOC726113	0.206869	0.126784	0.11144	0.151521	0.289184	0.363463
LOC411995	0.670004	0.919588	0.822165	1.24623	0.671462	0.30159
LOC411996	2.10484	2.024	1.96526	1.92379	2.47967	3.11959
LOC552186	0.0955182	0.115659	0.173023	0.19904	0.138584	0.265778
LOC100578370	0.542965	0.688959	0.539029	0.764269	0.532429	0.715851
LOC725028	0.134801	0.355057	0.515235	0.312199	0.109718	0.196656
LOC409832	0.939849	0.905292	1.46344	1.26167	0.54529	1.73717
MT-LOC413228	0.716006	0.620624	0.593645	0.751855	0.475759	0.552836
LOC409911	1.1532	1.45793	1.5366	1.41955	1.39517	1.29165
LOC409910	4.40557	4.01572	3.28599	3.88916	2.19871	2.55881
LOC409909	0.488438	0.59035	0.685023	0.760327	0.497615	0.726558
LOC100577521	0	0.0183962	0	0.00834828	0.0307867	0
LOC411704	0.00803	0.128936	0.0728141	0.114261	0.0904833	0.116986
LOC411705	0.84563	0.637541	1.08429	1.38783	0.696141	1.80981
LOC552264	0.258542	0.117389	0.540042	0.420528	0.321055	0.459461
LOC100578901	0.0740493	0.187341	0.409995	0.330378	0.0639264	0.05978
LOC102655679	0.832671	0.830061	0.551516	0.729972	0.502973	0.677711
LOC552243	3.72043	3.64969	4.1792	4.47774	1.95963	2.60287
LOC552221	5.55508	4.60976	3.17248	3.44414	2.34306	2.3631
LOC725819	3.88801	2.34467	1.95408	2.19249	1.20614	2.54217
LOC409193	1.37451	1.35776	1.28073	0.996048	1.37423	1.3362
LOC113219399	0	0	0	0	0	0
LOC725946	0.57397	0.489781	0.354051	0.602132	0.916524	0.604977
LOC413650	0.924089	1.06773	0.787776	1.33793	1.29753	0.922561
LOC413649	0.130951	0.0605995	0.172849	0.139123	0.209061	0.159744
LOC410009	0.0156435	0.024518	0.0418498	0.0711165	0.0211228	0.0360542
LOC100576231	0	0	0	0	0	0
LOC113219408	0	0	0	0	0	0
LOC552032	0.244199	0.204168	0.38649	0.312321	0.21345	0
LOC409282	2.62195	2.3609	1.92146	2.45172	1.12046	1.63924
LOC551978	1.40346	0.97808	1.137	1.34206	1.08622	1.31666
LOC107964283	1.2516	1.0492	2.39984	1.60925	1.35561	3.22583
LOC412117	0.360672	0.198133	0.450004	0.489941	0.519529	0.552611
MT-LOC726115	0.149803	0.0988341	0.0559686	0.174709	0	0.0625156
LOC412197	0.788117	0.80944	2.36774	2.22502	1.56494	1.95846
LOC412196	0	0.00628887	0.0381954	0.0434828	0	0
LOC100578255	0.025808	0.107807	0.145209	0.0636042	0.120034	0.262821
LOC726325	1.12443	0.6785	0.82082	1.01706	0.91207	1.61731
LOC726348	0.989325	1.00238	0.845428	0.840104	0.670256	0.692173
LOC411982	0.230861	0.469103	0.213907	0.346266	0.26849	0
GeneID-494523	2.05609	1.76431	1.80112	1.74816	2.05864	2.14828
LOC409261	0.0755969	0.17219	0.279369	0.0333448	0.0945062	0.0417014
MT-LOC726369	0.384225	0.445702	0.494647	0.396392	0.391996	0.552074
LOC551699	0.185396	0.141594	0.241299	0.21111	0.231563	0.182106
LOC100577833	2.66475	1.75053	1.67987	2.34655	1.30093	1.22283
LOC726447	0.295417	0.193531	0.411076	0.234151	0.148167	0.154226
LOC726468	0.290611	0.339127	0.606636	0.319522	0.104584	0.201446
LOC406132	0.383454	0.414631	0.484989	0.634421	0.206907	0.527672
LOC100578881	0.105626	0.0249506	0.0644187	0	0.132094	0.0498306
LOC726487	0	0	0	0	0	0
LOC102655073	0.0388948	0.0230139	0.150697	0.151211	0	0
LOC726542	0.594793	0.678472	0.805659	0.71807	0.449506	0.465348
LOC551671	0.306333	0.293808	0.225798	0.148567	0.165835	0.101281
LOC551109	0.259323	0.159916	0.164629	0.173398	0.1278	0.0244117
LOC551156	0.495145	0.468195	0.221028	0.660677	0.236802	0.711681
LOC551205	0.626821	0.729777	0.634419	0.332962	0.585518	0.580773
LOC724281	0.0056786	0.017821	0	0	0	0.0415007
LOC100576257	0	0.0245262	0	0.0374819	0	0.0244117
LOC100577942	0	0	0	0	0	0
LOC724373	0	0	0	0	0	0
LOC724412	0.0700834	0.070438	0.0238702	0.0233936	0.0234516	0
LOC724539	0.0291241	0.031227	0.00893643	0.0221398	0.108773	0.099339
GeneID-724456	0.0254774	0.0495679	0.086839	0	0.039506	0
LOC102655896	1.42555	1.82468	2.06978	1.17226	1.77684	1.70372
LOC724587	0.543391	0.889473	0.967984	0.76478	0.667701	0.938006
LOC410710	5.41516	5.33989	6.49451	6.05145	3.54889	4.35033
LOC413670	0.00835826	0	0	0.0291919	0	0.0922509
LOC724762	0.015262	0.00628887	0.0985245	0.120169	0	0
LOC413672	0.204649	0.431554	0.554781	0.402346	0.584117	0.241859
LOC100576435	0.762775	0.576105	0.642925	0.542543	0.557539	0.660099
LOC413674	0.581319	0.491308	0.652317	0.306997	0.200506	0.528358
LOC410021	0.871762	0.844611	0.914299	0.846935	0.979902	0.523684
LOC413675	0.191308	0.182278	0.090942	0.111105	0.0211228	0.145603
MT-LOC410022	2.76521	3.00004	3.32643	3.60292	2.08413	2.17402
LOC412626	0.207347	0.0809338	0.136293	0.212759	0	0.240124
MT-LOC551843	1.39636	1.18485	1.33766	1.68578	1.21145	1.67485
LOC409690	2.20796	2.24692	3.45365	2.95128	3.31495	2.83201
LOC412949	0.088808	0.0194716	0.195394	0.0628602	0.0196361	0.098464
GeneID-406110	0.799393	1.09567	1.09499	0.984418	1.14782	0.175113
GeneID-100049572	0.615789	0.522405	0.704752	0.531932	0.367364	0.0415007
LOC412948	1.36007	1.31977	0.438835	0.741909	0.151645	0.0890091
LOC409689	0.365843	0.153949	0.279599	0.288334	0.124764	0.616438
LOC725230	1.13773	0.778839	2.59443	2.54987	0.62739	1.33079
LOC725272	0.0556401	0.118756	0.228234	0.143953	0.0196361	0.164074
LOC725308	0.332921	0.188723	0.660379	0.427313	0.822958	0.281931
LOC725344	0.189849	0.110721	0.419745	0.405856	0.294513	0.138264
LOC725238	2.21026	1.54849	1.60081	2.52199	2.41961	1.62677
LOC725414	0.138086	0.0489012	0.221886	0.27241	0.228542	0
LOC725450	0.236871	0.111704	0.961199	0.664697	0.256964	0.329135
LOC100577019	3.36594	3.66251	3.73703	3.4753	3.61184	2.48013
LOC408587	0.29137	0.0499923	0.114929	0.0385321	0.0497869	0.098464
LOC113218581	0.393518	0.230412	0.435955	0.27281	0.0746269	0.0360542
LOC408586	1.09995	1.65149	1.10686	1.61928	0.690554	0.639527
LOC408585	0.152687	0.0773279	0.0882793	0.211006	0.0141152	0
LOC725495	0.0419956	0.0523175	0	0.0259731	0	0.0997195
LOC550899	3.55701	4.06203	3.49343	3.50305	2.45013	2.99715
LOC100577273	0.185295	0.257015	0.458235	0.304807	0	0
LOC102654970	0.491368	1.04359	0.90523	0.837597	0.289969	0.524188
LOC100577239	0.0084122	0	0.0998458	0.0570092	0	0.0689085
LOC410706	0.971505	1.27459	0.814606	1.34721	1.23112	1.63313
LOC113219123	0	0	0	0	0.0923951	0.0922509
LOC413562	0.466703	0.64112	0.455214	0.283145	2.84501	1.31529
LOC551206	0.0409041	0	0.0515908	0.0840786	0	0.0689085
LOC724237	0.277786	0.272956	0.279704	0.0664471	0	0
LOC100576338	0	0.0157349	0	0.00867173	0.0698264	0
LOC413560	0.0465302	0.0275288	0.0494447	0.0182847	0.407895	0.175016
LOC409970	0.279027	0.414828	0.222989	0.270868	0.149944	0.300863
LOC724374	0.036938	0.047924	0.0402139	0.0430209	0.358531	0.0407498
LOC113218522	0	0	0	0	0.147779	0
LOC413558	0.397601	0.14155	0.244326	0.140573	0.362951	0.098464
LOC107964890	0.0118958	0	0	0	0	0
LOC102653680	0.0116676	0	0	0.119623	0	0
LOC113219125	0	0	0	0	0	0
LOC409706	2.65641	1.90794	2.60091	2.62225	1.81685	2.20303
LOC551529	0.298249	0.235865	0.192367	0.253837	0.401259	0.207181
LOC551558	3.47499	3.24698	2.00866	3.50989	4.29431	4.01855
LOC102654380	0	0	0	0	0.0252288	0
LOC551621	0	0	0	0	0.0175859	0
LOC724763	0	0	0	0	0	0
LOC409704	1.34051	1.16069	0.932665	1.30639	1.16111	1.03519
LOC113218643	0	0.0166243	0	0	0	0
LOC113218641	0.291596	0.103334	0.017599	0.0589785	0	0.0498306
LOC102654698	0.154629	0.183333	0.34668	0.262096	0.76242	0.474229
LOC724835	0.325859	0.321664	0.425512	0.465905	0.391532	0.18938
LOC724903	0.500206	0.421378	0.580779	0.66074	0.400396	0.414032
LOC408583	2.31258	2.37706	1.288	1.94497	1.02401	1.07078
LOC102654916	0.0659645	0	0	0	0	0
LOC724991	1.72938	2.40097	1.45956	1.7462	1.59693	1.21539
LOC410705	0.0235734	0	0	0	0	0
LOC725078	0.0251439	0	0	0.0303183	0	0
LOC100577365	0	0	0	0	0	0
LOC725151	0	0	0	0	0	0
LOC113219411	0	0	0	0	0	0
LOC551157	0.675983	0.676556	0.742606	0.725912	0.785988	1.01053
LOC410702	0.556071	0.438524	0.667706	0.635937	0.395254	0.377933
MT-LOC725281	0	0	0	0	0	0
LOC725320	0.689823	0.876724	0.483048	0.850896	0.667235	0.760124
LOC107963961	0.0114714	0.0505476	0.048605	0.04164	0.0579043	0
LOC107966047	0	0	0	0	0	0
LOC725386	0	0	0	0	0	0
LOC100577260	0	0.0399985	0.0295281	0.0661862	0.301739	0.333973
LOC725457	0	0	0	0	0	0
LOC100577522	1.07201	1.57773	1.19782	1.44953	1.41658	0.622207
LOC551356	46.8447	54.9651	53.1521	53.7498	66.7921	47.0542
LOC102655530	0.174455	0.123277	0.204572	0.0990613	0.115729	0.139648
LOC551280	1.06409	0.924759	0.698045	1.09911	1.84535	1.56919
LOC724904	0.279342	0.218946	0.0300944	0.236582	0.588066	0.438973
LOC100578281	1.13975	1.41625	1.11235	0.613091	0.916169	0.976824
LOC413018	0.411874	0.542861	0.793053	0.747744	0.41951	0.464642
LOC551111	0.152084	0.188139	0.377506	0.300531	0.201603	0.145653
LOC551069	0.27298	0.251062	0.165136	0.510571	0.34891	0.196185
LOC413099	0.270457	0.310198	0.298591	0.470816	0.306965	0.562518
LOC550996	0.884528	0.712667	0.633471	0.69151	0.479292	0.556781
LOC414039	0.256357	0.149827	0.251204	0.190003	0.0825871	0.357897
LOC113219413	0	0	0	0	0	0
LOC113218758	0	0	0	0	0	0
LOC724496	0.100498	0.171807	0.0946587	0.156551	0.18779	0.098464
LOC724540	0.163367	0.0686536	0.13799	0.153281	0.0634043	0.190159
LOC113218757	0	0	0	0	0	0
LOC725348	0.140534	0.273792	0.379645	0.385152	0.294309	0.437885
LOC725387	0.365865	0.195507	0.0527673	0.202594	0.15056	0.267955
LOC725458	0.200488	0.268973	0.317555	0.249759	0.267744	0.300416
LOC410696	3.2184	3.02224	3.32978	3.92003	2.48311	2.27085
LOC408579	1.18964	1.39414	1.24535	1.31411	0.630626	2.0882
LOC408578	0.237469	0.126465	0.225665	0.19331	0.125121	0.0625156
LOC408577	4.71079	5.61597	4.64788	4.97174	6.4038	6.69737
LOC102655849	0.232444	0.0830591	0.103433	0.105145	0.0153254	0.177756
LOC551647	0.978056	1.17652	1.04658	0.767998	1.53487	0.839116
LOC107966043	0	0	0	0	0	0
LOC551680	0	0	0	0	0	0
LOC408576	3.44435	3.19596	3.09115	2.70813	2.95008	2.8086
LOC551731	2.55959	2.91263	2.90574	2.66901	2.56101	1.77951
LOC551762	0.684331	0.521447	0.998534	1.01883	0.273253	0.75248
LOC100576169	0.643586	0.913249	0.80073	0.667895	0.797108	1.09981
LOC410083	1.40605	1.16229	1.12824	1.40598	1.31789	1.21544
LOC410687	0	0	0	0	0.039506	0
LOC413245	0.40024	0.256481	0.11275	0.351059	0.338969	0.269898
LOC724332	0.165242	0.361443	0.34557	0.35037	0.153398	0.153285
LOC551911	0.340658	0.453648	0.311814	0.397884	0.123545	0.361995
LOC724413	0.531949	0.361938	0.447502	0.350709	0.326732	0.309338
LOC724497	1.11575	0.730248	0.314283	0.553935	0.793392	0.58103
LOC100578913	0.0866278	0	0	0	0	0
LOC113218878	0.0101224	0.0850614	0	0.0354901	0.297545	0.0278552
LOC410690	0.815887	0.694556	0.526115	0.720122	0.69817	0.784758
LOC408580	0.397337	0.349503	0.289543	0.393734	0.474173	0.368456
LOC410689	19.6685	18.9434	21.2971	17.5724	15.0496	13.2329
LOC552096	0	0.0536854	0.00893643	0.0305657	0	0
LOC410688	1.58113	1.18472	0.780269	1.27206	0.949499	0.899335
LOC552141	0.444642	0.315995	0.319616	0.43909	0.272966	0.34618
LOC552167	0.99039	1.01608	0.822097	0.76128	0.861603	0.760725
LOC412601	0.640489	0.946266	0.685063	0.669579	2.09343	1.46114
LOC102656575	0.150028	0.0833855	0.0444369	0.0575351	0.0843163	0
LOC102656224	1.51918	1.65683	2.18664	1.78077	1.70724	1.08159
LOC724950	0	0	0	0	0	0
LOC552251	0.0307338	0.00628887	0.0931789	0	0	0
LOC409027	0.728409	0.433521	0.823559	0.314399	0.755274	0.461386
MT-LOC411351	0.553116	0.669528	1.11	0.833192	0.308951	0.931622
LOC413895	0.884599	0.643482	0.528387	0.747893	0.4228	0.658971
LOC552332	1.01276	1.35134	1.24274	1.7474	1.46918	0.779649
LOC102655663	0	0	0	0	0	0.145603
LOC409792	1.84999	1.66257	2.21825	2.24898	0.920063	1.86207
LOC413502	0.036135	0	0	0	0	0
LOC413501	0	0	0	0	0.0153254	0
LOC413500	0	0	0	0	0	0
LOC409937	0.0334369	0.0229949	0.0369853	0	0	0
LOC409936	1.36139	0.755489	0.559756	0.889309	0.58884	0.734815
LOC102653813	0	0	0	0	0	0
LOC100578060	0.0326735	0	0	0	0.0286641	0
LOC413499	0.305797	0.31052	0.287372	0.409929	0.370677	0.211111
GeneID-725534	0.279632	0.215486	0.181826	0.367736	0.261414	0.298519
LOC411721	0.174872	0.141218	0.0301777	0.128331	0.284395	0.136758
LOC725609	0.969854	0.584133	0.763596	0.524889	0.819859	0.506688
LOC411722	0.222114	0.294323	0.238414	0.269623	0.246179	0.558926
LOC411723	1.26538	1.5568	2.22534	1.94139	1.282	2.22391
LOC410686	5.06548	6.13888	8.35466	8.29627	11.6566	9.45157
LOC410685	0.0664965	0.017821	0	0.0539094	0.0248177	0.0278552
GeneID-551357	0.121509	0.0690538	0.30335	0.297863	0.0697888	0.33402
LOC410684	0	0.0121556	0.00893643	0	0.0274869	0.0580181
LOC410683	0	0	0.106916	0	0	0.12285
LOC551451	0.789919	0.632504	0.476946	0.783253	0.625567	0.565754
MT-LOC102654681	0.0973092	0.077729	0.173138	0.0497483	0.0868978	0.0639094
LOC551494	0.735394	0.73031	1.1048	0.696353	0.421149	0.557296
MT-LOC725980	0.397482	0.674652	0.576438	0.287737	0.423834	0.624077
LOC411700	1.94692	1.75381	4.46457	4.08985	0.543588	0.856694
LOC100577704	0	0.00955051	0	0.0285975	0	0
LOC100577074	0.0184807	0.0518952	0	0.0434828	0	0
LOC102655034	0.0895073	0.0381679	0.104447	0.111734	0.231911	0.0529549
LOC551622	0.0877517	0.146022	0.287987	0.179365	0.147361	0
LOC726034	0.892961	0.737363	0.805025	0.673747	0.992468	0.837303
MT-LOC726061	1.4171	0.630781	0.956662	1.16266	0.365597	0.512954
GeneID-410681	0.408243	0.273155	0.263671	0.178756	0.152137	0.322508
LOC726148	0.166244	0.0795716	0.0961305	0.0254443	0.148916	0
LOC107963988	0.71411	0.588695	0.146595	0.470006	0.653295	0.758916
LOC408573	0.25423	0.402609	0.363562	0.320227	0.205895	0.20286
LOC408574	0.562581	0.479345	0.571743	0.437298	1.19457	1.1703
LOC551791	0.302952	0.162386	0.263068	0.197816	0.303141	0.316913
LOC408575	0.429244	0.393915	0.378459	0.63936	0.445892	0.336842
LOC412777	9.58328	10.0375	8.21788	9.42374	8.14325	6.2464
LOC412778	0.159517	0.183153	0.14118	0.0787775	0.145559	0.224408
LOC726349	1.98316	1.60522	2.03664	2.2259	2.04722	1.16616
LOC413574	0.32085	0.354096	0.123844	0.53251	0.56129	0.0680272
LOC413575	0.0619605	0.12921	0.0779883	0.0455051	0.165391	0
LOC413576	0.0178205	0	0	0	0	0
LOC100578467	0.0361708	0	0.0803578	0.235112	0	0.127807
LOC102656513	0	0	0	0	0	0
LOC413577	0.41497	0.485915	0.583429	0.65529	0.135171	0.858136
LOC412407	0.521481	0.721314	0.802289	0.455646	0.459746	0.440575
MT-LOC552128	1.06808	1.02457	0.620824	1.23634	0.919173	1.03373
LOC552153	0.192499	0.111958	0.138301	0.162875	0.0919732	0.0498306
LOC726562	1.11195	0.777	0.991847	0.640406	0.931399	0.873217
LOC113218663	0.0578177	0	0	0.0168733	0	0
LOC726591	0.0886852	0.064336	0.0246955	0.0381009	0.0505633	0.128799
LOC113218556	1.6375	1.49964	1.79666	1.054	1.58296	0.714158
LOC414042	0.616695	0.860357	0.505737	0.739907	0.381173	0.382978
LOC726647	3.95902	3.84222	2.0728	3.04535	4.46357	4.87972
LOC100576242	1.67915	1.62267	1.17517	1.34008	1.39424	2.03852
LOC726708	0.618569	0.379734	0.429058	0.761444	0.785293	0.286867
LOC551725	0.642788	0.554615	0.480392	0.557194	0.27666	0.534183
LOC409225	0.274371	0.223424	0.397239	0.504498	0.333934	0.574519
LOC409226	0.997439	0.920757	1.05078	1.26742	0.758936	0.429382
LOC551637	0.322053	0.477399	0.836962	0.62076	0.467154	0.471363
LOC107966053	0.0363329	0.0190688	0	0.0198375	0	0
LOC107966054	1.10292	0.637559	0.913314	0.808073	0.464599	0.631988
LOC725976	0.481041	0.665949	0.34051	0.631522	0.337018	0.451656
LOC412412	2.88753	2.17677	2.0964	3.1226	1.71407	2.69803
LOC726766	1.43942	1.62473	1.38402	1.33049	2.4933	3.05507
GeneID-726777	5.92331	4.52522	5.82641	5.86629	2.61613	4.82403
LOC113219410	0.3073	0.414408	0.265799	0.364865	0.186528	0.521473
LOC102656360	0.546203	0.652999	0.570247	0.674205	0.38959	0.402842
LOC551665	0.303471	0.265004	0.0391678	0.244333	0.27866	0.257919
LOC725572	1.65637	1.0959	1.69399	1.17388	0.699516	1.08812
LOC551633	0.376949	0.257948	0.230321	0.210787	0.646475	0.0490677
LOC551606	0.307431	0.292371	0.145305	0.137786	0.0513857	0
LOC412449	0.219475	0.239843	0.528046	0.595168	0.285443	0.573791
LOC100578271	3.04425	3.30988	3.08179	3.30224	3.41751	2.72556
LOC412362	0.417077	0.292507	0.4765	0.341639	0.274081	0.28944
LOC412361	0.0271348	0.0445542	0.0792825	0.0396621	0	0
LOC727229	0.179781	0.187504	0.402159	0.223262	0.395005	0.236733
LOC100578205	0.399476	0.262739	0.161978	0.333046	0.202518	0.427551
MT-LOC410678	0.505682	0.642896	0.36719	0.617283	0.217194	0.716375
LOC724145	0	0	0	0	0	0
LOC724195	0.514119	0.876395	0.575091	0.586841	0.438613	0.54588
LOC107965369	0.0633998	0.0862883	0	0.119707	0.0766935	0.0706414
LOC102655531	0.0252567	0.0100725	0	0.0604786	0.0285435	0.0313244
MT-LOC551158	0.573804	0.48407	0.713148	0.520449	0.23569	0.240259
LOC551207	1.0768	1.22088	1.06756	0.88529	0.659635	1.539
LOC100576938	0.153608	0.132909	0.125832	0.253133	0.169331	0.257683
LOC551281	0.231342	0.398794	0.182748	0.402665	0.28035	0.242611
LOC412262	0.76815	1.22069	0.780209	0.886509	0.792005	1.03826
LOC551358	0.242724	0.267212	0.215369	0.321949	0.228328	0.45811
LOC412406	0.849473	1.09953	1.06866	1.17016	0.826657	0.503772
LOC551418	3.17468	2.71541	3.4821	2.59099	2.17061	2.43585
LOC551452	0.121223	0.177485	0.0850806	0.119264	0.210218	0.107849
LOC551472	0.769046	0.69258	0.489355	0.443407	0.339395	0.522224
LOC724638	0.493098	0.310075	0.370556	0.207181	0.0889787	0.098464
LOC413968	2.35604	2.19692	1.93303	2.13186	2.62597	2.52377
LOC408572	0.382799	0.367342	0.337159	0.289712	0.206467	0.160133
LOC107966061	0.143495	0.0826749	0.0474237	0.101072	0	0
MT-LOC551584	0.805282	0.640506	0.765102	0.446529	0.305878	0.607759
MT-LOC100577992	0.241586	0.0760082	0.249319	0.191506	0.0820885	0.231143
LOC410676	0.866555	0.705249	0.648509	0.775364	0.404616	0.849099
LOC725042	0.848839	0.3432	1.04152	0.829749	0.554496	0.259845
LOC410675	1.35435	1.18417	1.83753	1.71738	1.04247	1.01803
LOC725079	0.785111	0.80452	0.763836	0.801671	1.06678	0.656685
LOC100576454	0.199212	0.0504762	0.180679	0.0445234	0.0887005	0
LOC410674	2.2088	2.5843	1.39622	1.28869	1.31697	1.05109
LOC113219189	0.159803	0.108129	0.0404379	0.0181723	0	0
LOC410673	0.176915	0.311263	0.305997	0.327146	0.153676	0.0278552
LOC725239	0	0	0	0	0	0
LOC410672	1.15875	0.705499	1.01414	1.02924	0.521485	0.602751
LOC410671	1.02452	1.26424	1.54136	1.66652	3.18104	3.21271
LOC102653709	0	0.0172119	0	0	0	0
LOC551893	0.542429	0.518397	0.880334	0.575073	0.584921	0.212079
LOC551912	0.276677	0.32975	0.373851	0.247915	0.114239	0.244755
LOC725459	0.0306938	0.0543884	0.0738062	0	0	0
LOC100576258	0.00835826	0	0	0.0488597	0.0232975	0
LOC107965063	0.0786533	0.0347249	0.0394057	0.0729077	0.242883	0.20892
LOC410669	0.232699	0.222459	0.135566	0.103825	0.0424818	0.35796
LOC412734	0.265003	0.399117	0.455187	0.274976	0.270567	0.180734
LOC552014	1.00639	0.817047	0.866421	0.642947	0.620856	0.754707
LOC725684	0.327888	0.359046	0.563621	0.46276	0.221945	0.417906
LOC408570	0	0	0.014233	0.0183175	0	0
LOC102656598	0	0	0	0.0418316	0.0079721	0.0625156
LOC725748	0	0.0329063	0.0624362	0	0	0
LOC552142	1.10089	1.19075	1.49887	1.3026	1.80046	1.97876
LOC100578882	0.0141021	0	0	0.0376011	0.0896871	0.184508
MT-LOC408569	0.700904	0.544737	0.923231	0.678375	0.674164	0.416499
LOC100578855	0.0084122	0	0	0	0	0
LOC100577689	0.209706	0.0720122	0.281053	0.165521	0.55832	0.60262
LOC411927	0.16116	0.123013	0.213602	0.148612	0.318276	0.116663
LOC725947	0.465904	0.37903	0.578978	0.12906	0.261551	0.600764
LOC725981	0.396529	0.31345	0.427609	0.362564	0.344113	0.148464
LOC113219119	0.430843	0.392122	0.50091	0.494368	0.128547	0.44526
LOC551837	0.0235233	0.0490614	0.0386898	0.188789	0	0
LOC113218850	1.74836	0.838067	1.45516	1.50245	0.986224	0.89687
LOC100577648	0.655841	0.752604	1.00511	0.838242	0.38967	0.608935
LOC724146	0.0407874	0.0261577	0	0.0473442	0	0
LOC724196	0.036135	0	0.062109	0	0	0
MT-LOC724239	0	0	0	0	0	0
LOC724282	0.0480706	0.0536533	0.0373772	0.0779398	0.204728	0
LOC408568	1.96606	1.44217	1.66367	1.75344	0.821716	1.19935
MT-LOC100578551	1.16943	1.11692	1.61844	1.04912	0.910796	0.94335
MT-LOC100577533	0.263419	0.205	0.432152	0.501196	0.111297	0.177645
LOC551386	0.314767	0.318166	0.420024	0.25111	0.217605	0.183971
LOC107965508	0.224571	0.289509	0.358479	0.238182	0.113584	0.244197
LOC551419	0.332942	0.245541	0.150342	0.185674	0.280299	0.07898
LOC412015	0.232961	0.142586	0.264127	0.171864	0.0876529	0.194794
LOC409313	1.38038	1.1856	0.968131	1.1396	0.914059	0.970136
LOC409312	0.582026	0.538561	0.619076	0.527707	0.318217	0.809948
LOC100577501	0.293723	0.239537	0.300461	0.450338	0.131156	0.192132
LOC551559	0.28042	0.243134	0.384898	0.353304	0.282382	0.0527204
LOC551585	0.0745208	0.0857082	0.192162	0	0.0141152	0.0922509
LOC550724	1.20434	0.906771	0.60189	1.12705	0.862028	1.18272
LOC412240	1.15077	1.17203	0.799965	0.888872	0.921227	0.918488
LOC413118	1.36961	1.31103	1.14955	1.0205	1.26594	0.68864
LOC409062	1.18257	0.563437	0.67161	1.02889	0.570282	0.31181
LOC410662	0.215088	0.376631	0.268289	0.130563	0.31352	0.0671141
LOC102654353	0.0181574	0	0.0121357	0.0175809	0.0211228	0.0244117
LOC725106	0	0	0	0	0	0
MT-LOC410791	6.11675	5.05192	6.13665	5.92096	7.22624	8.2083
LOC551792	0.472726	0.4267	0.317332	0.530756	0.231826	0.359077
LOC113218960	0	0.0252332	0	0	0	0
LOC725273	0	0	0	0	0	0
LOC100576662	0.0356584	0	0	0	0	0
LOC100577043	0	0	0	0	0	0
LOC725283	0	0	0	0	0	0
LOC107966045	0.0164509	0.0282046	0	0	0	0
LOC550901	0.163109	0.241666	0.168013	0.127151	0.154728	0.0981354
LOC551868	0.153126	0.126177	0.0916158	0.0880301	0	0.0671141
LOC551894	0.115607	0.367942	0.254221	0.494445	0.133573	0.299455
LOC725415	5.84266	6.07946	5.44431	4.4724	3.74227	7.07171
LOC551941	0.997608	1.6566	1.10004	0.970527	1.26783	1.56071
LOC100576447	0.0592459	0.122637	0	0.117746	0.0237289	0.0415007
LOC408646	1.34844	1.27808	0.609078	1.32497	0.416251	0.536736
LOC725651	0.3502	0.1604	0.153077	0.0845828	0.390321	0.420041
LOC102653777	0	0	0.0102769	0	0.0168022	0
LOC102653941	0	0	0.0397478	0	0	0
LOC102653800	0	0.0340522	0	0	0	0
LOC408645	0.760394	0.493811	0.548003	0.233374	0.221513	0.367992
LOC410788	0	0	0	0	0	0
LOC107963993	0	0	0	0	0	0
LOC101664701	0	0.0327436	0.0474651	0.0135864	0	0
LOC724197	0	0	0	0	0	0
LOC724283	0.172833	0.111028	0.0454091	0.0740151	0.0965823	0.0527204
LOC410785	4.80296	4.3826	3.47742	3.66325	6.64354	7.99804
LOC113218729	0.704664	0.797566	0.396741	0.427957	0.24732	0.928833
LOC100576697	0.154741	0.213944	0.0542702	0.0425997	0	0
LOC410784	0.654587	0.455733	0.549626	0.683263	0.293399	0.48296
LOC724415	0.922583	0.801419	0.508206	0.714239	0.611818	0.480931
LOC408643	1.42907	1.2197	2.7782	3.35353	0.894891	2.47114
LOC102655181	0	0.0303923	0	0	0	0
LOC410782	0.525499	0.655754	0.759876	0.915761	0.677956	0.472277
LOC409126	1.98034	0.978986	1.30483	1.99297	0.917021	1.34258
LOC409127	1.39663	1.2913	1.11108	1.00599	0.576382	0.928782
LOC413378	0.464333	0.390501	0.755347	0.444786	0.384899	0.183795
LOC413377	1.75226	2.42731	1.81	2.64409	2.24241	1.9661
LOC113219302	0.0239477	0.026383	0	0.0221923	0	0
LOC724639	0.766282	0.78896	1.18515	0.831761	0.628439	1.32549
LOC409887	0.734052	0.415451	0.414468	0.451804	0.560038	0.379727
LOC409886	0.975473	0.784744	0.517241	0.886098	0.64862	0.634461
LOC552426	0.422424	0.257445	0.895553	0.397321	0.536985	0.314581
LOC551960	0.507391	0.516193	0.406981	0.453682	0.471258	0.283157
GeneID-406071	0.0117711	0.0301969	0	0.0285975	0.112534	0
LOC100577450	0.256505	0.175125	0.468421	0.197497	0.334073	0.457871
LOC410080	0.915843	0.64019	0.629219	0.513142	0.433289	0.352365
LOC551906	0.759196	0.738164	0.514489	0.856483	0.322402	0.179996
LOC725284	0.751468	0.539436	0.476961	0.363377	0.648127	0.585929
LOC551889	0.963731	0.98818	0.805085	0.796547	0.587551	1.06415
LOC412088	0.156778	0.224606	0.209307	0.0897018	0.0990424	0.0557103
LOC725154	0.0932322	0.0276079	0.0690516	0.0439248	0	0.123021
LOC100576132	0.150174	0.107865	0.218173	0.109435	0.211663	0.512649
LOC725044	0.0757993	0.054251	0.0567694	0.0429327	0.0252288	0.252219
LOC100579054	0.290273	0.195167	0.194959	0.287183	0.155631	0.160377
GeneID-409097	0.763781	1.22368	0.792818	1.48147	0.365563	0.522237
LOC411548	0.894133	0.760977	1.13341	0.828091	0.635539	1.2125
LOC100579021	0.0981585	0.0972846	0.0500248	0.039741	0.0635184	0.0580181
LOC100578953	1.88086	1.29148	1.17471	1.05635	1.01211	0.731766
LOC409251	0.433463	0.168441	0.352689	0.277445	0.213715	0.200333
LOC100578883	0.461328	0.347169	0.499961	0.415275	0.292678	0.345384
LOC102656037	0.223662	0.121374	0.16731	0.286278	0.0624234	0.153041
LOC724798	0.159254	0.143279	0.180525	0.146808	0.166256	0.262741
LOC411882	0.769978	0.627353	0.533747	0.655035	0.464938	0.281373
LOC727452	0.890622	0.939048	1.03546	0.727807	0.908969	0.451692
LOC107965381	0.0736234	0	0.0898948	0.0661402	0.0592277	0
LOC725460	0.789731	0.609282	0.566694	0.489099	0.465597	0.817793
MT-LOC408642	0.0686404	0.0638163	0.117978	0.0253119	0.0935262	0.12285
LOC551071	4.18132	3.96681	3.73923	3.76807	6.16913	4.38738
LOC408641	0.0670276	0.251621	0.20831	0.0749656	0.215129	0.132806
LOC725724	3.73895	3.90145	3.39727	3.99853	4.0073	3.24401
MT-LOC551208	0	0.00902977	0.0585393	0	0.0553406	0.11302
LOC102655594	0.0339343	0.0295556	0.0368313	0	0	0
LOC551320	4.33588	3.85934	4.27497	4.51678	3.8264	3.12183
LOC102655568	0.00835826	0.0298657	0	0	0.0422456	0
GeneID-100578506	3.25016	3.59539	2.42014	2.53966	2.53072	2.52933
LOC408635	0.301346	0.249745	0.255015	0.0976751	0.156705	0.21331
LOC551420	0.320119	0.410702	0.454985	0.194784	0.438987	0.731453
LOC409392	0.980959	1.04634	0.935924	0.857492	0.985842	1.10057
LOC726062	0.126038	0.193471	0.109232	0.139749	0.122291	0.22226
LOC100578360	0.518027	0.314467	0.240096	0.344465	0.266902	0.663687
LOC412288	2.57516	2.33333	1.71546	1.83168	1.94458	2.18261
LOC726178	6.07922	6.30085	7.48586	7.73236	4.54028	5.3418
LOC409189	2.4455	2.54113	2.32212	2.6222	2.09957	2.18189
LOC411753	0.298499	0.605756	0.263205	0.332028	0.26116	0.0659123
LOC107965121	0	0	0	0	0	0
LOC100577142	0.0661332	0.228673	0.195473	0.128664	0.364397	0.241446
LOC410780	0.240217	0.164721	0.058906	0.194384	0.168727	0.12714
LOC410779	1.5131	1.83736	1.64492	1.81901	1.26271	1.14495
LOC107966060	0	0	0	0	0	0
LOC726350	0.00723201	0.029142	0.0295281	0.0539094	0	0.0360542
LOC408634	0.275296	0.127172	0.177285	0.122052	0.116872	0.116986
LOC408633	0.37484	0.265036	0.179425	0.214263	0.235898	0.16908
LOC102653614	0	0	0	0	0.039506	0.0490677
LOC409288	1.48489	1.28428	0.651587	0.578182	0.657826	0.935321
LOC726431	0.628052	0.850814	1.03936	0.984063	0.638829	1.66562
LOC102656779	0.0156435	0.0445329	0.058987	0.0175809	0	0.0417014
LOC409505	0.554552	0.613247	0.90171	1.07541	0.552943	0.54872
LOC100576990	0.76806	0.283572	0.456062	0.758517	0.410803	0.823281
LOC552660	0.62693	0.604688	0.328011	0.448054	0.184256	0.121863
LOC726056	3.41066	3.2277	4.00454	3.96807	1.96686	3.12773
LOC552654	0.36483	0.370064	0.56142	0.471992	0.766444	0.352289
MT-LOC552644	0.298061	0.463587	0.452485	0.431828	0.578043	0.631093
LOC727436	0.171048	0.152677	0.187109	0.185412	0.112662	0.297934
LOC113219416	0.345645	0.264659	0.373689	0.229897	0.182884	0.316313
LOC552372	0.57177	0.418634	0.43081	0.502727	0.275272	0.675026
LOC100576918	0.251814	0.270352	0.210828	0.211615	0.24872	0.0415007
LOC100576885	0.709684	0.638261	0.782741	0.749431	0.430121	0.530554
LOC552315	1.61561	1.35084	1.62844	1.74111	0.436807	0.922272
LOC412712	0.144205	0.272365	0.374037	0.514181	0.357969	0.352211
LOC552274	0.35845	0.386623	0.234039	0.0730796	0.303078	0.271932
LOC550992	0.751613	0.726321	0.951594	0.51757	0.273031	0.591191
LOC412451	0.455748	0.554202	0.536093	0.549574	0.800596	0.546072
LOC412384	0.563741	0.366528	0.667891	0.772014	0.467873	0.657701
LOC409462	0.28028	0.253962	0.302846	0.40027	0.229509	0.395402
GeneID-725103	0.997296	1.53753	0.757145	0.67973	0.0710385	0.136867
LOC751767	0	0.0261577	0	0.0471109	0	0.0244117
LOC552185	2.00419	1.60788	1.60235	1.68089	1.59273	1.39927
LOC409229	0.536358	0.402069	0.58715	0.489684	0.0330866	0.500126
LOC725736	0.10304	0.111472	0.106702	0.120239	0.109858	0.0905684
LOC725712	1.7782	0.895253	1.35595	1.69698	1.28134	0.915717
LOC411836	0.257856	0.187428	0.14965	0.140287	0.289814	0.0278552
LOC551469	0.21904	0.159738	0.193001	0.135046	0.196038	0.109729
LOC107964012	0.0506048	0.0184608	0.0786058	0.0218047	0.0818283	0.147059
LOC727199	1.88202	1.4384	1.17512	1.54853	1.40536	1.40218
LOC107965571	0.0542877	0	0	0	0	0
LOC102655636	0	0.0105828	0	0	0	0
LOC409036	1.4189	1.15611	1.85259	1.32078	0.71382	0.449623
LOC551381	6.32557	5.09442	7.08111	5.80617	4.39399	7.35184
LOC413524	0.618301	0.486549	0.56337	0.563618	0.394386	0.572955
LOC410057	2.7739	2.3831	1.84551	3.01367	2.29652	1.80084
LOC724794	0.0796566	0.0304218	0	0.124718	0.0846016	0
LOC552435	0.503558	0.41962	0.51444	0.682087	0.37856	1.15506
MT-LOC724118	0.143487	0.074612	0.105463	0.201086	0.0330866	0.0689085
GeneID-503862	4.35912	0.0196639	0.116586	0.191135	0.594366	0.0407498
LOC724148	0	0	0	0	0	0
MT-LOC413551	1.02582	1.11494	0.628402	0.784328	0.702175	1.05064
LOC410050	0.140128	0.157363	0.404114	0.153066	0.0651194	0.270079
LOC100578005	0.984278	0.564329	0.563717	0.922407	0.409589	0.459174
LOC413132	2.13259	2.31775	1.55549	1.84801	1.38236	1.28848
LOC411546	0.329225	0.316265	0.309211	0.422907	0.274474	0.249932
LOC100578146	1.55356	1.37863	1.37583	1.57838	1.18886	1.8735
LOC412745	1.36055	0.83591	0.627054	1.16437	0.844586	0.835678
MT-LOC726259	0.139186	0.176447	0.471292	0.131566	0.222963	0.0651615
LOC552260	0	0.0609706	0.0751431	0.202282	0.0533794	0
LOC413855	0.762437	0.834927	1.03424	0.84659	0.515184	0.614859
LOC412220	0	0	0.0508262	0.0125823	0.0079721	0
LOC552197	0.590703	0.472244	0.392189	0.362406	0.302591	0.0407498
LOC552068	1.50439	1.0725	1.15135	1.64792	1.33288	1.11036
LOC410777	0.803972	0.900316	0.810701	0.732405	0.701268	0.630047
LOC408632	1.43644	1.07384	1.1797	1.58815	0.488274	0.530593
LOC410776	0	0.0140029	0	0	0	0
LOC408631	1.71871	2.05262	2.97174	2.7115	3.39351	2.33792
LOC102654381	0.0955656	0.129558	0.0238702	0.0279476	0.0329112	0.0498306
LOC410775	0.120292	0.170782	0.131938	0.0419045	0.124766	0.0720742
LOC100578543	0.0970846	0.076285	0.0350042	0.0110699	0	0.221563
LOC102655243	0.295841	0.41827	0.198511	0.315295	0.037067	0.237071
LOC724993	0	0	0.0305737	0	0	0.145603
LOC107965104	0	0	0.0238702	0	0	0
LOC100578606	0.00803	0.0299183	0.00893643	0	0.0720684	0
LOC552090	0.186646	0.256791	0.174017	0.28331	0.0728229	0.0951656
LOC113218939	0	0.00993909	0	0	0	0
LOC113218940	0	0.00487369	0	0	0	0
LOC412353	9.17892	6.78891	9.25733	9.46328	6.41033	7.27061
LOC412354	0.261139	0.117641	0.18838	0.162097	0.478501	0
LOC107965319	0	0	0	0	0	0
LOC113219004	0.240962	0.253043	0.140433	0.23992	0.448511	0.200014
LOC100576708	0.649197	0.573882	0.431748	0.436129	0.290439	0.361989
MT-LOC413255	0.246504	0.246734	0.315815	0.173075	0.17005	0.329153
LOC100576747	0.870121	0.955579	0.855805	1.13103	1.7326	0.847159
LOC107965231	0.0462678	0.0383714	0.0408257	0.170195	0.0366362	0
LOC725388	0.42052	0.75003	0.88272	0.725325	0.633773	0.482318
LOC551242	0.493724	0.361705	0.431933	0.64148	0.262953	0.228884
LOC409311	2.2058	1.41844	2.31691	2.05145	0.931257	1.79869
MT-LOC725496	2.02354	1.66566	1.89202	1.76634	1.25512	1.27426
LOC410756	9.37283	11.6861	7.02833	6.61632	10.4946	6.37504
LOC102656083	0.0429466	0.0166243	0.0481042	0	0.0994646	0
LOC107965445	0	0.0518394	0	0	0	0
LOC410755	0.142523	0.166674	0.0578129	0.180523	0	0
LOC725725	0	0.00972483	0	0.0741602	0.0168022	0
LOC724240	0.77886	1.06491	1.13437	1.14941	1.03356	1.43129
LOC551530	2.36283	2.51469	2.7945	2.66536	1.96507	2.25859
LOC724199	0	0	0	0	0	0
LOC408607	0.800395	0.557144	0.644097	0.351026	0.414311	0.809775
LOC100576425	0.00594985	0.0657594	0.10327	0.130097	0	0.169105
LOC107965634	0	0	0	0	0	0
LOC102655819	0	0	0	0	0	0
LOC100577577	0	0	0	0	0	0
LOC113219249	0	0	0	0	0	0
LOC551623	0.378913	0.260166	0.282836	0.245035	0.169729	0.21816
LOC107966072	0.0346265	0	0	0	0	0
GeneID-408606	0.572921	0.500315	0.453646	0.792403	0.647128	0.634073
LOC724541	0.0118958	0.00979348	0	0.00867173	0.0330866	0
GeneID-408605	1.44708	1.91281	2.25318	2.52339	2.11872	1.83189
LOC551732	0.398329	0.418556	0.311492	0.36409	0.250057	0.250407
LOC100577959	1.0291	0.455925	0.850291	0.768849	0.471683	0.672693
LOC113218573	0	0.0173255	0	0	0	0
LOC113219074	0	0	0	0	0.077341	0
LOC100577920	0.0309747	0.103479	0.154261	0.104546	0.0403592	0
LOC100577882	0.0117711	0.0333734	0	0	0	0
LOC102655202	0	0	0	0	0	0
LOC100577847	0.0530823	0.0699614	0.0369853	0	0.134183	0
MT-LOC102655882	0	0	0	0	0	0
LOC410694	0.0339975	0.0528949	0.0374677	0.0365159	0.0252288	0
LOC113219412	0.371608	0.475234	0.588068	0.257636	0.58995	0.637452
LOC724994	0.12946	0.299634	0.225883	0.509485	0.597832	0.218628
LOC102654799	0	0.0145373	0	0	0.0666907	0
LOC725045	0.226219	0.214612	0.179695	0.337045	0.0683113	0.217954
LOC725081	1.07656	1.40846	0.915383	1.46949	1.5902	0.748366
GeneID-410692	0.257727	0.118988	0.417727	0.21973	0.286173	0.0498306
LOC412263	1.52061	1.20335	1.34748	1.29175	0.392274	0.345629
LOC102654496	0	0	0	0	0	0
LOC725305	0	0	0	0	0	0.0689085
LOC102654257	0	0.0490851	0	0	0.0559422	0
LOC552181	0.0649927	0.0831841	0.0527444	0.0828136	0	0
MT-LOC409922	0.35738	0.111238	0.400197	0.229274	0.464772	0.313581
LOC409923	0.522214	0.540273	0.327593	0.479652	0.335158	0.406973
LOC100577118	0.798523	0.285156	1.30548	0.998208	0.813821	0.919547
LOC727144	0.636545	0.421791	0.245792	0.334793	0.35076	0.223105
GeneID-727134	0.670263	0.867578	0.612324	0.840842	0.741957	1.01702
LOC727127	1.01484	1.11086	1.05092	1.15344	0.470302	0.714162
LOC409105	1.56566	1.23	1.43656	1.46431	0.822798	1.4307
LOC727116	0.192481	0.234056	0.3399	0.380933	0.340287	0.614273
LOC726605	0.0534732	0.0292847	0	0.0175809	0.00961377	0
LOC551632	0	0.0163471	0	0	0	0.0922509
LOC726554	0.0661559	0.0652703	0	0.0451243	0	0
LOC552434	0.307273	0.256765	0.365813	0.484457	0.182546	0.215442
LOC100578519	1.53446	1.38823	1.39546	1.27889	3.36298	2.25471
LOC100578468	0	0.0190787	0	0.048571	0.180195	0
LOC724669	0.877524	0.73038	1.05945	1.01451	1.54316	1.00269
LOC551905	0	0	0	0	0	0
LOC100578694	1.09015	1.51377	0.906743	0.664121	0.568015	0.459903
LOC727049	0.415358	0.263	0.410743	0.217045	0.294923	0.48545
LOC726108	0.0812333	0.147513	0.18889	0.0847846	0.109913	0
LOC413578	1.76119	1.62778	0.987899	1.77857	1.18905	0.834709
LOC412003	1.76221	1.98521	1.7974	1.6892	0.706337	0.992338
LOC727393	0.864679	0.736056	1.44542	1.59535	1.04131	0.599973
LOC727456	0.0844733	0.0826687	0.141972	0.0400876	0.0542544	0.0407498
LOC727460	0.292193	0.299542	0.550541	0.352759	0.147825	0.177373
LOC113219430	0	0.0197341	0	0	0	0
LOC409530	1.42683	1.28776	1.29789	1.21385	0.717006	0.257046
LOC102654355	0.0334369	0	0.0408933	0	0	0
LOC552418	0	0.0128841	0	0	0	0
LOC726053	3.88121	2.97072	3.5429	3.40849	3.26128	3.349
LOC102654146	0	0	0	0	0	0
LOC552453	0.0183077	0.0155027	0.0157591	0	0	0
LOC724319	0.542478	0.718062	0.575663	0.880573	0.396961	0.791064
LOC100577437	0.0241947	0.116586	0.0231694	0.113001	0.0512728	0
LOC100577474	0.319192	0.0562894	0.251921	0.329732	0.19468	0.340073
LOC107964093	0.40086	0.463076	0.533764	0.649728	0.869783	0.742233
LOC113218607	0.0872537	0.308906	0.137869	0.161029	0.058695	0.0278552
LOC113218606	0	0.0440597	0.014233	0.0405141	0	0
LOC100577995	5.53771	5.72703	5.07976	5.2679	5.35766	4.21437
LOC552364	1.08013	1.02543	0.744995	0.949987	0.711482	0.554239
LOC550695	0.514456	0.685317	0.54225	0.679331	0.47909	0.362117
LOC724665	1.19313	1.0938	1.47022	1.10207	0.822041	0.81595
LOC409950	0.144528	0.0616789	0.219644	0.0646385	0.107904	0.140449
LOC726051	0.634457	0.771826	0.937904	1.63016	0.426922	0.579665
LOC412386	0.58053	0.432801	0.487188	0.605018	0.510672	0.0498306
LOC412516	0.288776	0.125052	0.178741	0.239123	0.370203	0.306762
LOC100576733	0.259255	0.38075	0.365176	0.350901	0.108825	0
LOC726804	7.57528	8.0281	6.11062	6.4389	11.5136	8.88316
LOC102653978	0.0521847	0.0627056	0.0773211	0.0139577	0.225731	0.137432
LOC552370	6.18357	7.20569	5.62249	6.04522	5.311	8.19511
MT-LOC552343	0.504301	0.395054	0.297257	0.411159	0.294931	0.44922
LOC100576623	0.0256836	0.0416247	0.0238702	0.0143701	0	0
LOC102654074	0	0.0140163	0	0	0	0
LOC107965760	0	0.0223426	0	0	0	0
LOC102655285	0	0	0	0	0	0
LOC100576732	0.0451159	0.0662153	0.0371634	0.0675444	0.203653	0.0578838
LOC724673	0	0	0	0	0	0
LOC102655218	0	0	0	0	0	0
LOC726292	0	0	0	0	0	0
LOC412853	0.536841	0.694528	0.542935	0.706616	0.650165	0.447926
LOC102654800	0	0	0	0	0	0
MT-LOC727515	0.298135	0.115821	0.413906	0.234417	0.0798399	0.24043
LOC727168	0.748718	0.608034	0.908023	0.824633	0.786081	0.966542
LOC727350	0.261644	0.196894	0.36713	0.305421	0.153275	0.550187
LOC113219428	0	0	0.017599	0.0412026	0	0
LOC727358	0.450901	0.379983	0.576192	0.400568	0.178904	0.168305
LOC726925	0.0882267	0.0293742	0.186668	0.0303183	0.14361	0
MT-LOC411359	1.04171	0.833628	1.22949	1.45914	0.511622	0.545344
LOC552129	0.998247	1.33883	1.40505	1.50723	1.19176	1.00871
LOC727574	3.19961	3.08387	2.57847	2.51617	3.10015	3.33779
LOC100578586	0	0.0289372	0.0901374	0.0110743	0	0
LOC113218599	0	0	0	0	0	0
LOC107965774	0	0.039587	0.0408797	0	0	0.0580181
MT-LOC409793	1.07445	1.01971	0.901022	0.943264	0.618062	2.01311
LOC409489	0.0799225	0.0464531	0.0385776	0.306703	0.0116952	0.0407498
LOC726110	0.382726	0.276109	0.26774	0.361011	0.218071	0.336176
LOC100576649	0.766411	0.467401	0.418322	0.615891	0.504679	0.766236
LOC409111	0.984001	1.17371	1.01584	0.964053	0.66531	1.71969
LOC100576896	3.7615	3.82429	3.61902	3.65623	2.66462	3.99157
LOC100576862	1.20151	1.29655	1.42478	1.34285	1.23836	1.07666
GeneID-692346	0.569379	0.540841	0.338654	0.630281	0.27769	0.974924
LOC100576829	1.35115	0.617761	0.697237	0.689847	0.953293	1.20345
LOC725528	3.41164	3.84813	3.05061	3.96307	3.66691	2.95457
LOC412594	1.13344	1.28424	1.23023	1.06505	0.461078	0.91554
LOC725850	0	0.0190688	0.240812	0.0461638	0.0079721	0.120982
LOC727119	0.113688	0.173942	0.216987	0.352798	0.135637	0.412776
LOC102655454	0.0134972	0	0	0	0	0
LOC552202	0	0.0424123	0.0265354	0.0552167	0	0
LOC100578587	0	0	0	0	0	0
LOC412646	0.729545	0.653353	1.46508	1.0664	0.561932	0.808957
LOC726171	3.78732	3.06143	3.56157	3.69431	2.15648	3.64817
LOC102654530	0	0.00993909	0	0	0	0
LOC102654576	0.190456	0.204551	0.335304	0.270006	0.136272	0.0924389
LOC412465	0.729982	0.6696	0.55472	1.01109	0.120045	0.46513
LOC102654729	0	0.0121556	0	0	0	0.0417014
LOC100217360	0	0.0132701	0	0.0730772	0.0542544	0
LOC102654685	0	0	0	0	0	0
LOC100579011	0	0	0	0	0	0
LOC100578724	0	0	0	0	0	0.0922509
LOC102655559	0	0.0166243	0	0	0	0
LOC552292	0	0	0	0	0	0
LOC113218604	0	0	0	0.0152022	0	0
LOC102655008	0.115384	0.229475	0.172465	0.283312	0.26489	0.10591
LOC409457	1.86824	1.50963	1.80603	1.87221	1.33694	1.59266
LOC726760	0.943939	1.41342	1.20299	1.34668	1.07521	0.941713
LOC412505	1.9937	1.66744	1.24727	1.2924	1.23502	1.71695
LOC412697	0.0760905	0.170992	0.0927646	0.175788	0.0847207	0.0673786
LOC724300	0	0	0.0690749	0.0305657	0.0475387	0.0671141
LOC100576121	0	0	0	0	0	0
LOC113218584	0.147087	0.0484684	0.115977	0.167782	0.127422	0
LOC412955	0.0264459	0.0188537	0.0554802	0.12758	0.0196361	0
LOC102655291	0	0.030714	0.0263122	0.0644297	0.0247743	0.283157
LOC102655235	0	0	0.0402139	0	0.0079721	0
LOC726798	0	0	0	0.0471109	0	0
LOC726812	0.24014	0.215376	0.26216	0.144226	0.0901423	0.324043
LOC726735	1.72473	1.4637	1.25751	1.09851	0.680124	0.721254
LOC107964089	0.0407372	0.0733888	0	0.0635509	0	0.0244117
LOC725270	0	0	0	0	0.00961377	0
LOC724471	0.0670524	0.240923	0.0791425	0.197669	0.172326	0
LOC411729	0.298708	0.397888	0.258232	0.46791	0.209468	0.508925
GeneID-724556	0.0988963	0	0.0217086	0.0182847	0	0.116986
GeneID-724694	0	0	0	0	0	0
LOC724735	0	0	0	0	0	0
GeneID-724777	0.0116676	0	0.0263122	0	0	0
LOC100578507	0.320177	0.604008	0.461116	0.364756	0.522508	0.428894
MT-LOC551255	1.80406	1.47865	2.2973	1.27769	1.61218	1.28804
LOC102655706	0.616961	1.25764	0.553126	0.552411	0.383253	1.01521
GeneID-551010	2.19408	2.03783	1.27054	0.888451	0.500067	1.41253
LOC550962	0.119348	0.0930073	0.110073	0.0508204	0.0285435	0.119577
MT-LOC727534	0.849971	0.506149	0.564684	0.786181	0.140391	0.750759
LOC552788	0.647968	0.875123	0.95308	1.42181	0.656525	0.815251
LOC552790	0.328247	0.342086	0.177205	0.406304	0.280844	0.207463
LOC724275	0.02754	0.056902	0	0.0562412	0.0274869	0.0706414
LOC413607	0.816102	0.436623	0.520209	0.315932	0.37927	0.275274
MT-LOC102654955	3.43247	2.94502	2.93064	3.43279	2.20103	2.74744
MT-LOC100578624	0.206261	0.117956	0.067524	0.151893	0.0721068	0.148163
LOC412759	0.0244084	0.078261	0.156057	0.0218598	0.02232	0
LOC551997	0.651664	0.790152	0.946446	0.842913	0.824193	0.578723
LOC412010	0.223762	0.232432	0.242119	0.187332	0.293505	0.26262
LOC412009	0.382435	0.439373	0.415629	0.468726	0.303779	0.316394
LOC412008	0.495397	0.544347	0.602961	0.461348	0.418453	0.348083
MT-LOC552105	0.487125	0.337455	0.630101	0.562945	0.308306	0.380121
LOC724716	0.302428	0.347136	0.239024	0.299298	0.577117	0.32728
LOC107964039	0.450148	0.715414	0.491236	0.584367	1.14447	0.509327
LOC724736	0.151126	0.13936	0.26146	0.154538	0	0
LOC107964040	0.0379206	0.14919	0.0827594	0.00867173	0.0809627	0
LOC102654107	0	0	0	0.0183175	0	0
LOC102654330	0	0	0	0.00758315	0	0
LOC113218593	0.0704403	0.0140029	0.0790123	0.0168733	0	0
LOC413279	0.0902639	0.10366	0.0861414	0.100688	0.0410828	0
LOC413278	0.413601	0.532063	0.501489	0.501564	0.581854	0.246445
LOC551690	1.11376	0.696133	0.813063	0.937647	0.47121	1.32834
LOC413146	0.322251	0.39182	0.175939	0.338409	0.546956	0.331357
LOC102656852	0.0863106	0.0986187	0.0650431	0.101702	0.0986371	0.0680272
LOC409791	15.3979	15.6544	13.7708	15.4625	10.3838	11.5289
LOC102656798	0.0151343	0.0476512	0.117392	0.0365159	0.0634043	0
LOC551596	1.60353	2.29384	4.03272	3.41468	1.4705	1.42076
LOC413147	0.245745	0.314825	0.245594	0.270961	0.650774	0.862373
LOC113218583	0.100898	0.0904953	0.0234887	0.0646338	0.118784	0.353845
LOC551536	0.28757	0.339692	0.398423	0.589526	0.523695	0.147886
LOC412143	2.27207	2.2433	1.46555	1.30895	1.89161	1.54236
LOC100578537	0.524779	0.362303	0.552169	0.913598	0.43853	0.691603
LOC413869	0.457468	0.539232	0.3156	0.546646	0.375006	0.845846
LOC102655388	0.0781616	0.0723097	0.196037	0.113735	0.022955	0.262589
LOC100578498	0.0800523	0.101905	0.0397478	0.114492	0.0079721	0
LOC412711	0.652789	0.557325	0.806458	0.442503	0.749927	0.616183
LOC551273	0.328938	0.1909	0.177362	0.51942	0.334659	0.281219
LOC100578429	0.378232	0.41083	0.428181	0.315904	0.108775	0.300453
LOC100579024	0.739668	0.402333	0.759951	0.553493	0.371067	0.51755
LOC725295	0.552538	0.310632	0.550654	0.545823	0.0990687	0.28683
LOC100578885	1.65818	2.24912	2.22393	1.88655	1.52948	1.46058
LOC102655792	0.0856842	0.0531083	0.0263122	0	0	0.20778
LOC408716	8.02233	9.11013	9.62726	10.3157	11.182	9.74176
LOC113218529	0.0652403	0.173306	0.264073	0.288311	0.196109	0.225171
GeneID-410902	0	0.102906	0.0644267	0.0459582	0.0332009	0.090324
LOC408717	1.70965	2.13867	1.75833	1.80597	1.26594	2.03952
LOC100578397	0.108511	0.180304	0.278797	0.36329	0.223752	0.0585892
LOC408718	6.02681	6.48366	5.13681	5.08741	4.68635	6.94213
LOC100578839	0.115214	0.0889389	0.27937	0.261831	0.209263	0.199441
GeneID-411453	1.80447	1.84093	1.3608	1.45899	1.3734	1.69426
LOC725743	0.620758	0.751538	1.05166	0.549653	0.427767	0.382699
LOC411452	0.442194	0.581967	1.50528	0.748025	0.0598747	0.143216
LOC100576174	0.0349947	0.00579885	0.189749	0.141528	0.048601	0.0922509
LOC410087	0.600589	0.622475	1.5395	1.26822	0.689249	0.402362
LOC724274	3.88486	3.61518	7.68403	5.09345	2.16309	3.67326
LOC724367	0.322856	0.330617	2.31317	1.41279	0.373336	0.562922
LOC724405	4.32006	5.11712	5.7597	5.67914	4.42857	6.91965
LOC724449	1.87573	1.97861	5.98707	4.5943	2.50043	2.17269
LOC724488	1.66429	1.04449	8.59025	7.11646	0.511028	0.639732
LOC411348	1.27314	0.920602	0.886794	0.818156	0.761751	0.822303
LOC408715	13.0101	13.4686	11.4476	12.6995	15.9442	23.7171
LOC102656562	0.688859	1.16039	0.786893	1.27101	0.734421	1.48788
LOC551009	0.697916	0.63449	1.12525	0.892872	0.207897	0.60757
LOC412824	0.643852	0.613958	0.687504	1.11383	0.449425	0.267947
LOC100578420	0	0	0.0926212	0	0.113624	0
LOC107964054	0	0	0	0	0	0
LOC107964083	0.0976795	0.0277679	0.0589032	0.0693214	0.0154795	0
LOC408714	0.436434	0.495247	0.560929	0.405411	0.0902018	0.187165
LOC100578727	0.195509	0.142363	0.200713	0.237525	0.178508	0.348485
LOC100577598	0.0198053	0.0427746	0.0631299	0.05722	0	0.0730258
LOC100576249	0.760723	0.889727	0.207379	0.363062	0.537316	0.694896
LOC410897	0.477471	0.461262	1.00567	0.610311	0.418928	0.695821
LOC408713	0.14274	0	0.101735	0	0	0
LOC410896	0.233944	0.223827	0.14151	0.131546	0.33094	0.678652
LOC408712	3.38789	2.47492	2.75183	2.98324	3.68624	3.56378
LOC552020	19.9415	19.3859	15.1193	16.1839	11.8429	14.1634
LOC113218591	1.59664	1.85325	0.883381	1.17024	1.51542	1.29356
LOC408711	0.265112	0.247896	0.387997	0.260944	0.129228	0.164722
LOC410895	1.03465	1.56424	1.55811	1.63508	1.52095	0.802943
LOC107964043	0.185048	0.176008	0.0510124	0.198323	0.205858	0.103265
LOC113218592	0	0	0	0	0	0
LOC107964042	0.106447	0.300817	0.290487	0.156107	0.134947	0.215608
LOC410894	0	0	0	0	0	0
LOC410893	0.247737	0.254834	0.332049	0.343077	0.573754	0.345746
LOC408710	1.15428	1.47847	1.38701	1.70039	0.73448	1.24623
LOC726303	0.108386	0.0573039	0.068872	0	0	0.133157
LOC551849	0.211215	0.261029	0.206357	0.133188	0.0768088	0.184316
LOC410888	0.115128	0.0462648	0.095848	0.0385189	0.0211228	0
LOC107964069	0	0.0279467	0	0	0	0
LOC107964103	0.0698887	0.0943856	0.16165	0.397488	0.160748	0.0278552
LOC408705	3.28337	3.16996	3.03232	3.54721	2.1743	3.68215
LOC551773	0.608347	0.59708	0.480951	0.505717	0.684924	0.925135
LOC551743	0.10098	0.207162	0.102649	0.0891258	0.277507	0.13414
MT-LOC724162	1.07383	0.638705	0.764387	0.725146	0.524434	1.03231
LOC413265	0.496532	0.420955	0.337686	0.358196	0.487941	0.35278
MT-LOC113218582	0.325409	0.289699	0.347771	0.160599	0.327603	0.503901
MT-LOC552307	0.107226	0.108345	0.305674	0.304512	0.308507	0
LOC552346	0.694059	0.698538	0.921972	0.830061	0.318012	0.0775549
LOC724424	0.322783	0.236616	0.423256	0.23528	0.0781259	0.0557361
LOC411955	0.558608	0.567471	0.611173	0.715154	0.485899	0.981913
LOC100579003	0.653791	0.843502	0.571063	0.67561	0.764462	0.356413
LOC552405	0.122794	0.201957	0.410927	0.298268	0.0639807	0.294845
LOC552422	0.44631	0.297036	0.137321	0.383431	0.301919	1.04351
LOC724598	0.249108	0.268212	0.511187	0.471939	0.239751	0.632904
LOC410127	1.00244	1.01949	0.877263	0.909873	1.39432	1.42151
MT-LOC413928	0.420733	0.752551	0.697671	0.428477	0.254014	0.277427
MT-LOC552471	0.0945301	0.364524	0.820504	0.484146	0.151098	0.339747
LOC552483	0.15889	0.079821	0.0882474	0.0737218	0	0.541518
LOC411349	0.669727	0.592607	0.69721	0.718825	0.224636	0.605835
LOC102654426	3.08673	3.20376	2.52682	2.47636	2.42948	2.65855
LOC409038	0.577361	0.354288	0.297757	0.244198	0.252604	0.211956
LOC409039	1.14125	0.906981	0.965769	1.19046	1.4846	0.917104
GeneID-409040	0.788551	0.301471	0.938299	1.1053	0.40234	0.303471
LOC725008	0.225283	0.340865	1.06385	1.12063	0	0.0671141
LOC102654452	0	0.0392148	0.140606	0.0736053	0	0
LOC725119	0.268694	0.466658	0.245117	0.528771	0.153233	0.219537
LOC725164	0.670641	1.02261	1.21045	0.962073	1.12292	0.666658
LOC413060	0.0574652	0.0250868	0	0.0746809	0	0
LOC100579058	0.00925481	0	0	0.00758315	0.0211228	0
LOC410891	0.957277	0.685849	0.674672	1.00385	0.445353	0.844582
LOC410890	0.117993	0.0603192	0.0840601	0.0441491	0	0.05978
LOC725396	0.347427	0.285278	0.249278	0.354838	0.318337	0.0415007
LOC408708	0.534388	0.627194	0.497295	0.731039	0.270537	0.278899
LOC725429	0.175313	0.261255	0.200953	0.100994	0.178847	0.235085
LOC410889	0.530187	0.551386	0.404668	0.402281	0.300698	0.774682
LOC725530	0.403583	0.781602	0.254175	0.447184	0.573244	0.813475
LOC100576320	0	0	0	0	0.0820595	0
LOC107963989	0	0	0	0	0.0252288	0
LOC725506	0	0	0	0	0.0153254	0
LOC113218596	0	0	0	0	0	0
LOC725588	0.149557	0.258867	0.117894	0.115486	0.30695	0
LOC725625	0.511333	0.627767	0.514963	0.333605	0.954006	1.6988
LOC113218610	0.0772536	0.0721107	0.085567	0.111769	0.178836	0
LOC100576512	0.101627	0.0777445	0.24	0.0797388	0.128013	0
LOC113218595	0	0	0	0	0.00961377	0
LOC725757	0.240105	0.315321	0.310069	0.293643	0.0141152	0.228171
LOC725789	0.0660347	0.0690788	0.129777	0.15341	0	0.193951
LOC725742	0.659993	0.571404	0.780523	0.521761	0.409865	0.516358
LOC408706	2.92066	3.22976	6.47598	5.35259	2.12011	2.38618
LOC725826	0.584967	0.410497	0.988772	1.06232	0.575064	0.92711
LOC725860	0.831097	0.971901	0.995342	0.700258	1.0571	0.983382
LOC725891	0.466594	0.563421	0.287014	0.218587	0.158423	0.0578838
LOC412076	0.412731	0.44586	0.497346	0.267293	0.249065	0.193631
LOC412077	0.724983	0.66205	0.865956	1.13426	1.24951	0.778121
LOC726009	0.412666	0.419884	0.369968	0.454607	0.489427	0.362822
LOC551412	0.12143	0.0887832	0.0655993	0.229376	0.0664827	0.0244117
LOC726085	0.717029	0.545687	0.686215	0.712456	0.322685	0.8574
LOC551508	0.392375	0.233976	0.54008	0.440586	0.16038	0.274668
LOC409566	0.531024	0.399964	0.379535	0.334477	0.200771	0.0527204
MT-LOC412678	0.287004	0.264056	0.335248	0.387431	0.133428	0.67108
LOC413955	0.648911	0.479238	0.477533	0.832172	0.868263	0.655132
MT-LOC412127	0.321752	0.105643	0.284862	0.293164	0.214691	0.0659123
LOC410887	1.05288	1.1066	1.23746	1.19329	1.40461	0.981297
LOC726187	0.812566	0.887709	0.704881	0.808415	0.557858	0.941709
LOC726295	3.26554	3.87069	4.98433	3.41111	3.43702	3.56439
LOC410886	0.93625	0.702781	0.749878	1.03607	0.741572	0.606502
LOC551254	2.26106	1.84114	2.88031	2.68523	1.44163	1.39384
LOC410885	0.0714736	0.0892253	0	0.0470981	0.0319338	0
LOC410884	0	0	0.00893643	0	0	0
LOC551123	11.722	10.4151	12.3747	11.8137	13.2532	11.5372
LOC102654210	0.0578961	0	0	0.0271794	0.0116952	0
LOC100577125	0.0361529	0.0925639	0.0862317	0.0691819	0.0153254	0
LOC102654085	0	0.027176	0.0234887	0	0.0364694	0
LOC410883	0.202476	0.383585	0.39285	0.481293	0.176034	0.39526
LOC100577268	0.0610995	0.0919672	0.147176	0.175381	0.0908146	0
LOC410882	0.304444	0.398426	0.372762	0.554818	0.369984	0.38283
LOC550665	0.156475	0.266359	0.152618	0.39641	0.25039	0.375986
LOC724553	0.156867	0.15556	0.152382	0.19985	0.162428	0
LOC413933	0.502262	0.436553	0.544894	0.60485	0.333064	0.365402
LOC100576274	0.142398	0.121754	0.202701	0.141868	0.0141152	0.133157
LOC413023	0.290069	0.366547	0.4703	0.474107	0.142908	0.202917
LOC412780	0.161805	0.208156	0.37624	0.344107	0.218537	0.0578838
LOC102656247	0.0322853	0.277728	0.0851551	0.264773	0.16408	0.197767
LOC727293	0.0567349	0.104252	0.0996991	0.241021	0.120748	0.137147
LOC113218590	0.0938247	0.165893	0.171343	0.0387332	0.220759	0
LOC727300	0.291435	0.285799	0.331103	0.323704	0.213024	0.11302
LOC410879	0.147492	0.3303	0.177458	0.143012	0.0533794	0.0917645
LOC727308	0.763953	0.949164	0.742064	0.570185	1.10907	1.58863
LOC113218598	0	0	0.0404379	0	0	0
LOC408702	0.284111	0.169502	0.158179	0.207098	0.111706	0
LOC102654348	0	0	0	0	0	0
LOC408701	0.403363	0.401425	0.168831	0.264402	0.287029	0.56884
LOC725009	0.827205	0.527513	0.424912	0.449699	0.213232	0.758515
LOC100578514	0	0	0	0	0	0
LOC725089	0	0	0	0	0	0
LOC100578611	2.82054	3.07925	1.46184	1.73636	0.803492	1.0264
LOC412330	3.07358	3.65087	5.0399	5.18557	9.63636	5.03352
LOC100578715	0.0865266	0.00739063	0.0474651	0	0.205413	0
LOC412331	0.310401	0.369556	0.405411	0.437044	0.376696	0.266167
LOC725325	0.0168886	0.0184608	0.0408257	0	0	0.0244117
LOC725357	0.592653	0.340432	0.324394	0.495838	0.202256	0.453119
LOC102655463	0.0235363	0	0	0.042177	0	0
LOC411871	2.06615	2.32644	2.30055	1.6205	1.31491	2.05241
LOC411870	0.364374	0.231265	0.538151	0.457908	0.30443	0
LOC409246	0.789311	0.859581	0.75979	0.97308	0.257621	0.698654
LOC409092	0.415095	0.519209	0.453707	0.328768	0.234219	0.176971
LOC100578119	0.311726	0.281911	0.36032	0.431776	0.232004	0.503685
LOC409091	0.200605	0.602633	0.573398	0.349369	0.416214	0.199619
LOC724425	0	0	0	0	0	0
LOC100578084	0	0	0	0	0	0
LOC413350	0.147702	0.0424291	0.111197	0.0344663	0.155231	0.167688
LOC413351	0.293026	0.300839	0.491959	0.261578	0.355156	0.539786
GeneID-724675	3.65712	2.25505	4.73195	4.39545	1.4366	3.33517
LOC724599	2.92062	2.57023	2.2646	3.26248	5.46966	2.39611
LOC552075	0.849483	0.823631	1.46152	0.874965	0.580163	1.17022
LOC113218612	0.271616	0.130576	0.0955719	0.0859641	0.0079721	0.217999
LOC100577939	0.0104844	0.00838515	0.0767768	0.0134482	0.051947	0.0580181
LOC551992	0.2018	0.204414	0.4568	0.646505	0.173155	0.455086
LOC412700	1.09054	1.15332	1.73973	1.37007	1.08064	2.20517
LOC724808	0.754771	0.967235	0.368297	0.662102	0.593297	1.56232
LOC724850	0.283566	0.438029	0.296057	0.41674	0.235467	0.452253
LOC551872	0.937394	0.749191	1.01062	1.24079	0.746066	0.406562
MT-LOC413845	0.27266	0.466132	0.213666	0.346671	0.073747	0.0905684
LOC409871	0.5183	0.449754	0.64721	0.597915	0.383292	0.509243
LOC410878	0	0	0	0	0	0
LOC551772	0.343788	0.213485	0.201461	0.210601	0.114556	0.154226
LOC100578436	0.0747674	0.169841	0.0497831	0.0599326	0	0.230386
LOC102655100	17.5166	20.3465	18.2656	16.5932	14.3751	10.8393
LOC113218600	3.71084	3.79307	3.5756	3.68972	3.50374	2.33468
LOC107966103	23.4798	26.3922	24.991	24.9456	23.5293	16.2679
LOC408699	1.77633	1.39624	1.97943	2.20766	0.466431	1.41561
LOC113218601	46.4882	50.8079	58.5093	51.1352	48.461	34.9612
LOC107966102	24.2243	21.2867	59.585	54.9006	18.2982	17.4419
LOC725165	0	0.00838515	0	0.00758315	0	0
LOC725205	0	0	0	0	0	0
LOC100577787	0	0	0	0	0	0
LOC107966099	0	0	0	0	0	0
GeneID-100578402	0	0	0	0.0450339	0	0
GeneID-100578210	0	0.0211854	0.0464822	0.00758315	0	0
LOC102655367	0	0	0	0.00758315	0	0
LOC107966100	0	0	0	0	0.022955	0
LOC102655434	0	0	0	0	0	0
LOC107966098	0.0181348	0.033767	0.0464822	0.0304044	0.0141152	0.0278552
GeneID-100577979	0	0.0132701	0	0	0	0
GeneID-100578047	0.0221593	0	0	0	0	0.0417014
GeneID-100577902	0	0.0128841	0	0	0	0
GeneID-100577867	0	0	0	0	0	0
GeneID-100578013	0	0	0	0	0	0.140449
GeneID-100578083	0.0328648	0	0	0	0	0
LOC100577715	0.058348	0.0148755	0.131965	0.053118	0.0285435	0.0278552
LOC113218603	0.0657375	0.0467759	0.0637419	0.0867101	0.0387571	0
LOC100577671	0	0	0.0414563	0	0	0
LOC100577634	0	0.0310382	0	0	0	0
LOC100577938	0	0	0	0	0	0
GeneID-100578142	0	0	0	0.04248	0	0
LOC100577590	0.00843749	0	0	0.0434828	0	0.0278552
LOC725861	0	0	0	0	0	0
LOC102655825	0	0	0	0	0	0
LOC102655857	0.0360993	0	0	0	0	0
GeneID-100577482	0	0.0197341	0.0263122	0	0.0153254	0
LOC107966088	0	0	0	0	0	0
GeneID-100642168	0	0	0	0	0.0616751	0
GeneID-100577446	0.016875	0	0	0.0729411	0	0.0278552
LOC100577413	0	0.0625689	0.08888	0	0	0.0278552
GeneID-100577786	0	0.0369056	0	0.0369361	0	0
LOC726097	0.025433	0.0148755	0	0	0	0
LOC102656092	0	0	0	0	0	0
LOC100577334	0	0	0.021158	0.0418316	0	0
LOC113218602	0	0	0	0	0	0
GeneID-100577714	0.0539381	0	0.0375477	0.101771	0.0571197	0.0278552
LOC100577226	0.0395711	0.0167703	0.0375477	0.0364094	0.0079721	0
GeneID-100577181	0.0438456	0.0252332	0	0.00758315	0.0079721	0
LOC107963966	0	0	0.023935	0	0	0
LOC100577101	0.0251439	0.033472	0	0	0	0
LOC100577068	0	0	0	0	0	0
GeneID-100577031	0	0	0.0216098	0	0	0.145603
LOC100576984	0	0	0	0.0293444	0	0
LOC107966095	0	0	0	0	0	0
LOC100576944	0	0.0247324	0	0.0152022	0	0.0498306
LOC113218588	0	0	0	0.0408283	0	0
LOC100576914	0	0	0	0	0	0
LOC100576881	0	0	0	0	0	0
LOC113218533	0	0	0	0.00758315	0	0
LOC102656676	0	0	0	0	0	0
LOC100576816	0	0	0	0.0584092	0	0
LOC100576783	0	0.0105828	0	0	0	0
GeneID-100576749	0	0	0	0	0	0
LOC107966089	0	0	0	0	0	0
GeneID-100642169	0	0	0	0	0	0
GeneID-100642170	0	0	0	0	0.0672617	0
GeneID-100642171	0	0	0	0.0322039	0	0
LOC102656907	0	0	0	0	0	0
GeneID-100576714	0	0	0	0	0	0
GeneID-100642172	0	0	0	0	0	0
GeneID-100576681	0	0.00487369	0.0646798	0.0175809	0.0168022	0.153092
GeneID-100578520	0	0	0	0	0	0
LOC102653637	0.0578883	0.165533	0	0.090633	0.0285435	0
LOC102653703	0.0805046	0	0.0121357	0.0396718	0	0
LOC102655435	0.0230188	0.0140029	0	0	0	0
GeneID-726567	0.730727	0.864885	0.662652	0.588175	1.0212	1.64309
LOC113218586	0.0686678	0.00579885	0.0929685	0	0.0813769	0
LOC726583	0.452082	0.599315	0.681606	0.645039	1.0002	0.674581
LOC100576571	0.504697	0.333703	0.721484	0.643364	0.459167	0.573561
LOC550664	0.340229	0.196382	0.554744	0.322475	0.22509	0.353503
LOC412132	1.61427	2.37962	1.95552	2.00998	3.52109	1.64523
LOC552365	0.669862	0.604544	0.524472	0.449288	0.622075	0.300598
LOC726679	0.863144	0.799699	0.547311	0.982641	0.5407	0.754433
LOC412005	0.569711	0.56883	0.485749	0.30391	0.58571	0.535035
LOC726711	0.0636906	0.261709	0.281084	0.181795	0.0476027	0
LOC102654653	0.886458	0.589703	1.26485	0.945171	0.710635	0.811534
LOC408693	0.170129	0.109742	0.140663	0.149673	0.0470981	0.0680272
LOC107964030	0.105617	0.0736239	0.15496	0.122687	0.0116952	0.0407498
LOC726747	1.74353	1.2803	1.40847	1.57854	0.962714	1.06202
LOC410874	2.99085	2.95726	2.74586	3.4202	2.38853	2.35858
LOC408694	0.922795	0.700124	0.731183	0.594087	0.477239	0.929146
LOC408695	5.70993	5.87778	3.93829	4.13472	6.75471	8.57772
LOC408696	6.12147	7.876	3.44701	4.19696	5.13964	9.7474
LOC726783	0.0261435	0.109766	0.113349	0.0680802	0.15477	0.228653
LOC726793	0.336416	0.551894	0.358466	0.305284	0.428206	1.06299
LOC726803	0	0	0	0	0	0
LOC100578437	0.282459	0.376031	0.269866	0.209277	0.728624	0.397804
LOC107964086	0	0.0264114	0.0300184	0	0.0559422	0
LOC408697	0.964996	0.741278	0.742827	0.757251	0.419952	0.58988
LOC726840	0.332047	0.209045	0.18738	0.290989	0.120635	0.899602
LOC410875	0.421289	0.338413	0.6191	0.301308	0.522141	0.550217
LOC410876	0.0800412	0.046835	0.00893643	0.124356	0	0.154226
LOC100576403	0	0	0	0	0	0
LOC410877	0.597611	0.378031	0.5049	0.767117	0.377552	0.710947
LOC550806	0.496651	0.585032	0.737307	0.529373	0.611695	0.512848
LOC551801	0.925203	0.876579	0.816365	0.950803	0.798797	0.654359
LOC726899	0.155998	0.115642	0.154603	0.162015	0.0248177	0.0604659
LOC726924	31.1063	30.6703	24.2143	25.9415	39.9534	40.6308
LOC551711	0.455974	0.187668	0.274123	0.379139	0.152378	0.446451
LOC100576433	0.133491	0.382145	0.0446169	0.21422	0.0573281	0.691578
LOC411671	0.142747	0.257215	0.191711	0.319622	0.166519	0.133001
LOC726956	1.45471	0.939043	1.34467	1.41412	0.698013	0.506837
MT-LOC413186	1.25044	1.10594	0.745598	1.0831	0.794794	0.788601
LOC100578356	0.27502	0.180175	0.126103	0.333717	0.114739	0.0490677
LOC100577827	0.111329	0.219914	0.0807367	0.0488298	0.412307	0.369734
LOC113219427	0.0752547	0.0708292	0	0.143491	0.154506	0.274278
LOC107964072	0.040138	0.118893	0	0.113125	0.240552	0.247619
LOC100577670	0.568495	0.867301	0.557528	0.258119	0.438967	0.342873
LOC100576284	0	0.0214344	0	0	0	0
LOC100578730	0	0	0.0373772	0	0	0
LOC726987	0	0.0763637	0	0	0.0285435	0
LOC100577255	0	0	0	0	0	0
LOC102656630	0	0	0	0	0	0
LOC410872	0.275177	0.239019	0.138211	0.275353	0.0567118	0.165391
LOC410871	0.424632	0.316203	0.443486	0.523946	0.271576	0.113776
LOC724187	0	0.0437354	0	0.0135864	0	0
LOC551364	0.0443282	0.192101	0.116993	0.0565471	0.0764617	0.196552
LOC100577749	0	0	0	0	0	0.0706414
LOC410870	0.0359039	0.00838515	0.0390686	0	0	0
LOC408691	1.09718	1.31235	1.29548	0.75658	0.867322	0.758774
LOC410869	0.876828	0.717936	0.875133	1.2989	0.594687	0.585537
LOC100578833	0.177359	0.0449896	0.152479	0.147081	0	0
LOC724507	0	0.0413405	0.0242357	0.0975846	0	0.0278552
LOC410867	2.16973	3.09872	2.69623	2.69603	3.06223	2.74136
LOC113218589	0.188788	0.122752	0.267508	0.338305	0.0306507	0.076804
LOC408690	0.504581	0.47498	0.517078	0.516236	0.308183	0.315928
LOC100578801	0.0445115	0.0615847	0.114857	0.0481466	0.0300309	0.11302
GeneID-408689	5.26837	4.17083	4.7821	4.28479	2.91593	6.93978
LOC551008	0.0615766	0.123173	0.065156	0.0946888	0.098206	0.168329
LOC100578691	0.155894	0.148748	0.1675	0.245416	0.0999832	0.110409
LOC107964104	6.08728	4.34866	6.37284	5.1303	5.58301	10.713
LOC102655330	0.0288509	0	0	0	0.0321275	0
LOC113218587	0	0	0	0	0.0196361	0
LOC410866	1.29648	1.13871	0.547991	0.719096	0.368474	0.467971
LOC724851	0.6365	0.640918	0.461535	0.429436	0.797941	0.415872
LOC113219429	0.0367599	0.011873	0.100196	0.0285975	0	0
LOC410865	0.57003	0.651748	1.24581	0.757543	0.368977	0.218242
LOC410864	0.974438	0.761624	1.17984	1.0205	0.659416	1.51483
LOC410863	0.545536	0.379277	0.660639	0.35867	0.291204	0.334979
LOC100577605	0	0	0	0	0	0
LOC102654905	0	0	0	0	0	0
LOC100578478	0.147487	0.0865641	0.119171	0	0.0079721	0
LOC410862	0.123644	0.198768	0.11892	0.0583564	0.15015	0
LOC102654726	0	0	0	0	0	0
LOC408688	0.456365	0.539638	0.431233	0.553074	0.389894	0.162846
LOC551914	0.679614	0.640876	0.819714	0.823909	0.825913	1.41997
LOC410860	0.280083	0.356081	0.194587	0.157376	0.149071	0.0958807
LOC408687	0.157091	0.233608	0.248117	0.274926	0.112113	0
LOC100578213	0.0264861	0.0197341	0.023601	0.0213774	0.110928	0
LOC107964035	0.184535	0.13754	0.121851	0.224568	0.137095	0.175743
LOC725143	0.710644	0.565889	0.82505	0.679224	0.640127	0.510168
LOC107966085	0	0	0	0.0305657	0	0
[truncated: 9,771 more rows]

## Sheet: Surface glia
GeneID	Forager_rep1	Forager_rep2	Nurse_rep1	Nurse_rep2	Queen_rep1	Queen_rep2
LOC551580	0.326463	0.254703	0.416592	0.371805	0.254469	0.333927
LOC551555	2.39582	2.0208	1.70792	1.92551	1.36795	1.52398
LOC726347	0.453515	0.33624	0.268909	0.264981	0.205865	0.150848
GeneID-409940	0.82193	0.862383	0.584415	0.686534	0.551726	0.404975
LOC726145	0.27932	0.219898	0.321894	0.332684	0.16866	0.161154
LOC551448	0.702443	0.715205	0.852279	0.966033	0.481256	0.458499
LOC410665	0.30516	0.291807	0.34905	0.315013	0.14697	0.208075
MT-LOC408567	0.529339	0.658574	0.567378	0.545628	0.37838	0.41745
LOC107964061	0.895438	0.878149	1.39423	1.23133	0.769414	1.0032
LOC107964068	0.0133978	0.0337817	0.0302067	0.0297796	0.049263	0.0648993
LOC113219112	0.194875	0.158603	0.199337	0.211006	0.15901	0.137042
LOC726450	1.37706	1.5371	1.75922	1.82294	1.83785	1.56131
LOC107964063	0	0.00915569	0.0117018	0.0021963	0	0
MT-LOC113219111	0.328611	0.357674	0.286228	0.28283	0.306609	0.38323
LOC410664	0.505792	0.566058	0.542749	0.549683	0.474038	0.542328
LOC408565	0.85172	0.96037	0.841347	0.920561	0.677552	0.588681
LOC410663	0.382948	0.331647	0.29045	0.306562	0.182674	0.297421
LOC113219398	0.102477	0.111958	0.217974	0.128846	0.0547439	0.113144
LOC726544	1.08823	0.80022	0.87397	0.891127	1.04154	0.61322
LOC410772	0.133948	0.117061	0.0997047	0.170028	0.0588985	0.0886764
LOC551203	1.0689	1.2409	1.38326	1.44507	1.1155	0.83322
LOC100578621	0.593258	0.571972	0.484416	0.465992	0.288962	0.406769
LOC726446	0.146709	0.13307	0.0815611	0.058359	0.126065	0.0573385
LOC100578600	0.263707	0.172321	0.253321	0.209761	0.288592	0.225427
LOC410771	0.327389	0.238281	0.328501	0.363234	0.396893	0.509943
LOC100578571	0	0.00127954	0.0110692	0.00810707	0.0106034	0.0114484
LOC102654047	0.0053661	0.00233385	0	0.00180586	0	0
LOC100577692	1.37537	1.31485	1.40979	1.77523	1.46034	1.60923
LOC107965716	0.0238377	0.0301757	0.0206879	0.0322998	0.0408313	0.0668055
LOC410769	0.616824	0.631542	0.816441	0.7429	0.674762	0.650311
GeneID-100216325	1.93337	2.01783	3.13654	2.57765	4.71426	3.27021
LOC113219286	0	0	0	0.0019473	0	0
LOC100578334	0	0	0	0	0.0102845	0
LOC726756	0.972706	0.905669	0.978872	1.1512	1.05283	1.09911
GeneID-410767edd9	1.09315	1.26024	1.34218	1.50804	1.20548	1.66938
GeneID-100629079	0	0.00486885	0	0	0	0
LOC726609	2.70003	2.78952	3.35041	3.14406	1.84393	2.49741
LOC726788	0.709453	0.649717	0.610554	0.708257	0.603822	0.947299
LOC100578031	0.981162	0.864616	1.03059	1.23275	1.36002	0.977929
LOC107966044	0.0774799	0.0462229	0.148044	0.0825413	0.127604	0.0738269
LOC410766	1.47891	1.37605	1.54699	1.51505	1.02856	0.979251
LOC551646	0.615721	0.642855	0.576628	0.641581	0.607929	0.403769
LOC113219417	0.256368	0.206406	0.192985	0.191559	0.141221	0.229285
LOC113219404	3.22671	2.81665	2.67615	2.67941	2.49414	2.06978
LOC551678	1.1983	1.18761	0.914033	0.872664	1.01566	0.954211
LOC726886	0.0553569	0.0911539	0.128143	0.0748749	0.0949497	0.054187
LOC100577848	0.044649	0.0374265	0.0271061	0.0150701	0.028727	0.00236932
LOC113219278	0.147851	0.150799	0.0611786	0.0803505	0.0358377	0.0518081
LOC408626	0.915979	0.806279	0.667123	0.793403	0.786107	0.706061
LOC102655614	0.135611	0.0631378	0.0514581	0.0500252	0.032855	0.0346185
LOC726912	0	0.00271564	0.0275427	0.00231531	0.00558617	0
LOC102655442	0.0106397	0.00497919	0.00709857	0.00190616	0.00367631	0.0017577
LOC107965930	0.0130178	0.0113987	0.0214242	0.0412604	0.00899192	0.0232954
LOC113219285	0.0220291	0.0272671	0.0300697	0.0337793	0.00141927	0
LOC100576602	0.077617	0.12449	0.0814138	0.0519116	0.0653409	0.00928009
LOC113218530	0.00259095	0.00200453	0	0	0	0.0198779
LOC100576537	0.0148822	0.0248311	0.0223054	0.012644	0.0201612	0.046451
LOC100576700	0.591749	0.585496	0.42212	0.529173	0.508327	0.512058
LOC113219393	0.0216743	0.00540095	0.00738498	0.00832812	0	0.0108257
LOC102653619	0.0856022	0.0770511	0.0473529	0.0507514	0.0743663	0.0369308
LOC107963981	0	0.001323	0.00119838	0.00193197	0.00570577	0.00200981
LOC724948	0.930625	0.679723	0.815805	0.897625	0.657586	0.771879
LOC100576789	0.0515011	0.0503389	0.0611678	0.0555052	0.0339812	0.0554289
LOC113219394	0.129859	0.0608731	0.11081	0.0912241	0.120254	0.175122
LOC100576820	0	0.00161723	0.00157446	0.0113641	0.0239554	0.0079623
LOC724874	0.013058	0.0471271	0.0674198	0.0308575	0.0367424	0.0931756
GeneID-751098	0.0591289	0.0776995	0.0748318	0.114253	0.0946988	0.0831383
LOC113219395	0.00749422	0.00922956	0.0330321	0.0183399	0.0596553	0.00419585
LOC410763	0.203014	0.320435	0.396851	0.349678	0.226131	0.311259
MT-LOC100576088	0.366118	0.30067	0.402879	0.304981	0.268599	0.302544
LOC410765	0.129979	0.0845607	0.128281	0.113866	0.0645535	0.133514
LOC113219396	0.691354	0.899924	0.78028	0.780314	0.756738	0.602391
LOC408625	0.149634	0.111856	0.127979	0.133185	0.117882	0.091289
LOC113218523	2.31536	2.39517	2.26057	1.96549	1.68265	1.33616
LOC102654759	0.0302796	0.0281019	0.0338006	0.0238265	0.0286688	0.010206
LOC113219182	0.0656554	0.128861	0.0852819	0.104238	0.0229044	0.00768605
LOC724679	0.297654	0.287971	0.27193	0.304578	0.376407	0.250147
LOC102654998	0.0842897	0.0566063	0.0372987	0.0393567	0.0303884	0.0122255
LOC409327	2.58722	2.35473	2.23826	2.16428	1.92185	1.4878
LOC113219405	0.0623735	0.0525199	0.042616	0.0598217	0.0314265	0.00856294
LOC724537	0.735851	0.796466	0.675787	0.723518	0.717107	0.717226
LOC102655107	0.0135158	0.0114549	0.0379916	0.00835725	0	0.00586401
LOC409620	0.445595	0.502032	0.547099	0.458285	0.310083	0.371338
LOC100577325	0.883253	0.919815	0.705398	0.923706	1.02088	0.656546
LOC113219401	0	0	0	0	0	0
LOC551204	0.813979	0.746349	0.914552	0.838846	0.855985	0.682497
LOC724372	0.31696	0.378976	0.323692	0.42106	0.358338	0.342473
LOC725343	0.370628	0.33052	0.298714	0.386394	0.233297	0.249041
LOC725306	0.915026	0.998667	0.900152	0.989329	1.02896	0.692545
MT-LOC409930	3.93065	4.00258	3.52784	2.94571	2.20655	4.03845
LOC409931	0.315212	0.306367	0.570315	0.400456	0.463881	0.587811
LOC107964458	0.00203733	0.00105477	0	0	0	0
LOC100578066	0.277777	0.225069	0.360647	0.244246	0.326299	0.40044
LOC107964442	0.0459081	0.037832	0.00813743	0.0228643	0.00649797	0.00183697
LOC113219207	0	0	0.00535118	0.0037057	0	0
LOC113219214	0.0136142	0	0	0.00128643	0.00876851	0
LOC411665	0.430003	0.369507	0.61672	0.577162	0.552597	0.618676
LOC102655805	0.0157762	0.00319735	0.0113752	0.00878124	0.0446907	0.0270504
LOC102655775	0.0101574	0.00253164	0.0011569	0.00204363	0.00443275	0
LOC102655747	0.0328534	0.0267921	0.0284378	0.0269877	0.0362152	0.0949143
LOC102655720	0.0129798	0	0.00833488	0	0.0118261	0.0359728
LOC102655652	0.139735	0.147875	0.233821	0.203996	0.295212	0.275946
LOC100578187	0.591028	0.665571	0.713817	0.927919	0.892779	0.887868
LOC102656449	0	0	0.00298699	0.00243403	0	0
LOC725041	0	0	0.00281976	0	0	0
LOC100578245	0.149512	0.0706912	0.121922	0.0883838	0.0868671	0.103766
LOC409852	0.0237887	0.0167153	0.0100119	0.0151113	0.0250099	0.00792023
LOC102656644	0	0	0.00390897	0	0	0
LOC413835	1.91491	1.81753	1.49038	1.51469	1.00902	1.14528
LOC413834	1.87275	1.78924	2.32235	2.21228	1.8329	2.03622
LOC409999	0.291183	0.28876	0.438093	0.323276	0.249481	0.376071
LOC727331	0.474311	0.628613	0.535581	0.614821	0.464279	0.388001
LOC412118	1.60374	1.61377	1.45765	1.59767	1.27951	0.88131
LOC726902	1.14458	1.05748	1.83028	1.35318	0.955237	1.48202
LOC552064	1.03384	1.02339	1.14985	1.02921	0.95182	0.905563
LOC409479	4.41313	5.01819	5.71783	5.57642	4.81184	7.87449
GeneID-413609	0.370359	0.350126	0.427448	0.3412	0.309354	0.257483
LOC552163	1.06103	1.0786	1.14935	1.17974	0.804227	0.90113
LOC727019	0.470327	0.457021	0.56543	0.523953	0.374347	0.432752
LOC100578696	0.0560474	0.0855561	0.159851	0.154889	0.118881	0.10701
LOC412925	0.0213346	0.0519887	0.0275554	0.0529121	0.0525916	0.0219334
LOC411675	1.4899	1.70177	1.44232	1.60138	0.884658	0.691235
MT-LOC411808	0.628933	0.740306	0.703539	0.824624	0.794486	0.503287
LOC725638	0.338616	0.423276	0.503151	0.446166	0.282559	0.37752
LOC724901	0.445908	0.433693	0.454926	0.60266	0.441151	0.42915
LOC551574	1.17806	1.27294	1.42315	1.35905	1.40164	1.68667
LOC412610	0.578636	0.455316	0.448864	0.638048	0.399387	0.493302
LOC413784	2.40948	2.13903	1.88328	1.98488	1.12551	1.52052
LOC102655618	0.293572	0.359616	0.288459	0.433445	0.308448	0.436739
MT-LOC412473	0.498058	0.518878	0.714464	0.551405	0.53518	0.757957
LOC550706	0.522529	0.555361	0.521566	0.667444	0.851399	0.61871
LOC725378	1.42616	1.1441	1.03821	1.11159	1.20057	0.985744
GeneID-727422	0.576703	0.592624	0.486408	0.563218	0.424928	0.352056
LOC725884	5.18777	5.94228	7.13515	6.04227	10.8996	16.5845
LOC550716	3.14507	3.36299	3.01061	3.43363	2.9437	2.61708
LOC727419	0.102768	0.136152	0.0962139	0.217164	0.0742489	0.128181
LOC408624	0.828298	0.891629	0.875921	0.899972	0.773858	0.821439
LOC551279	0.616757	0.641231	0.832675	0.933424	0.715935	0.739503
LOC724238	0.578015	0.536567	0.352849	0.338001	0.440166	0.343898
LOC107964165	0.0700977	0.0274574	0.0780766	0.0642507	0.122193	0.044156
LOC100576540	0.0186791	0.0066825	0.0124765	0.008087	0.0117554	0.0150091
LOC102655654	0	0	0	0	0	0
LOC724331	0.67777	0.528942	0.540662	0.49777	0.63888	0.668005
LOC551450	1.53728	1.16817	1.42576	1.50874	1.24912	1.50465
LOC100578309	0.0111796	0.0280803	0.0767787	0.0581959	0.0856166	0.02035
LOC552162	0.147505	0.164372	0.2025	0.216561	0.0997259	0.102984
LOC726235	0.577928	0.42182	0.316023	0.52291	0.21333	0.304528
LOC412000	0.751088	0.651584	0.660683	0.584664	0.265366	0.518961
LOC726291	0.402384	0.454356	0.475884	0.469943	0.405954	0.450965
LOC100578472	0.449127	0.352716	0.50552	0.474277	0.456253	0.358368
MT-LOC726316	1.74254	1.83051	1.43515	1.54064	1.10484	1.65715
LOC411985	1.63575	1.36514	1.4729	1.52478	1.42901	1.0864
LOC412578	0.161145	0.185581	0.207326	0.224656	0.0984337	0.189496
MT-LOC102655778	0.301265	0.301813	0.291735	0.307638	0.293426	0.394564
LOC725647	4.56312	5.28438	5.31143	4.60998	4.61071	8.03646
LOC412834	0.482225	0.378124	0.488681	0.513164	0.501278	0.62637
LOC408623	6.57044	6.55684	5.36367	6.05895	5.51002	4.26239
LOC410761	0.0105122	0.00979544	0.0129841	0.00406996	0.0192393	0
MT-LOC113219103	0	0	0	0	0	0
LOC100576147	0.00305119	0.00949828	0.00792649	0.0142708	0.010891	0
LOC724992	0.64495	0.567918	0.652025	0.691153	0.530915	0.879769
LOC410758	2.78176	2.86785	2.58786	2.80369	2.22186	1.62952
LOC410757	0.236076	0.232895	0.176569	0.216228	0.118242	0.128324
LOC408622	1.66388	1.82008	2.29373	1.41618	1.27138	3.64211
MT-LOC725922	0.246752	0.270256	0.163439	0.180539	0.323337	0.570767
LOC411968	0	0.00183991	0	0	0.0153273	0.00277591
LOC102654966	0	0	0	0	0.00308688	0.0130835
LOC725982	0.388008	0.407112	0.289191	0.373895	0.417284	0.323613
LOC726015	0.00573531	0.0159259	0.0222411	0.0148734	0.0371371	0.0190103
LOC727399	2.75719	2.47182	2.03601	1.79149	2.3068	1.70778
LOC113219421	0	0.00500304	0.00624624	0	0	0
LOC102655185	0.0928492	0.0584681	0.0633909	0.120003	0.022674	0.00903342
LOC113219135	0.0159356	0.0136453	0.00614482	0.00497262	0.00938453	0
LOC102655581	0.264016	0.269785	0.182797	0.272474	0.0991894	0.186592
LOC107965102	0.0226199	0.00916233	0.0304144	0.0131882	0.0546128	0.078838
LOC726810	0.00354011	0.0260764	0.0342926	0.0232573	0.0509384	0.03029
LOC100578752	0.352549	0.247505	0.31341	0.303166	0.309308	0.245361
LOC552366	0.00585771	0.00303071	0.00284758	0.00809229	0.00544883	0
LOC412017	0.156215	0.103785	0.0858282	0.0981915	0.211255	0.119104
LOC412016	0.30401	0.216279	0.226217	0.203425	0.370826	0.424031
LOC113218608	0.00636574	0.0248026	0.0416656	0.0183033	0.0155951	0.0214623
LOC409780	2.33239	2.30153	1.99894	1.79535	2.13203	1.87958
LOC102656720	0.00628558	0.00509173	0.0104949	0.00235161	0.0151905	0
LOC102656333	0.01074	0.00190289	0.00978002	0.0176754	0	0
LOC100577895	0	0.00170832	0	0.00735266	0	0
LOC100578042	0	0	0	0	0	0
LOC408618	1.80577	1.47453	1.75606	1.82311	1.78639	1.66547
LOC102654856	0.0097924	0.0188001	0.00418864	0.0224565	0.0030011	0.00842272
LOC102655012	0.0178871	0.0348837	0.0213526	0.0276479	0.0224002	0.0104098
LOC102656903	0.0466142	0.0690863	0.041955	0.0616437	0.00609327	0.0153044
LOC102656828	0.0116726	0.0275664	0.0574469	0.0174979	0.00816509	0.00297239
LOC107965033	0.0273926	0.0421368	0.0471743	0.0243594	0.00558382	0
LOC113218984	0.0819954	0.0790115	0.0675087	0.073534	0.0210513	0.0432506
LOC724233	2.76064	3.05493	3.21137	3.39334	3.78662	5.62716
LOC408619	0.469357	0.578796	0.460924	0.519218	0.348753	0.352636
LOC408620	0.418491	0.407185	0.291597	0.345562	0.400114	0.486452
LOC102653658	0.0344747	0.0291964	0.00750668	0.0273525	0.0307998	0.218281
LOC408621	0.674919	0.776667	0.763676	0.695539	0.757499	0.795741
LOC102653893	0.155505	0.129663	0.17809	0.207745	0.0612335	0.0885787
LOC412319	0.114414	0.0923614	0.100716	0.0951511	0.141751	0.0884424
LOC113218842	0.0214889	0.0275654	0.0325756	0.0241286	0.0205099	0.006777
LOC724535	5.68141	5.74611	6.1969	5.85105	4.19203	4.11284
LOC102653954	0.0421203	0.0475502	0.0758933	0.0745892	0.0366594	0.0723055
LOC102653920	0.0685498	0.0404378	0.0383101	0.0296966	0.00935043	0.02152
LOC107964158	0.01041	0.013098	0.0144706	0.0165501	0.0451549	0.0674008
MT-LOC551321	0.527706	0.56551	0.647995	0.669133	0.412911	0.689414
LOC724720	1.39851	1.3452	1.08506	1.1748	0.794685	1.00693
LOC102654159	0.526221	0.562936	0.619249	0.634607	0.309016	0.504753
LOC724795	0.372127	0.364489	0.33459	0.340987	0.326541	0.39994
GeneID-551388	0.0109615	0.0143249	0	0.0129727	0.0260587	0.0284604
LOC411799	0.222222	0.241195	0.218013	0.240572	0.123385	0.102672
LOC414017	0.963264	1.16471	1.00956	0.975362	0.943821	1.0336
LOC552530	0.243344	0.19227	0.12449	0.159246	0.189655	0.0508152
LOC100577342	0	0	0.00350257	0	0.00481284	0
LOC102654398	0.900117	0.939647	0.982862	1.09515	0.541245	0.752936
LOC413244	0.0816777	0.0807302	0.080816	0.120785	0.0686228	0.0846734
LOC551531	0.433955	0.385003	0.404545	0.367322	0.407961	0.341032
LOC412107	0.0935087	0.100976	0.0862379	0.100022	0.0953438	0.0486665
LOC726685	1.23148	0.900603	0.980439	0.909156	0.909407	1.13953
LOC100578513	0.720828	0.729269	0.675447	0.872581	0.65502	0.628022
LOC409290	1.77029	2.05094	2.66919	2.676	2.66683	3.98278
LOC100577369	0.434275	0.500597	0.350068	0.50537	0.457755	0.634181
LOC107966055	1.41339	1.27324	1.21621	1.5733	1.1206	1.1953
LOC551842	0.385768	0.378535	0.449568	0.411815	0.354358	0.355342
LOC100577454	1.05103	1.13006	0.955468	1.17005	0.669494	0.839606
LOC551892	0.504986	0.521319	0.589978	0.532797	0.344799	0.487284
LOC551909	0.976134	0.983148	0.94799	1.12487	1.00129	0.974732
LOC107963991	0.461662	0.309397	0.397646	0.392574	0.343719	0.270596
LOC552083	0.425754	0.448634	0.412894	0.57094	0.455918	0.377985
LOC409584	2.08073	1.79684	1.62752	1.99173	1.64771	1.90833
LOC724578	0.206711	0.222402	0.242229	0.196772	0.165191	0.169272
LOC413437	0.0651074	0.093406	0.125946	0.13828	0.101131	0.0728335
LOC414038	0.884134	0.881975	0.817692	0.832482	0.847454	0.977338
LOC552602	0.862809	0.837456	0.835471	0.836211	0.680697	0.976648
LOC414037	0.116767	0.151737	0.182096	0.112721	0.169386	0.231848
MT-LOC552628	0.277009	0.312179	0.343039	0.330476	0.1643	0.271551
LOC725317	1.15057	0.875257	0.756343	0.899759	1.39646	1.21889
LOC552648	0.308121	0.203007	0.212274	0.274654	0.14028	0.260959
LOC725418	0.212705	0.307214	0.353326	0.274864	0.182452	0.27946
LOC413950	0.375286	0.451516	0.463589	0.410906	0.33644	0.391443
LOC107963979	0.00705083	0.00320833	0.00725139	0.00712668	0.028601	0
LOC102655724	0	0	0.00323923	0	0.00126967	0.00405288
LOC725532	0.00194753	0.00736223	0.00953207	0.0117463	0.0102124	0
LOC725574	0.035801	0.0107728	0.0150862	0.0254844	0.00253934	0.00584302
LOC100578104	0	0	0	0	0	0
LOC100578131	0	0	0	0	0	0
MT-LOC552676	0.437187	0.424362	0.391047	0.423783	0.376954	0.508091
LOC412511	0.997231	1.09722	1.6242	1.45454	1.08141	1.17456
LOC100578247	0	0.0026041	0.00422931	0.00634796	0.0497278	0.00403535
LOC113218578	0.00297178	0.00650585	0	0.0071781	0.0352743	0.00586028
LOC725720	0.043896	0.0158423	0.00939205	0.0142783	0.0238725	0.0446763
LOC102656395	0	0	0	0	0.00228505	0
LOC725745	0.428852	0.401301	0.41378	0.524548	0.634549	0.640758
LOC113219256	0.241982	0.277876	0.267976	0.295793	0.209095	0.139679
LOC725841	0.246761	0.270138	0.2906	0.210713	0.0986498	0.0863247
LOC412141	0.365289	0.4082	0.499475	0.362875	0.387057	0.449872
LOC102656812	0.112957	0.0615668	0.0286142	0.0614318	0.0417461	0.0548595
LOC551819	0.198316	0.204515	0.243408	0.295779	0.103626	0.0984978
LOC727479	0.343024	0.317251	0.384915	0.219285	0.0824644	0.0880013
LOC413303	0.127536	0.178657	0.258136	0.174943	0.131122	0.106619
LOC551443	0.12924	0.107167	0.0681948	0.0895944	0.170567	0.331407
LOC551411	1.63661	1.57502	1.53377	1.56501	1.41362	1.85425
LOC550789	0.307529	0.207655	0.477309	0.338483	0.396311	0.350151
LOC725816	0.36445	0.418562	0.359006	0.329013	0.606698	0.557248
LOC412282	1.45368	1.54549	1.53617	1.59657	1.43262	1.4674
LOC550903	0.506944	0.402375	0.329141	0.527827	0.402605	0.603373
LOC408616	1.8032	1.51285	1.47136	1.38734	1.39173	1.47406
LOC102654549	0	0.002336	0	0.0010122	0	0
LOC102654478	0	0	0	0	0	0
LOC102654454	0	0.00444759	0.00290444	0.0112235	0	0.0288232
LOC113219397	0.00305119	0.00179963	0.00531321	0	0	0
LOC102654413	0	0	0	0.00158383	0	0
LOC102654358	0.0183535	0.0372429	0.0317293	0.0372956	0.0221495	0.0146996
LOC100577822	0.0119944	0.00653002	0.0447136	0.0139025	0.104169	0.123468
LOC102654894	0.0267717	0.0277021	0.0294269	0.0238631	0.0160425	0.0498661
LOC113218819	0.0634929	0.0491386	0.0718442	0.0922263	0.00766936	0.0153505
LOC410754	0.59635	0.44997	0.461347	0.559538	0.358614	0.350385
LOC551383	0.416493	0.472894	0.443751	0.394373	0.340457	0.362847
LOC552743	0.213777	0.202	0.296582	0.237551	0.188669	0.123107
LOC107965891	0.199819	0.11943	0.0631745	0.118805	0.118621	0.02644
LOC409517	1.65824	1.86396	1.82611	1.93663	1.44869	1.9756
LOC412528	0.513766	0.479341	0.511468	0.456068	0.428756	0.335002
LOC408615	0.193578	0.281042	0.489167	0.458896	0.457257	0.414972
LOC551202	0.231815	0.257267	0.316667	0.297997	0.22633	0.342163
LOC410753	0.0890986	0.117537	0.14744	0.16918	0.118998	0.153975
LOC408614	6.92086	7.8986	6.80745	6.53106	5.06822	4.51003
LOC100578445	0.351439	0.359555	0.640416	0.687423	0.304234	0.192476
LOC410752	0.440632	0.417712	0.493959	0.513104	0.258824	0.385478
LOC410751	0	0.00331819	0.00637064	0.00417061	0.00938006	0.0136638
GeneID-408613	11.6856	12.6025	10.2223	11.7958	10.2944	8.13114
LOC107964984	0.0180124	0.0274225	0.00771011	0.0123123	0.00592515	0.00687824
LOC100577782	0.0385278	0.0303682	0.0032956	0.012757	0.0033463	0.0118687
LOC102655057	0.0078971	0.00668866	0.00315164	0.00265871	0.00652016	0
LOC412523	0.0498786	0.0707543	0.0483758	0.0616242	0.110324	0.0534927
LOC726298	0.10966	0.0748434	0.0624464	0.072194	0.0628221	0.102419
LOC113218896	0.0405041	0.0245613	0.009195	0.00663211	0.0118176	0.00766452
LOC100577655	0	0	0	0	0	0.00394702
LOC102654581	0	0	0	0.00102284	0	0
LOC107966071	0.0124739	0.0195964	0.00961731	0.0149211	0.0174901	0.0206894
LOC413735	0.171208	0.265979	0.309907	0.31421	0.256141	0.3591
LOC726221	1.40173	1.48586	1.46061	1.44506	1.01588	1.7599
LOC410043	1.38847	1.48991	1.40575	1.61963	1.50275	1.71562
LOC409468	0.815315	0.735688	0.494043	0.352082	0.354053	0.255329
LOC102653866	0.0683036	0.0797554	0.0953579	0.0867761	0.0559825	0.078839
LOC726449	0.0433922	0.0917704	0.0549906	0.138636	0.0576502	0.0938051
LOC552636	0.127661	0.242984	0.19232	0.191785	0.142075	0.175497
LOC726088	1.19801	1.09333	1.15305	1.33402	1.10241	1.17289
LOC412397	0.393727	0.538048	0.495711	0.481354	0.319824	0.404051
GeneID-412285	0.0198654	0.0248153	0.0396705	0.0267564	0.0176111	0.0382264
LOC100578115	0	0	0	0	0	0
LOC409417	1.64299	1.74576	1.51281	1.59518	1.73396	1.75031
GeneID-409418	19.7186	19.3826	36.7351	40.4315	15.1515	21.7638
LOC727596	0.114976	0.170707	0.175472	0.175953	0.170859	0.0774751
GeneID-409798	2.27772	1.79401	1.23519	0.861008	0.357262	0.329733
LOC724192	2.86523	2.85769	2.77727	2.91674	3.72107	2.83356
LOC100577977	0.00877172	0.00874569	0.0118564	0.00707719	0.00434075	0.00277762
LOC107964644	0.010964	0.0305859	0.0230999	0.0218251	0.0216156	0.00227389
LOC102656214	0.0481816	0.0407239	0.0324544	0.0536661	0.0479988	0.0385342
LOC410034	0.325202	0.260503	0.293928	0.304894	0.268994	0.356621
LOC724280	0.564828	0.557208	0.523365	0.629447	0.676239	0.814353
LOC410033	0.891488	0.712318	1.0564	1.14768	0.729732	0.952027
LOC724327	0.0989327	0.05822	0.0735622	0.104997	0.0794076	0.0891765
GeneID-410032	1.60047	1.41169	1.36106	1.42377	1.95656	1.95156
LOC102655811	0	0.000947076	0.00615404	0.0146845	0.0109493	0.00216941
LOC413693	0.0520591	0.053125	0.0720604	0.0990819	0.0366887	0.0467709
LOC100576321	1.59967	1.36671	1.30046	1.28443	1.03483	1.03733
LOC411794	1.19679	0.906406	0.976156	1.13444	0.669077	0.90649
LOC412190	0.366231	0.395581	0.55225	0.477422	0.489405	0.540506
LOC102655540	0.126013	0.110656	0.12569	0.0830803	0.0685022	0.090872
LOC412189	0.877696	0.812877	0.753416	0.837646	0.623504	0.752432
LOC409383	1.63875	1.43306	1.62803	1.79517	1.58436	2.26831
LOC102655045	0.00753157	0.00953674	0.0305227	0.0314256	0.0019016	0.0206158
LOC107964624	0	0	0	0	0.00436568	0
LOC113219263	0.00517007	0	0	0.0012072	0.004345	0
LOC102655229	0.0389134	0.0173701	0.00901646	0.00511175	0.0199561	0
LOC107964619	0	0	0	0	0.00333405	0.00208282
MT-LOC102655391	0.0162718	0.00635783	0.0143024	0.00587576	0.0236475	0.0424807
LOC102655431	0.00572342	0	0.00267655	0.000891387	0	0.00564511
LOC551556	0.0872175	0.102679	0.0980835	0.115965	0.345362	0.085417
LOC409053	9.15477	8.48725	7.68315	7.45484	8.88311	7.89406
LOC411408	0.188058	0.332715	0.281569	0.320517	0.181875	0.146391
LOC107964618	0.0298037	0.0315659	0.0461085	0.0546082	0.0279691	0.0432385
LOC411407	0.291809	0.358258	0.485365	0.448813	0.210441	0.430909
LOC411406	0	0.00408513	0.0149255	0.00275853	0.0129429	0
LOC107964596	0.00870959	0.00698007	0	0.00947388	0.0231922	0.00212274
LOC100576547	0.00323537	0.0178537	0.0334293	0.0146803	0.0328268	0.00399181
LOC107964593	0.0018145	0	0	0	0.00175064	0.0023601
LOC411405	0	0	0	0	0.00278635	0
LOC413346	0	0	0.00743633	0.00250075	0.00374009	0
LOC551761	0	0	0	0	0	0
LOC100576126	0	0	0	0	0	0
LOC113219420	0	0	0	0	0	0
GeneID-725384	0.00709806	0.0178354	0.0157058	0.0213117	0.00457939	0.00212274
LOC725345	0.072861	0.0327146	0.0286018	0.0481133	0.0092063	0.0747241
GeneID-406080	0.270309	0.218401	0.151785	0.133973	0.12411	0.270044
GeneID-100188973	0.121996	0.0946728	0.133387	0.105441	0.070739	0.0685617
LOC725419	2.4692	2.35882	2.6216	2.39596	1.94427	1.84148
LOC725455	0.0352555	0.0187681	0.0254714	0.0113691	0.0469104	0.0191832
LOC550785	35.8947	37.9679	43.8891	42.3032	33.7773	39.0539
LOC102653822	0	0.00319771	0.00722304	0.0072933	0.00477054	0
LOC100576291	1.27133	0.902659	0.767769	0.65572	0.840934	0.592308
LOC100578458	0.0422666	0.090003	0.0574271	0.0432028	0.0725816	0.0243895
LOC102656923	0.00590692	0.00919474	0.0102638	0.00936744	0.010452	0.00527466
LOC411600	0.561087	0.545723	0.47044	0.395205	0.649942	0.37812
LOC725606	0.00741554	0.00512388	0	0.0099123	0.0143113	0.00592658
LOC113218708	0.0562653	0.0611554	0.0756936	0.0461601	0.0774448	0.0518449
LOC410749	0.320226	0.385311	0.263203	0.333617	0.304135	0.348013
LOC725682	0.0112331	0.00640815	0.0154382	0.0219781	0.0725605	0.0531681
LOC100578378	0.0120082	0.00930939	0.0231538	0.00744968	0.0151365	0.0144749
LOC725746	0.258397	0.33169	0.610655	0.516857	0.291077	0.316282
LOC552038	0.52583	0.443592	0.488341	0.563628	0.461124	0.576898
LOC412287	1.21532	1.10149	2.17324	2.23444	0.696797	0.901342
LOC552316	1.19311	1.28385	0.604969	0.697432	0.885993	1.54864
LOC552294	3.2692	3.36935	3.37763	3.71842	3.60339	4.45584
LOC411372	0.222076	0.230647	0.204885	0.283912	0.277439	0.237558
LOC725920	0.036555	0.0173098	0.0654266	0.0304737	0.00566101	0.0280868
LOC725945	0	0.00237619	0	0	0	0.0039547
LOC552206	1.90783	1.94113	1.53128	1.57861	2.16853	1.85998
LOC552187	1.47683	1.29712	1.066	0.912176	1.70575	0.79933
LOC113219400	0.0497981	0.017164	0.0138592	0.0112113	0.0533099	0.031928
LOC102655490	0	0.0041817	0	0	0	0
LOC100578285	0.039948	0.0558041	0.00996546	0.0100438	0.0577627	0.0138036
LOC113219388	0	0.00718354	0	0.0064465	0.00865562	0.00593546
LOC100577585	0.0431578	0.0065187	0.00816399	0.0130581	0.00927303	0
LOC409807	0.0466347	0.0268965	0.00551011	0.0145044	0.0920182	0.026787
LOC100578978	0.0018145	0.00173064	0.00635306	0.00105006	0.00210893	0
LOC107964341	0.268738	0.212947	0.221401	0.148868	0.119306	0.0422476
LOC100579018	0	0	0	0	0	0
LOC726119	0.032832	0.0212163	0.0357326	0.0445852	0.0817152	0.050888
LOC113219389	0.00569803	0	0.00139742	0.0048111	0.0281978	0.0103506
LOC107964337	0	0.00360962	0	0	0.0167254	0.00791907
LOC503505	2.24847	2.1565	2.80064	3.16288	4.24265	2.96177
LOC107964344	0.0951956	0.0718514	0.0494086	0.0829422	0.0302076	0.0332346
LOC102656044	0.0224319	0.00469319	0.0230816	0.020136	0.00596317	0
LOC113219390	0.0887067	0.0624341	0.0629732	0.0496063	0.016624	0.0133731
LOC113219391	0	0	0.00157446	0	0	0
LOC552117	0.594083	0.618491	0.719291	0.791172	0.614143	0.807122
LOC412103	2.18902	2.15621	1.50055	1.82504	1.24014	1.524
LOC100576164	0.0255606	0.0277815	0.0484763	0.0553684	0.0254324	0.0310147
LOC100576139	0.174402	0.144209	0.0842509	0.137862	0.055926	0.103657
LOC414021	1.71045	1.69574	1.0466	1.21614	0.871879	0.840396
LOC102654917	0.0601716	0.0389386	0.0289473	0.015264	0.0109463	0.0228544
LOC100579059	0.282653	0.222912	0.168677	0.241609	0.130086	0.0984333
LOC102654976	0.00519478	0.00449735	0.00356555	0.0031071	0.023585	0
LOC113219329	0	0.00331266	0.00326014	0.00309471	0	0
LOC102655032	0.0134837	0.00613167	0.0324333	0.0128114	0	0.049945
LOC113219344	0.0143922	0.00771031	0.00463524	0.00306366	0.00311974	0.00280522
LOC102655155	0.0653865	0.0408713	0.0621396	0.0657393	0.0423142	0.0504258
LOC414022	1.71623	1.69043	1.23459	1.76679	1.36175	1.54519
MT-LOC725040	0.451276	0.382454	0.560461	0.512426	0.318859	0.256263
LOC410070	3.57817	3.24609	3.22078	2.99655	2.86218	2.43779
LOC410071	1.20203	1.08479	1.49878	1.53627	1.04778	1.02021
GeneID-413803	0.271579	0.180222	0.271467	0.192836	0.162293	0.166095
LOC113218825	0	0.00129751	0.00198081	0	0	0.0025378
LOC100577039	0	0	0.0090989	0	0.00450852	0.00881916
LOC412458	0.262697	0.456628	0.345011	0.297934	0.399203	0.167319
LOC724721	0.0447247	0.0346687	0.0388658	0.0367666	0.0277718	0.102262
LOC412829	0.016255	0.0087459	0.0373314	0.00999899	0.00397954	0.0108286
LOC724634	4.71692	4.52118	3.89433	4.21591	3.49356	3.78698
LOC409360	0.223901	0.31929	0.369825	0.36415	0.355425	0.376821
LOC724585	0.55936	0.452473	0.480202	0.471235	0.42058	0.497658
LOC724536	0.565901	0.439553	0.453102	0.506237	0.391677	0.497768
LOC409520	0.387592	0.396221	0.334501	0.361746	0.321213	0.258886
LOC412546	0.543851	0.534205	0.520118	0.549436	0.41839	0.552086
LOC724455	0.4574	0.402803	0.512222	0.400421	0.316336	0.344934
MT-LOC412212	0.461504	0.425208	0.661003	0.67828	0.468811	0.413757
LOC107965181	0.0316192	0.0360098	0.0378597	0.088971	0.0628327	0.0653789
LOC409527	0.781959	0.756733	0.659414	0.703119	0.707472	0.718476
LOC413868	1.98119	2.36735	2.7067	2.39583	2.79193	4.79856
LOC551974	0.87669	0.853022	0.75477	0.861588	0.477934	0.678331
LOC552001	0.0369315	0.0368945	0.0502839	0.0411118	0.0318172	0.0632139
LOC102656856	0.0261598	0.0186667	0.024097	0.0176762	0.00144566	0.0251861
LOC413867	1.28134	1.36574	1.54068	1.37566	1.15483	1.70436
LOC552052	0.532689	0.541619	0.666614	0.679029	0.552257	0.775236
LOC727074	0.593129	0.385835	0.576222	0.464698	0.334563	0.486164
LOC727079	0.082072	0.108981	0.0688379	0.122356	0.150991	0.0930698
LOC100578907	0.538871	0.453567	0.427557	0.472677	0.494198	0.56522
LOC727087	0.263719	0.194975	0.232083	0.331471	0.280417	0.183956
LOC412480	0.561127	0.493729	0.53232	0.476434	0.521186	0.472483
LOC727539	0.772918	0.71367	0.782351	0.955794	0.440584	0.273733
LOC727538	0.501315	0.449229	0.633348	0.518877	0.629437	0.503421
LOC724115	0.401034	0.343638	0.37268	0.470755	0.256679	0.259454
LOC724144	0.586394	0.646831	0.704459	0.495312	0.391181	0.48935
LOC551154	1.50045	1.61358	2.26361	2.23703	1.6966	2.37224
LOC724234	0.249773	0.193003	0.260184	0.241641	0.226479	0.166288
LOC409957	6.808	7.13721	5.77875	5.88088	7.3581	5.47835
LOC724328	0.288823	0.268463	0.28741	0.213561	0.254537	0.219412
LOC100577254	2.16762	2.44937	1.89193	2.04388	1.47505	1.17296
LOC107965915	0	0	0	0.00127878	0	0
LOC102655946	0.0369591	0.0238474	0.022348	0.01632	0.0278689	0.044097
LOC102656017	0.0037637	0.0150591	0.0310653	0.0179934	0.00619281	0.023282
LOC100577291	0.0373767	0.0271278	0.0550304	0.0532771	0.0525785	0.0636273
LOC725775	0.12372	0.129146	0.159333	0.117809	0.162813	0.0551003
LOC100577384	0	0	0.00339593	0.00792692	0.00719577	0
LOC100576726	0.0143688	0.0290152	0.0277889	0.0200842	0.054607	0.0501145
GeneID-408611	0.362625	0.42429	0.356007	0.323482	0.326606	0.328333
LOC726243	0.501399	0.448338	0.728178	0.641741	0.535278	0.743002
LOC410743	0.0923497	0.0606449	0.0750981	0.0949924	0.0801328	0.0447658
LOC410744	0.00192914	0.0235567	0.0116926	0.0520248	0.0270222	0.0271659
LOC113219271	0.0590191	0.0247313	0.0745308	0.0477191	0.058944	0.0335428
LOC410745	0.0231705	0.0146483	0.0206955	0.0338695	0.0215316	0.00565585
LOC552457	0.0176838	0.0280544	0.052741	0.0702796	0.0462883	0.0157421
LOC410746	0.0270698	0.0480137	0.0795773	0.0655325	0.0489673	0.0106823
LOC552425	0.00808621	0.0216346	0.0363937	0.0199372	0.00206296	0.0244432
LOC410747	0.0948384	0.129633	0.104047	0.102603	0.0316383	0.058059
LOC552395	0	0.00333872	0.00709085	0.00866807	0	0.00614797
LOC410748	0.276426	0.314348	0.140723	0.225088	0.361919	0.221663
LOC113219272	0.0205196	0.069714	0.0511697	0.0489749	0.0520742	0.00243868
LOC107964221	0.409132	0.298211	0.460528	0.294206	0.280392	0.381555
LOC550645	0.757733	0.605861	0.508493	0.505417	0.845531	0.667074
LOC102656636	0.1959	0.199744	0.132882	0.140039	0.0708002	0.0809621
LOC107964213	0.418145	0.406049	0.487858	0.518092	0.514533	0.503227
LOC408609	0.521851	0.501523	0.518347	0.525176	0.178279	0.37573
LOC102656814	0.0953796	0.0925513	0.103948	0.0684336	0.0574896	0.114726
LOC410741	2.15974	1.88873	2.05984	1.87966	1.50434	1.70635
LOC102656788	0.0674591	0.109039	0.0944119	0.126887	0.177307	0.279922
LOC100578082	0.140133	0.0898571	0.1181	0.154791	0.0529591	0.0272825
LOC113218656	0.0253249	0.0412616	0.0278833	0.0377849	0.0215075	0.0697601
LOC551384	0.557431	0.654178	0.802116	0.759671	0.677405	0.863196
LOC413813	0.736675	0.632886	0.824921	0.727611	0.379493	0.666461
LOC551416	1.51745	1.55683	1.37927	1.5143	1.15436	1.69274
LOC113219245	0.201414	0.150646	0.125041	0.141218	0.0496599	0.139591
LOC100577194	0.124867	0.149629	0.128352	0.15338	0.0761154	0.0243019
LOC100576961	0	0.00828536	0.038187	0.0218778	0.107337	0.0558564
LOC726412	0.00639838	0.00145815	0.017069	0.00800712	0.0772454	0.0214186
LOC409749	0.185937	0.208935	0.234852	0.221618	0.204117	0.304709
LOC413056	0.0570954	0.0661955	0.0711038	0.0504854	0.0272734	0
LOC726451	0.0137999	0.00743585	0.0109778	0.0188731	0.0184722	0.0105546
LOC413055	0.709748	0.709871	0.60542	0.652528	0.691926	0.696134
LOC409748	1.58385	1.44168	1.41377	1.64286	1.13226	1.10149
LOC410740	0.181555	0.196122	0.230083	0.222183	0.157167	0.299965
LOC410739	3.03931	3.34763	3.08306	2.62243	3.07616	2.22642
LOC113219185	0.316831	0.275963	0.196146	0.136902	0.204831	0.17695
LOC726545	0	0	0.00298699	0.0013272	0	0
LOC726560	0.00718316	0.00457353	0.00131381	0	0	0
LOC726578	0	0	0	0	0	0
LOC726590	0	0	0	0	0	0
LOC410736	0.00614151	0.00951371	0.00196433	0.0037932	0.00726858	0
LOC113218747	0.00731268	0.00648521	0.00456486	0.00918214	0.0318338	0.0200723
LOC726646	0.0237861	0.0220221	0.0295244	0.0240737	0.0729986	0.0723941
LOC413425	0.421529	0.491517	0.455474	0.49611	0.383261	0.321465
LOC107964114	0	0	0.00422048	0	0	0
LOC102656327	0.0144836	0.0103457	0.0217236	0.0256846	0.0343542	0.0464025
GeneID-726676	0	0.00123512	0.00720929	0.000978074	0	0.00313129
LOC102656453	0	0.0152111	0.0262139	0.00875434	0.0353669	0.0374191
LOC102656426	0	0	0.00540321	0	0	0
LOC100577481	0.43653	0.331383	0.469157	0.554567	0.478009	0.432484
LOC100576770	0.319749	0.216448	0.21984	0.28467	0.125865	0.173719
LOC413754	0.396939	0.489497	0.424555	0.483416	0.458551	0.433991
LOC726729	0.404567	0.459577	0.530409	0.410802	0.430102	0.277699
LOC102656747	0	0.00392948	0.0284542	0.00746125	0.00433933	0
LOC408604	0.402203	0.404985	0.351822	0.385425	0.345874	0.292805
LOC726742	0.336674	0.348172	0.328665	0.442717	0.266224	0.327417
LOC100577003	0.0990828	0.090486	0.138182	0.118939	0.0882002	0.0742964
LOC102653957	0.104372	0.0965688	0.0599624	0.0482692	0.0499227	0.0237982
LOC100577082	5.00757	3.44153	1.11452	3.59172	0.407109	0.146197
LOC113218550	0.134263	0.0662694	0.0728485	0.0725597	0.2432	0.148988
LOC100577113	0.096228	0.124453	0.129953	0.146801	0.341631	0.0801145
LOC551241	0.434791	0.436871	0.377467	0.274815	0.370004	0.332453
LOC409966	0.563633	0.624876	0.709292	0.573539	1.13321	1.61064
LOC113219392	0.0229301	0.00398455	0.0226962	0.0139489	0	0.0115266
LOC551318	1.64635	1.58947	1.75541	1.47805	1.11088	1.70039
LOC408602	0.731103	0.797443	0.711842	0.68332	0.827398	0.729679
LOC107964879	0.0409869	0.0543367	0.0504414	0.0299058	0.0164485	0.00871879
LOC102653881	0.00597754	0	0.00478625	0	0	0
LOC410734	0	0.00197989	0	0.0033171	0	0
LOC408603	0.0419175	0.0614152	0.0475089	0.0407332	0.0116853	0.00669237
LOC410733	0.00286041	0.012091	0.0261767	0.0128451	0.00262752	0
LOC113219140	0	0.00351591	0	0.00806767	0	0
LOC408601	0.592577	0.560146	0.480742	0.551253	0.503495	0.714309
LOC410732	2.23247	2.28549	1.74332	2.07185	3.20594	2.44004
LOC113219088	0.213721	0.182269	0.110016	0.0899213	0.16658	0.0678847
LOC113219089	0.00341209	0.0109828	0.015678	0.013381	0.00219401	0.0286287
LOC113219090	0.0372407	0.05329	0.0433255	0.0233598	0.00731792	0.00684773
LOC102653666	0.0710275	0.0704434	0.0451337	0.0462878	0.0756488	0.032312
LOC102653639	0.016063	0.0215862	0.0125991	0.0133812	0.00565145	0.00216941
LOC102653841	0.0150641	0.00902784	0.00821601	0.00607668	0.00957407	0
LOC102656489	0	0	0.00163904	0	0	0
LOC412410	1.04421	0.993845	1.07556	1.21584	1.07067	1.17352
LOC727267	0.206076	0.195659	0.241848	0.178618	0.113618	0.190092
LOC727263	2.59723	2.44561	3.22397	3.09245	1.9182	2.7166
LOC113219001	0.148903	0.10413	0.113798	0.152623	0.230959	0.297315
LOC725383	3.01359	3.80557	7.61494	5.59824	7.57729	10.6044
LOC551546	1.04345	1.11162	1.07107	1.16689	0.783694	1.04919
LOC410157	0.266764	0.213567	0.237811	0.228508	0.169969	0.286824
LOC412588	0.766612	0.744429	1.09996	0.95209	0.489306	0.501406
LOC411572	0.397367	0.454448	0.500192	0.505488	0.345754	0.472061
LOC409113	0.46724	0.425004	0.530172	0.603187	0.418967	0.474116
MT-LOC409114	3.84917	4.30585	4.31174	4.59276	2.99333	4.19902
LOC411573	0.67816	0.715499	0.629926	0.771577	0.444798	0.583243
LOC409340	0.627605	0.647437	0.985951	1.00826	0.943297	0.773493
LOC727186	0.288798	0.293085	0.276735	0.181878	0.145832	0.203104
MT-LOC102654365	0.712252	0.562324	0.575411	0.753678	0.619162	0.609525
LOC726541	1.34046	1.37735	1.47484	1.33462	1.46496	1.06519
LOC412114	0.327746	0.294513	0.42153	0.379108	0.421336	0.326271
LOC726505	0.00746331	0.017385	0.0427737	0.033457	0.0108839	0.0090245
LOC409078	0.496695	0.551077	0.392014	0.34245	0.181272	0.216004
LOC551581	0.535537	0.533756	0.656884	0.683084	0.839272	1.51553
LOC413357	0.83124	0.641563	0.639302	0.657791	0.868065	0.729455
LOC107963982	0.953345	0.97618	0.670614	0.686249	0.810382	0.890718
LOC100576288	0.224267	0.203665	0.138636	0.173609	0.0843643	0.0977049
LOC409927	0.251591	0.216024	0.236948	0.269572	0.160115	0.228356
MT-LOC409926	0.435076	0.576556	0.487555	0.499715	0.337059	0.506592
LOC551728	0.667509	0.559661	0.633934	0.585023	0.730919	0.764713
LOC409925	0.916048	0.788895	0.851707	0.902153	0.513929	0.461486
LOC413471	0.0649454	0.0606867	0.0683214	0.0721369	0.0410189	0.0200093
LOC413470	2.33391	2.39109	2.36068	2.44904	2.2064	4.09219
LOC409924	1.00752	1.12694	0.841509	0.830249	0.865598	1.7978
LOC413468	1.77978	1.61377	1.52411	1.84353	1.30253	1.17248
LOC413467	0.150863	0.155936	0.270828	0.27474	0.110955	0.134638
LOC409606	0.319012	0.287507	0.330999	0.255702	0.213765	0.298797
LOC409607	1.39371	1.38399	1.82298	1.86845	1.64267	1.6212
LOC409608	0.151134	0.231783	0.235799	0.198274	0.243272	0.164102
LOC113218547	0.00813488	0.0518897	0.0236126	0.0379871	0.0323966	0.00342723
LOC100576445	0.0513656	0.0476701	0.0333767	0.0553532	0.0248731	0.00974567
LOC102655437	0.116761	0.102745	0.0592424	0.0567565	0.106142	0
LOC100578747	0.0088084	0.00303668	0	0.0024704	0.00118604	0
LOC102655493	0	0	0	0	0	0
LOC102655249	0	0	0	0.0034508	0	0
LOC102653825	0	0	0	0	0.00144566	0
LOC409701	0.254326	0.272292	0.24214	0.23138	0.146675	0.101283
LOC113218996	0	0	0	0	0	0
LOC412813	0.649954	0.637977	0.482172	0.688503	0.46104	0.296873
LOC113218813	0.0357477	0.0228107	0.0386305	0.0562629	0.0175372	0.0156468
GeneID-409042	0.00272011	0.0034138	0.00636316	0.00547104	0.0249918	0
LOC102654114	0.0120398	0.00271998	0	0.00241012	0	0.00221891
LOC408600	3.37593	3.58804	3.32374	2.84569	2.69269	3.34529
LOC725189	6.46132	5.35282	4.87334	5.96187	8.15484	6.41024
LOC107964080	0	0.00970844	0.007534	0.022842	0.00531065	0
LOC113219409	0.00786213	0.00484595	0	0.0296943	0.0197667	0.00780972
LOC408598	0.827374	0.774275	0.714094	0.596836	0.467265	0.310499
LOC102656618	0.914974	0.912799	0.962545	0.864515	0.300588	0.363778
LOC410730	0.110433	0.132267	0.0705985	0.084303	0.0494403	0.00310095
LOC408597	0.157015	0.186625	0.159941	0.229538	0.14972	0.158657
LOC410729	0.00295594	0.0031356	0.0161775	0.0039176	0.0089556	0.00173794
LOC408596	0.0139124	0.0337884	0.0173872	0.0164215	0.0432274	0
LOC100578424	0.364065	0.288756	0.234947	0.26732	0.199219	0.339869
LOC725576	1.29532	1.33388	0.938723	1.15159	0.93448	0.926428
LOC113219192	0	0	0	0	0	0
LOC552761	0.00353459	0.00409051	0.00118164	0	0.00122094	0.02236
LOC113219191	0.00661572	0.00470464	0.0101777	0.00314586	0.00443801	0.0276048
LOC551385	2.18265	2.26562	1.4966	1.63903	1.4383	0.957986
LOC113219406	0.0111996	0.0187797	0.00585744	0.00486824	0.0343781	0
LOC725683	0.00311449	0.00248269	0.00537129	0	0	0.00273445
LOC100578568	0	0.00305106	0.00870522	0.00170227	0.010633	0.00186907
LOC102654014	0.373267	0.368156	0.260267	0.327638	0.283394	0.333424
LOC725747	0.335883	0.386987	0.264119	0.356932	0.242108	0.30256
LOC725776	0	0.0140523	0.0234968	0.0107843	0.022699	0.0025378
LOC551557	0.673742	0.575773	0.561885	0.759511	0.623677	0.743664
LOC113219418	0.103991	0.0673691	0.115328	0.0481267	0.15009	0.302338
MT-LOC100578653	0.176161	0.223547	0.212997	0.308124	0.211509	0.1346
LOC413713	0.159837	0.218692	0.167595	0.254054	0.18649	0.137344
LOC410115	0.666386	0.558183	0.598407	0.717846	0.310202	0.467826
LOC410116	0.961828	0.887964	1.04388	1.05069	0.898541	1.03293
LOC102654555	1.82215	1.64078	1.44117	1.49823	1.02432	1.30721
LOC102654510	0.500003	0.335217	0.382853	0.316472	0.709485	0.71033
MT-LOC100578735	0.0757099	0.0570443	0.145887	0.063893	0.231514	0.281719
LOC413907	0.0200739	0.0108338	0.0277205	0.00685661	0.0395796	0.0482351
LOC107966050	0.00610787	0.00771377	0.0112648	0.00105611	0.0430424	0.0137737
LOC409755	0.275574	0.231735	0.356724	0.33679	0.356525	0.395408
MT-LOC551939	0.26662	0.259938	0.340131	0.39266	0.327138	0.406754
LOC724193	0.0514625	0.028502	0.0451605	0.0471014	0.0685596	0.0194845
MT-LOC413080	0.0760562	0.0974809	0.113284	0.0835605	0.0590692	0.0777882
LOC409756	1.88779	1.79041	2.13988	2.17656	1.44524	2.28954
LOC413081	0.335749	0.258828	0.359236	0.318044	0.219067	0.183177
LOC724329	0.489238	0.401405	0.469373	0.506289	0.393021	0.538822
LOC409757	0.951234	0.985199	1.11427	1.19223	1.04763	0.772264
LOC551818	0.471194	0.550596	0.540085	0.493059	0.56512	0.864391
LOC551790	0.289135	0.240594	0.233205	0.245392	0.294877	0.208511
LOC412164	0.1402	0.135055	0.205268	0.186196	0.128609	0.110672
LOC724538	0.666504	0.416506	0.351638	0.511059	0.432167	0.343213
LOC100576871	0.396469	0.396873	0.469762	0.43978	0.361868	0.560071
LOC409564	1.66369	1.63558	1.44276	1.46023	1.11155	1.04881
LOC412674	0.163391	0.177049	0.201566	0.18712	0.13564	0.227435
LOC724760	0.0116078	0.0115833	0	0.0184382	0.0141887	0.00485668
LOC551620	0.761748	0.994626	0.972552	0.95179	1.02235	0.804982
LOC552549	0.643634	0.572047	0.706148	0.698886	0.325273	0.294192
LOC724875	1.25934	0.972364	1.09973	1.04685	1.11896	1.25583
LOC412343	0.420324	0.403318	0.428462	0.422742	0.444391	0.657346
LOC552502	0.921664	0.998946	0.655727	0.670928	0.711273	0.655982
LOC409102	0.795176	0.746777	0.792967	0.758188	0.919137	0.659171
LOC102656283	2.01524	2.07474	1.83323	1.8726	2.0837	1.35801
MT-LOC409103	1.1871	1.33291	1.41283	1.44523	1.43648	1.2132
LOC725105	0.841074	0.567916	0.827702	0.786916	0.501392	0.625586
LOC725150	0.797547	0.752507	0.75275	0.780387	0.493482	0.413831
LOC410061	1.34288	1.24842	1.30145	1.5038	1.42265	1.35566
LOC725237	0.104714	0.149601	0.21187	0.124695	0.235403	0.143195
LOC725279	0.178916	0.277119	0.280641	0.264264	0.307706	0.288645
LOC413759	1.10935	1.03712	1.3848	1.35695	1.02898	1.42455
LOC406118	0.245269	0.276382	0.320524	0.256171	0.386908	0.293491
LOC408592	0.0158433	0.0272416	0.0209493	0.0268192	0.0246	0.0141243
LOC410726	0.848035	0.68433	0.983597	1.03579	0.88351	1.18668
LOC725494	1.11172	1.06594	1.05168	1.20812	1.09149	1.26798
LOC408594	4.63104	4.67251	4.17496	4.25274	2.35071	2.2095
MT-LOC410727	0.39298	0.327614	0.399558	0.421633	0.339232	0.562235
LOC725649	0.220543	0.167613	0.155905	0.14394	0.194066	0.198264
LOC408595	0.793243	0.760798	0.578145	0.652987	0.524151	0.572412
LOC107966049	0	0.00437138	0.0014978	0.00485746	0	0.0118273
LOC100578300	0.0249391	0.0155538	0.0374703	0.0211605	0.00307714	0.00342723
LOC410728	0	0	0.00199954	0.000924498	0.00560382	0.00427719
LOC413024	0.489432	0.478618	0.630402	0.713745	0.411953	0.226273
LOC725817	0.0684177	0.129491	0.150662	0.0971017	0.0962631	0.169451
LOC107964507	0.203195	0.230563	0.22825	0.209327	0.141032	0.20461
LOC413025	1.36245	1.18615	1.20173	1.01983	0.776472	0.52441
LOC102656318	0.0156643	0.00439865	0.0159922	0.0130385	0.0105869	0.00206473
LOC107964511	0.0270704	0.0135143	0.0313612	0.0239038	0.0215262	0.0578632
LOC100578631	0.710031	0.766153	1.0716	1.20816	0.778304	0.885284
LOC552140	0.324017	0.401175	0.356447	0.364858	0.364366	0.408863
LOC107964502	0.0281237	0.0299826	0.0645622	0.0487511	0.058288	0.0780255
LOC552118	0.191113	0.176869	0.277039	0.219077	0.168099	0.213577
LOC725848	0.0722728	0.0529577	0.0789137	0.0705494	0.0925656	0.0942371
LOC552094	1.90794	1.70277	1.52733	1.51228	2.18217	1.56553
LOC726014	1.40088	1.31627	1.36959	1.27996	1.36617	1.25393
LOC552067	0.147978	0.210702	0.363458	0.330522	0.405021	0.431099
LOC552039	0.134948	0.206816	0.120899	0.198538	0.111908	0.126311
LOC726060	5.2692	5.66653	4.78852	4.94151	4.92132	5.01728
LOC410725	0.218845	0.255351	0.191846	0.207648	0.222437	0.123131
LOC410724	0.0885647	0.0797613	0.0385252	0.0619744	0.0632458	0.0107063
LOC100578016	0.162459	0.0599947	0.0317634	0.0486744	0.0593905	0.0538567
LOC100578057	0.0186003	0.0218848	0.0330685	0.0305789	0.125922	0.0979197
LOC100578133	0.0234401	0.00968362	0.0119422	0.0243918	0.0449367	0.0225304
LOC100578184	0.00218247	0.0108288	0	0	0.0194029	0.0207294
LOC107965530	0	0	0	0	0	0
LOC100577891	0	0	0.00658285	0	0	0.0104546
LOC550948	0.588219	0.567641	0.485892	0.498309	0.457405	0.812866
LOC408591	1.05723	1.00855	1.0613	1.10223	0.920935	0.724781
LOC408590	1.47492	1.43449	1.24568	1.50783	1.08868	1.26761
LOC409733	0.667527	0.657252	0.749861	0.697318	0.472129	0.632504
LOC100577336	0.142834	0.167092	0.145784	0.134056	0.0845837	0.0718438
LOC100577296	0.0160142	0.00994585	0.034912	0.0247757	0.0106345	0.0155612
LOC409734	0.238108	0.145365	0.181248	0.192122	0.176643	0.283534
LOC100577140	0.159856	0.145035	0.121671	0.112194	0.10152	0.232258
LOC552374	0.188441	0.204856	0.197954	0.197045	0.279181	0.359404
LOC102656816	0.12265	0.125058	0.102412	0.0677949	0.178439	0.264272
LOC102653642	0	0	0	0	0.00476915	0
LOC102653612	0	0	0	0	0.00950838	0
LOC113219066	0.00235782	0.00294598	0.0532689	0.00912841	0.124246	0.0941393
LOC102656752	0	0	0	0	0	0
LOC412613	0.580768	0.432979	0.450923	0.456969	0.405305	0.522054
LOC409546	0.553217	0.62893	0.792551	0.744303	0.401053	0.4574
LOC102656558	0.0260498	0.0326566	0.0323309	0.0496134	0.0302575	0.0239646
LOC551415	0.663585	0.656868	0.438116	0.599878	0.401302	0.656336
LOC551354	0.13313	0.0873247	0.141079	0.14255	0.0350252	0.145315
LOC411965	0.155994	0.163227	0.161268	0.18888	0.122994	0.175613
LOC726223	0.378336	0.279697	0.255889	0.340599	0.27096	0.229119
LOC551573	0.336104	0.367638	0.36766	0.401763	0.453345	0.203085
LOC551612	1.21137	0.891934	0.960771	0.878294	0.862216	0.717828
LOC725882	0.0286428	0.0502521	0.0666088	0.0346177	0.0136953	0.0562128
LOC551636	0.845001	0.941904	1.2163	1.20028	0.994811	1.32729
LOC102655714	0.0240834	0.0260661	0.0350443	0.0506882	0.0609932	0.0296843
LOC551670	0.0163872	0.0429221	0.0535159	0.0712415	0.09416	0.0400315
LOC725225	0.0164321	0.00958406	0.0208722	0.0340342	0.0589294	0
LOC409218	1.76882	1.45337	1.30915	1.30592	0.906412	0.803249
LOC100576131	0.224783	0.211216	0.22963	0.271716	0.183699	0.150469
LOC412112	0.294425	0.183161	0.352565	0.311762	0.524877	0.342543
MT-LOC100579052	0.043028	0.0137976	0.0354894	0.0236801	0.0336602	0.0182874
LOC724620	1.28209	1.32005	1.4657	1.5122	1.32888	1.28148
LOC551107	5.66618	5.98386	6.23985	5.83098	6.26713	9.63966
LOC726944	0.0507373	0.0149703	0.0235231	0.034239	0.0203837	0.0457356
LOC411997	0.274526	0.248101	0.288935	0.267606	0.27923	0.170357
LOC552371	0.219654	0.186357	0.169488	0.158587	0.262198	0.207488
LOC726918	1.01163	1.0789	1.22945	1.24148	1.26501	1.39242
LOC412748	0.456862	0.645665	0.819296	0.796551	0.844092	0.75349
LOC409079	0.29218	0.27998	0.284444	0.306827	0.288368	0.406119
LOC727390	0.253322	0.2831	0.235672	0.292043	0.213451	0.161669
LOC412495	0.582423	0.430164	0.551967	0.506525	0.302655	0.379131
LOC550977	0.432242	0.375374	0.404105	0.337899	0.726478	0.56142
LOC727396	1.09667	1.11138	1.02654	0.997564	0.837667	0.889136
LOC102654495	0.0233197	0	0.0099889	0.00459157	0.0181011	0.00983268
LOC100578820	0.196785	0.273642	0.359453	0.341599	0.28088	0.170622
LOC412721	0.268064	0.214697	0.223166	0.25498	0.406159	0.319484
LOC724633	0.316651	0.218239	0.349396	0.347362	0.221706	0.306339
LOC724678	0.461488	0.44154	0.553083	0.530643	0.711591	0.534887
LOC552473	1.19703	1.35285	1.48089	1.86829	0.983342	0.843453
MT-LOC726264	0.211167	0.209278	0.221797	0.210672	0.141902	0.0534651
LOC552497	0.371953	0.433672	0.39028	0.492446	0.583788	0.473246
MT-LOC551976	1.6386	1.41937	1.69258	1.79372	0.947812	0.854564
LOC551785	0.105048	0.117688	0.19865	0.116853	0.0730656	0.127656
LOC412636	0.0534227	0.0834924	0.128669	0.137216	0.12239	0.0683064
LOC100578966	0.0764045	0.024228	0.0685661	0.0621037	0.0789543	0.0493466
LOC100578479	0.885329	0.855693	0.92281	0.942943	0.75931	0.95535
LOC726667	0.294198	0.263763	0.260059	0.255208	0.155985	0.212376
LOC409351	0.814417	0.768448	1.00009	0.917556	0.65312	0.801012
LOC726694	0.261108	0.312151	0.322802	0.327904	0.218	0.283478
LOC100577197	0.010233	0.00169979	0.00692923	0.00840484	0	0
LOC726722	0.0695151	0.0859546	0.0612624	0.0841132	0.0910602	0.0659284
LOC409860	1.37939	1.43485	1.62738	1.28129	1.00807	0.919921
LOC726743	0.0702934	0.0684546	0.037439	0.032688	0.0251851	0.0115764
LOC113219232	0	0.00112677	0.00433067	0.00429848	0	0
MT-LOC726779	0.176172	0.18111	0.221214	0.262115	0.221785	0.230551
LOC113219248	0	0.00147129	0	0.00192198	0	0
LOC113219247	0.0106418	0.00180508	0	0	0.00216913	0
LOC409859	0.702493	0.558859	0.677918	0.796222	0.935719	0.629599
LOC411555	1.21697	0.887776	0.720678	0.990222	0.707053	0.477053
LOC107965313	0.223941	0.179043	0.185651	0.195832	0.0758239	0.178791
LOC409100	0.996743	1.02843	1.23864	1.3148	0.784735	0.899702
LOC726824	0.619944	0.642101	0.898739	0.928773	0.831222	0.797122
LOC551406	0.321529	0.25277	0.307999	0.255793	0.147751	0.283088
LOC412224	0.874333	0.95505	0.776644	1.08604	1.03249	0.807362
LOC409646	0.0059605	0.00743582	0.0231216	0.0156967	0.0178554	0.0115365
LOC411526	0.227204	0.255442	0.27117	0.415197	0.306368	0.219338
LOC409093	1.71127	1.73813	1.50185	1.75305	0.840732	1.21664
LOC113219225	0	0.0128459	0.0303438	0.0138934	0.0261661	0.00268054
LOC100577425	0.0722881	0.0324606	0.0235225	0.0276747	0.0245841	0.00851456
LOC409481	2.03284	1.97828	2.15319	2.05505	1.86457	2.03361
LOC100578657	0.094556	0.118891	0.138222	0.136064	0.0853357	0.0669917
LOC102655567	0.062377	0.0377859	0.0821539	0.0570393	0.0198204	0.0511859
LOC410035	1.96397	2.20263	1.66899	2.26266	2.16129	1.33156
LOC102655515	0.0305333	0.0242648	0.014408	0.0371245	0.0723637	0.044964
LOC102655275	0.0184792	0.0599241	0.0455335	0.0552887	0.0265023	0.0205286
LOC107964488	0.685626	0.685416	1.69702	1.03832	0.87872	0.786856
MT-LOC413678	0.024909	0.00506843	0.0129884	0.011648	0.0182127	0.10675
LOC413677	0.906769	0.980307	1.20851	0.96671	1.40638	1.35197
LOC102655933	0.0749875	0.0566909	0.0820369	0.0825526	0.0634792	0.0897221
LOC551679	0.567122	0.535971	0.531173	0.618758	0.421754	0.258573
LOC409401	1.03231	1.12102	1.19719	1.1207	0.81786	0.90691
LOC551705	0.489726	0.420245	0.467347	0.542722	0.355024	0.459735
LOC100577499	0.0288745	0.0629593	0.0214698	0.0621219	0.0587079	0.064055
LOC409571	0.0688677	0.0977892	0.159772	0.151531	0.157806	0.152369
MT-LOC724719	0.57105	0.694247	0.788852	0.805498	0.581624	0.74074
LOC107966040	0.198387	0.249803	0.268561	0.320044	0.157924	0.39622
LOC100576106	0.0629729	0.0643752	0.0289936	0.0301166	0.053608	0.0494335
LOC552440	0.45304	0.346119	0.334394	0.371336	0.246003	0.28741
LOC726972	1.00489	1.01421	0.752842	0.802073	0.960666	0.791298
LOC107965622	0.0316363	0.0518275	0.0161083	0.0188988	0.0245558	0
LOC551730	0.19551	0.239763	0.181274	0.36319	0.381797	0.465956
LOC724235	0.148388	0.134751	0.164893	0.168626	0.249744	0.092835
LOC414004	0.984446	1.15223	1.10847	1.01878	1.2169	1.44528
LOC724330	0.195699	0.212745	0.215975	0.165626	0.176102	0.265677
LOC724495	0.325181	0.362529	0.302955	0.297963	0.231572	0.38926
LOC409109	4.21998	2.49818	3.32972	3.89231	1.14937	1.89302
LOC409096	0.146722	0.117113	0.130055	0.169526	0.109854	0.0761052
LOC107965607	0	0.00098724	0	0	0	0
LOC100578708	0.0342923	0.049162	0.0453387	0.0712451	0.0691704	0.0501056
LOC724635	0.0860175	0.0914279	0.113512	0.0979623	0.0341836	0.0508352
LOC724680	0.0407784	0.103562	0.102605	0.0971134	0.128074	0.16705
LOC113219319	0	0.0110617	0.00755792	0.0169989	0.00175283	0.0275388
LOC551031	7.67975	7.67352	6.61394	6.71647	5.21836	4.25276
LOC409718	0.369077	0.372256	0.387083	0.359186	0.412284	0.212954
LOC724625	1.63857	1.16177	2.02743	1.70312	1.49976	2.31016
LOC413000	0.00963738	0.03011	0.0365232	0.0355762	0.0251769	0.00877005
LOC102655469	0.00546926	0.00716606	0.00473774	0.00873353	0.0190419	0.0101644
LOC102655422	0	0	0	0	0	0.0250143
LOC113219320	0.01525	0.0181561	0.0154208	0.0506654	0.00645002	0.0140387
LOC552040	0.142583	0.142256	0.181107	0.148565	0.109842	0.106984
LOC113218781	0.162285	0.0566156	0.159039	0.131391	0.186685	0.228972
LOC409717	1.64531	1.69746	1.70149	1.95984	1.89026	1.80563
LOC552095	0.461827	0.43197	0.52977	0.478393	0.4166	0.455446
LOC409258	0.506258	0.47702	0.543383	0.584373	0.444599	0.734622
LOC409259	0.705313	0.616368	0.544949	0.679546	0.525971	0.360116
LOC552166	2.51647	2.69784	3.38643	3.1574	3.91641	4.33981
LOC410723	1.08841	0.755526	0.669531	0.913438	0.36565	0.30535
LOC102656191	0.00400323	0.0118951	0.00123998	0.0300955	0.00708923	0.00280522
LOC725190	2.0182	1.95483	2.17426	2.02923	1.62353	0.988586
LOC113218910	0	0.0114004	0.00840424	0.0115566	0.00206296	0
LOC113218632	6.73537	6.48429	5.55567	5.90343	5.52844	4.82061
LOC552229	0	0.00879208	0.00118164	0.00315788	0.0133218	0.00495051
LOC107965163	0.0120479	0.00217618	0.011428	0.0039783	0	0.00226439
LOC100576446	0	0.00301492	0.00122009	0.0118268	0.0284783	0.0106975
LOC102656359	0.125601	0.132057	0.0981665	0.0820473	0.0753779	0.0991077
LOC102656491	0.630465	0.761437	0.936222	0.812574	0.787116	1.36949
LOC726920	0.00772097	0.020149	0.00594566	0.00927053	0	0.00230458
LOC102656611	0.00270333	0.00943749	0.0092345	0.0146583	0	0
LOC102656640	0	0.00190399	0	0	0	0
LOC102656669	0	0	0	0	0	0
LOC113219275	0	0	0	0	0	0
LOC102656732	0	0	0	0	0	0
LOC100576505	0.00974597	0	0.00749207	0.00492769	0	0
LOC100577918	0.0154303	0.00378217	0.022624	0.0113092	0.0666173	0.0926309
LOC100576730	0.0288279	0.0185285	0.0120587	0.00713336	0.0181791	0.00542225
LOC107965347	0.00962726	0.00279788	0	0.00209532	0.00154996	0.00584302
LOC413240	0.111199	0.0662069	0.0554412	0.0708649	0.0651481	0.0901696
LOC413239	0.641939	0.626101	0.615895	0.532297	0.45578	0.635312
LOC409739	0.380511	0.268168	0.377784	0.476429	0.445934	0.404403
LOC102653708	0	0	0	0	0	0
LOC100576586	1.30702	1.2464	1.35751	1.51839	1.01073	0.883419
LOC410718	0.90659	0.929423	0.603188	0.743495	0.482141	0.371044
LOC102654418	0	0.00399159	0.00562205	0.00934969	0	0
LOC113219423	0	0	0	0	0	0
LOC102654265	0.106933	0.0752053	0.0665927	0.0511258	0.0459967	0.0108283
LOC113219258	0.106241	0.113397	0.0903583	0.151274	0.0903822	0.0380388
LOC102653997	0.00749959	0.000964472	0	0	0	0
LOC107964845	0.568923	0.407233	0.334383	0.344289	0.293331	0.228476
LOC410719	0.115011	0.136512	0.161761	0.162653	0.175994	0.126324
LOC725489	0.0337864	0.0171434	0.0146156	0.0109294	0.0112334	0.00236932
LOC725818	0.00847067	0.00151989	0.00696059	0.00107077	0	0.0266654
LOC102654797	0	0.00721722	0	0.0121271	0	0
LOC100578389	0.00509447	0.00391556	0.0201457	0.0119676	0.00387411	0.00592658
LOC107963975	0	0	0.00263199	0	0	0
LOC102654405	0	0	0	0	0	0
LOC727522	0	0	0	0	0	0
LOC725885	4.54527	4.07627	5.02743	3.80979	4.27465	3.51065
LOC102654266	0.0113378	0.0161899	0.00137543	0.0100577	0.00580693	0
LOC102654367	0	0.00223506	0.0158621	0.0176926	0.0021443	0.00652366
LOC113219308	0.0702484	0.0650953	0.0949752	0.0502192	0.0492012	0.0262384
LOC100577905	2.28304	2.48764	2.46389	2.18093	1.3734	1.10498
LOC724279	0.48216	0.547895	0.58289	0.497274	0.426325	0.508728
LOC724326	0.132574	0.153618	0.0898678	0.174103	0.0424884	0.0939999
LOC412316	0	0.00276093	0.00700648	0	0.00198832	0
LOC411976	0.122319	0.143733	0.147529	0.109802	0.113909	0.0346935
LOC726238	11.3475	11.5122	8.38114	7.86724	10.3376	7.28548
LOC411781	0.0532064	0.0614489	0.0538384	0.0658299	0.0511337	0.0677962
GeneID-724534	0.479824	0.615199	0.785451	0.635813	0.673083	0.70604
LOC409298	0.724023	0.577475	0.525427	0.558397	0.506561	0.596281
LOC100577753	0.238968	0.334128	0.401887	0.421401	0.155142	0.176598
LOC411983	0.0579134	0.0370841	0.0678181	0.0531157	0.0381331	0.0265361
LOC411715	0.686417	0.77947	0.885601	0.851913	0.701341	0.496447
LOC100577872	0.258733	0.253534	0.296569	0.243152	0.27225	0.260454
LOC107964025	1.9243	1.75833	1.62791	1.62144	1.13442	0.919352
GeneID-411626	0.775687	0.718243	0.792169	0.820296	0.69677	0.755661
LOC552719	0.446524	0.53064	0.401627	0.491246	0.191701	0.168551
MT-LOC725527	0.026614	0.0461638	0.0582551	0.0376317	0.0219911	0.0747191
LOC413631	0.102473	0.121865	0.0914589	0.181834	0.14027	0.218194
LOC107966041	0.783833	0.737489	0.711243	0.827096	0.584833	0.505599
LOC409138	6.89909	6.96983	4.60534	4.83991	4.85581	3.57647
LOC412436	0.712181	0.636534	0.667952	0.764742	0.617417	0.360509
LOC100576414	0	0	0	0.00173746	0	0
LOC411910	0.0018145	0.0048162	0.00265583	0.00764691	0.0332062	0.00899539
LOC102654175	0.00523986	0	0	0.00448135	0.0197406	0.00485668
LOC724636	0.0898272	0.0704444	0.0544953	0.0651445	0.0271971	0.0159385
LOC409238	1.93259	1.97148	3.343	2.53019	1.91477	1.26146
LOC411850	1.10887	1.19034	1.55269	1.49225	1.36957	1.50387
LOC100576230	0.0850538	0.0657574	0.0836035	0.0331479	0.0520362	0.0465781
LOC412191	1.90509	1.73513	1.59658	1.47146	1.89534	1.79598
LOC100578952	0.102034	0.193453	0.120611	0.177951	0.0888121	0.112712
LOC724411	0.628068	0.616822	0.567437	0.412855	0.436229	0.613564
LOC551703	0.0962407	0.113944	0.127571	0.166671	0.106178	0.133956
MT-LOC551676	1.01927	0.826514	0.899962	0.980825	0.679102	0.957411
LOC102656429	0.00734731	0.0256283	0.0123171	0.019741	0.0199596	0.0024988
GeneID-551643	18.1814	21.649	20.7634	21.1346	31.2295	31.7014
LOC726405	0.235035	0.287157	0.364686	0.288569	0.50181	0.417817
LOC726368	0.229136	0.228871	0.274391	0.213737	0.395567	0.339297
LOC409579	1.028	0.660217	0.757822	0.783029	1.11866	0.857764
LOC726320	0.0232634	0.0377445	0.0883165	0.085158	0.0930415	0.0674186
LOC100578782	3.19562	2.75191	3.2354	2.76796	2.22335	3.67312
LOC100578721	0.36151	0.327149	0.260521	0.365385	0.355235	0.207774
LOC552091	0.439027	0.455785	0.562722	0.568494	0.523027	0.294981
LOC552065	0.161731	0.203792	0.207034	0.298489	0.127859	0.140839
LOC726220	0.170898	0.0961544	0.149128	0.104879	0.0663556	0.163642
LOC552036	1.08003	0.966867	1.24304	1.51368	0.947111	1.20095
LOC113218798	0.174253	0.142976	0.229709	0.111526	0.183899	0.188698
LOC724681	0.261288	0.245582	0.38897	0.250696	0.314482	0.559915
LOC410717	4.26888	4.30415	3.7667	3.83907	4.37095	4.62536
LOC113218805	0.126304	0.113943	0.189451	0.164418	0.100347	0.0944074
LOC408589	1.86033	1.72798	2.41556	2.17732	2.74547	2.67529
LOC724761	1.27903	1.55845	1.0409	1.04448	1.53298	1.14436
LOC724796	0	0	0	0	0	0
LOC724618	0.58382	0.837383	0.561033	0.610195	0.991824	0.66498
LOC113219402	0.0205785	0.0125767	0.00747608	0.005062	0.0162328	0
LOC411474	0.394795	0.449296	0.449512	0.487482	0.502356	0.430166
LOC409075	0.639856	0.475528	0.55214	0.623722	0.472019	0.51931
MT-LOC411473	0.134936	0.184513	0.15374	0.21522	0.251755	0.108302
LOC409074	1.27515	1.39097	1.29615	1.49583	1.11735	1.42943
LOC725421	0.078376	0.0862445	0.141394	0.104845	0.099404	0.140881
LOC411472	0.266761	0.297253	0.284867	0.353098	0.182114	0.243065
LOC725068	6.55577	7.50379	6.84667	6.66339	4.84533	5.45351
LOC412081	0.343936	0.311099	0.407294	0.404631	0.197681	0.110937
MT-LOC726218	0.226572	0.30714	0.287377	0.361899	0.211464	0.143751
LOC413374	0.731572	0.649616	0.711866	0.765032	0.54993	0.562612
LOC726172	0.507001	0.637382	0.511226	0.706311	0.516735	0.621285
LOC412918	3.69953	3.04648	3.06767	2.94619	2.42469	1.97647
LOC726113	0.197748	0.186855	0.150147	0.12797	0.207253	0.136534
LOC411995	0.821038	0.849902	0.828063	0.897078	0.669647	0.614515
LOC411996	2.02275	1.73663	1.84219	2.03062	2.79675	2.15771
LOC552186	0.061084	0.10115	0.10256	0.158943	0.274039	0.189274
LOC100578370	0.571083	0.520727	0.791507	0.71582	0.545489	0.483076
LOC725028	0.28254	0.303507	0.295844	0.354785	0.204383	0.297659
LOC409832	1.06413	1.15357	1.41585	1.40439	1.54112	2.10556
MT-LOC413228	0.760761	0.818573	0.580965	0.702549	0.361159	0.526097
LOC409911	1.85073	1.95001	2.01809	2.09218	1.79886	1.85828
LOC409910	3.6582	3.49871	3.39011	3.77008	2.34489	3.03149
LOC409909	0.558654	0.611605	0.558047	0.712232	0.402938	0.441529
LOC100577521	0	0.00195457	0.0104946	0.00118424	0.028711	0.00205523
LOC411704	0.0897267	0.0739516	0.113118	0.104698	0.057859	0.103928
LOC411705	0.992916	0.892465	0.986827	0.991662	0.734237	0.812918
LOC552264	0.365747	0.303035	0.303327	0.44463	0.405797	0.514134
LOC100578901	0.112873	0.12967	0.257299	0.222868	0.24019	0.273681
LOC102655679	0.647821	0.629482	0.787765	0.759399	0.631277	0.695442
LOC552243	4.31341	4.15685	3.70012	4.08325	3.06491	3.91242
LOC552221	4.1093	3.5055	3.02064	2.8383	2.28624	1.89008
LOC725819	0.924645	0.648849	0.697841	0.553014	0.608218	0.51889
LOC409193	1.23201	1.35608	1.36283	1.27417	1.27784	0.883363
LOC113219399	0	0.00721134	0.0101583	0.00188449	0.00767697	0
LOC725946	0.61942	0.652575	0.489383	0.333484	0.306873	0.204428
LOC413650	1.26683	1.04717	1.39632	1.29813	1.05458	0.953702
LOC413649	0.176066	0.13461	0.124049	0.0996754	0.176736	0.207094
LOC410009	0.0368595	0.0243446	0.012971	0.0151445	0.0550435	0.0210819
LOC100576231	0	0.00145548	0	0	0	0
LOC113219408	0	0	0	0	0	0
LOC552032	0.354462	0.290792	0.306796	0.299469	0.129218	0.156913
LOC409282	3.5074	3.12945	2.99931	3.01962	1.06571	1.09697
LOC551978	1.29726	1.05491	0.846284	1.24753	0.973985	0.849966
LOC107964283	1.1497	0.976582	1.99404	1.22078	1.47493	2.22479
LOC412117	0.403225	0.398866	0.414013	0.423706	0.701911	0.65281
MT-LOC726115	0.14761	0.150332	0.180674	0.13198	0.145927	0.190359
LOC412197	0.844044	0.851782	1.69601	1.60526	2.23915	2.35459
LOC412196	0.0143649	0.00482886	0.0320502	0.0635936	0.00997517	0.0321058
LOC100578255	0.141055	0.142615	0.189342	0.242049	0.228457	0.113203
LOC726325	1.02288	0.941288	0.90235	1.14128	0.858026	0.892456
LOC726348	0.715876	0.802523	0.783938	0.739023	0.449169	0.438157
LOC411982	0.332695	0.310143	0.340991	0.367574	0.172183	0.201027
GeneID-494523	2.05898	2.0834	2.0525	2.09871	3.0941	4.63014
LOC409261	0.117524	0.116532	0.132018	0.102509	0.0608722	0.0577306
MT-LOC726369	0.43246	0.334044	0.596726	0.441609	0.489367	0.588245
LOC551699	0.201316	0.191307	0.229693	0.237186	0.222311	0.219909
LOC100577833	2.74356	2.27406	1.76341	2.12396	1.92369	1.87683
LOC726447	0.430112	0.36397	0.50714	0.300259	0.401668	0.335476
LOC726468	0.205327	0.183244	0.509497	0.37475	0.214254	0.207234
LOC406132	0.262746	0.259476	0.441013	0.649454	0.191495	0.278379
LOC100578881	0.0383501	0.0560496	0.0538978	0.0631456	0.0382107	0.0717561
LOC726487	0.00460809	0	0.00133582	0.00425985	0.00175064	0
LOC102655073	0.0229227	0.035887	0.134643	0.0777811	0.0784413	0.0648457
LOC726542	0.801256	0.69467	0.894363	0.914267	0.646925	0.998364
LOC551671	0.202335	0.187571	0.187041	0.160234	0.131565	0.168539
LOC551109	0.174369	0.161312	0.269775	0.249117	0.219754	0.240401
LOC551156	0.423695	0.394083	0.406516	0.401044	0.370408	0.283474
LOC551205	0.518254	0.676503	0.573812	0.670163	0.646234	0.67737
LOC724281	0	0	0	0	0	0
LOC100576257	0	0	0.00406661	0.00223014	0	0
LOC100577942	0	0	0	0	0	0.0116677
LOC724373	0	0	0	0	0	0
LOC724412	0.0799207	0.0311269	0.0349342	0.0352236	0.0365509	0.031673
LOC724539	0.0179061	0.0281124	0.0322289	0.0378325	0.0118873	0.0101492
GeneID-724456	0.0312787	0.0269218	0.0198939	0.0105656	0.0231953	0.0301224
LOC102655896	1.69913	1.57652	1.75121	1.83605	2.23584	2.76475
LOC724587	0.917567	0.997988	1.16202	1.02163	0.579063	0.746328
LOC410710	6.03673	6.99391	10.1634	8.37211	13.024	20.8235
LOC413670	0.0403192	0.0354164	0.0235372	0.0278329	0.0227669	0
LOC724762	0.0425035	0.0812497	0.0286862	0.040515	0.0348368	0.0329689
LOC413672	0.667041	0.496011	0.475782	0.38924	0.402969	0.397745
LOC100576435	1.24414	1.25492	1.5893	1.34301	1.89814	2.0394
LOC413674	0.583163	0.507878	0.536782	0.411745	0.378543	0.481445
LOC410021	0.824099	1.20155	0.825148	0.942418	1.20937	0.811924
LOC413675	0.117249	0.108593	0.120593	0.141465	0.0945717	0.153548
MT-LOC410022	3.0463	3.26392	3.50999	3.92514	2.09456	3.16388
LOC412626	0.217587	0.135109	0.161237	0.145399	0.0800219	0.0706313
MT-LOC551843	1.59023	1.5857	1.45444	1.6452	1.29455	1.85457
LOC409690	2.31346	2.43851	3.41056	2.80307	5.00889	5.12898
LOC412949	0.138585	0.123634	0.133195	0.122511	0.132332	0.146349
GeneID-406110	1.99265	1.89029	1.49567	1.26072	1.41498	0.983817
GeneID-100049572	2.64302	2.57499	2.27807	1.69214	2.65877	1.64811
LOC412948	3.61578	3.68611	1.56101	1.79852	2.23935	4.04043
LOC409689	0.292924	0.263799	0.353167	0.392062	0.274631	0.210473
LOC725230	1.18638	0.963961	2.11439	1.98993	0.696103	1.02645
LOC725272	0.127703	0.1538	0.160276	0.191483	0.151954	0.174523
LOC725308	0.464403	0.285712	0.678081	0.572166	0.843371	0.498248
LOC725344	0.234129	0.115409	0.229816	0.287003	0.405969	0.204192
LOC725238	2.07967	1.68143	1.88755	2.32879	2.54713	1.83242
LOC725414	0.119444	0.173518	0.364258	0.296288	0.0887496	0.138882
LOC725450	0.322463	0.194962	0.497733	0.517033	0.374451	0.274466
LOC100577019	6.26927	6.48747	5.77098	5.04511	4.09746	3.30602
LOC408587	0.0469059	0.045816	0.0847534	0.0427279	0.0339136	0.090538
LOC113218581	0.421553	0.364716	0.298693	0.319793	0.225045	0.150805
LOC408586	2.05277	1.96666	1.71908	1.90565	1.59433	1.00468
LOC408585	0.113293	0.124082	0.15958	0.152084	0.095843	0.117753
LOC725495	0.0130832	0.0141205	0.00842719	0.0262458	0.0899929	0.0896417
LOC550899	6.1929	7.05883	6.07322	5.60815	5.78995	3.758
LOC100577273	0.292556	0.265022	0.248256	0.264777	0.103024	0.200264
LOC102654970	0.95389	0.935133	0.917826	0.869863	0.836421	0.537881
LOC100577239	0.0256023	0.0208889	0.0416398	0.0638777	0.0150438	0.0220197
LOC410706	1.1226	1.16551	0.757588	0.881949	1.3499	0.49959
LOC113219123	0	0	0	0	0.0345262	0
LOC413562	0.864979	1.02382	0.590301	0.637015	0.9221	0.610021
LOC551206	0.0557146	0.0506363	0.0651216	0.0537347	0.0807026	0.0655131
LOC724237	0.0371006	0.11772	0.103568	0.154354	0.0110251	0.00215275
LOC100576338	0.00560339	0.00887119	0.0182838	0.000992794	0.0288816	0.00592658
LOC413560	0.0216733	0.0290056	0.020574	0.0170107	0.160892	0.0142318
LOC409970	0.409998	0.427285	0.329013	0.292103	0.203674	0.217391
LOC724374	0.0626822	0.0628832	0.0565004	0.0476984	0.0462997	0.0110875
LOC113218522	0	0	0.00283427	0	0.00611474	0
LOC413558	0.225323	0.327179	0.282731	0.19423	0.322455	0.272353
LOC107964890	0.0528958	0.0364117	0.0243582	0.0259798	0.00535336	0.0293543
LOC102653680	0.0442158	0.0512973	0.0624032	0.0428104	0.00823329	0.0282832
LOC113219125	0	0	0.00761724	0.0074661	0	0.00485668
LOC409706	2.24876	1.94353	2.3344	2.29768	1.78125	1.98648
LOC551529	0.475878	0.38522	0.399449	0.319659	0.431279	0.399605
LOC551558	0.771408	0.860049	0.631754	0.725567	1.13309	0.670808
LOC102654380	0	0	0	0	0	0
LOC551621	0	0.0146473	0.0107394	0.00595045	0.0146884	0.00280522
LOC724763	0.0162708	0.00644677	0.04152	0.0419716	0.0116387	0.0148447
LOC409704	1.57126	1.33958	1.14487	1.34162	1.00035	1.07341
LOC113218643	0.00656375	0.00243003	0.0058898	0.00564019	0	0.00297239
LOC113218641	0.114961	0.120678	0.0816149	0.102419	0.0566597	0.0353495
LOC102654698	0.0286709	0.0322178	0.061303	0.0441027	0.0349151	0.0662734
LOC724835	0.311616	0.268009	0.197314	0.202919	0.304138	0.100385
LOC724903	0.680537	0.614423	0.66794	0.749788	0.318539	0.129195
LOC408583	1.50069	1.55183	1.32462	1.46196	1.01913	0.8908
LOC102654916	0	0	0.0120913	0.00132376	0	0
LOC724991	2.29156	2.25893	1.91567	1.92001	1.80653	1.41309
LOC410705	0	0.00091333	0	0	0	0
LOC725078	0	0	0	0	0	0
LOC100577365	0.00719995	0.00207485	0	0.013604	0.0153617	0.0173177
LOC725151	0	0	0	0	0	0
LOC113219411	0	0	0	0	0	0
LOC551157	0.709028	0.742618	0.95719	0.964567	0.732738	0.822331
LOC410702	0.572611	0.570876	0.550412	0.54497	0.514938	0.359744
MT-LOC725281	0	0.0111869	0	0.0034759	0	0
LOC725320	0.883115	0.780847	0.579786	0.623813	0.650051	0.75043
LOC107963961	0.0819285	0.0853006	0.0496609	0.0555192	0.0133072	0.00766452
LOC107966047	0.0127968	0.00504615	0.0105437	0.00246682	0.0126795	0
LOC725386	0	0	0	0.001269	0	0
LOC100577260	0.0366728	0.0239079	0.0172754	0.00972245	0.0489806	0.00992229
LOC725457	0	0.0016522	0	0	0.00531065	0
LOC100577522	0.34229	0.394585	0.287474	0.366657	0.420828	0.170167
LOC551356	42.0912	46.4744	44.8625	41.3108	30.2218	20.9474
LOC102655530	0.0793097	0.0993216	0.128717	0.0913354	0.207109	0.124701
LOC551280	0.678692	0.562506	0.406599	0.473009	0.339587	0.072585
LOC724904	0.0437771	0.0494184	0.0298263	0.0264479	0.0532008	0.0195962
LOC100578281	0.799021	0.734472	0.6527	0.677055	0.831037	0.812548
LOC413018	0.553433	0.646141	0.679377	0.689703	0.365853	0.305975
LOC551111	0.196404	0.265746	0.364475	0.346776	0.569301	0.154114
LOC551069	0.475281	0.489035	0.509035	0.380047	0.341644	0.222683
LOC413099	0.423708	0.379642	0.430138	0.496099	0.496066	0.334381
LOC550996	0.733397	0.687329	0.612614	0.706836	0.384923	0.451481
LOC414039	0.130213	0.172339	0.229836	0.256145	0.165546	0.200945
LOC113219413	0	0	0	0	0.00204803	0
LOC113218758	0	0.00412849	0	0	0	0
LOC724496	0.080226	0.144056	0.108367	0.131713	0.0587544	0.105304
LOC724540	0.173029	0.177267	0.188628	0.132648	0.235071	0.29959
LOC113218757	0	0.00242974	0.00535231	0	0	0
LOC725348	0.393906	0.393668	0.341027	0.374015	0.23125	0.235868
LOC725387	0.456199	0.302468	0.32472	0.401862	0.340599	0.210396
LOC725458	0.22234	0.243434	0.319666	0.192252	0.186606	0.367467
LOC410696	2.74751	2.28312	2.86571	2.43942	1.05797	1.67215
LOC408579	0.427288	0.302791	0.201113	0.17928	0.202067	0.150816
LOC408578	0.152486	0.101279	0.119324	0.0882959	0.12038	0.172579
LOC408577	5.00575	4.72205	4.45319	4.74838	3.9799	3.56162
LOC102655849	0.11712	0.106148	0.113183	0.116723	0.0521296	0.00556997
LOC551647	1.79613	1.91129	1.52973	1.39114	1.51714	1.43969
LOC107966043	0	0.00121871	0.00678531	0.00180017	0.00468565	0
LOC551680	0.018621	0.00595546	0.00320625	0.0213656	0.0142011	0
LOC408576	6.31402	6.21572	4.6687	5.27801	3.80776	2.98546
LOC551731	2.32615	2.13315	2.18235	1.95677	2.16551	1.78001
LOC551762	0.467655	0.535978	0.822409	0.829443	0.53879	0.617982
LOC100576169	0.854197	0.915738	0.794542	0.751588	0.909812	0.763606
LOC410083	1.48735	1.59698	1.63267	1.759	1.61537	1.37585
LOC410687	0	0.00300453	0.00479386	0.00612501	0.00152832	0.0175368
LOC413245	0.239621	0.221754	0.281728	0.380813	0.239466	0.277348
LOC724332	0.236045	0.240956	0.349486	0.333558	0.308073	0.279853
LOC551911	0.317619	0.303466	0.220938	0.307195	0.182406	0.190359
LOC724413	0.455	0.37814	0.436231	0.445509	0.254173	0.335775
LOC724497	0.499619	0.404415	0.359438	0.467941	0.52958	0.424418
LOC100578913	0	0.0191287	0.0243977	0.0484879	0.0237957	0.0100916
LOC113218878	0.0242848	0.0378196	0.0826391	0.0890749	0.139405	0.119764
LOC410690	0.878691	0.718893	0.91227	0.837336	0.690755	0.69132
LOC408580	0.533598	0.366368	0.366579	0.456746	0.542804	0.508501
LOC410689	27.6079	27.1922	26.6842	23.1143	20.0796	15.6757
LOC552096	0.14231	0.135355	0.0940205	0.112182	0.0434084	0.00890675
LOC410688	1.14926	1.11495	0.887633	0.948261	0.950201	0.846472
LOC552141	0.280995	0.220748	0.307	0.344558	0.294107	0.121747
LOC552167	1.07847	1.07868	0.805485	0.868343	0.925447	0.904443
LOC412601	0.699591	0.744828	0.781612	0.833684	0.913226	0.815796
LOC102656575	0.209796	0.163915	0.17367	0.144217	0.228424	0.181513
LOC102656224	1.67302	1.77558	1.78565	2.11515	2.04532	2.40652
LOC724950	0.00489532	0	0	0	0.0081969	0
LOC552251	0.0290273	0.00572081	0.0188606	0.0101054	0.0641959	0.027623
LOC409027	1.2509	1.06898	0.928415	0.973212	1.38461	0.840158
MT-LOC411351	0.631652	0.651305	0.871539	0.819932	0.48331	0.757177
LOC413895	0.528378	0.745937	0.604033	0.61522	0.570855	0.798884
LOC552332	1.5263	1.3645	1.31961	1.5028	1.65724	2.01084
LOC102655663	0.0102196	0.00476124	0.0191741	0.00275481	0.00833776	0.00488804
LOC409792	2.55868	2.68652	2.05107	1.8252	2.50468	1.40172
LOC413502	0.00297178	0	0	0	0.0147754	0
LOC413501	0.0149222	0.00169979	0.00844792	0	0.00738771	0
LOC413500	0.0187054	0.00645027	0.00910256	0.00137401	0.0105225	0
LOC409937	0.0302291	0.0184987	0.0273454	0.0104472	0.0459967	0.020836
LOC409936	1.41348	1.2878	0.90919	0.962483	0.742516	0.800679
LOC102653813	0	0	0	0	0	0
LOC100578060	0	0.00330348	0.00423023	0.00783881	0.00492292	0.00265359
LOC413499	0.29417	0.235868	0.280306	0.345218	0.231726	0.256247
GeneID-725534	0.291305	0.217657	0.212322	0.325945	0.183469	0.108111
LOC411721	0.109845	0.127032	0.140845	0.113994	0.0387738	0.0848171
LOC725609	0.964017	0.708725	0.904323	0.899774	0.717212	1.07833
LOC411722	0.300592	0.2743	0.27438	0.268309	0.178161	0.240706
LOC411723	1.47568	1.48695	2.1507	1.86433	1.75885	1.61621
LOC410686	4.39985	4.49192	3.9403	3.91279	4.85823	3.4884
LOC410685	0.0989514	0.0964832	0.0350993	0.0300675	0.176842	0.102736
GeneID-551357	0.206841	0.13757	0.155395	0.185518	0.118758	0.153955
LOC410684	0.0140828	0.0447724	0.0201787	0.0454898	0.0134931	0.0391877
LOC410683	0	0.0136949	0.0206359	0.024755	0.00417218	0.0447518
LOC551451	0.659104	0.570384	0.580345	0.638281	0.522493	0.609757
MT-LOC102654681	0.106537	0.147734	0.104719	0.0787788	0.0838186	0.101012
LOC551494	1.00913	0.969553	0.859063	0.761772	0.637128	0.495684
MT-LOC725980	0.544739	0.430923	0.460365	0.499746	0.277078	0.638261
LOC411700	1.91206	1.91705	4.76058	3.84043	0.997425	1.6408
LOC100577704	0.00610787	0.00470575	0.0121948	0.017694	0.0101272	0
LOC100577074	0.0708946	0.0254131	0.0451077	0.0378778	0.0379424	0.0147432
LOC102655034	0.0621922	0.0558486	0.0890249	0.0996114	0.158043	0.0971662
LOC551622	0.0578552	0.135541	0.120221	0.123478	0.0586654	0.198581
LOC726034	0.854857	0.869454	0.666259	0.951908	0.920758	0.566106
MT-LOC726061	0.973624	0.899782	0.949608	0.77649	0.798262	0.885677
GeneID-410681	0.298672	0.19332	0.158124	0.194703	0.126241	0.104394
LOC726148	0.112423	0.0739251	0.0507488	0.0611039	0.0290549	0.0145369
LOC107963988	0.111704	0.112323	0.0679384	0.0628903	0.0721761	0.0336283
LOC408573	0.375286	0.36821	0.319575	0.248454	0.314809	0.356364
LOC408574	0.529048	0.442593	0.532105	0.43336	0.731036	0.574144
LOC551791	0.213942	0.214907	0.231608	0.245497	0.189205	0.277352
LOC408575	0.453318	0.376415	0.413738	0.493575	0.587326	0.351583
LOC412777	12.9294	13.1981	10.2885	11.7666	12.4314	7.42045
LOC412778	0.271287	0.322507	0.265979	0.20978	0.125543	0.0909509
LOC726349	1.23161	1.34079	1.39606	1.04039	1.25889	0.975643
LOC413574	0.320183	0.210748	0.307804	0.225437	0.201602	0.140475
LOC413575	0.0860994	0.0806792	0.0433516	0.0570212	0.0157541	0.0178526
LOC413576	0	0.00790451	0	0.00110401	0.00398291	0.00243868
LOC100578467	0.196182	0.152412	0.106076	0.14081	0.0772275	0.0848665
LOC102656513	0.002496	0	0.00570679	0.00404984	0.00141927	0
LOC413577	0.687916	0.57337	0.515897	0.562026	0.132912	0.415933
LOC412407	0.464997	0.488832	0.422374	0.544829	0.325573	0.282798
MT-LOC552128	0.884972	0.848594	0.815674	0.979015	0.748272	0.886935
LOC552153	0.2009	0.118681	0.276759	0.16528	0.11989	0.0991493
LOC726562	0.983573	0.807945	0.935107	0.810262	0.820179	0.667813
LOC113218663	0.00194753	0.00166025	0.00183488	0	0.00168359	0.00206284
LOC726591	0.0840948	0.11251	0.159341	0.100204	0.160663	0.0628712
LOC113218556	1.96482	1.61048	2.36258	1.89113	1.9231	1.94105
LOC414042	0.536941	0.59409	0.603525	0.648493	0.58322	0.58008
LOC726647	2.3316	2.28767	1.818	1.72238	2.05959	1.57507
LOC100576242	0.957444	0.981889	0.781409	0.665657	0.644904	0.452633
LOC726708	0.51856	0.557199	0.711062	0.695904	0.665103	0.560893
LOC551725	0.46705	0.567709	0.507665	0.505571	0.442167	0.450869
LOC409225	0.396536	0.272336	0.313959	0.340634	0.403465	0.401227
LOC409226	1.0135	0.9889	0.885089	0.996648	0.774769	0.912762
LOC551637	0.50744	0.523372	0.652724	0.6791	0.502036	0.458686
LOC107966053	0.0217418	0.0360471	0.019322	0.0300048	0.0217529	0.00831297
LOC107966054	0.969753	0.863599	1.12803	1.07277	0.503497	0.723143
LOC725976	0.53734	0.548017	0.51365	0.597063	0.554879	0.702627
LOC412412	2.26835	2.20041	1.91695	2.14152	1.34332	1.65625
LOC726766	1.33913	1.36621	1.24107	1.25383	1.40524	1.64984
GeneID-726777	5.44927	4.48836	4.81692	4.90327	2.76311	4.87462
LOC113219410	0.380814	0.337558	0.435532	0.288894	0.269644	0.522155
LOC102656360	0.865517	0.737043	0.731671	0.731266	0.405295	0.301277
LOC551665	0.213385	0.298589	0.196574	0.340581	0.251306	0.228951
LOC725572	1.65864	1.62937	1.43513	1.41969	1.06114	1.66947
LOC551633	0.305473	0.259714	0.345598	0.312486	0.34405	0.360312
LOC551606	0.11558	0.119352	0.163931	0.196316	0.129756	0.12939
LOC412449	0.359094	0.268035	0.322666	0.316607	0.332126	0.314765
LOC100578271	2.22887	2.03294	2.35915	2.28907	2.16862	2.37469
LOC412362	0.368493	0.477963	0.387648	0.514429	0.308537	0.395851
LOC412361	0.0292454	0.0487573	0.0686506	0.0898227	0.0646282	0.00532253
LOC727229	0.301119	0.294106	0.381005	0.282662	0.325151	0.191418
LOC100578205	0.353121	0.30739	0.306242	0.391474	0.308689	0.36912
MT-LOC410678	0.665579	0.547594	0.508682	0.707474	0.454123	0.4825
LOC724145	0	0	0	0	0	0
LOC724195	0.752243	0.766367	0.753311	0.566531	0.770142	0.58208
LOC107965369	0.00201602	0.00266304	0.00348377	0	0	0
LOC102655531	0	0.00343387	0.00224495	0.00462667	0.00144566	0
MT-LOC551158	0.592284	0.606285	0.441995	0.487288	0.263866	0.355387
LOC551207	0.860056	1.02599	0.936509	1.13933	1.2564	1.10046
LOC100576938	0.202112	0.143379	0.234178	0.2121	0.123928	0.138004
LOC551281	0.239204	0.283699	0.321378	0.278667	0.299704	0.446229
LOC412262	0.948596	0.88357	0.901439	1.13942	0.932322	0.781984
LOC551358	0.316371	0.382226	0.289439	0.41782	0.225495	0.297143
LOC412406	0.86017	0.771427	0.832387	0.932844	0.690605	0.529239
LOC551418	3.10789	2.99864	2.96946	2.94896	3.17684	4.69993
LOC551452	0.198589	0.219491	0.201236	0.262033	0.122521	0.283805
LOC551472	0.56166	0.58446	0.571688	0.69771	0.428619	0.465544
LOC724638	0.20683	0.265547	0.317848	0.247156	0.177961	0.285622
LOC413968	4.6126	4.41338	5.53641	5.97006	4.85418	4.10794
LOC408572	0.797114	0.829636	0.790506	0.719457	0.675526	1.14618
LOC107966061	0.375201	0.384938	0.76045	0.702876	0.495777	0.330151
MT-LOC551584	0.840734	0.678156	0.64237	0.620525	0.374884	0.433178
MT-LOC100577992	0.147682	0.199314	0.134762	0.19558	0.0922682	0.175478
LOC410676	0.669462	0.639294	0.66433	0.713388	0.526221	0.797593
LOC725042	0.64948	0.585926	0.8539	0.837122	0.896316	0.743122
LOC410675	1.39415	1.48016	1.52788	1.67399	1.44875	1.33411
LOC725079	0.787152	0.836667	0.775236	0.876299	1.23822	1.00843
LOC100576454	0.0904271	0.128059	0.0749476	0.0940008	0.137625	0.0875486
LOC410674	1.84312	1.72906	1.37358	1.58444	1.52222	1.46912
LOC113219189	0.0815844	0.0891016	0.0467923	0.0440543	0.00746202	0.0170359
LOC410673	0.24465	0.27498	0.25968	0.253862	0.109063	0.163539
LOC725239	0.00312057	0.0172205	0	0.00204329	0	0.00184055
LOC410672	1.0429	0.961612	1.01887	1.06622	0.82709	0.985556
LOC410671	0.251779	0.258852	0.389919	0.336628	0.248721	0.267791
LOC102653709	0	0.00842329	0.00480627	0.00422506	0.0114785	0
LOC551893	0.464039	0.52482	0.612283	0.518677	0.659376	0.695528
LOC551912	0.279227	0.276035	0.339319	0.360645	0.246728	0.363185
LOC725459	0.00536006	0.0272108	0.013941	0.0203052	0.00634239	0.0134534
LOC100576258	0	0.00357604	0.0108892	0.00834961	0.0285238	0.0112165
LOC107965063	0.0419766	0.0243917	0.0260645	0.0461472	0.100594	0.0465658
LOC410669	0.364233	0.260246	0.259776	0.240667	0.114662	0.170819
LOC412734	0.261	0.288012	0.364128	0.370072	0.436063	0.316843
LOC552014	0.462098	0.656481	0.619028	0.679112	0.518096	0.820561
LOC725684	0.390547	0.381967	0.423716	0.354834	0.305722	0.552642
LOC408570	0.0199233	0.00898197	0.0213234	0.0128376	0.00971558	0.00515386
LOC102656598	0.0194236	0.0230515	0.0281574	0.0383751	0.0164061	0
LOC725748	0.0221567	0.0163181	0.0325033	0.0294777	0.0146022	0.0315845
LOC552142	1.10453	0.988962	0.804571	0.718158	0.892344	0.770565
LOC100578882	0.0167561	0.0195462	0.0215796	0.0145077	0.0686634	0.0638649
MT-LOC408569	0.614377	0.641794	0.838325	0.622603	0.536749	0.777306
LOC100578855	0	0.00135013	0	0.00149251	0	0
LOC100577689	0.189067	0.166138	0.252092	0.253617	0.276669	0.275531
LOC411927	0.163088	0.159459	0.236008	0.208031	0.146911	0.189936
LOC725947	0.406357	0.332544	0.434231	0.427619	0.310153	0.48852
LOC725981	0.476199	0.411444	0.40594	0.393127	0.297699	0.709542
LOC113219119	0.350224	0.296485	0.418351	0.328907	0.256673	0.350981
LOC551837	0.174677	0.145795	0.192323	0.125734	0.0687836	0.124588
LOC113218850	1.31034	1.20086	1.61648	1.4488	1.08743	1.38957
LOC100577648	0.726151	0.648323	0.792762	0.672538	0.509548	0.782299
LOC724146	0.0445082	0.0386465	0.0298696	0.0831528	0.0323263	0.0115513
LOC724196	0.0183466	0.0195183	0.034984	0.0119499	0.0353959	0.0110146
MT-LOC724239	0	0	0.00160376	0.00378585	0	0
LOC724282	0.0454587	0.0437954	0.0146006	0.0506106	0.0489949	0.0469549
LOC408568	1.60634	1.4939	1.53048	1.68877	0.739048	0.888702
MT-LOC100578551	1.15769	0.971453	1.12197	1.21074	0.642951	1.26308
MT-LOC100577533	0.475297	0.427591	0.323448	0.411552	0.323383	0.403901
LOC551386	0.369923	0.276497	0.390748	0.382806	0.428415	0.530039
LOC107965508	0.345164	0.24019	0.238	0.259371	0.236641	0.257295
LOC551419	0.177834	0.171096	0.21841	0.200265	0.107759	0.183239
LOC412015	0.243708	0.113546	0.144625	0.091993	0.0662545	0.126585
LOC409313	0.891498	0.627044	0.803798	0.7673	0.461235	0.687142
LOC409312	0.590335	0.553323	0.460983	0.522123	0.349083	0.486883
LOC100577501	0.241962	0.305746	0.262708	0.261887	0.210395	0.271943
LOC551559	0.522688	0.478142	0.449037	0.389095	0.407812	0.493049
LOC551585	0.0579508	0.052993	0.037203	0.0649209	0.0377649	0.0631279
LOC550724	1.2094	1.13507	1.0774	1.07103	0.841945	0.742274
LOC412240	0.982384	1.05605	1.0798	1.02492	1.12234	1.12722
LOC413118	1.34012	1.20694	1.07997	1.11443	0.947735	1.15502
LOC409062	0.915861	0.648378	0.693721	0.804425	0.509307	0.774569
LOC410662	0.591633	0.531489	0.454604	0.460632	0.44665	0.184746
LOC102654353	0.0187166	0.0113245	0.00417139	0.00467256	0.0261277	0.0322506
LOC725106	0	0	0.00767165	0.00790369	0.00556497	0.00412946
MT-LOC410791	7.83786	8.05781	6.16081	6.34052	8.18804	7.8411
LOC551792	0.933121	0.954912	0.788817	0.810825	0.528967	0.480801
LOC113218960	0.0124823	0.00404385	0.00336513	0	0	0
LOC725273	0.00631985	0	0.0138068	0.00155848	0.003205	0.00646135
LOC100576662	0	0	0	0	0.00174903	0
LOC100577043	0	0.00271564	0.0043177	0	0	0.00903342
LOC725283	0	0	0	0	0.00283779	0
LOC107966045	0.0285457	0.064522	0.0103433	0.0100949	0.0264069	0.0541539
LOC550901	0.238198	0.270431	0.170113	0.278934	0.162084	0.218418
LOC551868	0.101501	0.0929688	0.109028	0.0812481	0.086416	0.0943041
LOC551894	0.131346	0.158785	0.196874	0.156187	0.138984	0.164288
LOC725415	2.4607	2.54486	2.47695	1.88561	1.81915	1.66821
LOC551941	0.830953	0.78075	0.531238	0.573617	0.487668	0.292589
LOC100576447	0.0131121	0.023268	0.00359823	0.0135729	0.016773	0
LOC408646	0.13359	0.0909355	0.116694	0.0966816	0.0301047	0.0183885
LOC725651	0.0588912	0.040876	0.0267479	0.0137913	0.0411205	0.0147096
LOC102653777	0	0	0	0.0103273	0.0155422	0
LOC102653941	0	0	0	0	0.00317599	0
LOC102653800	0.0841926	0.0661088	0.0797129	0.0562305	0.0846632	0.0100817
LOC408645	1.10345	1.15133	0.853314	0.887043	0.897911	0.537531
LOC410788	0.0028318	0.00764923	0.00977266	0.00689957	0.00224172	0
LOC107963993	0	0	0	0	0	0
LOC101664701	0.132003	0.0767203	0.0985596	0.0658033	0.0320177	0.0639977
LOC724197	0.00434019	0	0.00139356	0.000998043	0	0.00501485
LOC724283	0.213221	0.195669	0.152778	0.17414	0.0820932	0.0958077
LOC410785	4.34438	3.90992	3.35949	3.02846	3.92079	2.91219
LOC113218729	0.645703	0.597323	0.569448	0.415282	0.204261	0.216511
LOC100576697	0.0851303	0.105493	0.0571538	0.0644862	0.00478485	0.0502339
LOC410784	0.454703	0.410026	0.367212	0.430012	0.207324	0.307066
LOC724415	0.680071	0.70726	0.769169	0.771144	0.474726	0.518734
LOC408643	0.948785	0.898716	1.35063	1.56723	0.683441	1.04302
LOC102655181	0.0258519	0.00777478	0.0157227	0.00616132	0.00813483	0.00609269
LOC410782	0.834298	0.866053	0.790266	0.820831	0.665317	0.638735
LOC409126	1.60264	1.37075	1.50223	1.92732	1.148	1.54235
LOC409127	1.38591	1.28285	1.05336	1.09226	0.645892	0.723529
LOC413378	0.49865	0.5116	0.619534	0.609704	0.55868	0.552943
LOC413377	1.95281	2.03174	1.87646	2.00794	2.29719	1.82485
LOC113219302	0.00297178	0.00404243	0.00519513	0.0136321	0.0164007	0.0120839
LOC724639	0.807279	0.673017	1.18174	0.851901	0.979043	1.55335
LOC409887	0.591299	0.5651	0.455065	0.510537	0.680287	0.605672
LOC409886	0.626143	0.623615	0.661153	0.668195	0.540066	0.551916
LOC552426	0.634852	0.452453	0.794758	0.670697	0.709624	0.555771
LOC551960	0.396961	0.436494	0.365731	0.438326	0.305522	0.486796
GeneID-406071	0.163119	0.0945038	0.115361	0.150555	0.109983	0.0417653
LOC100577450	0.278888	0.257382	0.389677	0.332098	0.557362	0.364391
LOC410080	0.590982	0.69752	0.707455	0.670186	0.354754	0.592852
LOC551906	0.739752	0.638432	0.655227	0.543338	0.492494	0.444502
LOC725284	0.512847	0.374957	0.316893	0.303287	0.434168	0.248065
LOC551889	1.36813	1.10363	0.906564	0.936052	0.882816	0.822896
LOC412088	0.229452	0.299383	0.207272	0.244922	0.281788	0.116576
LOC725154	0.0503091	0.0581912	0.0572121	0.0804	0.0921106	0.0621446
LOC100576132	0.652575	0.388599	0.659875	0.842687	0.719681	0.265381
LOC725044	0.0909425	0.102914	0.103344	0.133732	0.050176	0.0612077
LOC100579054	0.1496	0.117789	0.169475	0.15974	0.0665845	0.112926
GeneID-409097	1.77582	1.96557	1.03028	2.45486	0.573298	0.932268
LOC411548	0.791012	0.873537	0.90415	1.14643	0.679495	0.747854
LOC100579021	0.068287	0.129233	0.147266	0.0772724	0.0840004	0.0492816
LOC100578953	2.11682	2.2916	1.69398	1.55684	1.81935	1.20027
LOC409251	0.337153	0.365906	0.317661	0.39538	0.345378	0.338048
LOC100578883	0.48801	0.426373	0.51826	0.474044	0.43819	0.319242
LOC102656037	0.160789	0.144574	0.100371	0.169165	0.103128	0.129281
LOC724798	0.205891	0.143514	0.141815	0.194275	0.192472	0.118783
LOC411882	0.651978	0.625461	0.771055	0.751281	0.517315	0.654348
LOC727452	0.791431	0.873341	1.09247	1.01376	0.710668	0.68702
LOC107965381	0.0255534	0.0303901	0.0333562	0.0317165	0.071679	0.0220953
LOC725460	0.915159	1.08596	0.764008	0.671629	0.786062	0.770893
MT-LOC408642	0.0610478	0.0503925	0.0355714	0.0364155	0.050017	0.0693398
LOC551071	5.87687	5.85502	4.46558	4.39776	5.40902	4.03841
LOC408641	0.0423945	0.115181	0.061605	0.0725591	0.240782	0.250956
LOC725724	0.904823	1.00266	1.30017	1.16787	0.631554	0.81103
MT-LOC551208	0.0212919	0.013349	0.00538709	0.0271106	0.0345622	0.0648035
LOC102655594	0.0126866	0.0123121	0.0182077	0.0284803	0.00738771	0
LOC551320	10.5951	9.96898	10.8646	11.4831	10.0738	10.4863
LOC102655568	0.146144	0.0932349	0.126959	0.115015	0.0115835	0.0383223
GeneID-100578506	2.66446	2.72022	2.2706	2.17457	1.7255	1.8161
LOC408635	0.259382	0.252718	0.274494	0.222235	0.18976	0.247078
LOC551420	0.478106	0.405771	0.41801	0.432801	0.458018	0.501442
LOC409392	0.786289	0.714307	0.796458	0.947025	0.620939	0.373792
LOC726062	0.168321	0.143537	0.148858	0.196218	0.140325	0.223069
LOC100578360	0.529592	0.540974	0.475132	0.576014	0.3128	0.624346
LOC412288	1.47046	1.66246	1.33292	1.45665	1.31247	1.25037
LOC726178	7.35861	6.216	6.98197	8.16834	4.66781	4.72039
LOC409189	2.29596	2.53381	2.33659	2.32286	2.28591	3.31017
LOC411753	0.524198	0.48092	0.345421	0.407618	0.312037	0.276552
LOC107965121	0	0.00176499	0	0.00494652	0	0.00338979
LOC100577142	0.00218792	0.0344394	0.0351523	0.0333542	0.0464441	0.0400008
LOC410780	0.460636	0.523068	0.269385	0.264596	0.264466	0.389923
LOC410779	2.50705	2.27028	2.17143	1.92208	1.828	1.83528
LOC107966060	0	0	0	0	0	0
LOC726350	0.0543315	0.0501487	0.0636412	0.0334629	0.0402943	0.0126576
LOC408634	0.109799	0.13157	0.135722	0.134292	0.104875	0.123683
LOC408633	0.225042	0.232514	0.281329	0.313402	0.147449	0.21387
LOC102653614	0.0196519	0.021175	0.0200838	0.0547924	0.0351765	0.00955494
LOC409288	0.751392	0.64428	0.680503	0.807884	0.591019	0.399827
LOC726431	0.807409	0.648612	0.867055	0.922685	0.853209	1.33967
LOC102656779	0.0656167	0.0214751	0.0539294	0.0413597	0.0300539	0.0365448
LOC409505	0.5755	0.574285	1.10004	0.914632	1.09754	0.946764
LOC100576990	0.638885	0.402596	0.452263	0.613227	0.359671	0.615182
LOC552660	0.510244	0.507296	0.407826	0.58838	0.648581	0.693016
LOC726056	3.02722	3.58018	4.13035	3.71059	3.28569	5.98311
LOC552654	0.431722	0.44793	0.605324	0.612744	0.625942	1.09054
MT-LOC552644	0.460355	0.387742	0.392944	0.459672	0.358688	0.454505
LOC727436	0.146739	0.10825	0.170723	0.13588	0.103017	0.10973
LOC113219416	0.242616	0.235253	0.188921	0.270789	0.34743	0.440416
LOC552372	0.400869	0.395968	0.427501	0.529496	0.266113	0.635445
LOC100576918	0.0886327	0.078726	0.120653	0.144521	0.0397235	0.0786329
LOC100576885	0.490501	0.650897	0.656038	0.635353	0.45368	0.685887
LOC552315	1.33807	1.41406	1.82447	1.74974	0.780168	1.14094
LOC412712	0.228671	0.291677	0.363275	0.359202	0.216988	0.18171
LOC552274	0.225886	0.206571	0.263746	0.241382	0.232546	0.34658
LOC550992	0.993984	0.765239	0.741716	0.673482	0.629891	1.04791
LOC412451	0.443086	0.473047	0.402998	0.443719	0.518951	0.49764
LOC412384	0.555853	0.426228	0.569523	0.533772	0.284724	0.299511
LOC409462	0.341584	0.303405	0.326409	0.38763	0.223185	0.312772
GeneID-725103	2.57411	3.21398	1.84569	1.85487	0.463397	1.79103
LOC751767	0.0155453	0.0158443	0.036606	0.0397971	0.0640995	0.030773
LOC552185	1.74332	1.74762	1.68166	1.76328	1.00384	1.00329
LOC409229	0.506628	0.496576	0.578326	0.512019	0.471835	0.410941
LOC725736	0.148265	0.0840337	0.0861303	0.111812	0.0822096	0.154841
LOC725712	1.37523	1.1909	1.30752	1.46697	1.16782	1.37248
LOC411836	0.147994	0.175128	0.0779317	0.198283	0.040484	0.121723
LOC551469	0.220947	0.150298	0.238027	0.240925	0.146057	0.172946
LOC107964012	0.0820462	0.0833729	0.0437481	0.0685516	0.0503479	0.0533851
LOC727199	1.76335	1.69465	1.52072	1.53268	0.89992	1.61238
LOC107965571	0.0173166	0.00437416	0.00571755	0.00582256	0.00335334	0
LOC102655636	0	0	0.00139356	0	0.00652176	0
LOC409036	1.31032	1.33448	1.36294	1.52057	0.852208	1.17646
LOC551381	5.59435	5.04598	5.53029	4.8662	4.17432	6.51442
LOC413524	0.632967	0.505673	0.457374	0.571947	0.549056	0.428356
LOC410057	1.72005	1.78809	1.81816	2.25438	0.989178	0.914041
LOC724794	0.0542141	0.07357	0.0781314	0.0630084	0.0739759	0.101232
LOC552435	0.443366	0.398354	0.389456	0.436209	0.353748	0.365396
MT-LOC724118	0.0930814	0.11323	0.152303	0.191705	0.0998941	0.0949311
GeneID-503862	2.38139	0.0508186	0.10862	0.159581	0.312682	0.0025746
LOC724148	0	0.00495385	0	0	0	0
MT-LOC413551	0.902752	1.05296	0.907911	0.889722	0.873763	1.24841
LOC410050	0.313424	0.324005	0.299887	0.306895	0.0878137	0.140249
LOC100578005	0.871151	0.772102	0.902711	0.763777	0.714998	0.747494
LOC413132	1.73414	1.51438	1.43451	1.51322	1.33874	1.00179
LOC411546	0.300705	0.343759	0.40461	0.259681	0.250244	0.430811
LOC100578146	1.10903	1.24458	1.25698	1.02215	1.24299	1.07282
LOC412745	1.30388	0.931176	1.0821	1.13551	1.11543	1.10481
MT-LOC726259	0.200974	0.159323	0.384978	0.205099	0.29064	0.340989
LOC552260	0.120542	0.111868	0.111961	0.180844	0.114038	0.123731
LOC413855	0.660511	0.750456	0.710834	0.81976	0.73258	0.617356
LOC412220	0	0.0115097	0.013403	0.00782897	0.0224871	0.0029923
LOC552197	0.538841	0.467328	0.504146	0.574964	0.289768	0.239065
LOC552068	1.39716	1.52302	1.31643	1.26668	1.41702	1.33207
LOC410777	0.838398	0.86701	0.772702	0.774479	0.688577	0.482153
LOC408632	1.29558	1.12786	1.20172	1.3333	0.80282	0.915017
LOC410776	0	0.00731078	0.00693431	0.0152645	0.0447394	0.0397729
LOC408631	2.17361	2.21245	3.07635	2.28774	2.64434	1.99187
LOC102654381	0.135566	0.0956038	0.156398	0.084015	0.103439	0.0635419
LOC410775	0.161423	0.217948	0.216897	0.292308	0.316634	0.32279
LOC100578543	0.0302414	0.0189729	0.0117713	0.0122876	0.00806176	0.00184347
LOC102655243	0.947083	1.06823	1.06185	0.894645	1.18346	1.24357
LOC724993	0.0233034	0.0286164	0.00728129	0.0231849	0.0395844	0.291522
LOC107965104	0	0.00796936	0	0	0	0
LOC100578606	0.0883536	0.0754389	0.0539459	0.0450545	0.0861244	0.105978
LOC552090	0.262468	0.236785	0.331183	0.239296	0.220579	0.261831
LOC113218939	0.0115095	0.018036	0.00879125	0.0102463	0.015475	0.00390735
LOC113218940	0	0.00210992	0	0.00384036	0	0
LOC412353	8.51854	8.07786	9.19715	9.76718	6.95325	7.61547
LOC412354	0.537829	0.446083	0.336174	0.362636	0.496899	0.303863
LOC107965319	0	0	0	0.00177903	0.00796518	0
LOC113219004	0.215697	0.19238	0.219962	0.340462	0.321407	0.32434
LOC100576708	0.44344	0.38943	0.345559	0.333632	0.48207	0.628492
MT-LOC413255	0.36559	0.198379	0.303327	0.197575	0.297848	0.346525
LOC100576747	1.17482	1.13077	1.06738	1.06972	1.23874	1.08853
LOC107965231	0.0485732	0.080975	0.0966705	0.0909799	0.10631	0.11205
LOC725388	0.738302	0.566672	0.719912	0.726138	0.45476	0.503038
LOC551242	0.432632	0.351238	0.516146	0.533794	0.40792	0.509772
LOC409311	1.91899	1.75297	2.4078	2.01661	1.70713	2.09697
MT-LOC725496	1.92683	1.61503	1.61481	1.91217	1.07608	1.54454
LOC410756	4.67744	5.00988	3.42911	2.96321	4.25323	2.21447
LOC102656083	0.00578538	0.00815604	0.0167635	0.0150615	0.00149785	0.00501485
LOC107965445	0.00959042	0.00484605	0.00523796	0.00601418	0.00336719	0
LOC410755	0.157743	0.140643	0.100781	0.157242	0.0491883	0.0695086
LOC725725	0.00489532	0.0106784	0.0101677	0.0122767	0.0123043	0
LOC724240	0.701454	0.889952	0.87308	1.03519	0.839964	1.02642
LOC551530	2.42468	2.85849	2.64376	2.84322	2.58957	2.21256
LOC724199	0	0	0	0	0	0
LOC408607	0.50823	0.495829	0.579065	0.590125	0.444271	0.529057
LOC100576425	0.166266	0.06176	0.082024	0.0760111	0.0200539	0.0506487
LOC107965634	0	0	0	0	0.00946468	0
LOC102655819	0	0	0	0	0	0
LOC100577577	0	0	0	0	0	0
LOC113219249	0	0	0	0	0	0
LOC551623	0.985647	0.912619	0.733681	0.824164	0.677454	0.569471
LOC107966072	0.0198957	0.0119619	0.0295464	0.0218568	0.00936257	0.0573225
GeneID-408606	0.658244	0.598144	0.731459	0.718195	0.719745	0.722313
LOC724541	0.017809	0.00743041	0.0322507	0.0247086	0.0163532	0.0441029
GeneID-408605	1.83245	1.92208	2.63303	2.62734	2.27219	2.85167
LOC551732	0.603524	0.517314	0.456918	0.396553	0.341009	0.649184
LOC100577959	0.812085	0.720852	0.736196	0.773479	0.717184	0.537584
LOC113218573	0	0.00337552	0.005113	0.00160412	0	0
LOC113219074	0	0.00140388	0	0	0.0247585	0.0224297
LOC100577920	0.145156	0.162318	0.376665	0.329835	0.386048	0.311755
LOC100577882	0.00569803	0.0167311	0.00248827	0.0110171	0.00147549	0.00215275
LOC102655202	0.0114781	0.00210731	0.0048968	0	0	0
LOC100577847	0.0364493	0.108298	0.0609388	0.110877	0.0279263	0.0283354
MT-LOC102655882	0	0	0	0.00166983	0	0
LOC410694	0.0466575	0.149068	0.0650446	0.0502197	0.0510308	0.0417815
LOC113219412	0.795914	0.639099	0.623464	0.308164	0.623938	0.417834
LOC724994	0.323448	0.219769	0.45286	0.312242	0.395154	0.282981
LOC102654799	0	0	0	0.00427375	0	0
LOC725045	0.155048	0.205084	0.215968	0.220381	0.153356	0.251351
LOC725081	1.31619	1.43869	1.6295	1.4099	2.04018	2.91229
GeneID-410692	0.184745	0.216978	0.309144	0.291984	0.222681	0.169741
LOC412263	3.09989	2.81804	2.29889	2.38636	2.61086	2.86141
LOC102654496	0	0.00819067	0.00357154	0.00824192	0.00168776	0.00538956
LOC725305	0.0281046	0.00730889	0.00794107	0.023836	0.0113139	0.0108664
LOC102654257	0.00771045	0.0113822	0.00127645	0	0.11141	0.00764555
LOC552181	0.122822	0.0865839	0.0758598	0.0621194	0.0350993	0.103468
MT-LOC409922	0.216888	0.205796	0.261548	0.299882	0.207053	0.332071
LOC409923	0.522165	0.491002	0.634821	0.519482	0.384566	0.231666
LOC100577118	0.716074	0.70142	0.906632	1.017	0.888603	0.505333
LOC727144	0.597111	0.472429	0.306705	0.41086	0.177525	0.344123
GeneID-727134	0.528256	0.583622	0.589674	0.558706	0.650255	0.555968
LOC727127	1.03086	1.11166	1.05067	1.00434	0.413579	0.42143
LOC409105	1.57546	1.36981	1.30781	1.46908	1.10532	1.13406
LOC727116	0.275653	0.230011	0.233717	0.239772	0.276211	0.294738
LOC726605	0.0213958	0.0378519	0.0182285	0.0336216	0.00933901	0.0463347
LOC551632	0	0.00723019	0.00184325	0.00148817	0	0
LOC726554	0.0295138	0.0692939	0.0588544	0.0450309	0.00544883	0.0175691
LOC552434	0.377745	0.273565	0.34999	0.482418	0.200462	0.3166
LOC100578519	0.238632	0.149279	0.158549	0.174277	0.398965	0.0756574
LOC100578468	0	0.00299923	0	0	0.00286376	0
LOC724669	0.896575	0.590077	1.17337	0.957718	1.01614	1.03706
LOC551905	0.0119132	0.00367527	0.0246353	0.0102441	0.00288802	0
LOC100578694	1.32206	1.18845	0.945215	1.00289	0.579973	0.737139
LOC727049	0.416772	0.37028	0.630197	0.480679	0.28665	0.562128
LOC726108	0.13453	0.142524	0.159486	0.147394	0.0776973	0.0393139
LOC413578	1.50437	1.48452	1.33131	1.35743	1.10511	1.22842
LOC412003	1.5128	1.50409	1.44243	1.56599	0.883381	1.01402
LOC727393	0.955889	0.743414	1.15635	1.37983	1.17487	0.887641
LOC727456	0.10848	0.0679712	0.144291	0.13685	0.0395533	0.100251
LOC727460	0.430534	0.493309	0.495033	0.598663	0.382553	0.314359
LOC113219430	0	0	0.00213627	0	0.00141927	0
LOC409530	0.521987	0.579627	0.661224	0.526769	0.258057	0.269201
LOC102654355	0.00252077	0.00717154	0.0138503	0.013577	0.00224778	0.00614797
LOC552418	0	0	0	0	0	0
LOC726053	3.10609	2.67989	3.34004	3.41843	2.96268	3.17375
LOC102654146	0	0	0.0028287	0.00683896	0	0
LOC552453	0.045469	0.00803603	0.0334613	0.0481543	0.0145134	0.118203
LOC724319	0.248242	0.206401	0.281253	0.191677	0.139915	0.161821
LOC100577437	0.00933041	0.0625761	0.110677	0.0970953	0.0668184	0.0816481
LOC100577474	0.0649115	0.042508	0.012096	0.0251561	0.0242908	0.0221977
LOC107964093	0.084261	0.0653821	0.0711123	0.0568655	0.05209	0.0371864
LOC113218607	0.0467446	0.0419328	0.0289562	0.0367988	0.0297849	0.0316588
LOC113218606	0.0320875	0.00548201	0.0209277	0.0191424	0.00203799	0.0246294
LOC100577995	5.38401	4.15106	4.67179	4.81229	4.19125	3.46758
LOC552364	0.691404	1.11249	0.941787	0.960199	0.546783	0.637007
LOC550695	0.437791	0.522686	0.468936	0.518433	0.526053	0.515144
LOC724665	1.17007	1.02865	1.28543	1.19624	0.933836	1.15874
LOC409950	0.225614	0.0838015	0.157554	0.0898814	0.123528	0.0398018
LOC726051	0.357588	0.420957	0.563022	0.720018	0.381358	0.248653
LOC412386	0.646737	0.49491	0.537889	0.563954	0.538003	0.507503
LOC412516	0.350781	0.283962	0.234442	0.271734	0.243816	0.223932
LOC100576733	0.723727	0.819157	0.818056	0.747886	0.278854	0.345896
LOC726804	11.3599	10.6045	7.52055	9.00499	11.6117	10.2282
LOC102653978	0.00418189	0.0112138	0.0262222	0.0126174	0.049385	0.00488804
LOC552370	1.63765	1.66838	1.68143	1.79804	0.915246	0.880211
MT-LOC552343	0.395148	0.388034	0.338218	0.387667	0.310163	0.503629
LOC100576623	0.0110201	0.00249455	0.020464	0.0246595	0.0197388	0.0331175
LOC102654074	0	0	0	0	0	0
LOC107965760	0	0	0	0	0	0
LOC102655285	0	0	0	0	0	0
LOC100576732	0.0441363	0.0469349	0.0277715	0.0416591	0.0477268	0.0182441
LOC724673	0	0	0	0	0	0
LOC102655218	0	0.00266345	0.00130149	0.00349372	0	0
LOC726292	0	0	0.00566853	0	0	0
LOC412853	1.02865	1.09701	1.20434	0.955558	0.990373	0.682325
LOC102654800	0	0	0	0	0	0.00215275
MT-LOC727515	0.291424	0.20475	0.340456	0.264344	0.198788	0.212871
LOC727168	0.723304	0.586335	0.825244	0.859041	0.874147	0.854171
LOC727350	0.218121	0.201333	0.339162	0.310779	0.211703	0.278573
LOC113219428	0.0342114	0.00824037	0.0218245	0.0116471	0.00302651	0
LOC727358	0.417645	0.495579	0.533354	0.54212	0.286827	0.265704
LOC726925	0.188811	0.103186	0.114822	0.156536	0.0683829	0.0583392
MT-LOC411359	0.933841	1.08748	1.04919	1.30553	0.810218	0.961406
LOC552129	1.31123	1.13593	1.09872	1.3006	1.26884	1.03773
LOC727574	2.84219	2.87699	2.11311	2.30766	2.26056	2.13791
LOC100578586	0.0150469	0.0190055	0.00918969	0.0148136	0.0201897	0.0043631
LOC113218599	0	0.00627323	0.0112293	0.0017506	0	0
LOC107965774	0.00847067	0.0401028	0.0272668	0.00465476	0.0313888	0.0142441
MT-LOC409793	0.934536	0.953712	0.974839	1.01279	0.760602	1.01188
LOC409489	0.177562	0.0745589	0.19142	0.162933	0.0917607	0.139643
LOC726110	0.312267	0.313653	0.337954	0.362971	0.324736	0.249823
LOC100576649	0.373263	0.48986	0.413623	0.463292	0.296457	0.392355
LOC409111	0.707654	0.691218	0.714068	0.654756	0.673154	0.660478
LOC100576896	3.38808	2.98418	3.651	3.06896	2.86797	2.6928
LOC100576862	0.990455	0.965786	0.910472	1.08118	1.05042	0.938217
GeneID-692346	0.27286	0.277719	0.364319	0.364914	0.232306	0.181887
LOC100576829	0.827845	0.737841	1.01725	0.958491	0.783173	0.780523
LOC725528	3.39591	3.46617	3.43051	3.71509	2.3847	2.0017
LOC412594	1.66303	1.70338	1.48035	1.67169	1.50401	0.914898
LOC725850	0.0980061	0.111622	0.0391213	0.101885	0.0888944	0.123644
LOC727119	0.0965115	0.109864	0.145617	0.149573	0.075076	0.0435227
LOC102655454	0	0.0009346	0	0.00768081	0	0
LOC552202	0.0231651	0.0123992	0.0430435	0.0329709	0	0
LOC100578587	0	0	0.00302094	0.00511887	0.00382783	0
LOC412646	0.785151	0.77009	0.935027	1.04635	0.676541	0.532582
LOC726171	3.50068	4.08587	4.05902	3.6694	4.67345	6.45794
LOC102654530	0.002496	0.0271044	0.0305929	0.0299812	0.0385679	0.0535633
LOC102654576	0.166117	0.204096	0.326	0.313155	0.220567	0.298159
LOC412465	0.7697	0.978316	1.05631	1.25133	0.588457	0.449132
LOC102654729	0.0145249	0.0129321	0.0141582	0.0105193	0	0.0026832
LOC100217360	0.0303938	0.0439243	0.00811184	0.0227344	0.0110107	0.044521
LOC102654685	0	0	0.0011569	0	0	0
LOC100579011	0	0	0	0.00848987	0	0
LOC100578724	0	0	0.00216013	0	0	0
LOC102655559	0.00555191	0.00148615	0.00669187	0.00968734	0.0143505	0
LOC552292	0.0153285	0.0378902	0.0296246	0.0305589	0.00784381	0.0528092
LOC113218604	0.0126138	0.00202359	0.0183749	0.00501764	0.00245122	0
LOC102655008	0.0640818	0.101299	0.145513	0.150932	0.114571	0.240117
LOC409457	1.57361	1.49819	1.48055	1.58757	1.12438	1.19876
LOC726760	1.14234	1.03095	1.05287	1.17844	0.873487	0.679845
LOC412505	1.55948	1.53887	1.41416	1.3757	1.35419	1.16763
LOC412697	0.0896206	0.105378	0.0935453	0.117371	0.0523009	0.0466279
LOC724300	0.00446866	0.00342701	0.0112015	0.0154411	0.0446872	0.0231538
LOC100576121	0	0.00629799	0	0.0032028	0	0
LOC113218584	0.448352	0.346285	0.215959	0.268226	0.227289	0.164833
LOC412955	0.16954	0.127913	0.0607396	0.106798	0.0427508	0.0701162
LOC102655291	0.0474171	0.0154086	0.053132	0.0737922	0.03168	0.0108039
LOC102655235	0.00272011	0.00276844	0.014272	0.00263777	0.0021443	0.00356614
LOC726798	0.00481722	0.00112295	0.00399908	0	0.00909035	0
LOC726812	0.18766	0.215614	0.256248	0.282419	0.157507	0.180848
LOC726735	1.36017	1.44507	1.28621	1.34513	0.914767	1.07446
LOC107964089	0.0148905	0.00808237	0.0223754	0.0158713	0.00697477	0
LOC725270	0	0	0	0.00498553	0	0
LOC724471	0.0471476	0.0840919	0.1667	0.064877	0.159197	0.0328397
LOC411729	0.157614	0.0924372	0.101575	0.112348	0.0449891	0.0418099
GeneID-724556	0	0.0163477	0.00137263	0.00426338	0.0117956	0
GeneID-724694	0	0	0	0.00237054	0	0
LOC724735	0	0	0	0	0	0
GeneID-724777	0.0170619	0.00788444	0.0152509	0.00981072	0	0
LOC100578507	0.40875	0.361928	0.353715	0.360325	0.192181	0.509484
MT-LOC551255	1.5048	1.40257	1.37723	1.40308	1.21775	1.54701
LOC102655706	0.894851	0.952512	1.3205	1.29077	0.466737	0.628397
GeneID-551010	1.61983	1.62557	1.09274	0.995844	1.64081	0.982025
LOC550962	0.0932074	0.105287	0.138363	0.106363	0.19857	0.163897
MT-LOC727534	0.5947	0.635234	0.702639	0.807451	0.436932	0.574734
LOC552788	0.751325	0.779938	1.07938	1.19444	0.895211	0.79343
LOC552790	0.403069	0.351209	0.312573	0.387088	0.258673	0.155228
LOC724275	0.10869	0.086003	0.0178959	0.0710704	0.0120537	0.0512318
LOC413607	0.454536	0.424893	0.466626	0.605955	0.262007	0.428227
MT-LOC102654955	3.02155	2.78057	3.41557	3.42111	2.31231	3.3402
MT-LOC100578624	0.188033	0.180626	0.203835	0.231591	0.141445	0.237566
LOC412759	0.047803	0.0752224	0.0889439	0.111626	0.0512121	0.0979104
LOC551997	1.0183	0.977066	1.14759	1.03732	1.23357	0.858041
LOC412010	0.206765	0.194211	0.237581	0.2704	0.303299	0.28029
LOC412009	0.44881	0.357214	0.390364	0.365998	0.320864	0.388203
LOC412008	0.586128	0.576418	0.665245	0.715067	0.349035	0.286426
MT-LOC552105	0.561651	0.453188	0.732877	0.683757	0.479602	0.719722
LOC724716	0.369677	0.292123	0.226481	0.306779	0.237769	0.260512
LOC107964039	0.635076	0.873193	0.835722	0.667666	1.19878	0.860776
LOC724736	0.170498	0.178865	0.19042	0.176461	0.0696404	0.0407813
LOC107964040	0.0674259	0.0929712	0.170251	0.0914664	0.0410671	0.125116
LOC102654107	0.00961695	0.0196882	0.0258796	0.0252014	0.0106621	0.00658584
LOC102654330	0.00202639	0.00213334	0.00198081	0.00882495	0.00391402	0
LOC113218593	0.0293633	0.0226858	0.0382296	0.0722236	0.00342552	0.0210222
LOC413279	0.136237	0.0869749	0.138856	0.094142	0.084562	0.0939256
LOC413278	0.427809	0.424704	0.471327	0.537044	0.294557	0.313654
LOC551690	0.904257	0.625093	0.892563	0.721183	0.535511	0.609567
LOC413146	0.321845	0.343364	0.318465	0.502593	0.502895	0.363489
LOC102656852	0.178452	0.100655	0.0550123	0.0985722	0.163702	0.0351767
LOC409791	20.9417	20.3203	19.4709	20.5309	14.0677	14.7369
LOC102656798	0.0995421	0.0399311	0.143442	0.064161	0.0390864	0.072694
LOC551596	1.91307	2.12433	3.6781	3.72095	2.39774	2.64535
LOC413147	0.396255	0.366264	0.461919	0.399926	0.539263	0.351337
LOC113218583	0.177722	0.165617	0.15636	0.180393	0.0442413	0.0896917
LOC551536	0.358513	0.353277	0.381887	0.371322	0.40479	0.445239
LOC412143	1.8158	2.01053	1.76966	1.77198	1.86912	1.91891
LOC100578537	0.550039	0.502468	0.503813	0.51928	0.430399	0.54732
LOC413869	0.496519	0.48944	0.431104	0.660157	0.46902	0.672572
LOC102655388	0.0830277	0.0795153	0.144436	0.14294	0.100866	0.0869589
LOC100578498	0.140311	0.0745216	0.050592	0.0497522	0.0340713	0.0170384
LOC412711	0.612076	0.585831	0.52719	0.609126	0.600115	0.436702
LOC551273	0.300318	0.336648	0.388893	0.372247	0.297582	0.45752
LOC100578429	0.575363	0.447795	0.518765	0.461145	0.546236	0.256313
LOC100579024	0.490053	0.305976	0.515497	0.54329	0.498204	0.554276
LOC725295	0.350936	0.2998	0.305417	0.397943	0.194311	0.179887
LOC100578885	2.77441	2.78334	2.41887	2.82066	2.1153	1.77337
LOC102655792	0.0883787	0.0985516	0.121627	0.133024	0.0215282	0.0738466
LOC408716	11.1369	10.8804	10.1717	9.57525	9.59057	7.64877
LOC113218529	0.150235	0.173623	0.185432	0.183423	0.2585	0.131481
GeneID-410902	0.0447638	0.0677585	0.0258521	0.0531984	0.0624325	0.0268016
LOC408717	2.52661	2.85167	2.69055	2.38473	3.21225	4.65028
LOC100578397	0.288725	0.240063	0.44867	0.333665	0.33884	0.35023
LOC408718	2.57649	2.085	1.80599	1.74165	1.35191	0.778371
LOC100578839	0.14697	0.134787	0.111759	0.238338	0.215417	0.231773
GeneID-411453	1.13269	1.47517	0.93549	0.986835	1.57691	1.34125
LOC725743	0.672875	0.584842	0.624935	0.579922	0.589186	0.781135
LOC411452	0.0455402	0.0969256	0.103123	0.107172	0.0254085	0.055746
LOC100576174	0.0200383	0.041596	0.040774	0.0353241	0.0436436	0.0401112
LOC410087	0.596341	0.777816	1.86508	1.08947	0.824541	1.11221
LOC724274	3.5798	4.09988	6.18618	4.69353	2.74025	4.50999
LOC724367	0.218256	0.301942	1.11288	0.426011	0.916094	0.74973
LOC724405	4.06796	4.69027	5.12627	5.61696	4.47221	4.85432
LOC724449	2.40239	2.48204	4.95552	4.31514	4.8932	4.80008
LOC724488	1.28016	1.22632	5.9152	3.63234	0.887251	1.08812
LOC411348	0.766574	0.812309	0.736653	0.783903	0.533837	0.830445
LOC408715	3.66013	3.12504	2.30266	2.05652	2.22829	1.48423
LOC102656562	0.144438	0.1063	0.0900451	0.114568	0.0440691	0.0387171
LOC551009	0.570907	0.603986	0.871585	0.848939	0.578166	0.729046
LOC412824	0.82333	0.790286	0.790959	0.836779	0.584854	0.579169
LOC100578420	0.00494881	0.01063	0.0060964	0.00410146	0.024062	0
LOC107964054	0.0161724	0	0	0	0	0
LOC107964083	0.0666116	0.0481778	0.0474616	0.0265473	0.00997237	0
LOC408714	0.0915438	0.0763079	0.0810678	0.0653531	0.0366123	0.0437188
LOC100578727	0.0756762	0.0606993	0.0695874	0.0661338	0.0577347	0.0274586
LOC100577598	0.0228987	0.00416044	0.00569249	0.00221319	0.00888301	0.0291335
LOC100576249	0.313549	0.250656	0.276841	0.269623	0.172066	0.390702
LOC410897	0.435094	0.530294	0.797669	0.679691	0.556587	0.86925
LOC408713	0.0787089	0.0648499	0.0635994	0.056676	0.043889	0.0437151
LOC410896	0.121211	0.128735	0.119065	0.114477	0.0811022	0.197172
LOC408712	2.11598	1.93575	2.31109	2.17703	2.95906	2.46748
LOC552020	16.6502	14.7977	12.8073	12.6587	7.40685	7.14976
LOC113218591	0.522146	0.495268	0.326169	0.274802	0.242645	0.105254
LOC408711	0.279726	0.237803	0.249031	0.217689	0.271644	0.21853
LOC410895	1.55666	1.54376	2.31064	3.1767	1.62607	1.80788
LOC107964043	0.103878	0.20098	0.287471	0.415833	0.153499	0.216893
LOC113218592	0	0	0	0	0	0
LOC107964042	0.181055	0.187072	0.196777	0.215865	0.147772	0.14645
LOC410894	0	0	0	0	0	0
LOC410893	0.24084	0.170319	0.281939	0.21507	0.205545	0.131969
LOC408710	1.36209	1.31574	1.2595	1.44395	1.06361	1.03802
LOC726303	0.114813	0.110544	0.0643951	0.0783665	0.0703051	0.0738994
LOC551849	0.102341	0.0921504	0.0913794	0.0785385	0.0746802	0.166951
LOC410888	0.151349	0.12907	0.152075	0.107078	0.109476	0.128662
LOC107964069	0.0270455	0.019714	0.017302	0.0139836	0.00531065	0.0118687
LOC107964103	0.17671	0.0928779	0.118438	0.12162	0.14504	0.0896984
LOC408705	3.24772	2.83126	2.64464	3.31967	2.58847	2.48258
LOC551773	0.464076	0.527998	0.495144	0.624225	0.432996	0.417308
LOC551743	0.120203	0.0912684	0.164105	0.124286	0.095055	0.146608
MT-LOC724162	0.865713	0.711644	0.713206	0.92525	0.367885	0.54732
LOC413265	0.245701	0.166186	0.217287	0.151944	0.104127	0.0984109
MT-LOC113218582	0.356519	0.249385	0.172343	0.235884	0.179657	0.373797
MT-LOC552307	0.199001	0.190468	0.138014	0.16293	0.0723432	0.0975502
LOC552346	0.470102	0.565618	0.675245	0.766769	0.502987	0.397587
LOC724424	0.400661	0.312473	0.305266	0.330978	0.236241	0.294022
LOC411955	0.378976	0.30252	0.355294	0.311678	0.177197	0.172035
LOC100579003	0.905962	0.673088	0.599708	0.740148	0.734772	0.573606
LOC552405	0.152549	0.212449	0.224673	0.253959	0.154494	0.21845
LOC552422	0.34848	0.303133	0.35722	0.436994	0.287202	0.231413
LOC724598	0.470688	0.376385	0.504053	0.592825	0.368167	0.317151
LOC410127	0.893268	1.13491	0.799215	0.939398	1.107	0.759677
MT-LOC413928	0.614408	0.662233	0.555373	0.50841	0.248956	0.553162
MT-LOC552471	0.339378	0.334096	0.363968	0.43248	0.23777	0.448678
LOC552483	0.079818	0.0526326	0.13123	0.0950728	0.0989601	0.0671815
LOC411349	0.430233	0.467969	0.592296	0.656561	0.407024	0.305101
LOC102654426	3.39314	3.35191	2.99998	2.75046	2.75798	4.55674
LOC409038	0.414104	0.341714	0.357404	0.325253	0.176376	0.191505
LOC409039	1.3084	1.21249	0.989496	1.10872	1.32718	0.844187
GeneID-409040	0.727532	0.51718	0.448734	0.735852	0.563423	0.340937
LOC725008	0.035895	0.0443261	0.0840325	0.062319	0.0165894	0.0296389
LOC102654452	0.03213	0.010032	0.0435893	0.0411646	0.0197248	0.00412234
LOC725119	0.2475	0.330685	0.327621	0.384556	0.125529	0.0811795
LOC725164	1.78869	1.98165	2.72251	2.2685	2.94715	1.75329
LOC413060	0.060455	0.0323703	0.0806212	0.0714395	0.088714	0.0359914
LOC100579058	0.0053661	0.00421034	0.0118516	0.00365673	0.0387278	0.0245818
LOC410891	0.875299	0.845289	0.812421	0.854178	0.783721	0.598479
LOC410890	0.0939288	0.0879575	0.0585116	0.0807122	0.0320249	0.0483396
LOC725396	0.351106	0.293311	0.256936	0.276466	0.155415	0.306151
LOC408708	0.661309	0.609496	0.52614	0.601525	0.305489	0.550826
LOC725429	0.227544	0.21553	0.166583	0.319758	0.124093	0.113698
LOC410889	0.433965	0.439823	0.408168	0.444683	0.318821	0.342883
LOC725530	0.787236	0.889336	0.664295	0.641834	1.36528	1.59682
LOC100576320	0	0.00420718	0.00143764	0	0	0.00205409
LOC107963989	0	0.00403895	0	0	0	0
LOC725506	0	0	0	0.00153087	0	0
LOC113218596	0	0	0.0060687	0.000802586	0	0
LOC725588	0.0910294	0.0487133	0.0434318	0.050217	0.257497	0.19992
LOC725625	0.211887	0.175946	0.195142	0.162602	0.274484	0.129045
LOC113218610	0.116822	0.119583	0.11117	0.183856	0.0297551	0.0375723
LOC100576512	0.168305	0.166738	0.129394	0.134327	0.0997547	0.176263
LOC113218595	0.00323537	0.00362058	0	0.00789335	0	0
LOC725757	0.229709	0.189392	0.195273	0.222263	0.16701	0.118278
LOC725789	0.0995933	0.0870589	0.173036	0.162587	0.0847802	0.0957856
LOC725742	0.426778	0.49097	0.518756	0.510168	0.308144	0.434329
LOC408706	2.96523	3.6183	5.06252	4.66277	2.20075	3.06531
LOC725826	0.76867	0.599691	0.70937	0.75489	0.590672	0.72274
LOC725860	1.14648	1.43897	1.07275	0.905249	1.4391	0.954371
LOC725891	0.719551	0.615091	0.438656	0.65785	0.515544	0.363202
LOC412076	0.329209	0.32454	0.392884	0.326288	0.263021	0.132279
LOC412077	0.854433	0.808151	0.833956	0.865853	1.15995	0.837171
LOC726009	0.283355	0.206611	0.321422	0.264219	0.227373	0.343966
LOC551412	0.062544	0.101894	0.0664106	0.0922924	0.0973008	0.0870225
LOC726085	0.611121	0.491897	0.781619	0.601888	0.548451	0.792554
LOC551508	0.325688	0.366523	0.390814	0.410797	0.337892	0.41378
LOC409566	0.301058	0.349845	0.45566	0.460209	0.387082	0.493436
MT-LOC412678	0.17144	0.335517	0.368667	0.398456	0.249058	0.152646
LOC413955	0.389863	0.486642	0.472456	0.580574	0.601917	0.36409
MT-LOC412127	0.193848	0.2296	0.21073	0.23371	0.182344	0.316441
LOC410887	0.963153	0.972282	0.970955	0.992007	0.878284	0.719398
LOC726187	0.778298	1.0688	0.992867	1.06428	0.809084	0.737434
LOC726295	3.60252	3.87732	4.89713	4.02689	5.53802	8.4998
LOC410886	0.722134	0.825168	0.756436	0.851575	0.709863	0.767183
LOC551254	2.15921	1.88105	2.55402	2.78856	1.2412	1.20957
LOC410885	0.00645028	0.0238689	0.0189417	0.0368897	0.0410383	0.0463199
LOC410884	0	0	0	0.00260453	0	0
LOC551123	19.113	17.5189	21.8126	21.5902	24.9047	26.767
LOC102654210	0.0886755	0.0557346	0.0611718	0.0841181	0.0355657	0.0261533
LOC100577125	0.523872	0.398131	0.288774	0.485989	0.122329	0.241829
LOC102654085	0.151499	0.0914113	0.101621	0.116654	0.0291284	0
LOC410883	0.521445	0.365021	0.348986	0.35996	0.293645	0.381496
LOC100577268	0.194663	0.143636	0.188446	0.232537	0.139577	0.171191
LOC410882	0.487576	0.547112	0.410756	0.412292	0.333344	0.406883
LOC550665	0.297447	0.320627	0.299949	0.273215	0.207869	0.23883
LOC724553	0.172651	0.161107	0.166741	0.177077	0.221653	0.371064
LOC413933	0.469508	0.438119	0.515094	0.58347	0.209255	0.473424
LOC100576274	0.122905	0.111254	0.103011	0.148627	0.0591335	0.087879
LOC413023	0.418975	0.416264	0.33111	0.337813	0.252242	0.309934
LOC412780	0.335439	0.271583	0.289299	0.26322	0.241857	0.231884
LOC102656247	0.121073	0.274139	0.0527933	0.16423	0.131925	0.281037
LOC727293	0.160653	0.209209	0.117123	0.182752	0.133199	0.206115
LOC113218590	0.0522231	0.0906085	0.0728571	0.0765987	0.0985296	0.0349244
LOC727300	0.247184	0.242013	0.205113	0.212883	0.122913	0.192681
LOC410879	0.147752	0.146371	0.212981	0.222169	0.160797	0.301469
LOC727308	1.13285	1.07997	1.07286	1.1776	0.869955	0.66253
LOC113218598	0	0.00768312	0	0.0017506	0.00776291	0.00184055
LOC408702	0.164797	0.231058	0.227708	0.206463	0.095267	0.0768543
LOC102654348	0	0.00076961	0	0	0	0
LOC408701	0.353974	0.364548	0.372328	0.346724	0.34457	0.432662
LOC725009	0.521764	0.467226	0.387063	0.451349	0.314552	0.530693
LOC100578514	0	0.00193615	0.0138288	0	0	0
LOC725089	0	0	0	0	0	0
LOC100578611	1.41632	1.34454	1.06573	0.907804	0.943319	1.06709
LOC412330	4.15041	3.67383	4.11165	4.07132	6.50274	4.37042
LOC100578715	0.0407834	0.0256902	0.0309218	0.0303162	0.0656514	0.0566561
LOC412331	0.504245	0.53362	0.464555	0.629764	0.54003	0.521317
LOC725325	0.0556213	0.0501068	0.0919572	0.0443538	0.105501	0.235204
LOC725357	0.462959	0.34583	0.446766	0.361802	0.237037	0.518919
LOC102655463	0.0158119	0.00401872	0.00989966	0.003734	0.0037687	0
LOC411871	3.14726	3.3132	3.01487	2.80226	2.20676	2.23458
LOC411870	0.310463	0.282792	0.341492	0.327275	0.232818	0.104057
LOC409246	0.817852	0.882343	0.723264	0.828872	0.713105	0.65402
LOC409092	0.5106	0.383011	0.412018	0.458275	0.268314	0.247789
LOC100578119	0.3461	0.262231	0.274363	0.263019	0.305569	0.415824
LOC409091	0.611497	0.697282	0.614026	0.688861	0.828144	1.1441
LOC724425	0	0.00440011	0.00505411	0.00394786	0.00747912	0.00524386
LOC100578084	0	0	0.00206541	0.00495755	0	0
LOC413350	0.091113	0.0953992	0.123224	0.0759442	0.101213	0.11346
LOC413351	0.29297	0.284156	0.257959	0.308375	0.222498	0.249777
GeneID-724675	3.04286	2.26322	3.81402	3.39925	1.96032	2.56162
LOC724599	3.11164	3.02903	3.12863	3.96031	3.64079	2.0953
LOC552075	0.666195	0.620736	0.985481	0.860383	0.984089	0.765223
LOC113218612	0.144641	0.0896255	0.0528438	0.0519377	0.132214	0.136773
LOC100577939	0	0.0255289	0.0242593	0.0189434	0.0299583	0.029179
LOC551992	0.281019	0.307036	0.320858	0.400429	0.288842	0.325142
LOC412700	1.06555	1.24784	1.55946	1.42974	1.34171	0.96566
LOC724808	0.697106	0.684025	0.7001	0.937592	0.56739	0.643092
LOC724850	0.362552	0.324744	0.514369	0.494194	0.370674	0.265393
LOC551872	0.89733	0.984877	1.18211	1.30204	0.888179	1.07993
MT-LOC413845	0.242475	0.357781	0.45318	0.429852	0.411418	0.492494
LOC409871	0.527504	0.552756	0.465187	0.480119	0.530619	0.301206
LOC410878	0	0	0	0	0	0
LOC551772	0.676803	0.541249	0.382468	0.417584	0.356934	0.295227
LOC100578436	0.232596	0.230164	0.172931	0.152321	0.137344	0.154638
LOC102655100	17.2699	18.8976	17.8698	15.7859	13.1444	8.14628
LOC113218600	3.98783	4.12668	3.30195	3.14819	4.00719	2.066
LOC107966103	23.142	26.3077	24.3316	20.7851	21.8774	12.5313
LOC408699	2.34305	2.13614	2.3839	2.2768	1.42598	0.864764
LOC113218601	52.1043	61.3065	57.919	46.8265	48.1103	27.9745
LOC107966102	25.9298	25.4561	42.6734	32.5547	26.9593	16.4795
LOC725165	0.0105456	0.0181584	0.0136654	0.0113626	0.038	0.0130835
LOC725205	0	0	0	0.00178654	0	0
LOC100577787	0	0.0009346	0	0	0.00262752	0
LOC107966099	0.00259095	0.00291631	0	0.00348274	0.00944619	0
GeneID-100578402	0	0.00267541	0.00361654	0.00241154	0	0
GeneID-100578210	0	0.00309905	0.00369808	0.00390141	0.00210893	0.0108257
LOC102655367	0.00480444	0.0047095	0.00472525	0.00405238	0.00126592	0
LOC107966100	0.0161152	0.00114122	0	0	0	0
LOC102655434	0	0.000968155	0.00174842	0.00313325	0	0
LOC107966098	0.0359872	0.023261	0.00388645	0.0139551	0.0416254	0.00620485
GeneID-100577979	0	0.00102317	0	0	0	0
GeneID-100578047	0	0	0	0.00515201	0.00376531	0
GeneID-100577902	0	0.00535958	0	0	0.0100592	0
GeneID-100577867	0	0	0	0.00241012	0.00195327	0
GeneID-100578013	0	0.00558617	0.00210901	0	0.00946468	0
GeneID-100578083	0	0.00243741	0	0.0012265	0.00490425	0
LOC100577715	0.0410815	0.0166359	0.00459689	0.0265679	0.0150721	0.0192129
LOC113218603	0.106048	0.112434	0.0757548	0.0772896	0.0970757	0.0539797
LOC100577671	0.0167809	0.00578958	0.0084547	0.004691	0.0025062	0
LOC100577634	0.00484261	0.00179963	0.00846226	0	0	0.0108257
LOC100577938	0.0323969	0.00391813	0.0083358	0.00891374	0.0250977	0.0404683
GeneID-100578142	0.0109927	0.00587446	0.0263214	0.00355067	0.0215294	0.00278066
LOC100577590	0.037453	0.0328205	0.0198224	0.0336461	0.0745349	0.0117579
LOC725861	0.0198093	0.00570333	0.00819101	0.0121771	0.0306749	0.00182264
LOC102655825	0	0.00771496	0.00187596	0	0.00368924	0
LOC102655857	0.00496237	0	0	0.000962273	0	0
GeneID-100577482	0.0100692	0.0136233	0.0296068	0.0039206	0.00365628	0
LOC107966088	0.0114128	0.0105062	0.00236573	0.0132593	0.00278227	0.00375871
GeneID-100642168	0.0081359	0.00751346	0	0.00720892	0.00585551	0.00419292
GeneID-100577446	0.0213896	0.0364362	0.0237258	0.0309372	0.0220581	0.0165107
LOC100577413	0.128345	0.114582	0.138425	0.0936827	0.115353	0.181158
GeneID-100577786	0.0633075	0.0524686	0.0510031	0.0509501	0.0663309	0.0373602
LOC726097	0.0104541	0.0124977	0.00480875	0.0153661	0.0164395	0.00921569
LOC102656092	0	0	0.00139005	0.00274501	0	0
LOC100577334	0.0414955	0.0303687	0.0518352	0.0372683	0.0237226	0.0188738
LOC113218602	0.0214495	0.0147445	0.0122981	0.00588856	0.00450852	0.0230972
GeneID-100577714	0.164886	0.110466	0.049072	0.0816115	0.0471624	0.0455869
LOC100577226	0.0799509	0.0529757	0.0507762	0.0627847	0.054899	0.0324984
GeneID-100577181	0.0289835	0.0376856	0.0313495	0.0231989	0.0327299	0.0200423
LOC107963966	0.0105628	0.0231188	0.00953152	0.0172793	0.0229133	0.0175362
LOC100577101	0.0184296	0.0200739	0.0203065	0.0125122	0.0278436	0.0548857
LOC100577068	0.0193149	0.0303051	0.0144727	0.0190043	0.0553143	0.0501337
GeneID-100577031	0.00517894	0.000947076	0.00562603	0.00709331	0.007734	0.0208334
LOC100576984	0.00192914	0.00938453	0.0177909	0.0090661	0.0308114	0
LOC107966095	0	0	0	0	0	0
LOC100576944	0.016089	0.0122738	0.00903828	0.0104606	0.0246976	0.00179014
LOC113218588	0	0.00111507	0	0	0	0
LOC100576914	0	0.0158136	0.00338581	0.00370225	0.0348809	0.00969313
LOC100576881	0.0109643	0.00510248	0.0126391	0.006356	0.00665048	0.0165717
LOC113218533	0.0112942	0	0.00485625	0.0102173	0.010402	0.00236932
LOC102656676	0	0	0	0	0	0
LOC100576816	0.0177629	0.0122235	0.00447565	0.01664	0.0126654	0.0216673
LOC100576783	0.0195099	0.0113377	0.0223115	0.00307126	0.00630907	0.0121817
GeneID-100576749	0.0109643	0.00543794	0.00345419	0.00568526	0.0148605	0
LOC107966089	0	0	0	0	0	0
GeneID-100642169	0.00517894	0	0	0.00346757	0.00484387	0.0114962
GeneID-100642170	0.0134785	0.0152807	0.0092754	0.00691273	0.00919582	0.0194444
GeneID-100642171	0.00483436	0.0116509	0.00821368	0.0070606	0.0140633	0
LOC102656907	0.00607646	0.0053449	0.00933676	0.00646598	0.0156553	0.0253508
GeneID-100576714	0.00312057	0.00214833	0.00170577	0.00177034	0.0248384	0
GeneID-100642172	0	0.00276478	0	0	0.00327453	0
GeneID-100576681	0.036344	0.052274	0.0188023	0.0447114	0.0489936	0.0189808
GeneID-100578520	0.00210798	0.00284334	0	0	0.0179187	0
LOC102653637	0.0393279	0.123876	0.0789101	0.105805	0.131065	0.0722046
LOC102653703	0.0287735	0.0538101	0.0337083	0.0609588	0.0520387	0.0206181
LOC102655435	0.0132035	0.015656	0.0175788	0.0129874	0.0182178	0.024465
GeneID-726567	0.552138	0.61381	0.612593	0.63885	0.421907	0.466329
LOC113218586	0.0319337	0.0268571	0.088483	0.0638246	0.103273	0.0173861
LOC726583	0.495232	0.499	0.47599	0.739348	0.679625	0.958329
LOC100576571	0.499794	0.326202	0.603965	0.506088	0.684152	0.597616
LOC550664	0.306081	0.208076	0.231879	0.296883	0.304473	0.297525
LOC412132	2.09217	1.82712	1.89767	2.01752	1.53881	1.36528
LOC552365	0.59968	0.510364	0.504707	0.717674	0.632766	0.620999
LOC726679	0.802457	0.633308	0.668229	0.775718	0.547599	0.581245
LOC412005	0.424611	0.369389	0.541753	0.509715	0.567205	0.350688
LOC726711	0.0943243	0.10836	0.260804	0.155339	0.155432	0.190616
LOC102654653	1.20386	1.18061	0.975854	1.2913	1.03008	0.86477
LOC408693	0.243728	0.127811	0.174761	0.144955	0.058595	0.174487
LOC107964030	0.132253	0.0763134	0.120999	0.0979452	0.0828558	0.0505716
LOC726747	1.31813	1.16274	1.34796	1.43289	1.21001	1.92603
LOC410874	4.17015	3.846	3.32885	3.24629	3.14648	2.28803
LOC408694	1.22145	1.17686	1.23233	1.07563	1.63812	1.69863
LOC408695	3.26597	2.90591	2.45012	2.11793	2.71748	1.15479
LOC408696	2.18712	2.05369	1.30117	1.19692	1.12832	0.910633
LOC726783	0.0410965	0.0223394	0.0177312	0.016915	0.00263925	0.00342723
LOC726793	0.297397	0.241709	0.148711	0.169497	0.137145	0.0656904
LOC726803	0.0056873	0.00207178	0	0.000941813	0.0306094	0.00428331
LOC100578437	0.334081	0.280548	0.321402	0.323028	0.408944	0.30928
LOC107964086	0.0324665	0.00927286	0.0199781	0.0319972	0.0125261	0.0535927
LOC408697	0.344084	0.437626	0.698177	0.955277	0.63207	0.610065
LOC726840	0.369317	0.241697	0.252192	0.304226	0.241035	0.295464
LOC410875	0.523103	0.352865	0.62896	0.567709	0.705752	0.608944
LOC410876	0.047284	0.0609219	0.0732473	0.0627108	0.00880728	0.0332828
LOC100576403	0.0210922	0.00570296	0	0.00325456	0.0207559	0.0150288
LOC410877	0.845385	0.616419	0.559963	0.671919	0.494194	0.434145
LOC550806	0.658625	0.611896	0.569178	0.699573	0.46706	0.725539
LOC551801	1.00566	0.966499	0.87169	0.861024	0.693724	0.583555
LOC726899	0.120916	0.0747077	0.101768	0.120281	0.0304536	0.0742655
LOC726924	17.5723	17.9067	18.5228	19.0908	17.2672	13.325
LOC551711	0.291007	0.281552	0.288564	0.248753	0.225175	0.188228
LOC100576433	0.326469	0.261345	0.29156	0.275413	0.220186	0.168357
LOC411671	0.126565	0.164265	0.204133	0.266163	0.159692	0.13623
LOC726956	1.05066	1.16347	1.17134	1.08188	0.926773	0.97327
MT-LOC413186	0.817461	0.910557	0.704621	0.893579	0.841417	0.917667
LOC100578356	0.283726	0.22587	0.28631	0.235886	0.122481	0.143356
LOC100577827	0.245087	0.351292	0.121749	0.236025	0.485887	0.504375
LOC113219427	0.0665448	0.0770776	0.0466677	0.0399343	0.0584707	0.0423565
LOC107964072	0.0307968	0.0862021	0.0826115	0.0789858	0.0677532	0.05668
LOC100577670	1.00607	1.16539	0.826885	0.991883	0.896881	0.693577
LOC100576284	0.00489532	0.0081332	0	0	0	0
LOC100578730	0.00257329	0.000769461	0.0253653	0.0023733	0	0.00183697
LOC726987	0.0499865	0.148028	0.0358005	0.0402275	0.0517565	0.0260431
LOC100577255	0.0085615	0.0141234	0.00341507	0.00617164	0.0213833	0.0125915
LOC102656630	0	0	0	0	0	0
LOC410872	0.117728	0.1748	0.176226	0.179219	0.20558	0.180116
LOC410871	0.368181	0.375676	0.347221	0.372639	0.325333	0.2767
LOC724187	0.0200459	0.0146021	0.0106273	0.0207469	0.0102852	0.00866463
LOC551364	0.140157	0.138574	0.15423	0.125479	0.0798781	0.177002
LOC100577749	0.0421898	0.0181764	0.0236455	0.021755	0.00514787	0
LOC410870	0.111694	0.103503	0.132868	0.0941731	0.0491912	0.038508
LOC408691	1.15121	1.20835	1.28043	1.1413	0.741932	0.895353
LOC410869	0.913929	0.939738	0.821462	0.97437	0.558974	0.475888
LOC100578833	0.0759241	0.102579	0.145505	0.123677	0.0716212	0.105658
LOC724507	0.0413476	0.031361	0.0194501	0.029749	0.00995524	0.00501485
LOC410867	5.30142	5.66266	5.68629	6.80782	5.66936	5.80634
LOC113218589	1.01818	1.16924	1.64033	1.74039	0.49394	0.617569
LOC408690	0.742765	0.745224	0.742501	0.783807	0.412615	0.430482
LOC100578801	0.0153796	0.00412307	0.0136273	0	0.0103657	0.00222754
GeneID-408689	2.54188	2.34099	2.70625	2.2621	2.34199	2.48468
LOC551008	0.126867	0.0895209	0.0399199	0.0993789	0.0857855	0.084284
LOC100578691	0.256106	0.209714	0.194298	0.225691	0.168432	0.194018
LOC107964104	5.30594	4.29332	5.36674	4.92837	5.42547	9.53461
LOC102655330	0.0101421	0.00321193	0.0143019	0.0044611	0.0174456	0.0197777
LOC113218587	0	0	0.00192014	0.00559933	0.0732052	0.0113159
LOC410866	1.43147	1.33789	0.983221	0.907066	0.770899	0.745179
LOC724851	0.553652	0.432031	0.303343	0.406233	0.411966	0.258121
LOC113219429	0.0652426	0.0630428	0.0779837	0.0412947	0.0300621	0.0085898
LOC410865	0.593273	0.549477	0.797342	0.766974	0.523195	0.512712
LOC410864	0.878524	0.735532	0.838932	0.963768	0.598765	1.00288
LOC410863	0.463989	0.443444	0.355067	0.486602	0.418839	0.398162
LOC100577605	0.00610787	0	0.00304044	0	0.00806176	0
LOC102654905	0	0	0	0	0	0
LOC100578478	0.200218	0.223173	0.141411	0.140722	0.26442	0.208861
LOC410862	1.19341	1.20932	1.11158	1.32625	1.04835	1.754
LOC102654726	0.00756554	0.00408427	0.0178336	0.0019473	0.00142124	0.00933634
LOC408688	1.44162	1.18254	1.14156	1.06626	1.14074	0.50978
LOC551914	1.312	1.16667	1.05563	1.17831	1.56415	1.32589
LOC410860	0.806878	0.711505	0.571902	0.934315	1.06329	2.2346
LOC408687	0.164655	0.15519	0.271235	0.19465	0.205844	0.228292
LOC100578213	0.00286041	0.0217153	0.0190787	0.0261241	0.0404626	0.0254727
LOC107964035	0.18573	0.140082	0.12799	0.105441	0.126998	0.152201
LOC725143	0.679718	0.690826	0.568529	0.602471	0.579264	0.457678
LOC107966085	0	0	0.00187984	0.00385728	0.00544883	0.00213556
[truncated: 9,771 more rows]

## Sheet: Astrocytes glia 
GeneID	Forager_rep1	Forager_rep2	Nurse_rep1	Nurse_rep2	Queen_rep1	Queen_rep2
LOC551580	0.308612	0.2715	0.383639	0.374228	0.229522	0.396778
LOC551555	2.12941	2.39429	1.81707	1.77386	1.89874	1.48954
LOC726347	0.25858	0.152964	0.19117	0.134593	0.181888	0.100568
GeneID-409940	0.577846	0.590766	0.487503	0.492485	0.550303	0.654434
LOC726145	0.360744	0.224248	0.324994	0.311096	0.150275	0.168645
LOC551448	0.701889	0.809619	0.863265	0.844477	0.791711	0.752126
LOC410665	0.353956	0.305277	0.425837	0.370794	0.222419	0.284439
MT-LOC408567	0.681452	0.794418	0.607	0.663563	0.475432	0.421633
LOC107964061	0.688997	0.778608	1.05984	0.909411	0.877583	0.898558
LOC107964068	0.0523373	0.0138752	0.00710777	0.00127268	0.0345	0
LOC113219112	0.121191	0.118785	0.138164	0.177045	0.182406	0.150415
LOC726450	1.39548	1.50584	1.2273	1.57771	1.75663	1.37105
LOC107964063	0.0142914	0	0.0254735	0.00468727	0	0
MT-LOC113219111	0.292815	0.352381	0.256359	0.310371	0.27016	0.377445
LOC410664	0.665332	0.571632	0.516495	0.667792	0.614362	0.70621
LOC408565	0.750581	0.951648	0.909465	0.877859	0.73694	0.461961
LOC410663	0.392928	0.422162	0.40257	0.283761	0.143879	0.34122
LOC113219398	0.177462	0.185078	0.145122	0.0840696	0.117107	0.0550852
LOC726544	0.961723	0.828323	0.604719	0.484841	1.00695	0.586902
LOC410772	0.182043	0.107403	0.0812896	0.120202	0.0356936	0.13274
LOC551203	0.837552	0.954048	0.76506	0.761034	0.832147	0.550213
LOC100578621	0.436067	0.411562	0.414397	0.501894	0.36081	0.326524
LOC726446	0.055969	0.0468767	0.00444252	0.0263897	0.0824338	0.00565883
LOC100578600	0.254	0.18213	0.233381	0.155956	0.2936	0.249506
LOC410771	0.334465	0.397779	0.397033	0.379433	0.385657	0.288427
LOC100578571	0	0	0	0	0	0
LOC102654047	0	0	0	0	0	0
LOC100577692	0.563059	0.520841	0.399129	0.360188	0.294186	0.370373
LOC107965716	0.0142458	0.0525683	0	0.00474662	0	0
LOC410769	0.652596	0.531681	0.527126	0.529601	0.511799	0.628195
GeneID-100216325	2.2715	1.73069	2.25853	2.1711	3.96124	3.55021
LOC113219286	0	0	0	0	0	0
LOC100578334	0	0	0	0	0	0
LOC726756	0.912395	0.942068	0.923065	1.19295	1.16488	1.65597
GeneID-410767edd9	0.390911	0.330408	0.308262	0.353247	0.69407	0.20428
GeneID-100629079	0	0	0	0	0	0
LOC726609	3.57569	2.87539	3.69872	3.27679	1.87083	3.33673
LOC726788	0.821805	0.696763	0.625045	0.81981	0.768393	0.966419
LOC100578031	0.894501	0.825816	0.92277	1.229	1.54873	1.44426
LOC107966044	0.0357415	0.0478847	0.168138	0.113037	0.0920398	0.227155
LOC410766	1.58297	1.23736	1.39948	1.37974	0.831927	1.4174
LOC551646	0.659525	0.771323	0.645526	0.801679	0.532063	1.00202
LOC113219417	0.16205	0.164638	0.136451	0.223968	0.158132	0.237425
LOC113219404	3.00577	2.52608	2.56597	2.82909	2.63011	2.52246
LOC551678	0.922324	1.21075	0.769397	0.795342	0.653156	0.740821
LOC726886	0.0730149	0.0265455	0.0346723	0.0409843	0.0321218	0.0178268
LOC100577848	0.244528	0.25477	0.162265	0.203319	0.145802	0.0751544
LOC113219278	0.0424655	0.0762555	0.101236	0.06983	0.0336809	0.0594078
LOC408626	0.714298	0.615226	0.583528	0.722455	0.784899	0.82009
LOC102655614	0.0413465	0.015215	0.00883442	0.0170885	0	0
LOC726912	0	0	0.0255851	0.00386556	0	0
LOC102655442	0.0270421	0	0	0.0044213	0	0.0621005
LOC107965930	0.00403871	0	0.0208659	0.0364442	0.0363934	0.0954022
LOC113219285	0.00918105	0.0455113	0.0181095	0.0130507	0.0564271	0.0227472
LOC100576602	0.0632468	0.0645442	0.0705433	0.0548546	0.179254	0.0256845
LOC113218530	0	0	0	0	0	0
LOC100576537	0.015754	0.0351934	0.0273706	0.00810145	0	0
LOC100576700	0.4805	0.35873	0.253682	0.332003	0.530225	0.101407
LOC113219393	0.0165191	0	0.0210582	0.00812668	0	0
LOC102653619	0.00721647	0	0.0350872	0.0329119	0.0214828	0.0371232
LOC107963981	0	0	0	0.00404244	0	0
LOC724948	1.10862	0.708407	0.840533	0.859469	0.532102	0.636364
LOC100576789	0.015623	0.0344552	0.0311688	0.0548177	0	0.0634552
LOC113219394	0.032372	0.0469564	0.0290298	0.017913	0.101893	0.132799
LOC100576820	0	0	0.0147024	0.00476129	0.0260542	0
LOC724874	0.0140552	0.0539472	0.0286599	0.0278512	0.0652871	0.00544398
GeneID-751098	0.213774	0.0922067	0.118144	0.117969	0.0566094	0.0470886
LOC113219395	0.00464667	0.0132532	0.0102948	0.0132869	0	0.00565883
LOC410763	0.313347	0.378828	0.442034	0.457605	0.155998	0.386121
MT-LOC100576088	0.592965	0.414754	0.412538	0.377819	0.193152	0.365382
LOC410765	0.123501	0.117732	0.127206	0.121418	0.117261	0.107836
LOC113219396	0.663507	0.811342	0.664058	0.762207	0.723979	0.795786
LOC408625	0.118599	0.122271	0.0851668	0.108825	0.142032	0.177309
LOC113218523	1.46326	1.57571	1.43507	1.34329	0.861025	0.947855
LOC102654759	0.0179698	0.0193975	0.0145443	0.00533858	0.025327	0
LOC113219182	0.016686	0.0202892	0.0952884	0.113531	0	0
LOC724679	0.211084	0.34079	0.168451	0.244113	0.208256	0.339396
LOC102654998	0.122994	0.0620322	0.0453074	0.0295546	0.059546	0.0256845
LOC409327	2.17265	2.10122	2.13304	2.04362	2.25365	1.77829
LOC113219405	0.0164871	0.0231958	0	0.010844	0	0.0225629
LOC724537	0.645197	0.544397	0.69504	0.626691	0.740248	0.610733
LOC102655107	0.0262263	0	0.0154439	0.0139029	0.0417321	0.0438344
LOC409620	0.507417	0.464238	0.598038	0.528502	0.32074	0.310012
LOC100577325	0.769747	0.769789	0.69511	0.672995	0.90593	0.655149
LOC113219401	0	0	0	0.00353637	0	0
LOC551204	0.628587	0.564701	0.699777	0.720369	0.688819	0.815048
LOC724372	0.40626	0.354248	0.274616	0.322961	0.372549	0.352483
LOC725343	0.267041	0.373716	0.268817	0.40561	0.188441	0.271859
LOC725306	1.08127	0.873568	0.723446	0.852234	0.700231	0.743183
MT-LOC409930	5.22355	5.08838	4.36623	4.05405	3.13165	4.39565
LOC409931	0.270642	0.321669	0.430243	0.519537	0.735013	0.744082
LOC107964458	0	0	0	0	0	0
LOC100578066	0.618967	0.510392	0.750838	0.601034	0.716035	0.451886
LOC107964442	0.0780546	0.0531085	0.0667147	0.0349528	0	0.0243713
LOC113219207	0	0.0239608	0.0205361	0.00890024	0.00545354	0
LOC113219214	0	0.0153067	0	0.00402186	0.029485	0.0343758
LOC411665	0.163682	0.250355	0.275315	0.25723	0.231817	0.269846
LOC102655805	0	0	0.00948911	0.00286622	0.0339397	0.0316827
LOC102655775	0	0	0	0	0	0
LOC102655747	0	0	0.0153909	0.0057742	0.0156278	0.0326002
LOC102655720	0	0.00893187	0.00952773	0	0	0
LOC102655652	0.0610213	0.0329188	0.0332495	0.0258389	0.0222254	0.0302516
LOC100578187	0.203343	0.242764	0.135964	0.294955	0.412842	0.105256
LOC102656449	0	0	0	0.00343989	0.0237158	0
LOC725041	0	0	0	0.00451779	0	0
LOC100578245	0.0647897	0.0330664	0.16159	0.0726224	0.0842701	0.20768
LOC409852	0.0265668	0.0205397	0.0281976	0.0207971	0.0562023	0.0323609
LOC102656644	0.0176891	0	0	0	0	0
LOC413835	1.72172	1.92653	1.39233	1.53749	1.04168	0.859028
LOC413834	1.69534	1.61789	2.21699	1.88736	1.90735	1.76607
LOC409999	0.190414	0.22493	0.250057	0.268407	0.197821	0.0247706
LOC727331	0.417472	0.568948	0.581356	0.549736	0.700015	0.524794
LOC412118	1.13731	1.67679	1.30439	1.40222	0.804962	1.02486
LOC726902	1.21515	1.10072	1.93974	1.56133	1.47853	1.74867
LOC552064	1.19075	0.996031	0.9583	0.99911	0.830813	1.30802
LOC409479	5.86538	5.9095	6.14643	6.40183	5.23024	8.38619
GeneID-413609	0.388541	0.283455	0.41756	0.279639	0.40201	0.303098
LOC552163	1.03099	0.800881	1.04371	1.0746	0.849668	0.800469
LOC727019	0.443343	0.542418	0.615183	0.637641	0.497598	0.613504
LOC100578696	0.0494354	0.0988818	0.0687439	0.131966	0.084413	0.173029
LOC412925	0.0684082	0.0308853	0.00743764	0.0366946	0	0.0220459
LOC411675	1.27545	1.0793	1.16416	1.13808	1.0482	0.751879
MT-LOC411808	0.814697	0.670735	0.862394	0.898001	0.735289	0.890854
LOC725638	0.438263	0.423399	0.411971	0.555336	0.265458	0.353043
LOC724901	0.419262	0.354427	0.520056	0.53914	0.277192	0.393048
LOC551574	1.48152	1.2733	1.44779	1.41911	1.44294	1.51369
LOC412610	0.449401	0.515169	0.475802	0.575031	0.352362	0.5779
LOC413784	1.58784	1.80385	1.37746	1.70791	1.34346	1.5508
LOC102655618	0.341299	0.383035	0.271053	0.43037	0.369026	0.726929
MT-LOC412473	0.568453	0.612979	0.723547	0.725206	0.501777	0.925928
LOC550706	0.60282	0.570515	0.529194	0.550905	0.773972	0.514173
LOC725378	1.23713	1.05112	0.990728	1.22659	1.29406	1.19978
GeneID-727422	0.540133	0.475086	0.48906	0.452895	0.340838	0.362702
LOC725884	6.6289	6.88847	7.82393	8.02246	8.9304	12.344
LOC550716	3.2116	3.13598	3.29765	3.38335	3.88426	2.68276
LOC727419	0.117205	0.184863	0.180556	0.124421	0.0538923	0.357981
LOC408624	0.954437	0.981411	0.704913	0.85599	0.991646	0.751844
LOC551279	0.611676	0.745972	0.720811	0.833934	0.928139	0.819366
LOC724238	0.420758	0.277646	0.21919	0.236086	0.324192	0.158277
LOC107964165	0.0407344	0.0906655	0.107139	0.098882	0.138284	0.0774274
LOC100576540	0.0332843	0.0346409	0.0253415	0.0200499	0	0
LOC102655654	0	0	0	0	0	0
LOC724331	0.531791	0.450381	0.509437	0.606493	0.309242	0.55676
LOC551450	1.38766	1.55299	1.25583	1.53191	1.64167	1.1999
LOC100578309	0.0300567	0.0205628	0.0197651	0.044984	0.101998	0
LOC552162	0.157596	0.179201	0.182305	0.277517	0.0993889	0.313404
LOC726235	0.41278	0.432022	0.434203	0.45661	0.302752	0.408874
LOC412000	0.622478	0.629551	0.731984	0.692131	0.532181	0.557598
LOC726291	0.703965	0.418735	0.425492	0.564308	0.486284	0.333073
LOC100578472	0.329615	0.526252	0.570644	0.473692	0.335383	0.518944
MT-LOC726316	2.3098	2.7982	2.05161	1.99522	1.09602	1.87405
LOC411985	1.09623	1.17272	0.989584	1.05865	1.20027	0.769385
LOC412578	0.231766	0.166331	0.214418	0.23653	0.096213	0.251924
MT-LOC102655778	0.294597	0.366516	0.273328	0.392001	0.173719	0.30315
LOC725647	5.68538	5.37102	5.67871	5.70688	4.25143	6.42774
LOC412834	0.342034	0.372625	0.577905	0.411518	0.578444	0.635714
LOC408623	6.24173	5.87926	5.275	5.58802	6.0645	6.49958
LOC410761	0.0394302	0.0356916	0.02431	0	0.0357891	0
MT-LOC113219103	0	0	0	0	0	0
LOC100576147	0	0	0.00672969	0	0	0
LOC724992	0.923578	0.58953	0.815922	0.868095	0.74851	1.44239
LOC410758	5.52753	4.65797	4.8598	3.75658	4.63319	2.82936
LOC410757	0.171968	0.253547	0.120009	0.190251	0.028581	0.155006
LOC408622	0.537532	0.935524	0.555138	0.400952	0.126839	0.227708
MT-LOC725922	0.100517	0.067057	0.115252	0.0704649	0.136158	0.0415743
LOC411968	0	0	0	0	0	0
LOC102654966	0	0	0	0.00383033	0	0
LOC725982	0.417181	0.196002	0.243434	0.315688	0.319133	0.375974
LOC726015	0.0282975	0.0141472	0.00916449	0.00766058	0.0141555	0
LOC727399	1.89242	2.28637	1.72803	1.5434	1.96674	2.04211
LOC113219421	0	0	0	0	0	0
LOC102655185	0.0434367	0.0414629	0.0666455	0.0974504	0	0
LOC113219135	0.00476508	0	0.0118471	0	0.0131363	0
LOC102655581	0.224493	0.276125	0.274463	0.283614	0.057357	0.275331
LOC107965102	0	0	0.0291744	0.00427284	0.0739186	0.0592135
LOC726810	0.0122267	0.0262885	0.0171889	0.00160361	0.0964429	0.0748603
LOC100578752	0.319945	0.257204	0.260807	0.258019	0.361265	0.408657
LOC552366	0	0.010704	0.00728218	0	0.0694194	0.0276149
LOC412017	0.0758594	0.147692	0.0582677	0.108576	0.105621	0.163947
LOC412016	0.391942	0.281229	0.227904	0.22821	0.321302	0.501449
LOC113218608	0.00293921	0.0116518	0.00855157	0.0165105	0.026841	0.0200721
LOC409780	1.47994	1.42693	1.21031	1.05152	1.90514	0.934399
LOC102656720	0.0127324	0.00336142	0.00909514	0.00540969	0	0
LOC102656333	0	0	0	0	0	0
LOC100577895	0	0	0	0	0	0
LOC100578042	0	0	0	0	0	0
LOC408618	1.1328	1.18319	0.9876	0.957672	1.59225	1.18667
LOC102654856	0.0292444	0	0	0.000973102	0	0
LOC102655012	0.039839	0.0296019	0.00700217	0.0164426	0	0
LOC102656903	0.0177555	0.0282401	0	0.0136223	0	0
LOC102656828	0.0220338	0.0199432	0.0076997	0.022459	0	0.0157705
LOC107965033	0	0	0.00567614	0.0220307	0.00894031	0.0168075
LOC113218984	0.0273858	0.0680293	0.0155334	0.0174492	0.0373947	0
LOC724233	3.87619	3.48441	3.80319	3.92605	3.32588	5.37278
LOC408619	0.492888	0.312314	0.464614	0.570725	0.308677	0.311902
LOC408620	0.201552	0.343041	0.25183	0.41311	0.552542	0.31364
LOC102653658	0	0.106724	0.0250377	0.020008	0.0220766	0.0839785
LOC408621	0.74486	0.834106	0.704213	0.762403	0.69479	0.909118
LOC102653893	0.17937	0.112596	0.10999	0.147308	0.0527302	0.118705
LOC412319	0.100496	0.114766	0.132701	0.053292	0.141936	0.162622
LOC113218842	0	0.0358044	0.0279001	0.0262383	0	0
LOC724535	5.04171	4.87998	4.98653	4.45236	4.06174	3.27836
LOC102653954	0.0293559	0	0.0325749	0.0379761	0.0109071	0
LOC102653920	0.0980218	0.048822	0.0514667	0.0639835	0.0362824	0.00460368
LOC107964158	0.016783	0.0238846	0.0154445	0.0198554	0.0101554	0
MT-LOC551321	0.648825	0.5645	0.809847	0.769476	0.407886	0.791539
LOC724720	1.79296	1.33375	1.11792	1.4963	0.949659	1.49448
LOC102654159	0.620473	0.517706	0.489254	0.741095	0.361713	0.508262
LOC724795	0.28952	0.304274	0.345436	0.451681	0.461427	0.630754
GeneID-551388	0.00464184	0.00679568	0	0.00708006	0.0101554	0
LOC411799	0.222047	0.314276	0.148897	0.281941	0.0631978	0.13297
LOC414017	0.898749	0.926661	0.965402	0.976469	1.47158	1.26253
LOC552530	0.12891	0.172521	0.0591412	0.0595638	0.0190957	0.0511314
LOC100577342	0	0	0	0	0	0
LOC102654398	1.13288	1.04739	1.17125	1.36553	0.803781	1.1883
LOC413244	0.122905	0.0728809	0.12092	0.137703	0.116513	0.0692898
LOC551531	0.37879	0.430994	0.481397	0.486736	0.273847	0.399369
LOC412107	0.147978	0.100094	0.054019	0.0759647	0.0563033	0.0640668
LOC726685	1.08338	0.712651	0.733805	0.859547	0.355712	1.19246
LOC100578513	0.762208	0.720925	0.716302	0.873648	0.962947	0.953303
LOC409290	1.81231	2.46974	2.79878	3.27615	2.15239	3.04619
LOC100577369	0.554291	0.702069	0.341564	0.491607	0.589911	0.521304
LOC107966055	1.64605	1.23156	1.27229	1.78981	1.36352	1.57041
LOC551842	0.413504	0.430057	0.446076	0.505529	0.495009	0.423822
LOC100577454	1.12613	1.17452	1.09385	1.09713	0.65048	1.12211
LOC551892	0.488242	0.594889	0.61713	0.68142	0.614531	0.466822
LOC551909	1.2396	1.00357	0.878322	1.2331	1.33188	0.810185
LOC107963991	0.486915	0.436307	0.34469	0.368896	0.376693	0.226677
LOC552083	0.584027	0.5773	0.584055	0.536857	0.408577	0.507528
LOC409584	2.05902	2.09249	2.1036	2.38278	2.0254	2.8586
LOC724578	0.285557	0.217766	0.173887	0.198223	0.0996426	0.158504
LOC413437	0.127165	0.10836	0.170751	0.126156	0.0639855	0.150726
LOC414038	0.93944	0.814926	0.894081	0.907534	0.536484	0.77155
LOC552602	1.23322	0.852587	0.848825	0.827361	0.470318	0.84608
LOC414037	0.105437	0.0643433	0.137847	0.0900327	0.181506	0.196831
MT-LOC552628	0.443741	0.419975	0.377783	0.376419	0.322273	0.52759
LOC725317	1.15473	1.08772	0.727831	0.884684	1.46598	1.32876
LOC552648	0.26678	0.31132	0.28007	0.304409	0.291899	0.39758
LOC725418	0.317014	0.357487	0.391222	0.377414	0.258214	0.380996
LOC413950	0.466569	0.428934	0.329798	0.427563	0.381531	0.262143
LOC107963979	0	0.00286128	0.0103928	0.0146639	0.0451388	0.00533126
LOC102655724	0	0.0139472	0	0	0	0
LOC725532	0.0172783	0	0.00444252	0.00415134	0	0
LOC725574	0.0167437	0.0163865	0.022783	0.0321517	0	0
LOC100578104	0	0	0	0	0	0
LOC100578131	0	0	0	0	0	0
MT-LOC552676	0.548315	0.545568	0.486269	0.518932	0.381229	0.697226
LOC412511	1.29455	1.22334	1.54752	1.55467	1.14615	1.46582
LOC100578247	0.0139837	0	0	0.00553015	0.0127337	0.0422013
LOC113218578	0.0131641	0	0.00349956	0	0.00545354	0
LOC725720	0.0107931	0	0.016493	0.00731002	0	0.0213003
LOC102656395	0	0	0	0	0	0
LOC725745	0.797406	0.678162	0.586644	0.669053	0.903871	0.703606
LOC113219256	0.19882	0.245583	0.253023	0.322746	0.166591	0.244721
LOC725841	0.36247	0.243848	0.281103	0.192233	0.198614	0.175412
LOC412141	0.37224	0.376308	0.331601	0.37366	0.323952	0.480828
LOC102656812	0.0184311	0.0226371	0.0868989	0.0440248	0.0485871	0.0546851
LOC551819	0.249147	0.233583	0.126645	0.227234	0.0845375	0.153828
LOC727479	1.03313	0.785044	0.822331	0.457188	0.321637	0.222832
LOC413303	0.252521	0.146042	0.129259	0.156866	0.146311	0.106131
LOC551443	0.205022	0.188653	0.0639434	0.191171	0.324656	0.337985
LOC551411	1.64278	1.73778	1.7368	1.73935	1.29761	2.04435
LOC550789	0.232206	0.181537	0.361759	0.37547	0.62642	0.281759
LOC725816	0.194679	0.41346	0.240853	0.185187	0.283732	0.0935607
LOC412282	1.49167	1.54312	1.28383	1.41865	1.24794	1.13209
LOC550903	0.401612	0.496329	0.37137	0.463464	0.585655	0.449726
LOC408616	0.971866	1.01471	0.973055	0.986743	1.42348	0.945151
LOC102654549	0	0	0	0.00394247	0	0
LOC102654478	0	0	0	0	0	0
LOC102654454	0	0	0	0.00160361	0	0
LOC113219397	0	0	0	0	0	0
LOC102654413	0	0	0	0	0	0
LOC102654358	0.0180193	0.0167139	0.00553882	0.00643558	0.0254298	0
LOC100577822	0	0	0.00553882	0.00704195	0.0320026	0
LOC102654894	0.0345429	0.0254704	0.0198353	0.00485113	0	0.0298253
LOC113218819	0.0649585	0.0398082	0.0513669	0.0686443	0.0701535	0.023453
LOC410754	0.616402	0.421887	0.55417	0.517949	0.435469	0.406614
LOC551383	0.471727	0.396699	0.522225	0.424579	0.533829	0.711129
LOC552743	0.237589	0.17494	0.230981	0.230952	0.156776	0.119852
LOC107965891	0.0898474	0.0693187	0.0693225	0.12594	0.0102536	0.0798732
LOC409517	1.347	1.82801	1.25057	1.66276	1.11095	1.18762
LOC412528	0.511177	0.42427	0.354263	0.405475	0.491595	0.338214
LOC408615	0.385579	0.244498	0.418242	0.479487	0.470121	0.370908
LOC551202	0.440731	0.237124	0.240131	0.275174	0.284487	0.382381
LOC410753	0.0780166	0.171776	0.167931	0.165576	0.135751	0.178381
LOC408614	6.87836	8.50942	6.49662	5.5435	5.28097	7.61688
LOC100578445	0.151546	0.429763	0.616606	0.62679	0.323263	0.366422
LOC410752	0.344458	0.392247	0.342086	0.522865	0.329285	0.363468
LOC410751	0	0.00835168	0	0	0	0
GeneID-408613	10.4363	11.3757	9.39019	9.68503	9.96518	11.4142
LOC107964984	0.00660764	0.00933821	0.00955424	0.00846653	0	0
LOC100577782	0	0.00399346	0	0.002148	0	0.0131847
LOC102655057	0	0	0.0142034	0	0.0101554	0
LOC412523	0.0423602	0.0437043	0.0429734	0.0505607	0.164784	0.0637674
LOC726298	0.0875109	0.13726	0.0392582	0.0952426	0.0395362	0.110578
LOC113218896	0	0	0.0300694	0.00627303	0.0487366	0.0407351
LOC100577655	0	0	0	0	0	0
LOC102654581	0	0	0	0	0	0
LOC107966071	0.0132031	0.0103853	0.0060934	0.0270178	0.0536794	0.0339167
LOC413735	0.384775	0.267306	0.289292	0.280318	0.322082	0.352323
LOC726221	1.76414	1.75684	1.50034	1.74171	1.33765	2.31817
LOC410043	2.22565	1.67446	1.6236	1.99008	2.24963	2.40884
LOC409468	0.75556	0.526647	0.267275	0.324758	0.317836	0.128847
LOC102653866	0.0134975	0.0196826	0.0142745	0.0170672	0	0.0328023
LOC726449	0.0683638	0.0630094	0.0756321	0.112683	0.0471687	0.037639
LOC552636	0.306867	0.313233	0.450309	0.387466	0.432652	0.33472
LOC726088	1.28341	1.44055	1.18651	1.51231	1.14845	1.91345
LOC412397	0.446806	0.434486	0.453639	0.486744	0.381301	0.567936
GeneID-412285	0.0756754	0.0119676	0.0609372	0.0177744	0.0194598	0.0847152
LOC100578115	0	0	0	0	0	0
LOC409417	1.29143	1.35547	1.40492	1.51717	1.43365	1.41021
GeneID-409418	23.4647	22.3492	39.9663	44.8134	21.9144	33.0546
LOC727596	0.101306	0.134978	0.0982693	0.133052	0.208485	0.200661
GeneID-409798	3.91533	4.74625	1.83861	2.30994	1.19728	0.9236
LOC724192	3.16343	3.38496	2.85911	3.15175	4.29108	4.6085
LOC100577977	0.00485446	0	0	0.0143033	0	0.033235
LOC107964644	0.01722	0.0338809	0.0204212	0.0250906	0	0.0640087
LOC102656214	0.0418576	0.0247209	0.055854	0.0766666	0.0288317	0
LOC410034	0.349382	0.301919	0.232725	0.343756	0.242775	0.275496
LOC724280	0.741978	0.692497	0.686569	0.90521	0.825368	1.12369
LOC410033	0.962406	0.7283	1.28688	1.29032	0.878365	1.41008
LOC724327	0.107664	0.165372	0.0773507	0.110385	0.224261	0.214827
GeneID-410032	1.3666	1.67839	1.11676	1.33752	1.33251	1.52424
LOC102655811	0	0	0.00909514	0.00323075	0	0
LOC413693	0.118587	0.0295538	0.0234361	0.0801348	0.0539037	0.075481
LOC100576321	1.37826	1.32572	1.03338	1.20735	1.04537	0.694164
LOC411794	1.11951	0.94235	0.938724	1.12255	0.635165	0.761008
LOC412190	0.359055	0.409605	0.59763	0.462768	0.60411	0.529382
LOC102655540	0.0343749	0.0496453	0.115948	0.13045	0.0354943	0.0634571
LOC412189	0.854872	0.871509	0.741256	0.829662	0.562786	0.665386
LOC409383	0.613728	0.819458	0.557197	0.597473	0.336949	0.519894
LOC102655045	0	0	0	0.00316514	0	0
LOC107964624	0	0	0	0	0	0
LOC113219263	0	0.00885177	0	0	0	0
LOC102655229	0	0	0	0	0	0
LOC107964619	0	0	0	0	0	0
MT-LOC102655391	0	0.0127885	0.0185268	0.00346308	0	0
LOC102655431	0.0138481	0	0.0169038	0.00372739	0	0
LOC551556	0.0669278	0.0371814	0.0629217	0.0753771	0.166391	0.12111
LOC409053	7.61171	6.83187	6.16754	6.07579	8.39081	5.55167
LOC411408	0.275315	0.253132	0.16022	0.243017	0.194202	0.181298
LOC107964618	0	0.0133534	0.0409933	0.0221592	0	0.0778374
LOC411407	0.341998	0.448483	0.578295	0.427185	0.384676	0.479357
LOC411406	0.0440949	0.0119548	0	0	0.0222254	0.0972833
LOC107964596	0.0150123	0	0	0.00241463	0	0
LOC100576547	0	0.0361367	0.0185448	0	0	0
LOC107964593	0.0180193	0	0	0	0	0
LOC411405	0	0	0	0	0	0
LOC413346	0.00712576	0	0	0	0	0
LOC551761	0	0	0	0	0.0322872	0
LOC100576126	0	0	0	0	0	0
LOC113219420	0	0	0	0	0	0
GeneID-725384	0.0483901	0	0.0214767	0.0197141	0	0
LOC725345	0.00255084	0.0300297	0.0187743	0.0187588	0.0365671	0
GeneID-406080	0.10663	0.274976	0.122569	0.117107	0.0496998	0.248484
GeneID-100188973	0.091556	0.115866	0.140201	0.109174	0.152437	0.0658327
LOC725419	2.70496	2.04494	2.19522	2.36357	2.18659	2.4362
LOC725455	0.0691958	0.0276021	0.0434231	0.0338975	0.0638814	0.00460368
LOC550785	41.0244	39.5564	50.4908	47.6007	36.0926	54.9074
LOC102653822	0	0	0	0	0	0
LOC100576291	0.585311	0.560977	0.449786	0.498585	0.512006	0.387005
LOC100578458	0	0.0324616	0	0.0221954	0	0.00266563
LOC102656923	0.0150123	0.00565791	0	0.0115101	0	0.0590327
LOC411600	0.495472	0.306862	0.255418	0.294402	0.319045	0.343663
LOC725606	0	0	0.0159649	0	0.0123616	0
LOC113218708	0.0616713	0.0671395	0.024244	0.0257489	0	0.0201639
LOC410749	0.224187	0.229957	0.394866	0.284826	0.25069	0.476872
LOC725682	0.0170149	0.0224862	0.0114436	0.0400999	0.0343701	0.0319505
LOC100578378	0	0	0.00521781	0.0102101	0.0485227	0.00460368
LOC725746	0.476201	0.34285	0.554823	0.535002	0.392397	0.404002
LOC552038	0.572183	0.378949	0.602534	0.466344	0.408226	0.650865
LOC412287	1.37116	1.0034	1.61871	1.83586	0.401575	0.904642
LOC552316	0.859893	1.09921	0.58715	0.668374	0.417199	0.668803
LOC552294	5.07243	5.47298	5.70251	8.28657	3.31066	5.04759
LOC411372	0.345468	0.182803	0.226736	0.335665	0.333253	0.222936
LOC725920	0.160893	0.07918	0.0916126	0.0393164	0.184336	0.0478177
LOC725945	0	0	0	0.00954164	0	0
LOC552206	1.77764	1.61992	1.26236	1.36484	2.42761	1.68971
LOC552187	1.10702	1.82064	0.933862	1.20687	1.23571	1.11654
LOC113219400	0	0.0572918	0	0.0181457	0	0
LOC102655490	0	0	0.00807957	0	0.0500563	0.0195456
LOC100578285	0.01161	0.0513313	0.0241918	0.0420835	0.0330354	0.0479541
LOC113219388	0.0177154	0.0192156	0.0144057	0.0101825	0.016825	0
LOC100577585	0.0145476	0	0	0.00307258	0	0
LOC409807	0.016102	0.0767834	0.0124034	0.0323919	0.164108	0.127908
LOC100578978	0.0111887	0	0	0.00771478	0	0.0262061
LOC107964341	0.830095	0.600288	0.687272	0.63606	0.553199	0.586825
LOC100579018	0	0	0	0	0	0
LOC726119	0.0291896	0.0318133	0.0101514	0.0121102	0.125401	0
LOC113219389	0	0	0	0.00576016	0.0433464	0.046262
LOC107964337	0	0	0.0056842	0	0.0549354	0.0273014
LOC503505	7.33393	8.93406	8.96933	11.9085	17.3462	16.4698
LOC107964344	0.359383	0.13442	0.116557	0.181331	0.308149	0.0251614
LOC102656044	0.127154	0.0376103	0.0426855	0.0144028	0.044385	0.0150827
LOC113219390	0.101017	0.0523495	0.101532	0.103389	0.0593429	0.0773457
LOC113219391	0	0	0	0	0	0
LOC552117	0.623399	0.656856	0.580441	0.836235	0.623852	0.712269
LOC412103	1.97356	1.94998	1.56731	1.94261	1.08587	1.86393
LOC100576164	0.0236888	0.0159885	0.0573367	0.0302331	0	0
LOC100576139	0.174588	0.114144	0.113982	0.128565	0.110362	0.128919
LOC414021	1.00642	0.998668	0.817811	0.827961	0.749278	0.539703
LOC102654917	0.0229962	0.00723836	0.0140008	0.00999438	0	0
LOC100579059	0.18315	0.102646	0.0314427	0.0760661	0.0770721	0.0592688
LOC102654976	0	0.0104964	0	0.00400162	0	0
LOC113219329	0	0	0	0	0	0
LOC102655032	0	0.0136633	0.00925981	0.0142802	0	0
LOC113219344	0	0	0	0	0	0
LOC102655155	0.0404318	0.0333435	0.0788106	0.0564552	0.219688	0.068546
LOC414022	1.5369	1.40519	1.24416	1.30214	1.09292	1.09054
MT-LOC725040	0.41247	0.550896	0.640949	0.45482	0.23278	0.620179
LOC410070	3.16532	2.74276	2.39171	2.55905	2.65857	2.64237
LOC410071	3.24841	2.8779	3.13876	3.44019	3.05116	3.64829
GeneID-413803	0.120829	0.122774	0.14546	0.195637	0.101338	0.139564
LOC113218825	0	0	0	0	0	0
LOC100577039	0	0	0.0150428	0.00434376	0	0
LOC412458	0.870874	0.996335	0.54091	0.585121	0.499563	0.269072
LOC724721	0.0663656	0.0625115	0.0204344	0.043341	0.200644	0
LOC412829	0.0373826	0.0380661	0.00553882	0.00875306	0.0550742	0.0126006
LOC724634	4.05547	3.87402	3.12059	3.99883	3.1811	3.66047
LOC409360	0.330121	0.489139	0.589954	0.48599	0.210366	0.453803
LOC724585	0.217033	0.405087	0.411164	0.398311	0.312103	0.271498
LOC724536	0.636022	0.60749	0.471616	0.632078	0.483333	0.921623
LOC409520	0.369998	0.402473	0.394774	0.48113	0.223309	0.267254
LOC412546	0.442172	0.430636	0.498539	0.50195	0.406871	0.562931
LOC724455	0.363896	0.420563	0.458573	0.466884	0.319924	0.339021
MT-LOC412212	0.603137	0.691979	0.59174	0.703254	0.42173	0.615795
LOC107965181	0.0486625	0.0312181	0.0204561	0.0510051	0.0776629	0.0737682
LOC409527	0.83943	0.752	0.635726	0.836941	0.873016	0.932008
LOC413868	2.68641	2.64029	2.69547	2.74196	3.29923	4.27595
LOC551974	0.933714	0.885144	1.14365	0.985237	0.527048	0.874356
LOC552001	0.0197652	0.0287444	0.0433616	0.0525099	0.0537657	0.0303036
LOC102656856	0.0192945	0.0130957	0.0354535	0.0418895	0.0241307	0
LOC413867	1.31467	1.52226	1.68894	1.54841	0.551996	1.01546
LOC552052	0.493981	0.395932	0.814925	0.528867	0.454287	0.476733
LOC727074	0.404388	0.492519	0.488034	0.463897	0.424753	0.457552
LOC727079	0.163741	0.0967501	0.114493	0.0761209	0.120096	0.173599
LOC100578907	0.326297	0.632703	0.443404	0.442116	0.366098	0.458045
LOC727087	0.109741	0.16197	0.252182	0.278798	0.2182	0.232533
LOC412480	0.593077	0.435701	0.531226	0.417056	0.298132	0.471951
LOC727539	0.626146	0.907193	0.595941	0.83501	0.354146	0.604365
LOC727538	0.626747	0.443731	0.446146	0.541397	0.897575	0.887939
LOC724115	0.513403	0.435562	0.298232	0.448312	0.188983	0.281187
LOC724144	0.822732	0.737444	0.632711	0.788324	0.586989	0.834877
LOC551154	1.56047	1.58856	2.46316	2.51017	1.66172	1.70436
LOC724234	0.207374	0.239356	0.208171	0.234048	0.165282	0.329007
LOC409957	4.82626	5.54729	4.55782	4.59355	6.02882	5.09051
LOC724328	0.155845	0.204761	0.325583	0.214756	0.332024	0.272543
LOC100577254	1.33002	1.60265	1.33633	1.48377	1.24911	0.861464
LOC107965915	0	0	0	0	0	0
LOC102655946	0.0204777	0.0803104	0.0343321	0.0112845	0.0909166	0.103251
LOC102656017	0.0150123	0	0	0.0159553	0.0363742	0
LOC100577291	0.0730648	0.131639	0.0978603	0.0662712	0.0261081	0.271329
LOC725775	0.450981	0.494863	0.306405	0.352787	0.432107	0.345275
LOC100577384	0.0188226	0.0334774	0.024561	0.021649	0	0.0445511
LOC100576726	0.0517231	0.0294056	0.0164282	0.0264021	0.0870599	0.115231
GeneID-408611	0.363952	0.405313	0.352178	0.424222	0.259353	0.283705
LOC726243	0.320483	0.552052	0.523197	0.449422	0.573799	0.206425
LOC410743	0.0859789	0.0593449	0.130474	0.0708172	0.0866603	0.013532
LOC410744	0.0176367	0.017863	0	0.010183	0.0239131	0
LOC113219271	0.0418755	0.00368031	0.0355677	0.0211894	0.089661	0
LOC410745	0	0.00636153	0.00734447	0.00445825	0.0177198	0
LOC552457	0.0205276	0.0237283	0.015435	0.0104019	0.0557957	0.0134597
LOC410746	0.0789115	0.0427061	0.0217417	0.0169336	0	0
LOC552425	0.0228738	0.0188101	0	0.00741194	0	0.0659593
LOC410747	0.0742595	0.100468	0.0710931	0.0466876	0.0294724	0.0224641
LOC552395	0	0	0	0.0128484	0	0
LOC410748	0.157343	0.241461	0.176692	0.191839	0.160549	0.0622136
LOC113219272	0.0346258	0.0365402	0.0240906	0.0175654	0	0
LOC107964221	0.259624	0.274541	0.315265	0.260463	0.497576	0.363987
LOC550645	0.872917	0.744223	0.516377	0.501784	1.09787	0.546527
LOC102656636	0.168674	0.124109	0.0730146	0.0918617	0.14918	0.140367
LOC107964213	0.450266	0.33752	0.650304	0.506334	0.237924	0.451952
LOC408609	0.438944	0.457876	0.351421	0.552452	0.171697	0.384385
LOC102656814	0.0779819	0.0696892	0.0549344	0.0415242	0.0326269	0.020799
LOC410741	4.21709	3.54231	3.68147	3.65579	4.39089	3.71814
LOC102656788	0.0331506	0.0714154	0.0679446	0.0784416	0	0.0927096
LOC100578082	0.368748	0.127346	0.182052	0.155923	0.0291053	0.104134
LOC113218656	0.0583547	0.0113177	0.0229229	0.0330509	0.101491	0.0224958
LOC551384	0.788216	0.67765	0.994838	0.859441	0.860909	1.0687
LOC413813	0.730954	0.72306	0.714041	0.833452	0.407494	1.03215
LOC551416	1.59389	1.42927	1.44338	1.48912	1.72387	1.64986
LOC113219245	0.175389	0.0815387	0.0862573	0.065385	0.235806	0.0315692
LOC100577194	0.0902358	0.142438	0.184203	0.120702	0.0905552	0.144195
LOC100576961	0.0151653	0	0.00437859	0.0300289	0.162883	0.0592125
LOC726412	0.0177683	0.0111894	0.0324814	0.0155728	0.0572872	0.0575894
LOC409749	0.325757	0.195285	0.252622	0.157685	0.237476	0.281428
LOC413056	0.0803241	0.0794344	0.0576108	0.0355938	0.0443474	0.0485277
LOC726451	0	0	0.0262173	0.0141485	0	0
LOC413055	0.682455	0.717506	0.528875	0.622583	0.811167	0.599
LOC409748	1.73611	2.14231	1.79192	2.13231	1.71415	1.95912
LOC410740	0.140851	0.178966	0.116234	0.183775	0.173876	0.211647
LOC410739	2.70172	3.00889	2.33483	2.23654	3.93774	3.43661
LOC113219185	0.0259913	0.16528	0.0932043	0.0579602	0.0359499	0
LOC726545	0	0	0	0	0	0
LOC726560	0	0.0205213	0	0.00152413	0	0
LOC726578	0	0	0	0	0	0
LOC726590	0	0	0	0	0	0
LOC410736	0	0	0.00892129	0	0	0
LOC113218747	0	0.00819864	0	0	0	0
LOC726646	0.0398037	0.0218146	0.0246762	0.0267229	0.0359008	0.0497062
LOC413425	0.496573	0.538748	0.579756	0.471368	0.354666	0.274952
LOC107964114	0	0	0	0	0	0
LOC102656327	0.0198094	0.0632216	0.0346004	0.00952507	0.0985484	0.0803339
GeneID-726676	0	0	0	0	0	0
LOC102656453	0.00802929	0	0.0102118	0.0165905	0.0156278	0.0262061
LOC102656426	0	0	0	0	0	0
LOC100577481	0.497981	0.406694	0.277061	0.387201	0.421277	0.340252
LOC100576770	0.318814	0.208199	0.194361	0.249052	0.165423	0.152244
LOC413754	0.573911	0.530109	0.442671	0.481639	0.476032	0.281499
LOC726729	0.39775	0.520699	0.502482	0.303622	0.673398	0.466048
LOC102656747	0.0167202	0	0.00211309	0.00552706	0	0
LOC408604	0.240497	0.263914	0.341454	0.219905	0.325705	0.221625
LOC726742	0.393216	0.297988	0.324018	0.425947	0.0570833	0.518594
LOC100577003	0.154987	0.117037	0.163123	0.105827	0.0869935	0.083425
LOC102653957	0.0656223	0.089484	0.0460911	0.108108	0	0.0336364
LOC100577082	20.2708	31.2387	18.3669	37.4756	2.20863	4.21338
LOC113218550	0.0358019	0.0473003	0.0330348	0.0920888	0.434012	0.119205
LOC100577113	0.0679598	0.0877579	0.103815	0.182577	0.403925	0.0927957
LOC551241	0.419504	0.371918	0.340701	0.34621	0.451117	0.251437
LOC409966	0.563729	0.434057	0.565987	0.494352	1.30597	0.680535
LOC113219392	0.0153676	0.0117209	0.0060934	0.00353186	0.0190092	0
LOC551318	1.97891	2.13282	2.12807	1.79376	0.826669	2.61803
LOC408602	0.414954	0.650216	0.340234	0.440915	0.523412	0.404462
LOC107964879	0.0271891	0.0212503	0.0152971	0.0051274	0	0
LOC102653881	0	0	0.00976776	0	0	0
LOC410734	0	0.0150061	0	0	0	0
LOC408603	0.0264524	0	0.0100706	0.0394498	0.0553345	0.0211894
LOC410733	0.0148315	0.0153613	0	0.00422983	0.081975	0
LOC113219140	0.0144797	0	0	0	0.0357891	0
LOC408601	0.779353	0.621191	0.676774	0.68514	0.773995	1.03635
LOC410732	2.31325	2.01499	0.938704	1.2128	1.96628	1.68997
LOC113219088	0.12882	0.22709	0.0977423	0.0566857	0.247395	0.0796233
LOC113219089	0.0113776	0.00931106	0	0.00922595	0	0
LOC113219090	0.0404877	0.0590576	0.0214525	0.0139222	0.0544878	0
LOC102653666	0.130849	0.0466001	0.0460342	0.0203481	0.115317	0.023453
LOC102653639	0.0240634	0	0.00752142	0	0.0271411	0
LOC102653841	0.0209457	0.0105327	0	0.00485291	0	0.0098218
LOC102656489	0	0	0	0	0	0
LOC412410	1.0384	0.911078	1.12405	1.17329	1.47068	1.31487
LOC727267	0.26362	0.235899	0.230161	0.169216	0.0986405	0.077391
LOC727263	3.30462	2.81473	3.89806	3.85119	2.34486	3.56638
LOC113219001	0.191391	0.123268	0.253859	0.104003	0.41516	0.250968
LOC725383	3.96227	4.21664	8.67617	6.42307	6.55431	10.2184
LOC551546	1.23754	1.09761	1.19893	1.15766	0.947915	1.11357
LOC410157	0.116929	0.187559	0.271743	0.165075	0.184402	0.135605
LOC412588	0.65001	0.519172	0.700152	0.615115	0.53799	0.341057
LOC411572	0.651809	0.456113	0.453622	0.621175	0.411536	0.630873
LOC409113	0.488954	0.562706	0.638325	0.556017	0.557234	0.595325
MT-LOC409114	4.62928	5.06809	4.77729	4.80946	3.29572	4.40831
LOC411573	0.595218	0.770799	0.517264	0.625089	0.21854	0.629948
LOC409340	0.71444	0.769398	1.04359	1.04631	0.74791	0.807113
LOC727186	0.461832	0.391629	0.243777	0.326712	0.109651	0.244012
MT-LOC102654365	0.414561	0.621581	0.673672	0.776036	0.543874	0.73498
LOC726541	1.35363	1.22433	1.18983	0.953241	1.09183	0.85101
LOC412114	0.219739	0.214675	0.35144	0.321182	0.427566	0.188339
LOC726505	0	0	0.00553372	0.00923394	0	0
LOC409078	0.313873	0.106098	0.199264	0.0732996	0.194117	0
LOC551581	0.365503	0.359074	0.227894	0.297281	0.441934	0.306385
LOC413357	0.798014	0.55441	0.539562	0.739411	0.73942	0.520377
LOC107963982	0.626924	0.714439	0.445116	0.515151	0.722011	0.413567
LOC100576288	0.187751	0.16952	0.0586119	0.0651199	0.116398	0.0772037
LOC409927	0.222567	0.237205	0.265056	0.243138	0.188104	0.0638104
MT-LOC409926	0.762778	0.69401	0.569759	0.578184	0.519674	0.728661
LOC551728	0.44329	0.542585	0.51534	0.453728	0.666482	0.474851
LOC409925	0.70496	0.616646	0.689954	0.889839	0.501376	0.673407
LOC413471	0.0373117	0.0410973	0.0185028	0.0108026	0	0.0227472
LOC413470	2.85333	2.66597	2.52354	2.97568	2.00423	3.72297
LOC409924	1.00186	1.16861	0.744337	0.663083	1.13	0.967767
LOC413468	1.95631	1.60457	1.43656	1.81714	1.48579	1.9944
LOC413467	0.222538	0.29415	0.204042	0.213427	0.111487	0.209049
LOC409606	0.272081	0.338513	0.253165	0.228309	0.251349	0.163002
LOC409607	2.09865	1.57648	1.97666	1.77702	1.69433	1.99266
LOC409608	0.159925	0.0822889	0.106482	0.143871	0.238004	0.161183
LOC113218547	0.00802929	0	0	0.00476619	0.0943085	0
LOC100576445	0.0168391	0.0248571	0.00211309	0.00154502	0.0886872	0
LOC102655437	0.0264974	0.0747255	0.0024975	0.00948457	0.377478	0
LOC100578747	0.00713857	0	0	0	0	0
LOC102655493	0	0	0	0	0	0
LOC102655249	0	0	0	0	0	0
LOC102653825	0	0	0	0.00194144	0	0
LOC409701	0.220376	0.162544	0.232391	0.244504	0.104155	0.199353
LOC113218996	0	0	0	0	0	0
LOC412813	0.227848	0.439602	0.228219	0.318633	0.329097	0.255216
LOC113218813	0.00672459	0.0177527	0.00592664	0.00307258	0	0
GeneID-409042	0.0136732	0.0123599	0.00592664	0	0.0179738	0.030217
LOC102654114	0	0	0	0	0	0.00544398
LOC408600	3.07089	3.53948	2.9079	2.63207	2.21316	2.97954
LOC725189	5.72677	5.68483	4.81116	6.21294	8.96664	5.9991
LOC107964080	0	0.0120449	0.0139813	0	0.0339397	0
LOC113219409	0.00721647	0.0261675	0.00749251	0.0034118	0.0807491	0.00266563
LOC408598	0.634655	0.6003	0.704107	0.591111	0.268873	0.324654
LOC102656618	0.80371	0.779483	0.527682	0.332405	0.170515	0.0184356
LOC410730	0.0786449	0.0619606	0.0598626	0.0332503	0.0190092	0.0215783
LOC408597	0.197039	0.110536	0.165043	0.166852	0.0319348	0.161372
LOC410729	0	0	0.00226138	0.00376994	0.023773	0
LOC408596	0	0.00987262	0.00634428	0.00735457	0.0194598	0
LOC100578424	0.460345	0.305497	0.36767	0.266749	0.339743	0.386214
LOC725576	0.970905	1.04485	0.746499	0.683955	0.511188	0.669973
LOC113219192	0	0	0	0	0	0
LOC552761	0	0	0.00790739	0	0	0
LOC113219191	0	0	0.00694552	0	0.0362595	0
LOC551385	1.77523	2.10388	1.43357	1.35263	0.991494	2.05926
LOC113219406	0	0	0	0.00351664	0.0565801	0.0244614
LOC725683	0	0	0	0.0122882	0	0
LOC100578568	0	0	0	0	0.0156278	0
LOC102654014	0.357856	0.437264	0.341261	0.36243	0.306152	0.315026
LOC725747	0.260155	0.490328	0.300002	0.342574	0.272846	0.356582
LOC725776	0.0165344	0	0.0152759	0.00981175	0.0359008	0
LOC551557	0.676555	0.716485	0.57448	0.706854	0.692736	1.0201
LOC113219418	0.0780859	0.14843	0.072132	0.0903632	0.14608	0.250958
MT-LOC100578653	0.24805	0.29995	0.175339	0.280501	0.296218	0.201046
LOC413713	0.176499	0.195965	0.291582	0.242722	0.124379	0.164374
LOC410115	0.485797	0.745721	0.451743	0.603787	0.197602	0.48442
LOC410116	0.867919	0.836589	0.860161	0.98178	0.770699	1.35418
LOC102654555	2.3105	1.47982	1.51528	1.91369	1.24213	1.82169
LOC102654510	0.297005	0.293257	0.175806	0.131013	0.346313	0.142846
MT-LOC100578735	0.0933031	0.0260528	0.0245466	0.027037	0.084092	0.0573293
LOC413907	0.0325412	0.00468543	0.0126337	0.004306	0	0
LOC107966050	0	0.0233024	0.00518629	0.00475313	0.0403686	0
LOC409755	0.205324	0.207013	0.315612	0.308237	0.309537	0.372187
MT-LOC551939	0.291585	0.357096	0.300614	0.351743	0.166649	0.262561
LOC724193	0.0301289	0.0446939	0.010481	0.0145968	0.0614123	0.0781049
MT-LOC413080	0.167305	0.0959161	0.126504	0.144516	0.0905147	0
LOC409756	1.98133	2.07053	2.06228	2.51588	2.02716	2.81404
LOC413081	0.316755	0.182601	0.291411	0.263306	0.322264	0.287694
LOC724329	0.420214	0.458006	0.666662	0.59557	0.395054	0.560206
LOC409757	0.840146	0.737896	0.725443	0.829717	0.910145	0.629907
LOC551818	0.570709	0.607383	0.465634	0.595438	0.700791	0.489091
LOC551790	0.206585	0.169722	0.203561	0.263682	0.298546	0.192908
LOC412164	0.199308	0.217287	0.292226	0.221152	0.230656	0.324028
LOC724538	0.431111	0.489007	0.30304	0.44971	0.184748	0.453299
LOC100576871	0.505998	0.480781	0.346747	0.253699	0.40179	0.145073
LOC409564	1.25296	1.66043	1.29215	1.23777	1.07125	0.676486
LOC412674	0.209911	0.219284	0.180842	0.222682	0.111529	0.242237
LOC724760	0	0.010135	0	0.0117136	0	0
LOC551620	1.03124	0.96576	0.943904	0.912264	0.990057	0.978651
LOC552549	0.671391	0.495388	0.587315	0.557922	0.387385	0.602063
LOC724875	1.21746	1.34088	1.04733	1.05837	0.991678	1.20386
LOC412343	0.546844	0.471904	0.53257	0.566096	0.458985	0.955854
LOC552502	0.719719	0.777105	0.558495	0.620426	0.897741	0.733248
LOC409102	0.732034	0.652742	0.588151	0.660218	0.89947	0.5536
LOC102656283	1.16844	1.13073	1.03672	0.883079	1.3187	0.820554
MT-LOC409103	1.35144	1.49085	1.55317	1.86388	1.6992	1.58339
LOC725105	0.594213	0.515101	0.60667	0.60878	0.240031	0.403047
LOC725150	0.654748	0.666869	0.696055	0.669719	0.463223	0.437959
LOC410061	1.74888	1.32234	1.55289	1.73405	1.40209	1.8033
LOC725237	0.182811	0.133839	0.127855	0.13327	0.270164	0.1626
LOC725279	0.221999	0.205973	0.285633	0.224309	0.24064	0.41333
LOC413759	0.401309	0.365398	0.356348	0.306489	0.346228	0.513427
LOC406118	0.343537	0.2538	0.260064	0.252588	0.230371	0.354445
LOC408592	0.0323825	0.0205352	0.0151235	0.0347516	0.0355492	0.0774055
LOC410726	0.831083	0.805337	1.02761	1.07391	0.656226	1.11766
LOC725494	1.01275	1.30908	0.718779	0.921549	0.929202	1.31511
LOC408594	4.1608	3.75669	2.7863	2.48951	2.59386	1.87362
MT-LOC410727	0.431965	0.348308	0.312575	0.453547	0.337598	0.441754
LOC725649	0.104	0.109334	0.127539	0.135561	0.237208	0.232017
LOC408595	0.566662	0.585771	0.464166	0.530393	0.334215	0.563677
LOC107966049	0	0	0	0	0	0
LOC100578300	0.0692162	0.0444547	0.0124051	0.0418219	0.0223792	0.00544398
LOC410728	0	0	0	0	0.0788341	0.0330275
LOC413024	0.695566	0.580564	0.561031	0.567258	0.240517	0.578058
LOC725817	0.199955	0.190927	0.165497	0.210159	0	0.198655
LOC107964507	0.165235	0.228977	0.256481	0.248188	0.042959	0.225567
LOC413025	0.255019	0.361237	0.212874	0.231179	0.0704494	0.0963008
LOC102656318	0.00672459	0.0109271	0	0.0252461	0.0288317	0
LOC107964511	0.0262834	0.0243384	0.0551458	0.0410227	0.0840336	0.0756696
LOC100578631	0.73742	0.72887	0.764557	1.02213	0.777051	0.771085
LOC552140	0.505262	0.271947	0.50158	0.493559	0.278766	0.488746
LOC107964502	0.0511207	0.0402774	0.0571486	0.0524084	0.0211876	0.0662473
LOC552118	0.251084	0.161006	0.298436	0.28652	0.191581	0.556453
LOC725848	0.072977	0.0867677	0.0392405	0.0762856	0.119657	0.137864
LOC552094	1.55166	1.68992	1.41261	1.37838	2.43676	1.70312
LOC726014	1.31197	1.15858	1.24465	1.09315	1.13581	0.963826
LOC552067	0.087315	0.267494	0.246038	0.309103	0.255082	0.411646
LOC552039	0.175585	0.189259	0.140766	0.118228	0.122056	0.167994
LOC726060	4.84029	5.33591	3.98425	4.16094	4.21493	3.64788
LOC410725	0.209464	0.241146	0.165487	0.237804	0.17613	0.177828
LOC410724	0.042761	0.0853919	0.0428798	0.0294258	0	0.0362102
LOC100578016	0.0582374	0.0241207	0.0339074	0.0304755	0.169406	0.0713709
LOC100578057	0.0464648	0.0600828	0.0307327	0.0292528	0.118573	0.196793
LOC100578133	0.00293921	0.00368031	0	0	0.187266	0.0778341
LOC100578184	0	0	0	0	0	0.0098218
LOC107965530	0.0091976	0	0	0	0	0
LOC100577891	0	0	0	0.00429134	0	0.0490726
LOC550948	0.54649	0.598521	0.62055	0.641304	0.381028	0.431462
LOC408591	1.36779	1.00915	1.04962	1.15531	0.921877	1.09084
LOC408590	1.2613	1.35225	1.25246	1.77422	1.096	1.40766
LOC409733	0.5926	0.593756	0.604096	0.590118	0.385067	0.632023
LOC100577336	0.127916	0.128909	0.145817	0.0684606	0.0498939	0.168509
LOC100577296	0.0158052	0.00935272	0.0388047	0.0268756	0	0
LOC409734	0.160813	0.210939	0.244664	0.236126	0.301216	0.156617
LOC100577140	0.107695	0.131685	0.110798	0.152184	0.259218	0.172752
LOC552374	0.211083	0.165345	0.174261	0.180548	0.163177	0.267458
LOC102656816	0.0174046	0.0137642	0.0402724	0.0215071	0.10719	0.130481
LOC102653642	0	0	0	0	0.0362785	0.0254009
LOC102653612	0	0	0	0	0.0323782	0.0302689
LOC113219066	0	0	0.0571735	0.00456238	0.165056	0.122023
LOC102656752	0	0	0	0	0	0
LOC412613	0.413124	0.56328	0.444268	0.447942	0.458388	0.817824
LOC409546	0.640839	0.585973	0.862367	0.82765	0.537299	0.524186
LOC102656558	0.0178567	0.0250647	0.00403533	0.0267665	0.0467787	0
LOC551415	0.638328	0.708661	0.50453	0.650924	0.558345	0.639214
LOC551354	0.142273	0.13319	0.114714	0.16822	0.0211876	0.160407
LOC411965	0.0896417	0.204255	0.164535	0.201881	0.124491	0.149964
LOC726223	0.318343	0.294741	0.16218	0.415995	0.219604	0.13957
LOC551573	0.462259	0.414884	0.207309	0.470943	0.307013	0.22088
LOC551612	0.949971	0.950501	0.926636	0.753628	1.17688	0.681172
LOC725882	0.0546799	0.0660503	0.0876677	0.0874574	0.077776	0.13624
LOC551636	1.18984	0.977784	1.1475	1.22382	1.08127	1.39671
LOC102655714	0.0445711	0.0122516	0.0146658	0.0330022	0.0608929	0.00544398
LOC551670	0.0304969	0.0188667	0.0185928	0.0295269	0.136713	0.0273014
LOC725225	0	0	0.0159517	0.0171449	0.0797615	0.101438
LOC409218	1.39567	1.23163	0.85784	1.11965	0.700695	0.613294
LOC100576131	0.279382	0.195045	0.249223	0.219172	0.135013	0.171059
LOC412112	0.196823	0.163411	0.315247	0.319059	0.2833	0.352198
MT-LOC100579052	0.019739	0.010914	0.00887028	0.0170444	0	0.0199435
LOC724620	1.29443	1.23874	1.22603	1.42078	1.43292	1.19961
LOC551107	6.20606	6.58468	7.08273	6.74762	6.51174	9.45689
LOC726944	0.213973	0.340121	0.328452	0.335635	0.0621915	0.158263
LOC411997	0.422176	0.427191	0.434176	0.249141	0.154399	0.246143
LOC552371	0.414841	0.39238	0.461914	0.476833	0.386374	0.250998
LOC726918	0.999162	0.993282	1.39039	1.37126	1.11364	1.19012
LOC412748	0.415345	0.347498	0.468545	0.392367	0.654142	0.299417
LOC409079	0.258176	0.257433	0.370138	0.436775	0.520852	0.313875
LOC727390	0.285336	0.37182	0.235298	0.239632	0.237923	0.264019
LOC412495	0.428727	0.486862	0.590241	0.578878	0.406346	0.58115
LOC550977	0.235071	0.320527	0.352415	0.307842	0.420549	0.324466
LOC727396	1.00154	1.02275	0.848533	0.946555	0.947317	0.77169
LOC102654495	0	0	0.00567079	0.0073623	0	0.0434525
LOC100578820	0.309751	0.260106	0.274734	0.21019	0.323118	0.275496
LOC412721	0.217193	0.177695	0.151116	0.168157	0.359559	0.182439
LOC724633	0.282105	0.29491	0.276805	0.355203	0.332024	0.191859
LOC724678	0.666806	0.453637	0.558686	0.481396	0.589695	0.608566
LOC552473	1.35192	1.61345	1.52919	1.93846	1.33329	1.24811
MT-LOC726264	0.236926	0.335956	0.25792	0.181652	0.0797341	0.183053
LOC552497	0.517655	0.450648	0.52289	0.4494	0.543413	0.342253
MT-LOC551976	1.70166	1.32456	1.39256	1.58119	1.23723	0.987051
LOC551785	0.124683	0.0806549	0.114073	0.107625	0.22104	0.295544
LOC412636	0.0784068	0.138419	0.148361	0.0941038	0.0897231	0.0471153
LOC100578966	0.0361537	0.0503743	0.0670866	0.0343774	0.129988	0
LOC100578479	1.19498	0.898413	0.934223	1.0489	0.933864	0.91197
LOC726667	0.187828	0.277703	0.246595	0.275648	0.0320026	0.20553
LOC409351	0.886637	0.932112	1.07387	1.03958	0.781388	1.05241
LOC726694	0.392054	0.313025	0.227003	0.286359	0.301348	0.20863
LOC100577197	0	0	0	0.00475313	0	0
LOC726722	0.0615962	0.0676643	0.0708909	0.0377367	0.092218	0.116401
LOC409860	0.902096	1.04201	1.10294	0.892145	0.889513	1.01135
LOC726743	0.00591394	0.0206519	0.0383424	0.02268	0.0455337	0
LOC113219232	0	0	0.0094084	0	0	0
MT-LOC726779	0.217187	0.21636	0.287565	0.248052	0.129617	0.196114
LOC113219248	0	0	0	0	0	0
LOC113219247	0	0	0	0	0	0
LOC409859	0.549523	0.681258	0.589667	0.834187	0.551522	0.52423
LOC411555	0.8623	0.793139	0.778567	0.770229	0.713931	0.744295
LOC107965313	0.178497	0.146704	0.132628	0.247423	0.0493209	0.0636722
LOC409100	1.19379	1.24188	1.40323	1.39403	0.889628	1.46517
LOC726824	0.807426	0.532469	0.909808	0.762253	0.443235	0.602936
LOC551406	0.349248	0.359653	0.260685	0.256321	0.110736	0.399515
LOC412224	1.3887	0.964087	0.772909	0.86923	0.944552	0.776361
LOC409646	0.216351	0.0411057	0.163843	0.0690927	0.103806	0.147043
LOC411526	0.20558	0.298999	0.404721	0.368069	0.311937	0.282831
LOC409093	1.71883	1.25552	1.52664	1.38787	0.999525	1.06369
LOC113219225	0.0112133	0.0211716	0.0141636	0.00439035	0.00912122	0
LOC100577425	0.0776938	0.0386044	0.0197512	0.0313868	0.0123616	0.0234219
LOC409481	2.23471	2.1058	2.00089	2.12426	1.5854	1.92788
LOC100578657	0.0763448	0.116927	0.0975126	0.0808698	0.102003	0.0260641
LOC102655567	0.0771802	0.0559058	0.0423949	0.0514872	0.0534884	0.0195456
LOC410035	1.16934	1.62582	1.0443	1.43609	2.09699	1.57585
LOC102655515	0	0.0348143	0.0144708	0.0215907	0	0.0549349
LOC102655275	0	0	0.0205115	0.00944696	0.0532686	0
LOC107964488	0.515133	0.501221	0.940512	0.670955	0.671435	0.470742
MT-LOC413678	0	0.00678468	0.0224463	0	0	0
LOC413677	1.3462	0.986609	1.24173	0.816236	1.1518	1.06482
LOC102655933	0.013559	0.0413507	0.00598716	0.0089746	0	0.0480063
LOC551679	0.674258	0.599292	0.556676	0.636936	0.402198	0.806326
LOC409401	1.36627	0.967097	1.25623	1.32068	0.809426	0.906621
LOC551705	0.653362	0.446577	0.447994	0.713304	0.503876	0.568499
LOC100577499	0.0309016	0.0399978	0.055375	0.037989	0.12547	0.111137
LOC409571	0.119056	0.0947609	0.0754462	0.0896439	0.172896	0.106478
MT-LOC724719	0.669912	0.873589	0.830786	0.944762	0.678377	0.8394
LOC107966040	0.343321	0.277597	0.371348	0.354764	0.13254	0.3082
LOC100576106	0.104576	0.0725595	0.0702295	0.0446847	0.0141555	0.0404411
LOC552440	0.447802	0.404659	0.287384	0.417455	0.15621	0.418653
LOC726972	0.932955	0.84294	0.596656	0.709491	0.873473	0.853754
LOC107965622	0.0142048	0.00286128	0	0.0162484	0	0
LOC551730	0.315488	0.207969	0.259402	0.34619	0.528637	0.451978
LOC724235	0.363267	0.181081	0.435608	0.411112	0.9688	0.508571
LOC414004	1.03675	0.928801	0.797315	0.914686	0.917158	1.18841
LOC724330	0.249787	0.286643	0.213769	0.242531	0.159367	0.401958
LOC724495	0.166507	0.105389	0.112412	0.0744501	0.175978	0.0782975
LOC409109	41.6963	55.7586	53.3621	58.7582	11.4603	24.3129
LOC409096	0.481485	0.291095	0.382093	0.353026	0.106737	1.09481
LOC107965607	0	0	0	0	0	0
LOC100578708	0.0406057	0.100717	0.113338	0.138196	0.174225	0.0571537
LOC724635	0.0733419	0.0952855	0.114778	0.112325	0	0.0468168
LOC724680	0.0490995	0.103875	0.0674275	0.130057	0.0853813	0.211148
LOC113219319	0.0242619	0	0.0165774	0.00946104	0.0346039	0.0120524
LOC551031	10.7379	10.493	9.80404	9.8431	10.9465	10.1308
LOC409718	0.374893	0.214702	0.43113	0.323538	0.310943	0.240751
LOC724625	1.95003	1.41231	2.35663	2.19736	1.69676	2.93966
LOC413000	0.00255084	0	0.0260086	0.0333912	0.0179738	0
LOC102655469	0.0306181	0	0	0	0.0323782	0
LOC102655422	0	0	0	0	0	0
LOC113219320	0	0.00841029	0.00531472	0.0294353	0	0
LOC552040	0.208767	0.161173	0.133147	0.117177	0.12939	0.124601
LOC113218781	0.097634	0.094283	0.123342	0.217274	0.0995759	0.26347
LOC409717	1.87123	1.93699	1.49147	2.04362	1.67403	2.22635
LOC552095	0.482892	0.456264	0.455991	0.435727	0.486319	0.373873
LOC409258	0.776184	0.5912	0.624911	0.566034	0.573731	1.02407
LOC409259	0.823644	0.672461	0.607561	0.612313	0.47694	0.625512
LOC552166	2.64141	2.74687	3.6235	3.58543	4.16561	4.70731
LOC410723	0.612976	0.47445	0.456362	0.609529	0.374234	0.509274
LOC102656191	0.0176193	0.00505529	0.0219117	0.017636	0	0
LOC725190	1.83147	1.90906	1.74993	1.97917	1.53392	2.2266
LOC113218910	0	0.0258705	0.0101172	0.00574788	0	0.0169421
LOC113218632	6.34125	6.2764	5.36524	5.37221	5.65943	6.33667
LOC552229	0.0113849	0	0	0.00564265	0	0.0127864
LOC107965163	0	0	0	0	0	0
LOC100576446	0.0150693	0	0.00753085	0.00434784	0	0.0298758
LOC102656359	0.0158336	0.0812681	0.0347236	0.0699606	0.0650895	0.0850674
LOC102656491	0.959786	0.749956	1.01479	0.904584	0.986666	1.74976
LOC726920	0.0567311	0.0246783	0.0157595	0.00413648	0	0.0339602
LOC102656611	0	0.0305134	0.00755689	0.00236926	0	0
LOC102656640	0	0	0	0	0	0
LOC102656669	0	0	0	0	0	0
LOC113219275	0	0	0	0	0	0
LOC102656732	0	0	0	0	0	0
LOC100576505	0.0114432	0	0.00849116	0.00551476	0	0.0305485
LOC100577918	0	0.0119847	0	0.0333788	0.101401	0.0513977
LOC100576730	0.016073	0	0	0	0.0123616	0.00266563
LOC107965347	0	0	0.00842863	0	0	0
LOC413240	0.108688	0.0729757	0.0776043	0.0916377	0.0671816	0.0444728
LOC413239	0.766444	0.577487	0.535349	0.69659	0.332179	0.346009
LOC409739	0.284977	0.299445	0.358605	0.377216	0.399586	0.502652
LOC102653708	0.0107931	0	0	0	0	0
LOC100576586	1.79354	1.85772	1.23785	1.72645	1.2066	1.02955
LOC410718	0.849168	0.72531	0.788009	0.882874	0.511831	0.608591
LOC102654418	0	0	0	0	0	0.0116286
LOC113219423	0	0	0	0	0	0
LOC102654265	0.0768513	0.0332581	0.0477675	0.0288475	0.00894031	0.0318649
LOC113219258	0.0964412	0.0166123	0.0360443	0.0295139	0.0194598	0.0430605
LOC102653997	0	0	0	0.00519851	0	0
LOC107964845	0.497964	0.506907	0.48833	0.456658	0.371876	0.311984
LOC410719	0.120952	0.120646	0.207733	0.140155	0.142082	0.143093
LOC725489	0.0107726	0.0874975	0.031695	0.035087	0.0584573	0.0229644
LOC725818	0	0.00740711	0.0172843	0.0100844	0.0223045	0
LOC102654797	0	0	0	0	0.0127337	0
LOC100578389	0.0287746	0.0132927	0.0888996	0.0349815	0.0402696	0
LOC107963975	0	0.00403621	0.00737602	0.00962877	0	0
LOC102654405	0	0	0	0	0	0
LOC727522	0	0	0	0	0	0
LOC725885	4.60638	3.80955	4.21221	3.00684	5.99475	3.33313
LOC102654266	0	0	0	0.00603645	0	0
LOC102654367	0.00569606	0.00766318	0.00676187	0.0102206	0.0354943	0
LOC113219308	0.0578866	0.0823977	0.0528787	0.0240948	0.0747084	0.0283501
LOC100577905	1.65054	1.6829	1.89934	1.18429	1.67492	1.46694
LOC724279	0.722431	0.498767	0.595839	0.587845	0.363991	0.470278
LOC724326	0.179791	0.0933379	0.103424	0.14477	0.137219	0.0298153
LOC412316	0	0	0.00920309	0	0	0
LOC411976	0.551713	0.390296	0.316567	0.318777	0.319881	0.154756
LOC726238	8.13121	7.74838	6.43009	5.92326	9.61961	5.60347
LOC411781	0.0401179	0.036511	0.0500101	0.0307283	0.0908071	0.0493796
GeneID-724534	0.577228	0.567443	0.660658	0.618212	0.490663	0.704799
LOC409298	0.512679	0.55948	0.554426	0.766512	0.760338	0.636025
LOC100577753	0.585865	0.374903	0.434345	0.405155	0.16005	0.0876639
LOC411983	0.0933701	0.0478309	0.0772168	0.0370451	0.128937	0.0369633
LOC411715	0.402803	0.810162	0.689264	0.657636	0.607169	0.294873
LOC100577872	0.182127	0.224772	0.200811	0.151364	0.333008	0.25343
LOC107964025	1.31654	1.29459	1.35159	1.37955	0.654127	0.799544
GeneID-411626	0.836122	0.631077	0.707411	0.647339	0.615361	0.663501
LOC552719	0.632184	0.610709	0.535334	0.669419	0.345984	0.404127
MT-LOC725527	0	0.00299216	0.0620677	0.0693873	0.129798	0.0625383
LOC413631	0.0329516	0.106884	0.203266	0.12359	0.175814	0.108424
LOC107966041	0.643986	0.55529	0.562217	0.597271	0.739633	0.850551
LOC409138	7.68518	6.29716	4.58676	4.08957	3.67839	3.90143
LOC412436	0.591667	0.492941	0.579111	0.697256	0.526087	0.751198
LOC100576414	0	0	0	0	0	0.0253279
LOC411910	0	0.0132427	0	0.00422339	0	0
LOC102654175	0.0290028	0	0	0.00355176	0	0
LOC724636	0.0440049	0.0687426	0.0629577	0.0380381	0.048664	0.0305133
LOC409238	1.26525	1.5168	2.25879	1.81004	1.68602	1.37149
LOC411850	1.21256	1.13807	1.63401	1.34104	1.67472	1.63076
LOC100576230	0.113546	0.0515175	0.113913	0.037548	0.0771508	0.0640134
LOC412191	1.5595	1.21069	1.00342	1.13265	2.09133	1.36585
LOC100578952	0.179781	0.19571	0.182958	0.161027	0.165058	0.203547
LOC724411	0.65943	0.347097	0.320404	0.340825	0.390996	0.247698
LOC551703	0.0717664	0.0836962	0.078032	0.186559	0.163948	0.0749306
MT-LOC551676	0.778029	0.982129	0.829908	1.05695	0.510745	1.0274
LOC102656429	0.0251579	0	0.00893291	0.0204983	0	0.0325719
GeneID-551643	4.11731	6.36902	3.29875	3.64348	4.66188	2.46872
LOC726405	0.230699	0.318568	0.336327	0.346499	0.359222	0.363093
LOC726368	0.321927	0.19219	0.225139	0.259025	0.337153	0.221478
LOC409579	0.587381	0.558905	0.623408	0.74503	0.943724	0.924088
LOC726320	0.0175414	0.0183275	0.0921178	0.0872233	0.185879	0.036299
LOC100578782	4.02234	3.22162	4.13688	3.51072	2.53791	4.75927
LOC100578721	0.366332	0.417696	0.31355	0.396006	0.365589	0.283389
LOC552091	0.369278	0.529865	0.443223	0.510304	0.551856	0.297543
LOC552065	0.269156	0.211072	0.225925	0.293547	0.099841	0.147181
LOC726220	0.171383	0.182555	0.140098	0.100169	0.0617204	0.0614951
LOC552036	1.15189	1.0776	1.4824	1.78922	0.872154	1.76761
LOC113218798	0.183971	0.121692	0.204278	0.108129	0.215201	0.312757
LOC724681	0.240489	0.202301	0.328271	0.231072	0.272351	0.269752
LOC410717	3.46718	3.73671	3.31166	3.48345	4.90393	2.9619
LOC113218805	0.123421	0.0584776	0.0519507	0.0909153	0.020368	0.0659402
LOC408589	2.19987	2.18431	2.54843	2.39966	2.80522	4.10092
LOC724761	0.930822	1.48222	0.93335	0.930931	1.40374	1.64244
LOC724796	0	0	0	0	0.0241815	0
LOC724618	0.391313	0.585603	0.536164	0.44223	0.818028	0.444104
LOC113219402	0.00485446	0	0.0024975	0.0017104	0	0
LOC411474	0.358124	0.521375	0.490517	0.553595	0.3227	0.302446
LOC409075	0.712602	0.912644	0.623372	0.823955	0.280139	0.619316
MT-LOC411473	0.174176	0.169611	0.150089	0.21429	0.287708	0.16205
LOC409074	1.22981	1.40407	1.19785	1.21481	1.20796	1.44568
LOC725421	0.0471632	0.0628177	0.147247	0.102508	0.161964	0.296406
LOC411472	0.376786	0.334352	0.277454	0.354466	0.238309	0.214555
LOC725068	6.44788	7.11788	6.63373	6.73591	5.6436	6.28573
LOC412081	0.302357	0.325253	0.389603	0.300968	0.105145	0.100971
MT-LOC726218	0.248815	0.285748	0.199719	0.284804	0.195855	0.109817
LOC413374	0.947055	0.797457	0.715798	0.926463	0.64026	0.649792
LOC726172	0.90309	0.82854	0.671757	0.77111	0.637708	0.775279
LOC412918	3.64586	2.71092	2.50985	2.19701	2.22008	2.29699
LOC726113	0.212298	0.135638	0.0967836	0.114762	0.135262	0.153871
LOC411995	0.804519	0.93886	0.917372	1.0436	0.892496	0.984618
LOC411996	2.11799	2.04085	1.62673	2.10076	2.53725	1.89293
LOC552186	0.0875492	0.113612	0.0883242	0.100863	0.230704	0.156024
LOC100578370	0.743459	0.372139	0.59031	0.653631	0.480109	0.756785
LOC725028	0.200083	0.238387	0.28682	0.354122	0.246136	0.155948
LOC409832	1.54673	1.25073	1.403	1.70625	1.78403	1.76059
MT-LOC413228	0.458079	0.67049	0.538092	0.859291	0.776542	0.786742
LOC409911	1.56793	1.85457	1.52997	1.48776	1.3737	1.31864
LOC409910	4.20055	4.23778	4.0863	4.17586	2.74439	4.0408
LOC409909	0.563879	0.557622	0.670079	0.759152	0.45329	0.489841
LOC100577521	0.017628	0	0	0	0.0427848	0
LOC411704	0.0968871	0.157626	0.0541423	0.0732633	0.200267	0.270203
LOC411705	1.01776	0.933981	1.0242	1.01641	0.973782	1.27626
LOC552264	0.379296	0.341861	0.338546	0.42777	0.273185	0.360139
LOC100578901	0.139623	0.139241	0.377744	0.255689	0.253533	0.221033
LOC102655679	0.843813	0.947142	0.840202	0.845763	0.453716	0.398243
LOC552243	5.02348	4.20582	4.72403	4.28556	2.46046	3.85806
LOC552221	9.20302	5.2289	4.81786	3.41166	2.66249	2.36339
LOC725819	1.46514	1.43062	0.882119	0.752183	0.578045	0.531861
LOC409193	1.28329	1.45279	1.34712	1.25822	0.816321	1.03522
LOC113219399	0	0	0.0181885	0.00741889	0	0
LOC725946	0.630412	0.456241	0.424814	0.343907	0.481865	0.479372
LOC413650	1.18443	1.06312	0.993026	0.933804	1.00743	0.903939
LOC413649	0.204195	0.126184	0.143886	0.130017	0.138003	0.0567828
LOC410009	0	0.0119039	0	0.00631058	0.0179271	0
LOC100576231	0	0	0	0	0	0
LOC113219408	0	0	0	0	0	0
LOC552032	0.263429	0.193506	0.272176	0.294174	0.0438915	0.110408
LOC409282	2.33537	2.18718	1.87756	2.28508	1.09775	1.0317
LOC551978	1.23211	1.12062	0.988817	1.01645	0.961838	0.959565
LOC107964283	1.44235	1.25902	2.57572	1.80266	1.91409	3.1619
LOC412117	0.430772	0.376327	0.369963	0.443196	0.4942	0.532729
MT-LOC726115	0.172439	0.123594	0.0626398	0.151905	0.0678946	0.0854936
LOC412197	1.26277	1.18786	2.29572	2.44619	2.42813	3.55144
LOC412196	0.0398951	0.060646	0.0950911	0.113447	0.0150991	0.04484
LOC100578255	0.210442	0.167399	0.149584	0.191859	0.238517	0.0947716
LOC726325	0.718762	0.98434	0.724298	0.951238	1.25394	0.532629
LOC726348	0.830457	0.54902	0.537039	0.55024	0.383203	0.258785
LOC411982	0.397922	0.276767	0.338468	0.33501	0.122818	0.211094
GeneID-494523	2.5047	2.39238	2.42666	2.4088	2.63924	4.40104
LOC409261	0.0363342	0.0853537	0.0864429	0.0869111	0	0.0303036
MT-LOC726369	0.508509	0.383529	0.672489	0.583771	0.479043	0.659106
LOC551699	0.209038	0.1679	0.193413	0.223496	0.189695	0.195298
LOC100577833	2.34293	2.39095	2.08369	2.61621	1.78594	1.86256
LOC726447	0.309635	0.247983	0.333714	0.342225	0.347293	0.483076
LOC726468	0.223048	0.267397	0.451609	0.502674	0.259663	0.472545
LOC406132	0.475366	0.387115	0.598101	0.777673	0.288245	0.375755
LOC100578881	0.0682005	0.0396516	0.0349017	0.0667131	0	0.0496026
LOC726487	0	0	0	0.0122355	0	0
LOC102655073	0.0424453	0.0399761	0.0789875	0.0879126	0.0824538	0.0126006
LOC726542	0.704946	0.782344	0.951546	1.02995	0.673681	0.568315
LOC551671	0.29231	0.123901	0.21404	0.228642	0.150852	0.139056
LOC551109	0.268078	0.211263	0.193999	0.1707	0.307205	0.185737
LOC551156	0.595518	0.357852	0.313413	0.395674	0.189737	0.298168
LOC551205	0.491524	0.555384	0.632124	0.52951	0.70524	0.504955
LOC724281	0	0	0.00546701	0	0	0
LOC100576257	0	0	0	0	0	0.0290236
LOC100577942	0	0	0	0	0	0
LOC724373	0	0	0	0	0	0
LOC724412	0.0218383	0.0435928	0.0519541	0.010309	0.0340508	0.0302689
LOC724539	0.0189267	0.0110613	0.0217472	0.00585011	0.0141555	0
GeneID-724456	0.0598833	0.0343846	0.0395891	0.0230611	0	0.145662
LOC102655896	2.32249	2.04083	2.11404	1.97022	2.28388	2.44571
LOC724587	0.961153	0.784879	0.75572	0.791022	0.479363	0.807127
LOC410710	3.43243	4.38547	4.3223	4.28772	4.62836	4.19123
LOC413670	0.00900511	0.0409772	0.0257009	0.0196538	0.0325946	0
LOC724762	0.0309651	0.00811537	0.0271012	0.0223593	0.0271411	0.0243938
LOC413672	0.490968	0.484374	0.335541	0.377413	0.40478	0.517631
LOC100576435	0.749799	0.723629	0.461827	0.518201	0.651732	0.722756
LOC413674	0.665903	0.503939	0.478909	0.427001	0.410156	0.567194
LOC410021	0.703252	0.944144	0.74832	0.636787	1.51876	1.17814
LOC413675	0.0542364	0.15361	0.0940401	0.122801	0.0416257	0.235705
MT-LOC410022	3.6432	3.49641	3.53723	4.51278	2.46126	3.70967
LOC412626	0.225579	0.197361	0.142717	0.160928	0.0968339	0.148497
MT-LOC551843	1.70878	1.70871	1.63439	1.78146	1.98007	2.1493
LOC409690	2.2765	2.68131	3.36262	3.27887	4.61708	3.74586
LOC412949	0.157073	0.0679741	0.16625	0.133198	0.172174	0.151882
GeneID-406110	1.40319	1.57909	1.25776	1.1761	1.16133	0.874837
GeneID-100049572	2.26661	1.38276	1.04604	0.680931	1.48557	0.646975
LOC412948	1.017	1.77491	0.337707	0.625111	0.288121	0.2481
LOC409689	0.315758	0.362483	0.309187	0.402148	0.120221	0.387026
LOC725230	1.37615	1.05518	2.56043	2.38974	1.0756	1.28486
LOC725272	0.119294	0.127958	0.242564	0.163072	0.0963278	0.211858
LOC725308	0.52525	0.392531	0.689899	0.619085	0.68169	0.462142
LOC725344	0.118752	0.0946461	0.271687	0.37018	0.487526	0.444043
LOC725238	2.60908	2.10554	1.95832	2.82029	2.98629	2.29781
LOC725414	0.210356	0.124705	0.360669	0.318854	0.0912052	0.126512
LOC725450	0.41695	0.233748	0.586249	0.442423	0.465217	0.502938
LOC100577019	4.13103	5.1622	3.84686	3.83673	4.37463	3.10819
LOC408587	0.126364	0.127397	0.118948	0.0548311	0.0206545	0.198757
LOC113218581	0.239422	0.279035	0.209828	0.206694	0.236334	0.292349
LOC408586	1.41391	1.31556	1.1716	1.19128	1.2842	1.24877
LOC408585	0.241563	0.199606	0.135513	0.182572	0.00545354	0.0841888
LOC725495	0.00485446	0	0.00563754	0.0219328	0.0241307	0.054503
LOC550899	4.29496	4.34058	3.64181	3.54711	2.62431	3.25519
LOC100577273	0.261579	0.31462	0.208332	0.251771	0.040676	0.23707
LOC102654970	0.710418	0.931604	0.546734	0.73372	0.488465	0.551525
LOC100577239	0.0209769	0.0456901	0.0141427	0.0225194	0	0.0718661
LOC410706	1.95389	1.28444	1.16359	1.23251	2.00791	1.65326
LOC113219123	0.0258144	0	0.00500384	0.00509351	0.355751	0.0354193
LOC413562	0.589568	0.53118	0.635723	0.580379	5.84843	1.29212
LOC551206	0.0672278	0.11266	0.0614663	0.095885	0.0308847	0.0300046
LOC724237	0.0507717	0.0153311	0.0449718	0.0291507	0.0498486	0
LOC100576338	0	0.00852134	0.0152335	0.0132847	0.341281	0
LOC413560	0.0105283	0	0.0248174	0.0361986	1.00119	0.0445299
LOC409970	0.227374	0.240684	0.187446	0.122873	0.00894031	0.0303036
LOC724374	0.0180649	0	0.0392229	0.0173476	0.842545	0.128116
LOC113218522	0	0	0	0.00886345	0.17688	0.0196254
LOC413558	0.173957	0.195945	0.239426	0.1872	0.517832	0.10376
LOC107964890	0.00763166	0.0122337	0.00971251	0.00455339	0.0229872	0.013532
LOC102653680	0.020751	0.00636153	0.0348172	0.0121791	0.0562012	0
LOC113219125	0	0	0.00640855	0	0	0
LOC409706	2.20233	2.44686	2.75573	3.10371	1.91069	3.31685
LOC551529	1.95122	1.77244	1.12955	1.63903	1.84567	2.66698
LOC551558	1.19348	1.12252	0.708223	0.729195	1.4003	0.705826
LOC102654380	0	0	0	0	0	0
LOC551621	0.0282148	0.0110059	0	0.013497	0.0307882	0
LOC724763	0.0140552	0.0205812	0.0439419	0.0195045	0.156032	0
LOC409704	1.21807	1.11702	0.873592	1.23499	1.0378	0.993239
LOC113218643	0	0	0	0	0	0
LOC113218641	0.0805762	0.0890743	0.0274038	0.0323904	0	0
LOC102654698	0.0620752	0.0772234	0.0659504	0.0427738	0.132674	0.112813
LOC724835	0.174118	0.164216	0.201327	0.124073	0.199037	0.217449
LOC724903	0.410542	0.467873	0.595429	0.567082	0.179848	0.278768
LOC408583	1.14898	0.950888	1.00496	1.00089	0.588565	0.570119
LOC102654916	0	0	0	0.0102016	0	0.00460368
LOC724991	1.76383	1.86322	1.45027	1.53717	1.29745	1.0101
LOC410705	0.0135951	0	0	0	0	0
LOC725078	0.00985494	0	0	0	0	0
LOC100577365	0	0	0	0	0	0
LOC725151	0	0	0	0	0	0
LOC113219411	0	0	0	0	0	0
LOC551157	1.07255	0.750223	0.883665	0.988733	0.749661	1.3159
LOC410702	0.423518	0.398503	0.546662	0.462416	0.350417	0.473606
MT-LOC725281	0	0	0	0.00772007	0	0
LOC725320	0.597876	0.629432	0.502109	0.688379	0.350551	0.621244
LOC107963961	0.0389811	0.0481956	0.0115774	0.0577733	0.00912122	0
LOC107966047	0	0	0	0.0058423	0	0
LOC725386	0	0	0	0	0	0
LOC100577260	0.0177683	0	0	0.0274281	0	0.0333292
LOC725457	0	0	0	0	0	0
LOC100577522	0.323058	0.541443	0.241039	0.26797	0.392407	0.33716
LOC551356	32.0911	38.9745	29.1304	25.5832	35.7755	24.0697
LOC102655530	0.0446003	0.0712792	0.0800614	0.0934241	0.227224	0.0887509
LOC551280	3.56685	4.58837	3.55432	4.71412	2.29643	2.01294
LOC724904	0.209122	0.431898	0.118339	0.252502	0.135311	0.0572255
LOC100578281	0.851743	0.826727	0.716273	0.71586	0.796687	0.591353
LOC413018	0.578079	0.565709	0.534894	0.71094	0.253499	0.397767
LOC551111	0.15887	0.238949	0.262456	0.297819	0.380039	0.329123
LOC551069	0.23268	0.347131	0.334967	0.309988	0.166051	0.14307
LOC413099	0.227793	0.35894	0.400915	0.413531	0.633273	0.349193
LOC550996	0.912889	0.790894	0.5183	0.962978	0.339724	0.911721
LOC414039	0.217077	0.225335	0.365699	0.257279	0.109861	0.195475
LOC113219413	0	0	0	0	0	0
LOC113218758	0	0	0	0	0	0
LOC724496	0.147234	0.165357	0.131085	0.16018	0.117487	0.14728
LOC724540	0.371177	0.180101	0.206438	0.234411	0.0890022	0.129906
LOC113218757	0	0	0.00939002	0	0	0
LOC725348	0.27506	0.229818	0.431982	0.280666	0.133946	0.388499
LOC725387	0.15057	0.158829	0.175206	0.275051	0.427681	0.292726
LOC725458	0.182489	0.156953	0.141133	0.133785	0.0509728	0.0554988
LOC410696	5.44722	2.96742	3.2068	1.90762	2.17889	1.37646
LOC408579	0.15494	0.140716	0.180923	0.129506	0.263761	0.232182
LOC408578	0.149668	0.10007	0.0973264	0.156306	0.0926987	0.159627
LOC408577	3.77276	3.57088	3.06832	3.11039	4.26182	3.11588
LOC102655849	0.0607766	0.0385109	0.0447425	0.0387979	0.0257815	0.0196254
LOC551647	1.06167	1.37569	0.880905	0.768471	1.06904	1.05931
LOC107966043	0	0	0	0	0	0
LOC551680	0.0130107	0	0	0.00152413	0	0
LOC408576	2.46122	2.83604	2.38399	2.51535	1.71802	1.47804
LOC551731	1.87296	2.03756	1.87353	1.7862	2.15275	1.55679
LOC551762	0.72696	0.498099	0.847355	0.974672	0.733819	0.914427
LOC100576169	0.704652	0.85238	0.582098	0.567862	0.775048	0.695843
LOC410083	1.36942	1.19415	1.23169	1.35776	1.5901	1.47032
LOC410687	0.024749	0.00382984	0.00872856	0	0	0
LOC413245	0.397351	0.249474	0.283375	0.26518	0.22212	0.184799
LOC724332	0.16505	0.144744	0.313189	0.258974	0.546988	0.178684
LOC551911	0.514029	0.342526	0.217879	0.299013	0.13886	0.375606
LOC724413	0.534282	0.365337	0.502187	0.486036	0.31223	0.44974
LOC724497	1.32656	1.39677	0.653576	0.716947	0.683612	0.64135
LOC100578913	0.0113735	0.0246695	0.0753257	0.0643397	0.0294724	0.0503091
LOC113218878	0.0367338	0	0.0141201	0.0380576	0.19011	0.032569
LOC410690	0.874154	0.845821	0.843672	0.846102	0.737596	1.06565
LOC408580	0.571462	0.354972	0.475051	0.511512	0.71599	0.657461
LOC410689	21.446	20.8032	21.4645	18.4703	19.4545	20.3973
LOC552096	0.0100831	0.0546393	0.0148268	0.0199295	0.0771241	0.0550395
LOC410688	1.30183	1.19962	0.665739	0.880402	0.540558	0.740726
LOC552141	0.228877	0.307604	0.369222	0.376199	0.265935	0.27866
LOC552167	0.77318	0.819103	0.703561	0.902144	0.800091	0.903435
LOC412601	0.612387	0.515843	0.749379	0.623629	0.474534	0.58675
LOC102656575	0.0374844	0.050194	0.0657958	0.112097	0.174916	0.0742371
LOC102656224	2.07163	2.07558	2.11509	2.99534	2.03218	2.71236
LOC724950	0	0	0	0	0.0703091	0
LOC552251	0.0121106	0	0.0145095	0.00924546	0	0.0412615
LOC409027	0.700741	0.684176	0.668907	0.536704	0.758542	0.631468
MT-LOC411351	0.664866	0.716937	0.875774	0.833869	0.509435	1.06327
LOC413895	0.453279	0.526648	0.576643	0.43136	0.735959	0.445269
LOC552332	1.57415	1.27513	1.30662	1.5846	1.5937	1.65126
LOC102655663	0	0	0	0	0.0195149	0
LOC409792	1.3675	1.95528	1.66889	1.45031	1.95312	1.86796
LOC413502	0	0	0.00787372	0	0	0
LOC413501	0	0	0.00728438	0.00815065	0	0.0250718
LOC413500	0.0141387	0.0266621	0.00941946	0.00394584	0	0
LOC409937	0.087871	0.107006	0.138354	0.185608	0.199917	0.0554093
LOC409936	1.06948	0.876624	0.69317	0.754418	0.478061	0.446509
LOC102653813	0	0	0	0	0	0
LOC100578060	0	0.0108283	0.0152347	0.00475639	0	0
LOC413499	0.297938	0.252869	0.239004	0.282892	0.222681	0.354905
GeneID-725534	0.232821	0.172441	0.142668	0.182872	0.184534	0.0976399
LOC411721	0.182201	0.070566	0.129075	0.132807	0.0815465	0.0391039
LOC725609	1.01196	0.690552	0.994077	0.951756	0.816789	1.10834
LOC411722	0.271342	0.340659	0.250634	0.200567	0.243568	0.12795
LOC411723	1.42029	1.52818	1.86754	1.35925	1.59532	1.72789
LOC410686	3.06767	3.76675	3.08835	3.21412	3.05485	2.6653
LOC410685	0.0527212	0.0265788	0.003735	0.0211312	0.0958935	0.050746
GeneID-551357	0.228658	0.126994	0.175875	0.200612	0.128677	0.33464
LOC410684	0.0336106	0.0230252	0.0175148	0.00847017	0	0
LOC410683	0.00469246	0	0.0156007	0.00688444	0.0330929	0.0532589
LOC551451	0.606666	0.586507	0.4743	0.560946	0.425767	0.564695
MT-LOC102654681	0.139441	0.0400896	0.0519223	0.0806914	0.049203	0.00266563
LOC551494	0.638101	0.568471	0.666571	0.433367	0.820655	0.449396
MT-LOC725980	0.671696	0.688808	0.632239	0.511794	0.38721	0.526968
LOC411700	2.30928	1.86413	4.0035	3.6105	0.722013	0.992424
LOC100577704	0.0127916	0	0	0	0	0
LOC100577074	0.0754863	0.0355144	0.0200117	0.0216929	0	0.0485819
LOC102655034	0.0474409	0.0845328	0.0475611	0.0880738	0.144177	0.149957
LOC551622	0.0403007	0.140591	0.147193	0.17425	0.0552539	0.272122
LOC726034	1.01176	0.657714	0.582979	0.817187	0.8983	0.87214
MT-LOC726061	1.03221	1.05184	1.1572	0.814528	0.749339	1.00841
GeneID-410681	0.136715	0.185187	0.10225	0.158532	0.0673805	0.143835
LOC726148	0.00293921	0.0672348	0.0503222	0.0415581	0	0
LOC107963988	0.0376458	0.0330952	0.0204062	0.0298902	0.0688228	0.0363243
LOC408573	0.427054	0.302829	0.294923	0.264809	0.358139	0.296833
LOC408574	0.517915	0.635402	0.481482	0.435148	0.746597	0.696048
LOC551791	0.248286	0.194058	0.20682	0.222741	0.178071	0.398141
LOC408575	0.463886	0.354901	0.393286	0.453694	0.804432	0.559468
LOC412777	10.1172	12.3979	8.86177	9.84488	9.69435	9.18041
LOC412778	0.101723	0.212816	0.0713713	0.195631	0.029197	0.110534
LOC726349	1.16269	1.31883	1.28777	1.06899	0.91235	0.705472
LOC413574	0.250459	0.231661	0.207439	0.179608	0.206202	0.142473
LOC413575	0.10127	0.0221064	0.0466362	0.0767008	0.0630259	0.118426
LOC413576	0	0.0140759	0	0	0	0.00565883
LOC100578467	0.164276	0.307218	0.0652138	0.0992162	0.0787041	0
LOC102656513	0.0142572	0	0	0.00351664	0	0
LOC413577	0.683561	0.538099	0.477786	0.488198	0.167184	0.528215
LOC412407	0.629107	0.432701	0.39689	0.418136	0.36027	0.56727
MT-LOC552128	1.22543	0.954447	1.059	1.18747	0.824439	1.41485
LOC552153	0.129529	0.149417	0.180629	0.212741	0.0924779	0.144944
LOC726562	0.841902	0.76819	0.715517	0.7477	0.651747	0.582006
LOC113218663	0	0	0.00805355	0	0	0.0582236
LOC726591	0.0713926	0.108889	0.0262055	0.0683009	0.0496609	0.134059
LOC113218556	1.48836	1.54416	1.79331	1.91462	2.00353	2.00122
LOC414042	0.490948	0.787812	0.616697	0.616467	0.524183	0.550935
LOC726647	2.33719	2.13744	1.37391	1.17679	2.12212	1.31026
LOC100576242	0.970677	0.731652	0.525444	0.583966	0.568934	0.337283
LOC726708	0.51538	0.383964	0.601589	0.688165	0.567051	0.523707
LOC551725	0.523745	0.515791	0.506819	0.474642	0.556843	0.584733
LOC409225	0.497232	0.501366	0.323098	0.474178	0.143931	0.868859
LOC409226	0.995296	1.14738	1.10259	1.23518	0.840552	0.989322
LOC551637	0.524268	0.527776	0.533113	0.596913	0.377087	0.544188
LOC107966053	0.013731	0.0144992	0.0110167	0.013175	0	0.0247706
LOC107966054	1.27695	0.867496	1.23634	1.14865	0.596694	0.865451
LOC725976	0.888229	0.713666	0.494705	0.585295	0.736337	0.940607
LOC412412	2.6155	2.19465	2.02121	2.3711	1.82876	2.59647
LOC726766	1.26197	1.5964	1.22923	1.42024	1.26109	1.16994
GeneID-726777	7.04182	5.87141	6.72152	7.09208	3.7266	7.97045
LOC113219410	0.448197	0.51186	0.478485	0.357673	0.249334	0.514679
LOC102656360	0.759017	0.7638	0.628143	0.714812	0.380581	0.450807
LOC551665	0.259067	0.275302	0.247328	0.232825	0.349165	0.169254
LOC725572	1.67821	1.77073	1.77979	1.69439	0.587824	1.84416
LOC551633	0.31809	0.362921	0.25103	0.336358	0.258686	0.0758012
LOC551606	0.222307	0.122917	0.125412	0.136939	0.111587	0.221499
LOC412449	0.327387	0.232565	0.386874	0.406688	0.304321	0.692832
LOC100578271	2.60496	2.19399	2.624	2.29355	2.60709	2.58169
LOC412362	0.473397	0.414204	0.496534	0.465349	0.32832	0.315751
LOC412361	0.0261405	0.0798873	0.0670375	0.102918	0	0.0282488
LOC727229	0.226004	0.155982	0.152962	0.286215	0.120918	0.193254
LOC100578205	0.333765	0.405377	0.247682	0.393873	0.200247	0.439214
MT-LOC410678	0.772139	0.60785	0.705408	0.875086	0.545754	0.873499
LOC724145	0	0	0	0	0	0
LOC724195	0.595599	0.897998	0.517229	0.402334	0.803677	0.707149
LOC107965369	0.0113849	0.0107866	0.0196967	0.00475639	0	0
LOC102655531	0	0.0261166	0	0.00527563	0	0
MT-LOC551158	0.638288	0.641361	0.680978	0.737748	0.264158	0.59526
LOC551207	1.17441	1.17266	1.13213	1.12367	1.26444	1.55261
LOC100576938	0.12934	0.140069	0.157414	0.187299	0.213825	0.0569011
LOC551281	0.278074	0.256362	0.291804	0.310494	0.515537	0.18952
LOC412262	0.877489	0.741661	0.899169	0.890313	0.633997	0.891544
LOC551358	0.368864	0.352319	0.33129	0.372835	0.39857	0.384603
LOC412406	0.634276	0.729597	0.59213	0.833765	0.52854	0.550751
LOC551418	3.60459	3.432	3.39532	3.35328	2.51196	3.41979
LOC551452	0.192351	0.172816	0.14115	0.268474	0.166823	0.249032
LOC551472	0.487239	0.538889	0.592723	0.544958	0.470487	0.428233
LOC724638	0.297221	0.286576	0.398472	0.307005	0.241136	0.390458
LOC413968	3.42249	3.45561	3.03987	3.20073	3.84259	2.12244
LOC408572	0.582398	0.60067	0.36182	0.423986	0.490069	0.403386
LOC107966061	0.168351	0.119446	0.178821	0.0967038	0.146163	0.0399474
MT-LOC551584	1.03722	0.581043	0.802815	0.650071	0.478605	0.789046
MT-LOC100577992	0.176895	0.240374	0.223977	0.253232	0.153274	0.0467388
LOC410676	0.856906	0.793361	0.671756	0.750903	0.330417	0.682432
LOC725042	0.556037	0.749495	0.879772	0.791525	0.90555	0.782706
LOC410675	1.52796	1.50384	1.91909	1.86991	1.36423	1.57757
LOC725079	0.844885	0.925603	0.759467	0.825102	0.823749	1.01011
LOC100576454	0.0766131	0.0830646	0.0569503	0.0555482	0.101788	0.0287398
LOC410674	1.30856	1.19555	0.867252	0.884258	0.788736	1.03522
LOC113219189	0.0478089	0.0434722	0	0.00788423	0.0636003	0
LOC410673	0.368043	0.370013	0.295245	0.198952	0.203089	0.363801
LOC725239	0	0	0.0202942	0.00300403	0	0
LOC410672	0.996747	0.796059	0.809854	0.872252	0.747875	0.778011
LOC410671	0.884694	0.706164	0.93103	0.891258	0.99051	0.687332
LOC102653709	0	0.00819864	0	0	0.00894031	0
LOC551893	0.688651	0.653981	0.858013	0.520527	0.456827	0.922841
LOC551912	0.379597	0.364306	0.333255	0.328568	0.14482	0.293159
LOC725459	0.0148315	0.0121276	0.0511173	0.0395391	0	0.0583131
LOC100576258	0.0111887	0	0	0.0105369	0.0320026	0.0288495
LOC107965063	0.0122898	0	0.062829	0.0144636	0.119696	0.0721724
LOC410669	0.208872	0.209806	0.196982	0.248084	0.097361	0.125612
LOC412734	0.248098	0.203875	0.448145	0.405748	0.458969	0.475801
LOC552014	0.749227	0.784267	0.627888	0.652638	0.616501	0.731229
LOC725684	0.391303	0.379185	0.404066	0.407893	0.256385	0.328396
LOC408570	0.0159095	0.00776244	0.0240698	0.0146113	0	0
LOC102656598	0	0	0.0114015	0.00941105	0	0.0737312
LOC725748	0.0436275	0.0711052	0.0232979	0.0165686	0.0572075	0.0238979
LOC552142	0.784066	1.00697	0.542189	0.573639	0.980302	0.430311
LOC100578882	0.0370033	0.0083496	0.00714367	0.024438	0.129457	0.0880786
MT-LOC408569	0.490795	0.640209	0.756735	0.657731	0.326157	0.986627
LOC100578855	0	0	0	0	0	0
LOC100577689	0.168795	0.230813	0.240665	0.220066	0.0997147	0.111141
LOC411927	0.20846	0.199606	0.170351	0.225013	0.109241	0.374727
LOC725947	0.398665	0.376092	0.580798	0.454299	0.179396	0.488799
LOC725981	0.355261	0.442819	0.586343	0.455705	0.316511	0.376058
LOC113219119	0.349713	0.414892	0.553276	0.385257	0.449255	0.273627
LOC551837	0.145708	0.108334	0.109513	0.128461	0.125073	0.106115
LOC113218850	1.49701	1.23363	1.98333	1.84774	0.98423	1.81885
LOC100577648	0.811178	0.616656	0.744292	0.746636	0.474744	1.01115
LOC724146	0.0532828	0.0511213	0.058684	0.0784936	0.0273564	0
LOC724196	0.0150566	0.0138981	0.0327578	0.0045002	0.0512113	0
MT-LOC724239	0	0	0	0.00496941	0.0367816	0
LOC724282	0.0853522	0.0252218	0.0466644	0.0230916	0.0701001	0.0911543
LOC408568	1.62976	1.42702	1.48164	1.32994	1.33088	0.862535
MT-LOC100578551	1.34008	1.21563	1.1635	1.52165	1.14217	1.56247
MT-LOC100577533	0.512508	0.378532	0.332901	0.538151	0.346224	0.417033
LOC551386	0.325593	0.224762	0.370854	0.368986	0.279293	0.85788
LOC107965508	0.349143	0.224124	0.221114	0.239785	0.0792363	0.348668
LOC551419	0.244894	0.299615	0.196002	0.195596	0.215519	0.16071
LOC412015	0.168269	0.170468	0.161978	0.146021	0.0691728	0.200896
LOC409313	0.967694	0.791282	0.853776	0.841974	0.738619	1.18089
LOC409312	0.583784	0.610287	0.374302	0.579692	0.347231	0.489907
LOC100577501	0.260047	0.204254	0.187067	0.229494	0.117414	0.404638
LOC551559	0.483276	0.493444	0.330606	0.408398	0.0554464	0.394381
LOC551585	0.082457	0.0733557	0.0363615	0.0754662	0.0706891	0.0991442
LOC550724	1.32017	1.08228	1.06461	1.14519	1.01363	1.28762
LOC412240	1.20656	1.04668	1.02493	1.24565	1.22528	1.62183
LOC413118	1.13945	1.46317	0.994033	1.11817	1.14542	0.613247
LOC409062	0.931628	0.649926	0.869775	0.750008	0.471516	0.752405
LOC410662	0.31193	0.404716	0.348168	0.30943	0.361642	0.266996
LOC102654353	0	0.0129215	0.00591498	0.0160707	0	0.0273014
LOC725106	0.00338974	0	0	0	0	0
MT-LOC410791	6.30903	7.14164	5.40959	5.85695	9.14648	10.6781
LOC551792	0.521753	0.648959	0.684638	0.548159	0.615297	0.522085
LOC113218960	0	0	0	0	0	0
LOC725273	0.0111607	0	0	0.00273293	0.0206545	0
LOC100576662	0	0	0	0	0	0
LOC100577043	0	0	0	0	0	0
LOC725283	0	0	0	0	0	0
LOC107966045	0.0249115	0.0187549	0	0.0127798	0	0
LOC550901	0.349396	0.30881	0.325886	0.345438	0.282191	0.351601
LOC551868	0.0264653	0.0485523	0.123566	0.0579962	0	0.0467377
LOC551894	0.150554	0.220153	0.185452	0.196775	0.295902	0.113457
LOC725415	3.05748	2.9704	2.75999	2.02215	2.3959	1.71778
LOC551941	0.466795	0.692264	0.317981	0.267298	0.271521	0.469396
LOC100576447	0.0609021	0.0105825	0	0.0258433	0.0346039	0
LOC408646	0.0629028	0.0507794	0.0452442	0.062318	0.0253084	0.0598953
LOC725651	0.0499833	0.106036	0.0318929	0.0379116	0.0543079	0.0764383
LOC102653777	0.00653151	0	0.00814311	0	0.0643231	0
LOC102653941	0	0	0.00948824	0.00326191	0	0
LOC102653800	0.228685	0.175238	0.319855	0.317053	0.0543967	0.0916312
LOC408645	1.6136	1.86012	1.17311	1.57831	0.444537	0.803218
LOC410788	0.00938491	0.0164749	0.0106165	0	0.0127337	0
LOC107963993	0	0	0	0.00326575	0	0
LOC101664701	1.49337	0.863913	0.963764	0.954526	1.20392	1.48743
LOC724197	0	0.0447186	0.0342696	0.0331976	0	0
LOC724283	0.197734	0.248826	0.101428	0.136876	0.0983783	0.0305485
LOC410785	2.86189	2.35839	1.99334	1.49597	3.48004	2.25104
LOC113218729	0.316557	0.244267	0.229696	0.206249	0.204172	0.139946
LOC100576697	0.156436	0.0936996	0.0418242	0.0532025	0.0596219	0
LOC410784	0.527213	0.357046	0.441252	0.397333	0.288288	0.464268
LOC724415	0.608168	0.655216	0.506978	0.623032	0.666322	0.505641
LOC408643	1.66197	1.5017	2.01604	2.2395	0.73814	1.31575
LOC102655181	0.0113776	0.0259049	0.0110724	0.00830767	0	0
LOC410782	1.10428	0.912993	0.717343	0.775547	0.861059	0.868391
LOC409126	1.73723	1.62453	1.57822	2.07565	1.59001	1.6703
LOC409127	0.995591	0.987687	0.647	0.719943	0.534704	0.659891
LOC413378	0.430268	0.675877	0.658961	0.713216	0.384688	0.694265
LOC413377	1.8405	1.61622	1.29328	1.60971	2.09426	1.64765
LOC113219302	0	0	0.00728218	0.0203964	0.0304349	0
LOC724639	0.93683	1.0271	1.53002	1.09888	0.987992	1.36359
LOC409887	0.505948	0.527827	0.40137	0.461563	0.784219	0.618328
LOC409886	0.847532	0.544135	0.736067	0.830171	0.468106	0.693888
LOC552426	0.424645	0.387088	0.70081	0.590633	0.701209	0.679964
LOC551960	0.480555	0.493663	0.518825	0.521225	0.768823	0.530274
GeneID-406071	0.47758	0.447659	0.603011	0.46841	0.552519	0.86837
LOC100577450	0.204789	0.336571	0.437152	0.43607	0.328427	0.486126
LOC410080	0.824071	0.654579	0.498042	0.728256	0.44229	0.445766
LOC551906	0.570297	0.704876	0.427646	0.639106	0.401001	0.478947
LOC725284	0.430558	0.25275	0.291362	0.256169	0.344714	0.277427
LOC551889	1.01071	0.956094	0.76968	0.856725	0.582306	0.642691
LOC412088	0.149849	0.185535	0.167537	0.122342	0.126764	0.105443
LOC725154	0.0353272	0.0793627	0.0619272	0.0661339	0.0502516	0.0300671
LOC100576132	2.66345	1.98026	3.33461	1.89369	4.96723	3.7732
LOC725044	0.102769	0.113734	0.102366	0.105125	0.127015	0.103212
LOC100579054	0.146778	0.15123	0.106614	0.136461	0.136604	0.184633
GeneID-409097	1.40868	1.79007	0.818674	1.75744	1.03631	0.734252
LOC411548	0.985207	1.02365	1.1655	1.06953	0.696122	1.02147
LOC100579021	0.0528088	0.0984992	0.143784	0.0966398	0.0132448	0.0470764
LOC100578953	1.64987	1.55247	1.21219	1.4526	2.15718	1.39041
LOC409251	0.264784	0.343039	0.356359	0.321441	0.340028	0.314981
LOC100578883	0.35588	0.420146	0.466195	0.326645	0.409595	0.32363
LOC102656037	0.109636	0.112224	0.113438	0.150423	0.118086	0.0424898
LOC724798	0.208029	0.146485	0.214354	0.278225	0.0902359	0.352957
LOC411882	0.632886	0.617756	0.829165	0.950885	0.395205	0.757465
LOC727452	0.693169	0.993132	1.13458	1.16097	0.774232	0.766984
LOC107965381	0	0.010259	0.0316002	0.0133123	0.0260542	0
LOC725460	0.431113	0.833337	0.535206	0.446438	0.547623	0.571165
MT-LOC408642	0.0553074	0.0411337	0.0155174	0.0469268	0.044439	0.0933172
LOC551071	4.53675	4.60555	3.42638	3.18053	4.14054	4.64154
LOC408641	0.117835	0.108631	0.0954213	0.0471603	0.156071	0.0860085
LOC725724	2.22151	1.32474	1.406	0.850011	1.47336	0.555011
MT-LOC551208	0.015414	0.0244445	0.0250483	0.0102937	0.0464693	0.0215783
LOC102655594	0.0208614	0.0224372	0.0137071	0.0278754	0	0
LOC551320	4.67676	5.52692	4.71637	4.8697	4.87886	3.37539
LOC102655568	0.0149058	0.00931106	0	0.0116508	0	0
GeneID-100578506	2.21537	2.7439	1.77889	1.65027	1.84463	1.54707
LOC408635	0.274507	0.241561	0.280003	0.300655	0.355187	0.228224
LOC551420	0.420222	0.299338	0.245382	0.290503	0.162192	0.37155
LOC409392	1.24995	0.819954	0.671323	0.744997	0.99238	0.60201
LOC726062	0.150532	0.180696	0.118863	0.216616	0.0735177	0.187999
LOC100578360	0.670512	0.682752	0.410001	0.539648	0.355242	0.5278
LOC412288	1.80042	1.58402	1.30716	1.16908	1.73052	1.06526
LOC726178	7.22396	6.0247	6.37968	6.73388	6.13248	5.93661
LOC409189	2.58737	3.01123	2.38691	2.6496	1.84338	4.02908
LOC411753	0.308183	0.400108	0.342172	0.37074	0.228145	0.314497
LOC107965121	0	0	0	0	0	0
LOC100577142	0.0481984	0.0544339	0.107628	0.0463346	0.0848586	0.0651275
LOC410780	0.402028	0.560593	0.186455	0.295518	0.33631	0.182542
LOC410779	1.67429	2.10349	2.04336	1.8772	2.1059	2.01425
LOC107966060	0	0	0	0	0	0
LOC726350	0.0275953	0.0332807	0.0147069	0.0382401	0.0422817	0.0532977
LOC408634	0.293426	0.169259	0.121121	0.104165	0.118318	0.0695276
LOC408633	0.23298	0.239047	0.308164	0.354027	0.283019	0.259982
LOC102653614	0.014655	0.0226069	0.0140425	0.00471356	0.0229872	0.00266563
LOC409288	0.830299	0.551706	0.495024	0.62595	0.610669	0.561705
LOC726431	0.99751	0.782846	0.922723	0.868047	0.878391	1.21918
LOC102656779	0	0.0213037	0.0460536	0.0245945	0.0658335	0.0225271
LOC409505	0.602155	0.397192	1.19297	0.991471	0.801374	0.842286
LOC100576990	0.630917	0.387354	0.500147	0.771423	0.471647	0.867816
LOC552660	0.666816	0.523124	0.474148	0.659424	0.428121	0.669238
LOC726056	3.98097	4.19751	4.7152	4.22857	3.64812	5.06028
LOC552654	0.452631	0.49423	0.633181	0.675488	0.576662	0.585408
MT-LOC552644	0.232123	0.395259	0.416275	0.581556	0.49851	0.682691
LOC727436	0.137329	0.127875	0.180617	0.149236	0.0942172	0.145197
LOC113219416	0.291922	0.309973	0.221561	0.265211	0.229818	0.267203
LOC552372	0.6088	0.414763	0.547369	0.550104	0.236922	0.662365
LOC100576918	0.140742	0.20581	0.118114	0.197713	0.10077	0.0647887
LOC100576885	0.614732	0.633258	0.539811	0.78273	0.616766	0.713658
LOC552315	1.69086	1.75884	2.06398	2.13722	0.84222	1.77183
LOC412712	0.239222	0.286812	0.264102	0.26312	0.302124	0.180726
LOC552274	0.146408	0.172812	0.247738	0.276937	0.218327	0.248998
LOC550992	0.900968	1.15115	0.649427	0.656186	0.412138	0.59016
LOC412451	0.660619	0.658692	0.435068	0.591221	0.47603	0.486304
LOC412384	0.703262	0.510809	0.505619	0.451785	0.506087	0.556228
LOC409462	0.262913	0.2976	0.403959	0.368933	0.318822	0.39493
GeneID-725103	1.19799	2.0602	0.748653	0.789828	0.121889	0.168218
LOC751767	0.0142972	0.0233787	0.0352408	0.0132222	0	0.0683364
LOC552185	1.63694	1.39389	1.39714	1.48323	0.97798	1.07723
LOC409229	0.569162	0.586462	0.634179	0.701103	0.696881	0.48048
LOC725736	0.127515	0.179015	0.198879	0.183188	0.0246305	0.25146
LOC725712	1.80546	1.31351	1.53058	1.71727	1.20015	1.53216
LOC411836	0.195765	0.0985902	0.120455	0.197406	0.208711	0.137255
LOC551469	0.211965	0.214053	0.415925	0.308257	0.266092	0.177152
LOC107964012	0.0149058	0.0344326	0.0580236	0.0531892	0.0484817	0.0891566
LOC727199	2.0704	1.78813	1.84077	1.71261	0.87506	2.06901
LOC107965571	0	0	0.00295567	0	0	0
LOC102655636	0	0	0.0172072	0	0.0354214	0
LOC409036	1.5574	1.40133	1.59184	1.84183	0.617321	1.63671
LOC551381	7.35093	6.26105	7.44878	6.85952	5.04149	10.7791
LOC413524	0.666163	0.468747	0.426489	0.495018	0.319693	0.418286
LOC410057	1.92177	1.82877	1.70741	1.90465	1.63463	1.56861
LOC724794	0.136791	0.0537222	0.0848995	0.0820611	0.056339	0.170385
LOC552435	0.339299	0.447383	0.35341	0.33095	0.354997	0.305435
MT-LOC724118	0.0956378	0.0826668	0.105834	0.208738	0.127507	0.232515
GeneID-503862	2.94631	0.0716115	0.243179	0.203513	0.266314	0.0157705
LOC724148	0	0	0	0	0	0
MT-LOC413551	1.22709	0.821849	0.673646	0.917204	1.02128	0.784798
LOC410050	0.31618	0.244203	0.184751	0.237826	0.138028	0.182963
LOC100578005	0.525753	0.74704	1.16638	0.924145	0.964551	1.04347
LOC413132	1.7207	1.57241	1.22826	1.22169	1.38849	1.22402
LOC411546	0.44229	0.407204	0.424485	0.304275	0.283847	0.434898
LOC100578146	1.0536	0.899101	0.866886	0.819258	1.27541	0.823346
LOC412745	1.07186	1.07251	1.1547	1.18874	1.26078	1.11978
MT-LOC726259	0.138023	0.095076	0.346959	0.257387	0.34778	0.544109
LOC552260	0.18957	0.139137	0.119366	0.186414	0.177592	0.0928008
LOC413855	0.757971	0.767275	0.728811	0.963504	1.09268	0.76238
LOC412220	0.0214426	0.0189001	0	0.0169481	0.0300111	0.0312338
LOC552197	0.502536	0.52588	0.474311	0.582567	0.440913	0.388334
LOC552068	1.50636	1.5927	1.16246	1.26366	1.43854	1.6253
LOC410777	0.719514	0.778946	0.58588	0.617664	0.688031	0.421878
LOC408632	1.34515	1.17701	1.25328	1.38935	0.884438	1.72107
LOC410776	0	0	0	0	0.0363742	0
LOC408631	1.96482	1.767	1.93989	1.42604	2.0813	1.8566
LOC102654381	0.0834278	0.0322939	0.0463861	0.0263618	0.052242	0.0195456
LOC410775	0.0956832	0.0825548	0.121134	0.0711963	0.130683	0.12095
LOC100578543	0.01104	0.0154032	0.00490481	0.00992339	0	0
LOC102655243	0.402693	0.618477	0.449391	0.31205	0.315717	0.0952043
LOC724993	0.0304043	0.00579467	0.03649	0.0180347	0	0.0229844
LOC107965104	0	0	0	0	0	0
LOC100578606	0.0791454	0.0205716	0.0554362	0.0239186	0.103112	0.0658112
LOC552090	0.309566	0.205756	0.227513	0.329845	0.349195	0.201582
LOC113218939	0	0	0.00587307	0.0289293	0	0
LOC113218940	0	0	0	0	0	0
LOC412353	9.78369	8.25324	11.0977	11.697	8.25897	12.8955
LOC412354	0.166372	0.210899	0.113834	0.133601	0.367662	0.218148
LOC107965319	0	0	0	0	0	0
LOC113219004	0.283384	0.192042	0.249711	0.362072	0.261567	0.19449
LOC100576708	0.53289	0.410488	0.397551	0.318919	0.346943	0.417934
MT-LOC413255	0.436703	0.238713	0.255801	0.31524	0.273441	0.293817
LOC100576747	1.17195	1.044	1.0236	1.1085	1.03033	1.19451
LOC107965231	0.0548445	0.075479	0.121539	0.0853835	0.130853	0.260702
LOC725388	0.550296	0.720312	0.680517	0.892466	0.407576	0.443754
LOC551242	0.368916	0.451721	0.419278	0.409223	0.356717	0.329313
LOC409311	2.23443	1.81419	2.45142	2.40128	1.57396	2.85445
MT-LOC725496	1.94515	1.85296	1.75361	2.17454	1.66201	2.36767
LOC410756	5.16234	4.64132	4.03454	2.74392	5.93715	2.79039
LOC102656083	0	0	0.00971251	0.00859492	0	0
LOC107965445	0.0136889	0	0	0.00869174	0	0
LOC410755	0.110428	0.164517	0.10039	0.11456	0	0.0523403
LOC725725	0.00900511	0.00745712	0	0.0122459	0.050127	0.0579447
LOC724240	0.794875	0.991539	0.801687	0.966996	1.18499	1.00408
LOC551530	2.04981	2.42283	2.13209	2.27615	2.77461	2.01256
LOC724199	0	0	0	0	0	0
LOC408607	0.541854	0.449186	0.437916	0.374709	0.42976	0.472133
LOC100576425	0.112027	0.016053	0.110914	0.0541457	0.0597164	0
LOC107965634	0	0	0	0	0	0
LOC102655819	0	0	0	0	0	0
LOC100577577	0	0	0	0	0	0
LOC113219249	0	0	0	0	0	0
LOC551623	0.466616	0.331153	0.351341	0.396872	0.49418	0.517278
LOC107966072	0	0	0.0142927	0.00826908	0	0.0238979
GeneID-408606	0.459402	0.599178	0.604291	0.647111	0.576431	0.85415
LOC724541	0.00403871	0.032607	0.0365102	0.0304512	0.0530902	0.0608928
GeneID-408605	1.92292	2.05667	2.39889	2.6866	2.35293	3.48037
LOC551732	0.473622	0.470285	0.511706	0.509329	0.373991	0.559575
LOC100577959	0.635217	0.964642	0.700258	0.709476	0.68643	0.727019
LOC113218573	0.0137893	0	0	0	0	0
LOC113219074	0	0	0	0.00234443	0	0
LOC100577920	0.0526684	0.0968292	0.0764822	0.0649024	0.0212463	0.0298049
LOC100577882	0	0	0.00995794	0	0	0
LOC102655202	0	0	0	0	0	0
LOC100577847	0.0309506	0.0375174	0.0453721	0.0248593	0.0273564	0.0626896
MT-LOC102655882	0	0	0	0	0	0
LOC410694	0.0274844	0.0660875	0.025075	0.0568044	0.110114	0.0108356
LOC113219412	0.37672	0.660702	0.42317	0.279604	0.602923	0.77745
LOC724994	0.263049	0.194298	0.371819	0.293201	0.51625	0.137789
LOC102654799	0	0.00286128	0	0	0	0
LOC725045	0.166818	0.135639	0.341543	0.246106	0.177303	0.32216
LOC725081	0.865902	1.1749	0.879924	0.856461	1.27364	0.609641
GeneID-410692	0.260905	0.177563	0.193352	0.203878	0.115762	0.261203
LOC412263	1.41482	1.10044	1.05093	1.10013	0.825996	1.11413
LOC102654496	0	0	0	0	0	0
LOC725305	0.0206003	0	0.00854853	0.00752149	0.0499216	0
LOC102654257	0.0158773	0.00771604	0	0.0148147	0.130891	0.0520158
LOC552181	0.0445368	0.116466	0.0858365	0.066226	0.109214	0.102337
MT-LOC409922	0.225385	0.21595	0.232076	0.174837	0.183237	0.37864
LOC409923	0.551837	0.284979	0.283785	0.187547	0.316456	0.134348
LOC100577118	0.542761	0.664231	0.805243	0.875	0.660993	0.850028
LOC727144	0.289627	0.541587	0.474477	0.386827	0.356921	0.36003
GeneID-727134	0.529316	0.551597	0.520518	0.637105	0.762015	0.71816
LOC727127	1.07971	1.0977	0.923898	1.01413	0.41911	0.707234
LOC409105	1.50965	1.43355	1.38838	1.51577	0.704225	1.93584
LOC727116	0.166437	0.2808	0.21036	0.219732	0.261612	0.374322
LOC726605	0.0259584	0.0530769	0.031169	0.0220883	0	0.0590437
LOC551632	0.0618726	0.0202756	0	0.00434376	0	0
LOC726554	1.06362	0.189094	0.188916	0.201361	0.12288	0.273397
LOC552434	0.439	0.37906	0.387795	0.511725	0.321894	0.372781
LOC100578519	1.17195	0.633149	0.662918	0.411234	1.35977	0.567443
LOC100578468	0.00854409	0	0	0.00503195	0.0590142	0.0330275
LOC724669	1.02432	0.838243	1.00223	0.94018	0.886214	1.34242
LOC551905	0	0.0233204	0.00651625	0.0139583	0.033077	0
LOC100578694	1.02975	1.12291	1.04661	0.806919	0.490653	0.860369
LOC727049	0.513045	0.541895	0.526244	0.572986	0.376321	0.712851
LOC726108	0.162133	0.134442	0.160104	0.213661	0.0979607	0.15883
LOC413578	1.30379	1.20156	1.113	1.12642	0.692946	0.701211
LOC412003	1.41688	1.01271	1.14214	1.21633	0.736418	0.963338
LOC727393	0.911686	1.02521	1.55892	1.47967	1.23445	1.34383
LOC727456	0.0993567	0.120664	0.0913778	0.161589	0.0253084	0.124171
LOC727460	0.457366	0.563227	0.627937	0.58874	0.350531	0.50189
LOC113219430	0	0	0	0	0	0
LOC409530	0.908468	0.739121	0.633012	0.553611	0.352365	0.229433
LOC102654355	0.0330058	0.0181214	0.0056842	0.0101374	0	0.0287398
LOC552418	0	0	0	0	0	0
LOC726053	3.1755	2.64316	2.9556	3.15898	3.06448	2.9448
LOC102654146	0	0	0	0.00349713	0	0
LOC552453	0.0399591	0.0482415	0.0363453	0.043288	0	0.0604064
LOC724319	0.186427	0.317065	0.125453	0.171729	0.154898	0.172804
LOC100577437	0.0522272	0.0689423	0.049093	0.0543667	0.00894031	0.0437463
LOC100577474	0.0655016	0.0454861	0.0326615	0.0410602	0.0682869	0.031151
LOC107964093	0.102004	0.0540855	0.0582406	0.0920164	0.0858981	0.0418798
LOC113218607	0.0505289	0.111619	0.0494422	0.0282283	0	0.101771
LOC113218606	0	0.0274838	0.0336751	0.0232549	0.0584132	0
LOC100577995	4.72726	4.2665	4.08674	4.67684	4.52519	3.92365
LOC552364	0.858275	1.2156	0.891164	0.872268	0.551745	0.833894
LOC550695	0.530379	0.619721	0.631567	0.504052	0.435201	0.322635
LOC724665	1.41221	1.15412	1.31679	1.48103	0.827183	1.72546
LOC409950	0.564462	0.380514	0.459295	0.35185	0.167644	0.538198
LOC726051	0.218859	0.480072	0.541776	0.479227	0.377611	0.448097
LOC412386	0.723167	0.57448	0.463481	0.816454	0.499608	0.804847
LOC412516	0.303058	0.338698	0.308949	0.309188	0.233346	0.391825
LOC100576733	0.360525	0.31843	0.286841	0.270143	0.0198991	0.162217
LOC726804	6.5488	6.65347	5.20213	6.07752	8.19896	7.28264
LOC102653978	0	0	0.0227755	0	0	0.0533065
LOC552370	2.65487	2.42427	1.97678	2.01308	1.51738	1.28862
MT-LOC552343	0.359713	0.366852	0.4297	0.560435	0.425124	0.503655
LOC100576623	0.0450291	0.0319861	0.00936077	0.026207	0	0.114525
LOC102654074	0	0	0	0	0	0
LOC107965760	0	0	0	0	0	0
LOC102655285	0	0	0	0	0	0
LOC100576732	0.0436541	0.00399346	0.0606664	0.0269879	0.0931725	0
LOC724673	0	0	0	0	0	0
LOC102655218	0	0	0	0	0	0
LOC726292	0	0	0	0	0	0
LOC412853	0.694872	0.725155	0.744325	0.575301	0.922905	0.827112
LOC102654800	0	0	0	0.0124779	0	0
MT-LOC727515	0.31024	0.237741	0.302317	0.291216	0.0668671	0.432367
LOC727168	0.61775	0.708259	0.867215	0.831348	0.803481	0.747449
LOC727350	0.160169	0.249717	0.197752	0.208318	0.249818	0.294162
LOC113219428	0.0107303	0.0144767	0.00304554	0.0132507	0.0327161	0
LOC727358	0.352496	0.454907	0.340852	0.468669	0.41544	0.38547
LOC726925	0.140153	0.112252	0.142647	0.143044	0.1006	0.182899
MT-LOC411359	0.883977	1.07369	1.29541	1.21687	1.05296	1.24726
LOC552129	1.12588	1.11671	0.978727	1.11029	1.34191	1.05029
LOC727574	2.49581	2.1874	1.64255	1.9611	2.13014	1.97164
LOC100578586	0.0150123	0	0.00588313	0.0130769	0.0177198	0
LOC113218599	0	0	0	0.00802114	0	0
LOC107965774	0	0.0300872	0.0225864	0.00415881	0	0
MT-LOC409793	1.05934	1.20714	1.23315	1.28252	0.899136	1.09998
LOC409489	0.132739	0.137156	0.151707	0.143893	0.0704243	0.124024
LOC726110	0.314324	0.279141	0.282926	0.39675	0.225234	0.285297
LOC100576649	0.494757	0.438431	0.433513	0.500104	0.419392	0.253329
LOC409111	0.455938	0.6041	0.628866	0.49481	0.670041	0.525893
LOC100576896	2.52688	2.099	2.31796	2.24358	2.57295	2.45679
LOC100576862	1.21187	1.02436	0.95394	1.09624	1.05586	1.01209
GeneID-692346	0.285867	0.227154	0.320815	0.270669	0.180196	0.289388
LOC100576829	0.662337	0.807191	0.915375	0.986537	0.695226	0.681809
LOC725528	3.1116	3.14839	2.9488	2.96631	2.8069	2.46253
LOC412594	0.933939	1.29041	1.07395	1.13905	1.09103	0.973681
LOC725850	0.0714213	0.0803029	0.138013	0.0597045	0.0850285	0.136098
LOC727119	0.216978	0.104707	0.200595	0.119005	0.0192641	0.092997
LOC102655454	0	0	0	0.00283632	0	0
LOC552202	0	0.0422207	0.0538801	0.0237637	0	0
LOC100578587	0	0	0.0154676	0.0108714	0	0
LOC412646	0.809188	0.772869	1.14051	1.20432	0.869395	1.02358
LOC726171	4.23767	4.07969	4.28478	4.84144	3.72557	5.8593
LOC102654530	0	0.0124562	0.0191161	0	0	0.0831818
LOC102654576	0.276723	0.137802	0.347496	0.323525	0.282556	0.303636
LOC412465	0.352617	0.578102	0.659158	0.651249	0.427734	0.414257
LOC102654729	0.0615561	0	0	0.00552355	0	0.0287398
LOC100217360	0.03151	0.062109	0.0300313	0.043907	0.0190092	0.155418
LOC102654685	0	0	0	0	0	0.0253279
LOC100579011	0	0	0	0	0	0
LOC100578724	0	0	0	0	0	0
LOC102655559	0.00712576	0	0	0	0	0
LOC552292	0.0112133	0.0263239	0.0459328	0.0199749	0.0362785	0
LOC113218604	0	0	0	0	0	0
LOC102655008	0.172464	0.120716	0.206171	0.187835	0.248472	0.320075
LOC409457	1.38569	1.25375	1.23573	1.27079	0.842577	1.0441
LOC726760	0.854118	1.00401	1.00985	1.27127	0.86262	1.29606
LOC412505	1.61678	1.57611	1.24647	1.02722	1.26602	0.875241
LOC412697	0.131312	0.120667	0.0867478	0.138858	0.0833835	0.0200721
LOC724300	0.0150123	0.0140583	0	0.0130171	0.052614	0.014718
LOC100576121	0	0	0.00909514	0	0	0
LOC113218584	0.142902	0.364024	0.143658	0.193175	0.161021	0.171188
LOC412955	0.0326748	0.100394	0.0675679	0.0885687	0.0704322	0.0322819
LOC102655291	0.044538	0.0495384	0.108121	0.0709383	0	0.0710008
LOC102655235	0	0.0126726	0	0.00914347	0	0.0303036
LOC726798	0.0175414	0	0	0	0	0
LOC726812	0.201634	0.298534	0.192859	0.256181	0.209446	0.286827
LOC726735	1.40931	1.2317	1.02303	1.25475	1.07103	1.11641
LOC107964089	0	0	0.0187556	0.0192063	0	0.0316827
LOC725270	0.00485446	0.0103157	0	0.0243536	0.0237158	0.0201639
LOC724471	0.204067	0.499258	0.396832	0.372749	0.63898	0.613641
LOC411729	0.752466	0.623482	0.380086	0.482484	0.605023	0.385462
GeneID-724556	0.0680039	0	0.0100119	0.0100449	0.149831	0.029655
GeneID-724694	0	0	0	0	0	0
LOC724735	0	0	0	0	0	0
GeneID-724777	0	0.00892237	0.00703908	0.00903212	0	0.0593628
LOC100578507	0.484204	0.322375	0.435629	0.401475	0.38749	0.793631
MT-LOC551255	1.44362	1.50409	1.72617	1.5754	1.75738	2.46685
LOC102655706	0.605269	0.609896	0.463215	0.567491	0.381543	0.307298
GeneID-551010	0.51245	0.466096	0.27778	0.303731	0.55421	0.203092
LOC550962	0.265896	0.0933741	0.171979	0.105242	0.109748	0.111449
MT-LOC727534	0.773805	0.753922	0.870911	0.859355	0.542204	0.923805
LOC552788	1.15664	0.947952	1.14678	1.25753	1.09659	1.21443
LOC552790	0.316498	0.437317	0.255724	0.389251	0.208219	0.232923
LOC724275	0.1584	0.108436	0.0126376	0.057599	0.0468093	0.0547261
LOC413607	0.610908	0.494684	0.513274	0.461411	0.180521	0.327509
MT-LOC102654955	3.03346	3.44897	3.96317	4.20622	2.45924	4.22275
MT-LOC100578624	0.293043	0.193568	0.214248	0.223946	0.185606	0.148676
LOC412759	0.0639626	0.13931	0.162674	0.0845827	0	0.0770973
LOC551997	0.869742	0.833713	0.99846	0.715378	0.910351	0.510867
LOC412010	0.232941	0.227669	0.165727	0.251742	0.410434	0.325937
LOC412009	0.385758	0.496799	0.428401	0.450297	0.318172	0.273759
LOC412008	0.555459	0.732839	0.64593	0.75828	0.381854	0.418127
MT-LOC552105	0.582924	0.564146	0.836894	0.713084	0.421261	0.958649
LOC724716	0.21075	0.275652	0.30945	0.298558	0.313173	0.299424
LOC107964039	0.706021	0.994407	0.756148	0.856275	0.858707	0.593817
LOC724736	0.262822	0.180408	0.11902	0.111612	0.0610776	0.0648057
LOC107964040	0.095411	0.084408	0.058071	0.0313593	0	0.0201639
LOC102654107	0	0.0216055	0.0267796	0.0145279	0.0239131	0
LOC102654330	0	0	0	0.00986811	0	0
LOC113218593	0.0121106	0.0449303	0.0180785	0.0129357	0.0357891	0
LOC413279	0.103858	0.0695718	0.0157343	0.068702	0.0169991	0.0629039
LOC413278	0.449171	0.556893	0.476995	0.509284	0.459413	0.605435
LOC551690	0.7243	0.969424	0.842595	1.02125	0.746392	1.03112
LOC413146	0.391006	0.350999	0.419628	0.398913	0.423996	0.456054
LOC102656852	0.0883482	0.0756414	0.0545737	0.0400103	0.0344483	0.0681371
LOC409791	13.6817	13.1005	10.8788	11.4911	7.16159	8.58023
LOC102656798	0.0400085	0.0320459	0.206564	0.0860436	0.023773	0.0751265
LOC551596	2.24284	2.24353	3.64818	4.23973	2.28353	2.75306
LOC413147	0.276526	0.221949	0.231139	0.26382	0.346218	0.514573
LOC113218583	0.0949694	0.121085	0.0295401	0.0431035	0.172996	0.0800656
LOC551536	0.332747	0.25882	0.381563	0.452886	0.272138	0.402944
LOC412143	1.79155	1.87135	1.66961	1.47241	1.62892	1.78976
LOC100578537	0.517845	0.785473	0.417999	0.600094	0.510899	0.486524
LOC413869	0.53817	0.55414	0.525766	0.5082	0.539631	0.529639
LOC102655388	0.0887442	0.130301	0.128421	0.0648983	0.0666234	0.15349
LOC100578498	0.14478	0.101486	0.107431	0.0746292	0.0564192	0.0612889
LOC412711	0.476835	0.60072	0.560607	0.717577	0.478109	0.755288
LOC551273	0.435475	0.251217	0.317533	0.358165	0.166904	0.425316
LOC100578429	0.474625	0.261177	0.456197	0.452457	0.36142	0.289633
LOC100579024	0.45191	0.307488	0.557937	0.577948	0.442104	0.611808
LOC725295	0.276584	0.400949	0.432386	0.359833	0.224716	0.375607
LOC100578885	2.27461	2.37817	2.00117	2.23049	2.09085	1.78268
LOC102655792	0.0881294	0.10012	0.100264	0.0651587	0.00964553	0.0647119
LOC408716	7.02243	7.27046	6.82636	7.28028	8.77955	6.78991
LOC113218529	0.154198	0.132271	0.109056	0.0980412	0.140472	0.137387
GeneID-410902	0.0824734	0.029996	0.0201853	0.0192582	0.0179738	0.0379511
LOC408717	1.81246	2.586	1.82934	1.52486	1.96091	2.34089
LOC100578397	0.13811	0.119879	0.246664	0.226237	0.107263	0.135627
LOC408718	8.17004	4.49953	4.56418	2.84851	6.33821	4.24012
LOC100578839	0.127741	0.121976	0.136734	0.173948	0.137328	0.0673002
GeneID-411453	2.32649	1.91747	1.21706	1.24507	2.13518	1.15387
LOC725743	0.732227	0.705736	0.83544	0.699875	0.513857	0.939223
LOC411452	0.104167	0.156182	0.126607	0.10821	0.0692875	0.0211012
LOC100576174	0.0559353	0.0207313	0.047282	0.0384521	0.0471594	0.152058
LOC410087	0.655951	0.738357	1.30823	0.897882	0.948699	1.12324
LOC724274	4.05405	4.67062	6.54639	4.96654	2.86951	5.84359
LOC724367	0.24256	0.33369	0.748494	0.356092	0.519725	0.840443
LOC724405	5.19936	5.791	5.94743	6.19022	6.27842	6.91965
LOC724449	2.25989	2.27537	3.74201	3.47432	3.1296	3.07531
LOC724488	1.22488	1.38154	5.68732	3.73149	1.02633	0.971774
LOC411348	0.906336	0.819559	0.749108	0.910434	0.55392	0.51767
LOC408715	4.92302	5.41177	3.82232	3.18182	6.28829	3.04356
LOC102656562	0.238806	0.287147	0.230777	0.30209	0.625736	0.312238
LOC551009	0.73304	0.729368	0.703199	0.86891	0.306582	0.599665
LOC412824	0.800063	0.719092	1.01792	1.06811	0.414029	0.482821
LOC100578420	0.0422185	0.0262924	0.0233555	0.023655	0	0.0440885
LOC107964054	0	0	0	0	0	0
LOC107964083	0.0274542	0.00211436	0.0400027	0.0102725	0.0561277	0
LOC408714	0.0557577	0.0671812	0.100017	0.0689833	0.0259394	0
LOC100578727	0.0574109	0.0362383	0.0520017	0.0491097	0.0294724	0
LOC100577598	0	0.0224202	0	0.00273293	0	0
LOC100576249	0.202396	0.198782	0.196578	0.240737	0.172736	0.187469
LOC410897	0.613751	0.656574	0.806182	0.864353	0.412285	1.01573
LOC408713	0.0783344	0.0126394	0.0402986	0.0570317	0.0319877	0.134815
LOC410896	0.0990433	0.108481	0.125203	0.0942557	0.088439	0.12529
LOC408712	2.14675	1.62467	2.72689	2.00435	3.13128	2.64595
LOC552020	18.9645	17.8179	14.089	13.9482	10.6994	11.9865
LOC113218591	0.440382	0.4898	0.248772	0.172159	0.339548	0.107282
LOC408711	0.38351	0.337432	0.248335	0.263712	0.180354	0.263813
LOC410895	0.745098	0.6951	0.619122	0.686411	0.596746	0.558087
LOC107964043	0.0664794	0.0573686	0.037667	0.0538567	0.0615865	0.0247359
LOC113218592	0	0	0	0	0	0
LOC107964042	0.125613	0.0665943	0.139546	0.134961	0.226818	0.181032
LOC410894	0	0	0	0	0	0
LOC410893	0.190209	0.220552	0.273905	0.173388	0.190844	0.138927
LOC408710	1.09905	1.20193	1.06492	1.21822	0.843195	0.786729
LOC726303	0.0431402	0.041664	0.0851327	0.0802822	0.0367816	0.0857462
LOC551849	0.133214	0.156079	0.108877	0.106016	0.0841828	0.1893
LOC410888	0.117053	0.0809527	0.0902461	0.0663567	0.0352224	0.0722691
LOC107964069	0.0100831	0.0116518	0.00875081	0	0	0.00266563
LOC107964103	0.0842794	0.0220716	0.0577395	0.0420523	0.123031	0.0299857
LOC408705	3.87404	3.0748	2.31267	2.95749	2.59945	2.97064
LOC551773	0.42439	0.531453	0.513994	0.657691	0.596933	0.616939
LOC551743	0.18357	0.192068	0.148866	0.115759	0.0713761	0.0243377
MT-LOC724162	0.915926	0.875544	0.780361	1.10991	0.621155	1.056
LOC413265	0.568271	0.408744	0.313613	0.24719	0.270286	0.164797
MT-LOC113218582	0.479498	0.400752	0.219571	0.269044	0.214336	0.475608
MT-LOC552307	0.0836577	0.104067	0.0952112	0.176169	0.181783	0.0989336
LOC552346	0.678602	0.613663	0.681869	0.832491	0.586743	0.663972
LOC724424	0.422293	0.376673	0.239239	0.334729	0.412488	0.475001
LOC411955	0.992419	0.852662	0.770813	0.753614	0.326024	0.320432
LOC100579003	0.700622	0.538332	0.454508	0.59326	0.524323	0.779215
LOC552405	0.164274	0.162263	0.233992	0.282272	0.101772	0.109123
LOC552422	0.485102	0.249696	0.48718	0.505523	0.321247	0.623634
LOC724598	0.534256	0.536484	0.463214	0.585239	0.363473	0.503455
LOC410127	0.915505	1.20604	0.955138	0.915666	0.813782	0.730175
MT-LOC413928	0.781565	0.593586	0.570619	0.568407	0.303843	0.313182
MT-LOC552471	0.274546	0.432357	0.497027	0.45257	0.306962	0.652453
LOC552483	0.116045	0.061352	0.0980633	0.178638	0.0925045	0.179969
LOC411349	0.563932	0.715479	0.723954	0.875948	0.395797	0.692397
LOC102654426	3.65601	3.45469	3.16897	3.01738	2.87105	4.27943
LOC409038	0.211359	0.21658	0.223574	0.226772	0.346113	0.227249
LOC409039	1.13687	1.10232	0.914819	1.03536	0.977294	0.830509
GeneID-409040	0.532309	0.678797	0.678092	0.624471	0.472458	0.494139
LOC725008	0.0492324	0.0931807	0.0424567	0.148652	0.0307196	0
LOC102654452	0.0367584	0.0380165	0.0622805	0.0553168	0.0294724	0.0283244
LOC725119	0.220079	0.252368	0.238959	0.204414	0.164879	0.143775
LOC725164	0.656283	1.13018	1.12608	0.889114	0.975403	1.05238
LOC413060	0	0.0187559	0.0234637	0.0171499	0.0300111	0
LOC100579058	0	0	0	0	0.0338232	0.0613585
LOC410891	0.959184	0.814528	0.719137	0.734851	0.720187	0.738889
LOC410890	0.103705	0.0524987	0.0708884	0.0684553	0.0608171	0.0238979
LOC725396	0.331438	0.263855	0.44049	0.281207	0.12704	0.293174
LOC408708	0.890474	0.675259	0.652841	0.667277	0.497998	0.79342
LOC725429	0.236992	0.232761	0.175982	0.30013	0.0675012	0.18572
LOC410889	0.570737	0.428805	0.441975	0.449896	0.269112	0.549989
LOC725530	0.759872	0.779854	0.517207	0.594289	0.525702	0.535472
LOC100576320	0	0	0	0	0	0
LOC107963989	0	0.00538464	0	0	0	0
LOC725506	0	0	0	0	0	0
LOC113218596	0	0	0	0	0	0
LOC725588	0.0717225	0.0907404	0.0340344	0.0519775	0.0798155	0.0639953
LOC725625	0.270314	0.263343	0.268183	0.241429	0.49186	0.329271
LOC113218610	0.0740152	0.169825	0.0854742	0.102284	0.0902814	0.144358
LOC100576512	0.174217	0.187288	0.234816	0.115648	0.206179	0.160504
LOC113218595	0	0	0	0	0	0
LOC725757	0.219373	0.163898	0.226385	0.231859	0.151561	0.0947854
LOC725789	0.0945111	0.116963	0.128085	0.160825	0	0.0506719
LOC725742	0.616403	0.520412	0.466907	0.484644	0.367866	0.692806
LOC408706	3.25177	3.94595	4.44085	4.44733	2.79769	2.74496
LOC725826	0.721713	0.604768	0.704384	0.785956	0.621609	1.06111
LOC725860	0.90165	1.06686	1.07637	0.797072	1.42344	1.01074
LOC725891	0.468484	0.452721	0.404225	0.397312	0.347257	0.373259
LOC412076	0.408204	0.306944	0.36762	0.353349	0.278721	0.205947
LOC412077	0.845601	0.593609	0.606849	0.683581	1.26609	0.915262
LOC726009	0.322207	0.178819	0.381103	0.270853	0.377156	0.720011
LOC551412	0.160678	0.125237	0.0906351	0.0944382	0.0156278	0.0835963
LOC726085	0.770571	0.497877	0.796282	0.734877	0.425505	0.624098
LOC551508	0.259561	0.371973	0.344609	0.453204	0.22713	0.600506
LOC409566	0.383009	0.457907	0.527222	0.509447	0.363212	0.357805
MT-LOC412678	0.277791	0.253131	0.272378	0.280413	0.205294	0.198844
LOC413955	0.366981	0.488667	0.438653	0.458368	0.720671	0.357208
MT-LOC412127	0.210102	0.162116	0.1596	0.313811	0.184049	0.39689
LOC410887	1.17115	0.91877	0.803616	0.947477	1.0664	0.807393
LOC726187	0.786744	0.802844	0.983499	0.98883	0.923176	0.736226
LOC726295	4.34767	5.04963	5.65132	4.55324	5.17266	8.94865
LOC410886	0.793174	0.730092	0.612469	0.639093	0.431805	0.515947
LOC551254	2.1841	1.77363	2.52307	2.61149	0.967698	1.33725
LOC410885	0.0482599	0.00841029	0.0260323	0.0315618	0.0360321	0.0520508
LOC410884	0	0	0	0	0	0
LOC551123	15.0866	14.2976	13.6257	14.2116	18.1898	12.8955
LOC102654210	0.0149058	0.0238193	0.0107679	0.0170412	0	0
LOC100577125	0.284044	0.116355	0.0957859	0.0813207	0.0472626	0.0722262
LOC102654085	0.097899	0.0231057	0.0179322	0.0348695	0	0
LOC410883	0.417049	0.372517	0.546105	0.445911	0.271803	0.274787
LOC100577268	0.165609	0.188312	0.186261	0.234245	0.265754	0.264349
LOC410882	0.353061	0.318884	0.422775	0.290072	0.4549	0.617126
LOC550665	0.314504	0.260045	0.312626	0.295764	0.110803	0.253885
LOC724553	0.15313	0.265516	0.131627	0.146823	0.120015	0.23983
LOC413933	0.586847	0.504267	0.496342	0.545271	0.310226	0.371607
LOC100576274	0.13474	0.0683259	0.0610353	0.121976	0.0190092	0.153152
LOC413023	0.502834	0.50168	0.368387	0.4131	0.41319	0.471627
LOC412780	0.327647	0.32112	0.296478	0.272354	0.292477	0.235594
LOC102656247	0.139863	0.299394	0.0392466	0.222494	0.111443	0.183583
LOC727293	0.130614	0.158263	0.0895463	0.162413	0.232786	0.121165
LOC113218590	0.149842	0.0473388	0.116729	0.129997	0.0578975	0.313872
LOC727300	0.20391	0.233039	0.254756	0.30119	0.188193	0.288648
LOC410879	0.368121	0.119111	0.26497	0.160656	0.186341	0.258809
LOC727308	0.788856	0.820887	0.568025	0.49149	0.982986	0.769764
LOC113218598	0	0	0	0	0	0
LOC408702	0.208381	0.2152	0.188207	0.295773	0.11038	0.326581
LOC102654348	0	0	0	0	0	0
LOC408701	0.610482	0.332622	0.390606	0.357583	0.168492	0.304048
LOC725009	0.373756	0.41987	0.361903	0.509199	0.575146	0.388164
LOC100578514	0	0	0	0	0	0
LOC725089	0	0	0	0	0	0
LOC100578611	1.39709	1.28581	1.02808	0.847584	0.788937	0.503352
LOC412330	3.43639	3.21031	3.53588	3.65285	5.91424	4.64578
LOC100578715	0.0541608	0.0230445	0.0316324	0.00498764	0.0532142	0.0786535
LOC412331	0.554078	0.435612	0.350089	0.419903	0.629952	0.461022
LOC725325	0.0544369	0.073425	0.0442235	0.0607178	0.116488	0.124255
LOC725357	0.425001	0.356845	0.422795	0.488033	0.334296	0.463021
LOC102655463	0.00779107	0	0.00919253	0.00821753	0	0
LOC411871	2.23505	2.04852	2.13605	1.73442	1.35402	1.34833
LOC411870	0.457341	0.334709	0.317012	0.340646	0.175307	0.326443
LOC409246	0.800601	0.687785	0.735977	0.657536	0.62884	0.556121
LOC409092	0.702346	0.438281	0.374044	0.406512	0.568566	0.469631
LOC100578119	0.356586	0.226818	0.337535	0.311778	0.230367	0.421059
LOC409091	0.597045	1.01421	0.628195	0.743873	0.484408	0.427696
LOC724425	0	0	0	0.00343989	0	0
LOC100578084	0	0.0110567	0	0	0.0294724	0
LOC413350	0.147251	0.0753016	0.031958	0.0620208	0.0437322	0.130243
LOC413351	0.325076	0.243194	0.244686	0.252071	0.411689	0.229555
GeneID-724675	3.38884	2.51754	3.97117	3.70902	2.73313	3.69545
LOC724599	2.78955	2.22652	2.24473	2.63753	3.11973	2.27738
LOC552075	0.705079	0.700439	0.770931	0.579443	0.978521	0.719699
LOC113218612	0.0539171	0.0532263	0.0160294	0.0201498	0.00894031	0.0735252
LOC100577939	0	0.00776244	0	0.0013878	0.0603457	0
LOC551992	0.286957	0.303263	0.334111	0.400982	0.296918	0.290765
LOC412700	1.35099	0.99397	1.27948	1.35572	1.22337	1.45752
LOC724808	0.742851	0.703567	0.705294	0.922373	0.525059	0.787171
LOC724850	0.59931	0.535657	0.443539	0.450032	0.396362	0.569428
LOC551872	0.909315	0.999299	1.09267	1.27424	0.871728	1.15711
MT-LOC413845	0.265581	0.361808	0.500636	0.44235	0.205133	0.429243
LOC409871	0.46426	0.419391	0.32101	0.343551	0.473689	0.446667
LOC410878	0	0	0	0	0	0
LOC551772	0.400648	0.335439	0.171445	0.22788	0.123069	0.510084
LOC100578436	0.0590271	0.0497481	0.0519377	0.0207908	0	0.0324801
LOC102655100	12.9577	12.6065	11.4589	9.50364	12.0732	8.04438
LOC113218600	2.72811	2.51893	2.10755	1.66744	3.5616	1.66907
LOC107966103	16.6238	17.5844	14.7226	11.6941	19.3146	10.3635
LOC408699	1.54377	1.27996	1.05737	1.1393	0.914187	0.713514
LOC113218601	36.7579	37.8415	33.8849	25.2522	41.207	23.7754
LOC107966102	17.5373	15.1662	29.9688	17.7836	20.9132	11.7592
LOC725165	0.00900511	0.0103157	0	0.0103281	0.12392	0.0652979
LOC725205	0	0	0	0	0	0.0246437
LOC100577787	0.00756498	0	0	0.00601571	0	0
LOC107966099	0	0	0	0.0207592	0	0
GeneID-100578402	0	0	0	0	0	0
GeneID-100578210	0	0	0	0.0045002	0	0.0168075
LOC102655367	0	0.0119238	0	0.0034208	0	0
LOC107966100	0	0.0136633	0	0	0	0
LOC102655434	0	0	0	0	0	0
LOC107966098	0.0241765	0.0114369	0.0117416	0.0230962	0	0
GeneID-100577979	0	0	0.00718639	0	0	0
GeneID-100578047	0	0	0	0	0	0
GeneID-100577902	0	0.00496626	0	0.00665806	0	0
GeneID-100577867	0	0	0	0	0.0367816	0.0336792
GeneID-100578013	0	0	0	0	0	0
GeneID-100578083	0	0	0.00500801	0	0	0
LOC100577715	0.0664458	0.0245031	0.010016	0.0106994	0	0
LOC113218603	0.114218	0.139852	0.0521956	0.120459	0.118896	0.0318927
LOC100577671	0.0315217	0.0101411	0.0283134	0.00933236	0	0.00460368
LOC100577634	0.0285778	0.0101411	0.0152303	0.0133995	0	0
LOC100577938	0.0439304	0.0139327	0.0281376	0.0192259	0	0
GeneID-100578142	0	0.0108283	0.00437859	0	0.0205132	0.0098218
LOC100577590	0	0	0.0127505	0.00309004	0.0320026	0
LOC725861	0.0112133	0.0164959	0.0067714	0	0	0
LOC102655825	0.0225526	0	0	0.0009625	0	0
LOC102655857	0.0113849	0	0	0	0	0
GeneID-100577482	0.026835	0	0.0178678	0.00372339	0.0194598	0
LOC107966088	0	0	0	0.0017104	0	0
GeneID-100642168	0	0	0.0193191	0	0	0
GeneID-100577446	0	0.0129009	0.0226673	0.0181515	0	0
LOC100577413	0.0342325	0.0550124	0.0574297	0.0253586	0.0473005	0.00793968
GeneID-100577786	0.0234651	0.0105568	0	0	0	0
LOC726097	0.0107282	0.00357446	0	0.00769781	0.00545354	0
LOC102656092	0	0	0	0	0	0
LOC100577334	0	0.019973	0.0207405	0.0304231	0.0192641	0
LOC113218602	0.0127324	0.0114882	0.010447	0.0018725	0.0332524	0
GeneID-100577714	0.0896902	0.113687	0.0534527	0.0407058	0.0287716	0.0639614
LOC100577226	0.0261404	0.0301016	0.0324134	0.014992	0.0177198	0.050309
GeneID-100577181	0.00591394	0.00835168	0.00928484	0.0040629	0	0
LOC107963966	0.0230426	0.0165257	0	0	0	0
LOC100577101	0	0.0357847	0.0232942	0.00415383	0.0156278	0
LOC100577068	0	0.00735632	0.00827771	0.0123395	0	0
GeneID-100577031	0	0	0	0	0	0
LOC100576984	0	0	0	0	0.0332524	0.0267628
LOC107966095	0	0	0	0	0	0
LOC100576944	0	0	0	0.00744589	0	0.015204
LOC113218588	0	0	0	0	0	0
LOC100576914	0.00653151	0	0.00481154	0	0.0282298	0
LOC100576881	0.00886651	0	0.00728438	0.00451779	0	0
LOC113218533	0	0	0	0	0.0363934	0
LOC102656676	0	0	0	0	0	0
LOC100576816	0	0	0.00728438	0.00560842	0	0.0327414
LOC100576783	0	0.0140289	0	0	0	0
GeneID-100576749	0	0	0	0.00310213	0	0
LOC107966089	0	0	0	0	0	0
GeneID-100642169	0	0	0	0	0	0
GeneID-100642170	0.0123153	0	0	0	0	0
GeneID-100642171	0	0	0	0.00507487	0.0335762	0
LOC102656907	0	0	0	0	0	0.0098218
GeneID-100576714	0.0180193	0.0108634	0	0.0038742	0.0363742	0
GeneID-100642172	0	0	0	0.00269522	0	0
GeneID-100576681	0.0283883	0.025669	0.0330842	0.0359175	0.0790309	0
GeneID-100578520	0	0	0	0	0	0
LOC102653637	0.0141387	0.0188601	0.0415606	0.0308861	0.0696266	0.0937232
LOC102653703	0	0.0345235	0.0492108	0.0205985	0.0327316	0.0456571
LOC102655435	0	0.0331499	0	0.00689757	0.0339397	0
GeneID-726567	0.55808	0.469119	0.338379	0.470518	0.631553	0.219896
LOC113218586	0.0543149	0.0298778	0.0619663	0.0980011	0.123695	0.105362
LOC726583	0.637727	0.45627	0.714767	0.786897	0.601003	0.752918
LOC100576571	0.370468	0.211059	0.546811	0.406671	0.444007	0.688134
LOC550664	0.225776	0.219487	0.356796	0.339689	0.262476	0.344238
LOC412132	1.79837	2.09419	1.57206	1.92898	1.94346	1.75017
LOC552365	0.52909	0.54617	0.441891	0.562781	0.565587	0.720504
LOC726679	0.775711	0.840618	0.786456	0.812969	0.600125	1.0095
LOC412005	0.317992	0.307927	0.443959	0.484281	0.496635	0.467986
LOC726711	0.222555	0.13606	0.299283	0.189378	0.0834422	0.161056
LOC102654653	2.04771	1.55466	2.39471	2.12658	1.7874	2.09484
LOC408693	0.239959	0.095458	0.145058	0.115702	0.101627	0.0760407
LOC107964030	0.133461	0.16536	0.109527	0.131134	0.0713065	0.0282187
LOC726747	1.99482	1.32163	1.74045	1.83206	1.12404	2.46042
LOC410874	2.85376	3.31027	2.69298	2.78782	2.78062	2.29254
LOC408694	1.31619	1.31746	0.927755	0.973616	1.76781	1.12044
LOC408695	9.45317	13.7785	7.27988	9.27319	10.8176	5.33869
LOC408696	3.85167	5.01534	1.96027	2.14532	3.53165	1.89268
LOC726783	0.0182614	0.0563997	0.0090814	0.0494002	0.0179738	0.0334874
LOC726793	0.767998	1.03649	0.473785	0.685054	0.772301	0.523531
LOC726803	0	0.012769	0	0	0.0445263	0.0272451
LOC100578437	0.233422	0.273978	0.23366	0.171031	0.472696	0.439074
LOC107964086	0.0168702	0.0335691	0.0134726	0.0355634	0	0.0223721
LOC408697	0.376244	0.519106	0.388515	0.456793	0.310987	0.154079
LOC726840	0.340391	0.40933	0.388005	0.409511	0.340907	0.564871
LOC410875	0.391714	0.353054	0.565984	0.575808	0.484524	0.770307
LOC410876	0.115326	0.0419965	0.0624439	0.0623453	0.0323175	0
LOC100576403	0	0	0.00442127	0.00627656	0	0.0308693
LOC410877	0.386122	0.655229	0.709458	0.762443	0.589989	0.618418
LOC550806	0.708655	0.739196	0.548397	0.472979	0.525763	0.613058
LOC551801	0.663022	0.930014	0.725559	0.686729	0.900728	0.602006
LOC726899	0.124799	0.143558	0.100718	0.102	0.0336016	0.0880093
LOC726924	17.9774	18.0023	18.0884	17.4197	23.7462	21.6637
LOC551711	0.374603	0.247946	0.308551	0.270507	0.12527	0.388049
LOC100576433	0.297013	0.266857	0.248817	0.205474	0.210009	0.164736
LOC411671	0.148273	0.185346	0.235293	0.230932	0.248397	0.218409
LOC726956	1.42075	1.26259	1.29767	1.09382	0.901594	1.57004
MT-LOC413186	1.42201	1.13715	0.830717	1.18318	1.07031	1.27024
LOC100578356	0.178435	0.171433	0.116487	0.213328	0.223086	0.0970205
LOC100577827	0.0698722	0.0327167	0.0357257	0.050296	0.00545354	0.0555977
LOC113219427	0.0765569	0.0514105	0.0447278	0.0211157	0.0781702	0.0713589
LOC107964072	0.066363	0.0858659	0.0358816	0.0301825	0.100603	0.0762821
LOC100577670	0.57603	0.831268	0.550066	0.57649	0.477835	0.293814
LOC100576284	0	0.0192493	0	0	0	0
LOC100578730	0	0	0	0	0	0
LOC726987	0.058514	0.176208	0.0232347	0.0354853	0.0342771	0.0616079
LOC100577255	0	0	0	0	0.0190092	0
LOC102656630	0	0	0	0	0	0
LOC410872	0.176131	0.119583	0.202061	0.198911	0.147062	0.16564
LOC410871	0.47315	0.471425	0.445826	0.414732	0.203734	0.477204
LOC724187	0	0.00835168	0.0262487	0.0156634	0.0534883	0.0539403
LOC551364	0.60518	0.620651	0.722453	0.73752	0.292119	0.488926
LOC100577749	0.0155347	0.0118034	0.00976402	0.00508604	0	0
LOC410870	0.0567177	0.014942	0.0186503	0.0339354	0.0200283	0.0504795
LOC408691	1.71835	1.58311	1.14609	1.38723	0.678904	1.90231
LOC410869	0.69103	0.613185	0.6192	0.642152	0.472135	0.358803
LOC100578833	0.0588746	0.0837875	0.0677884	0.0721798	0.0326232	0.0320247
LOC724507	0.00412167	0.043332	0.0104788	0.0193764	0	0.0884735
LOC410867	2.37586	2.8645	2.31455	2.44828	2.75847	2.36489
LOC113218589	0.0918341	0.111326	0.0930918	0.176188	0.0653665	0.0693992
LOC408690	0.45863	0.592244	0.564533	0.536773	0.390128	0.387816
LOC100578801	0.0226771	0.00267089	0.00847619	0.0104059	0.0322419	0.0223721
GeneID-408689	3.52798	3.93045	3.68871	3.8137	4.21698	5.12983
LOC551008	0.066001	0.0709208	0.163567	0.141878	0.0666743	0.1054
LOC100578691	0.205685	0.369056	0.256005	0.220971	0.17452	0.260719
LOC107964104	9.1852	7.24493	7.6314	7.67339	11.9517	19.2727
LOC102655330	0	0	0.00490481	0.00594306	0.0804907	0
LOC113218587	0	0	0	0	0.0226786	0.013532
LOC410866	1.18521	1.10711	1.03026	0.82264	0.617523	0.680828
LOC724851	0.460666	0.409704	0.384818	0.359963	0.687785	0.362431
LOC113219429	0.0337716	0.0271795	0.0440903	0.0461842	0.0502847	0
LOC410865	0.417615	0.460464	0.505995	0.531229	0.446713	0.284189
LOC410864	1.19975	0.980394	0.994792	1.08697	0.840443	1.37323
LOC410863	0.324744	0.296482	0.415856	0.32027	0.172103	0.528779
LOC100577605	0	0	0	0	0	0
LOC102654905	0	0	0	0	0	0
LOC100578478	0.0376846	0.0942545	0.0347008	0.0487386	0.0307744	0.0581312
LOC410862	0.178106	0.252917	0.0965265	0.138259	0.0555099	0.112117
LOC102654726	0	0.0125823	0	0	0	0
LOC408688	0.380779	0.746764	0.450437	0.380406	0.458976	0.305999
LOC551914	1.18261	1.06154	0.899018	0.94326	0.708805	1.17166
LOC410860	0.939095	1.11891	0.465975	0.62436	0.220138	0.269252
LOC408687	0.191723	0.210846	0.231486	0.203726	0.245289	0.229267
LOC100578213	0.0170149	0.0170134	0.00955424	0.0393129	0.0273564	0.0336792
LOC107964035	0.121232	0.183358	0.113539	0.11146	0.101702	0.0611293
LOC725143	0.918095	0.98166	0.658596	0.632147	0.508025	0.733598
LOC107966085	0	0	0.00996619	0	0	0
[truncated: 9,771 more rows]

## Sheet: Ensheathing glia
GeneID	Forager_rep1	Forager_rep2	Nurse_rep1	Nurse_rep2	Queen_rep1	Queen_rep2
LOC551580	0.182469	0.271475	0.368829	0.368423	0.318333	0.3933
LOC551555	1.47239	1.90793	1.95787	1.85667	1.67835	1.48305
LOC726347	0.338232	0.246069	0.242066	0.113458	0.0614885	0.102768
GeneID-409940	0.625374	0.423598	0.455909	0.635841	0.402816	0.447531
LOC726145	0.217816	0.231631	0.301945	0.446889	0.158004	0.222615
LOC551448	0.769106	0.593602	0.795606	0.945035	0.564227	0.669719
LOC410665	0.167012	0.381972	0.401345	0.448818	0.124106	0.283562
MT-LOC408567	0.639191	0.794355	0.618653	0.745479	0.464232	0.530568
LOC107964061	0.598476	0.670631	1.05419	1.03487	0.551326	0.557249
LOC107964068	0	0.0218119	0.00548187	0.00243489	0	0.0517974
LOC113219112	0.0295445	0.10101	0.10338	0.134193	0.00529605	0.0976348
LOC726450	1.19364	1.20797	1.40462	1.53502	1.44327	1.04404
LOC107964063	0	0.00626948	0	0	0	0
MT-LOC113219111	0.28709	0.295711	0.282613	0.218333	0.185118	0.306906
LOC410664	0.510762	0.493131	0.359837	0.610629	0.371449	0.488375
LOC408565	0.511882	0.996804	0.88849	0.983958	0.442194	0.663857
LOC410663	0.49196	0.443541	0.318068	0.277765	0.283323	0.216027
LOC113219398	0.12044	0.145044	0.143823	0.153126	0.05233	0.0878452
LOC726544	0.561241	0.601759	0.322745	0.336977	0.619178	0.257789
LOC410772	0.133402	0.12399	0.138658	0.140019	0.109454	0.0881569
LOC551203	0.729372	0.651569	0.798293	0.809813	0.471848	0.414376
LOC100578621	0.380595	0.409346	0.37656	0.378387	0.280741	0.43549
LOC726446	0.0819676	0.028828	0.014818	0.00689475	0.0533656	0
LOC100578600	0.223603	0.207131	0.286488	0.170057	0.185279	0.145182
LOC410771	0.293043	0.213535	0.246212	0.220472	0.182115	0.108342
LOC100578571	0	0	0	0	0	0
LOC102654047	0.00609883	0	0	0	0	0
LOC100577692	0.412375	0.554734	0.352617	0.546136	0.299582	0.316162
LOC107965716	0.0288679	0.021893	0	0.0443822	0.00973463	0.0158564
LOC410769	0.556823	0.608732	0.488551	0.804596	0.614103	0.6355
GeneID-100216325	1.269	1.40002	1.69778	1.66062	3.10068	2.3207
LOC113219286	0	0	0	0	0	0
LOC100578334	0	0	0	0	0	0
LOC726756	0.781868	0.720271	0.938788	1.25962	0.879797	1.09128
GeneID-410767edd9	0.434298	0.156693	0.319388	0.288939	0.450615	0.143136
GeneID-100629079	0	0	0	0	0	0
LOC726609	3.91011	2.69096	3.88905	3.79346	2.76254	2.76386
LOC726788	0.510764	0.826216	0.594438	0.887125	0.458209	0.836757
LOC100578031	0.720807	0.964613	0.921618	1.29458	1.1927	1.48637
LOC107966044	0.118751	0.0871366	0.129826	0.0902978	0.164149	0.144924
LOC410766	1.39919	1.13622	1.4641	1.60786	1.46038	1.19416
LOC551646	0.761716	0.868566	0.727257	0.964285	0.7142	0.692362
LOC113219417	0.195455	0.163964	0.140144	0.1537	0.20469	0.0902349
LOC113219404	2.89996	2.33379	2.62691	3.0222	2.44483	2.7759
LOC551678	1.14769	1.17353	0.857338	0.757032	0.782758	1.00275
LOC726886	0.0793687	0.108586	0.0718589	0.137161	0.0207142	0.0673898
LOC100577848	0.00471398	0.0584203	0.00726008	0.0389826	0.0141753	0.0194534
LOC113219278	0.100316	0.0719989	0.122584	0.111031	0.0615026	0.0244352
LOC408626	0.827911	0.831609	0.752946	0.668473	0.532633	0.786007
LOC102655614	0.0474096	0.0240251	0.0176216	0.0557702	0	0.0159255
LOC726912	0	0.0501446	0.0132197	0.0114814	0	0
LOC102655442	0	0	0	0	0.0259363	0
LOC107965930	0	0	0.0151688	0.0291963	0.0391518	0.00740087
LOC113219285	0	0.0529328	0.00730507	0.00914871	0.0219674	0.0131872
LOC100576602	0.103565	0.266181	0.20665	0.204658	0.16626	0.0629306
LOC113218530	0	0	0	0	0	0
LOC100576537	0.0219356	0.032908	0.0264736	0.0348044	0.104175	0.0759155
LOC100576700	0.251139	0.311701	0.392614	0.392571	0.402145	0.376036
LOC113219393	0	0.0138904	0.0153287	0	0.00707894	0
LOC102653619	0.0913301	0.0615018	0.0410953	0.028071	0.0290715	0.0392757
LOC107963981	0	0	0	0	0	0
LOC724948	1.10206	0.775687	0.963629	1.08448	0.574338	0.555774
LOC100576789	0.0299981	0.0634047	0.0579547	0.0249689	0.0239903	0.0643171
LOC113219394	0.0318107	0.052617	0.0601354	0.0978747	0.0761276	0.15969
LOC100576820	0.0245954	0	0	0.00885277	0.0577144	0
LOC724874	0.00964013	0.00597081	0.12234	0.030903	0.0526926	0.0752609
GeneID-751098	0.180258	0.237341	0.178286	0.125007	0.225387	0.184697
LOC113219395	0	0	0.0104168	0.0137983	0	0
LOC410763	0.469776	0.415924	0.481836	0.469101	0.154355	0.319768
MT-LOC100576088	0.597031	0.259346	0.371454	0.490893	0.320252	0.503769
LOC410765	0.0757824	0.0448567	0.164643	0.25093	0.0900672	0.155421
LOC113219396	0.944787	0.837361	0.62207	1.07924	0.833693	0.66093
LOC408625	0.0727417	0.146114	0.111128	0.192948	0.0897883	0.107707
LOC113218523	1.05035	1.48043	1.41671	1.24862	0.722277	0.884793
LOC102654759	0.0350613	0.0385587	0.042276	0.00891993	0	0.0143992
LOC113219182	0.0342601	0.0346421	0.0986182	0.122389	0	0.0200305
LOC724679	0.368631	0.375226	0.116301	0.166703	0.0682111	0.315092
LOC102654998	0.0510725	0.0635863	0.0579537	0.0248448	0.0408029	0.00370043
LOC409327	2.09802	2.09238	1.87832	2.04356	1.41223	1.66261
LOC113219405	0	0.0273565	0.0188371	0	0	0
LOC724537	0.387818	0.595129	0.703125	0.668527	0.507115	0.513631
LOC102655107	0	0.0142341	0.00981993	0	0.00881974	0.0282645
LOC409620	0.348847	0.385842	0.512223	0.329798	0.210098	0.345222
LOC100577325	0.493972	0.549502	0.707718	0.779078	0.693631	0.577782
LOC113219401	0	0	0	0	0	0
LOC551204	0.423246	0.627047	0.751106	0.95175	0.881651	1.05072
LOC724372	0.335008	0.307735	0.29543	0.47334	0.17403	0.208225
LOC725343	0.282247	0.6467	0.48207	0.418645	0.306753	0.327555
LOC725306	0.63734	0.644161	0.725767	0.854286	0.521543	0.741978
MT-LOC409930	5.62068	5.29984	4.30297	4.27428	2.45846	4.84366
LOC409931	0.805172	0.449164	0.877162	0.618133	0.68071	0.693238
LOC107964458	0	0	0	0.00405286	0	0
LOC100578066	0.246509	0.291351	0.456234	0.209443	0.290393	0.220258
LOC107964442	0.0267516	0.018913	0.0219157	0.0054404	0.0361181	0.018082
LOC113219207	0	0	0	0.00309024	0	0.0124938
LOC113219214	0.00471398	0.0152341	0	0	0.0252296	0
LOC411665	0.106774	0.105135	0.232495	0.255608	0.106868	0.172819
LOC102655805	0	0.0218579	0	0	0	0
LOC102655775	0	0	0	0	0	0
LOC102655747	0.00964013	0	0.00255217	0.0174221	0	0.0073586
LOC102655720	0	0	0	0	0.0453312	0
LOC102655652	0.0850526	0.10904	0.0151592	0.0183423	0.104442	0.0588582
LOC100578187	0.153986	0.203782	0.0891471	0.0835627	0.161145	0.0543089
LOC102656449	0	0	0	0	0.00653749	0
LOC725041	0	0	0	0	0	0
LOC100578245	0.0605825	0.0991495	0.0704963	0.133698	0.121691	0.0831375
LOC409852	0.0662916	0	0.099971	0.0336993	0.392084	0.0571215
LOC102656644	0	0	0	0	0.084913	0
LOC413835	1.54281	1.66544	1.53262	1.57555	0.686982	0.786959
LOC413834	1.63167	1.40908	1.94446	2.29095	1.74808	1.8435
LOC409999	0.178511	0.298491	0.269071	0.193672	0.224765	0.212832
LOC727331	0.491051	0.744126	0.625676	0.900253	0.347897	0.608837
LOC412118	1.372	1.52057	1.88444	1.70973	1.04365	0.747344
LOC726902	1.44337	1.27984	2.17662	1.35443	0.86163	1.68317
LOC552064	0.988773	0.985172	1.23934	0.975346	0.910638	0.992196
LOC409479	6.41307	6.71485	7.16896	6.39082	7.2243	8.28512
GeneID-413609	0.0658857	0.37899	0.373753	0.40823	0.389504	0.214719
LOC552163	1.03621	1.06649	1.09772	0.87759	0.560427	0.831477
LOC727019	0.583767	0.349756	0.552413	0.700511	0.379754	0.635449
LOC100578696	0.128449	0.152493	0.163742	0.156754	0.0804127	0.12004
LOC412925	0	0.0213206	0	0.0170769	0.0435388	0.059046
LOC411675	1.25225	1.01842	1.19386	1.13474	0.794723	0.575762
MT-LOC411808	0.668571	0.892856	0.860314	1.03659	0.707209	0.678403
LOC725638	0.415247	0.395831	0.369285	0.461906	0.358689	0.225687
LOC724901	0.457802	0.360313	0.593272	0.714043	0.345987	0.257593
LOC551574	0.962702	1.37348	1.35983	1.35944	1.28621	1.22626
LOC412610	0.610533	0.493557	0.590032	0.652228	0.250886	0.437478
LOC413784	1.53229	1.45713	1.22566	1.41289	0.875363	1.03391
LOC102655618	0.433014	0.452222	0.407322	0.446357	0.442231	0.300093
MT-LOC412473	0.596027	0.528907	0.788258	0.694864	0.596464	1.0278
LOC550706	0.343786	0.400059	0.443913	0.452293	0.378146	0.350127
LOC725378	1.22067	1.18226	1.24185	1.13438	1.02464	1.0387
GeneID-727422	0.462161	0.409903	0.426752	0.454532	0.147298	0.249104
LOC725884	7.63789	8.06274	9.00493	8.51236	10.978	12.8173
LOC550716	3.18047	2.88694	3.45037	3.84863	3.37324	3.47158
LOC727419	0.138156	0.177721	0.151517	0.155885	0.114822	0.119307
LOC408624	0.896123	0.63481	0.595608	0.624098	0.620936	0.461748
LOC551279	0.61026	0.582277	0.911783	0.877078	0.600933	0.604483
LOC724238	0.413087	0.404874	0.289859	0.220098	0.180384	0.22099
LOC107964165	0.10003	0.0854493	0.156915	0.0442285	0.185509	0.183479
LOC100576540	0	0.0142341	0.0217482	0.00769228	0.0327831	0.0145291
LOC102655654	0	0	0	0	0	0
LOC724331	0.30923	0.500112	0.544904	0.507951	0.464456	0.570212
LOC551450	1.33936	1.27547	1.44259	1.50711	1.27886	1.24877
LOC100578309	0.0812219	0.0992562	0.0870009	0.0130213	0.0539936	0.0502849
LOC552162	0.168302	0.194463	0.174064	0.26401	0.140544	0.140851
LOC726235	0.295327	0.311142	0.342336	0.381302	0.24596	0.337234
LOC412000	0.717309	0.540199	0.633508	0.642396	0.490671	0.384199
LOC726291	0.229385	0.633039	0.528295	0.513969	0.358949	0.470825
LOC100578472	0.42036	0.477243	0.499041	0.559885	0.354519	0.501008
MT-LOC726316	2.16623	2.24478	2.10765	1.94727	1.14321	1.74669
LOC411985	1.17977	0.856451	1.059	0.87146	1.17295	1.08139
LOC412578	0.448049	0.175543	0.296093	0.249146	0.228736	0.331383
MT-LOC102655778	0.43542	0.389436	0.277361	0.354904	0.438742	0.264809
LOC725647	6.78979	6.32307	6.29023	5.9291	5.79328	8.07652
LOC412834	0.263454	0.334369	0.545903	0.491532	0.382077	0.387598
LOC408623	6.57445	5.85111	5.40258	6.53827	5.55494	6.43934
LOC410761	0.0166866	0.00929333	0.00684457	0	0	0
MT-LOC113219103	0	0	0	0	0	0
LOC100576147	0	0	0.0107823	0	0.0262302	0.0689985
LOC724992	0.658261	0.515255	0.807271	0.895327	0.478842	1.08498
LOC410758	3.64447	3.92131	3.85133	4.29165	3.49595	2.02968
LOC410757	0.213474	0.12664	0.111479	0.117515	0.116322	0.0805237
LOC408622	0.40963	0.671357	0.563514	0.369852	0.115331	0.140765
MT-LOC725922	0.110909	0.0625901	0.0721643	0.052073	0.048977	0.122735
LOC411968	0	0	0	0	0	0
LOC102654966	0	0	0	0.0131836	0	0
LOC725982	0.382363	0.407466	0.300253	0.366009	0.276028	0.251625
LOC726015	0	0.0214462	0.0256833	0	0.00609229	0.0304625
LOC727399	1.55552	1.89906	1.59982	1.51921	1.3251	1.51309
LOC113219421	0	0	0	0	0	0
LOC102655185	0.244962	0.275135	0.266272	0.144083	0	0
LOC113219135	0	0	0	0	0	0
LOC102655581	0.221178	0.0984938	0.18222	0.259475	0.166525	0.181543
LOC107965102	0.00700442	0.00887091	0.0197956	0.0104428	0.0215149	0.0169959
LOC726810	0	0.0383599	0.0245246	0.0160506	0.095819	0.111431
LOC100578752	0.362361	0.339916	0.387487	0.324279	0.235153	0.306679
LOC552366	0	0	0	0.0193834	0	0.00458124
LOC412017	0.0823126	0.120404	0.0823154	0.0628478	0.0473744	0.133314
LOC412016	0.579766	0.104045	0.18571	0.445368	0.301333	0.318945
LOC113218608	0.0453768	0.0179477	0.0508064	0.029384	0.062564	0
LOC409780	1.69553	2.25224	1.46165	1.61734	2.08544	1.16294
LOC102656720	0	0.0184051	0.00297174	0.018573	0.0505473	0.0141449
LOC102656333	0.0234656	0.0103927	0.00381912	0	0	0
LOC100577895	0	0	0	0	0	0
LOC100578042	0	0	0	0	0	0
LOC408618	0.866161	0.964479	0.824567	0.788236	0.827746	0.683729
LOC102654856	0	0	0.00569961	0.00572104	0	0
LOC102655012	0.0345519	0.00343397	0.00886831	0.0238619	0.00843796	0
LOC102656903	0	0.0185993	0.00217373	0.00723969	0.0211399	0
LOC102656828	0.0234656	0.027257	0.0116292	0	0	0
LOC107965033	0.0234656	0.0326657	0	0.0109796	0	0
LOC113218984	0	0.03541	0.0247608	0.0173859	0.00434163	0
LOC724233	3.14006	3.21294	3.94126	4.26382	4.22806	5.86981
LOC408619	0.538035	0.433749	0.613768	0.758684	0.319784	0.500825
LOC408620	0.629354	0.268121	0.354216	0.352976	0.354071	0.478246
LOC102653658	0.0336089	0.0228353	0.0101823	0	0.0729383	0.130391
LOC408621	0.811578	0.929286	0.985348	0.737148	0.787142	1.28723
LOC102653893	0.128315	0.18272	0.170941	0.186042	0.0315284	0.108383
LOC412319	0.143984	0.049115	0.084512	0.0419757	0.0538275	0.147566
LOC113218842	0	0	0.00423911	0.0110708	0	0.0496057
LOC724535	4.39658	5.00752	4.84332	4.91005	4.40046	3.386
LOC102653954	0.0381537	0.0502486	0.0361441	0.0230907	0.0477523	0.0262702
LOC102653920	0.0342601	0.098966	0.0149517	0.0298368	0.0491426	0.0191759
LOC107964158	0	0	0.0144854	0.00291623	0.0239505	0.0160502
MT-LOC551321	0.919892	0.730707	0.591073	0.645461	0.62416	0.690782
LOC724720	2.12933	1.72492	1.2926	1.54036	1.06585	1.51386
LOC102654159	0.577878	0.669461	0.585313	0.795475	0.417241	0.459459
LOC724795	0.555153	0.334992	0.460853	0.514514	0.34971	0.497113
GeneID-551388	0.064921	0.0543625	0.0390578	0	0	0.0205918
LOC411799	0.241449	0.201117	0.266931	0.236924	0.226677	0.0521209
LOC414017	0.899849	0.77451	1.11356	0.968939	0.9513	0.865727
LOC552530	0.224925	0.196336	0.0965252	0.128458	0.172175	0.0530174
LOC100577342	0	0	0	0	0	0
LOC102654398	1.37955	1.16736	1.05538	1.35033	0.732411	1.35334
LOC413244	0.116294	0.166065	0.0592294	0.137048	0.157967	0.127973
LOC551531	0.404653	0.335436	0.447264	0.468204	0.320299	0.385941
LOC412107	0.0404311	0.148987	0.08107	0.0815255	0.0407332	0.0825234
LOC726685	1.16313	0.775534	0.873011	1.04857	0.645023	0.906857
LOC100578513	0.990306	0.771564	0.626348	1.14408	0.51739	1.23385
LOC409290	2.33142	2.29373	3.6297	3.072	3.47811	4.2048
LOC100577369	0.491622	0.438719	0.324964	0.412625	0.280525	0.361809
LOC107966055	1.26588	1.6057	1.42177	1.97931	1.16227	1.73009
LOC551842	0.549203	0.406124	0.360609	0.607523	0.465814	0.390017
LOC100577454	1.22941	0.905261	0.944457	1.17572	0.643861	0.871665
LOC551892	0.512528	0.703671	0.724183	0.794932	0.569519	0.532293
LOC551909	0.654863	0.677867	0.756807	1.02934	0.761764	0.812208
LOC107963991	0.301838	0.292841	0.254636	0.359213	0.139054	0.236739
LOC552083	0.743034	0.354969	0.431881	0.425669	0.53967	0.400494
LOC409584	2.11477	2.07057	2.09713	2.3244	2.18399	2.40658
LOC724578	0.127724	0.162998	0.147345	0.22068	0.140183	0.160681
LOC413437	0.00609883	0.0260572	0.201651	0.0789474	0.0779113	0.0526889
LOC414038	1.25584	1.05997	0.758406	0.849928	0.843735	1.12371
LOC552602	1.03415	0.887718	0.996311	0.665433	0.647592	0.893815
LOC414037	0.107675	0.112621	0.0901324	0.0997597	0.0726706	0.0838915
MT-LOC552628	0.360264	0.513571	0.485362	0.453414	0.233319	0.449167
LOC725317	0.883103	1.01411	0.825671	1.07393	1.28194	2.03764
LOC552648	0.390773	0.245774	0.235328	0.366804	0.225865	0.147914
LOC725418	0.449061	0.440111	0.346785	0.44365	0.36507	0.324549
LOC413950	0.305769	0.443122	0.306308	0.454501	0.288987	0.240915
LOC107963979	0.0347433	0	0	0.00787157	0	0.0131699
LOC102655724	0	0	0	0	0	0
LOC725532	0	0.00467649	0.01114	0.00375204	0.0236005	0.0150262
LOC725574	0.00719966	0.0266677	0.0126843	0.0503071	0.0540773	0.0162111
LOC100578104	0	0	0	0	0	0
LOC100578131	0	0	0	0	0	0
MT-LOC552676	0.677448	0.380327	0.500821	0.530667	0.467855	0.669151
LOC412511	1.24705	1.15213	2.1723	1.65377	1.08657	1.36691
LOC100578247	0	0	0	0	0	0.0294217
LOC113218578	0	0.0155285	0	0.00977102	0.123833	0.0591886
LOC725720	0.025505	0	0.00566985	0.0306965	0.0306847	0.0686368
LOC102656395	0	0	0	0	0	0
LOC725745	0.733054	0.604208	0.536057	0.610334	0.595298	0.621749
LOC113219256	0.215153	0.188622	0.316797	0.290076	0.172122	0.241705
LOC725841	0.322952	0.183289	0.377893	0.321076	0.0783006	0.150709
LOC412141	0.556996	0.610192	0.510521	0.427828	0.477729	0.408253
LOC102656812	0	0.0879802	0.0451373	0.0352725	0	0.0464949
LOC551819	0.213824	0.291958	0.236662	0.232892	0.0548574	0.132721
LOC727479	0.508017	0.688412	1.14516	0.575205	0.309975	0.184134
LOC413303	0.165859	0.175232	0.196487	0.114442	0.207116	0.0925001
LOC551443	0.15855	0.130616	0.164776	0.170263	0.247592	0.226388
LOC551411	2.20821	2.11575	1.94642	2.37325	1.5358	1.8867
LOC550789	0.216486	0.272937	0.333249	0.273761	0.363541	0.387626
LOC725816	0.405839	0.365463	0.231868	0.206852	0.454085	0.247582
LOC412282	1.12067	1.42164	1.2138	1.32112	1.8335	1.06057
LOC550903	0.52886	0.524413	0.373426	0.483705	0.609922	0.402281
LOC408616	0.842003	1.26604	1.01025	0.99109	1.21198	0.862392
LOC102654549	0	0	0.0143431	0	0	0
LOC102654478	0	0	0	0	0	0
LOC102654454	0	0	0	0	0	0
LOC113219397	0	0	0	0	0	0
LOC102654413	0	0	0	0	0	0
LOC102654358	0	0	0.0160714	0.0187347	0	0
LOC100577822	0	0.0154134	0	0.0117274	0	0.026102
LOC102654894	0.051454	0.0305905	0.01895	0.0461288	0.0376962	0.0249435
LOC113218819	0.0971165	0.0914134	0.0466813	0.0381041	0.0352046	0.0269939
LOC410754	0.587363	0.446878	0.545348	0.588806	0.314188	0.491396
LOC551383	0.436558	0.540642	0.38313	0.298947	0.398009	0.337089
LOC552743	0.172738	0.238768	0.285201	0.266257	0.125081	0.151756
LOC107965891	0.111859	0.0953567	0.0671679	0.0941076	0.031652	0.0623087
LOC409517	1.75858	2.44121	1.94235	2.38055	1.70862	2.00068
LOC412528	0.617458	0.498957	0.547253	0.6245	0.661602	0.498528
LOC408615	0.176062	0.364025	0.452504	0.422128	0.538134	0.415267
LOC551202	0.354545	0.21451	0.237954	0.252424	0.288897	0.197032
LOC410753	0.203516	0.0632076	0.159441	0.186238	0.106807	0.0755605
LOC408614	7.38394	8.49442	7.4935	6.16328	4.55395	7.32212
LOC100578445	0.228922	0.21947	0.577696	0.52233	0.21845	0.296172
LOC410752	0.408871	0.456134	0.444494	0.502103	0.347325	0.365251
LOC410751	0	0	0.0110418	0	0	0.0181386
GeneID-408613	11.9094	12.0369	9.76217	9.88962	9.25547	10.2395
LOC107964984	0	0	0	0.00673013	0.0114927	0
LOC100577782	0	0	0.00605226	0	0.0228906	0
LOC102655057	0	0	0.00894625	0	0	0
LOC412523	0	0.0561966	0.0408423	0.0828192	0.0336195	0.0150652
LOC726298	0.0876493	0.0527789	0.0887417	0.0665278	0.0826663	0.0479456
LOC113218896	0	0	0.0129878	0.0116971	0	0.0277264
LOC100577655	0	0	0	0	0	0
LOC102654581	0	0	0	0	0	0.00912642
LOC107966071	0	0.0101457	0.0107015	0.0233165	0	0.0433617
LOC413735	0.334248	0.208011	0.502338	0.445417	0.264368	0.24844
LOC726221	2.10683	1.96196	2.07491	1.88061	1.41247	2.41268
LOC410043	2.12467	1.54559	1.88915	2.4821	2.05128	2.15891
LOC409468	1.12964	1.35431	1.17159	1.13987	0.972241	0.849005
LOC102653866	0	0.0364873	0.0183025	0.0104219	0.0484513	0.00818106
LOC726449	0.103767	0.0361628	0.0630292	0.0757737	0.084524	0.0831436
LOC552636	0.156014	0.652291	0.363219	0.369771	0.54958	0.234223
LOC726088	1.98264	1.00784	1.2007	1.39037	1.32953	1.61786
LOC412397	0.30608	0.559876	0.477061	0.514685	0.622962	0.406158
GeneID-412285	0.0206175	0.0447573	0.0341503	0.0380527	0.0905241	0.0361721
LOC100578115	0	0	0	0	0	0
LOC409417	2.06265	1.90688	1.68072	1.72076	1.55443	1.22551
GeneID-409418	28.2565	24.1839	45.0249	50.2203	23.6894	34.291
LOC727596	0.0919481	0.0790366	0.158991	0.15191	0.110253	0.0901393
GeneID-409798	20.1785	19.1749	8.98069	6.4955	3.55321	5.7796
LOC724192	2.91708	2.77431	3.58894	3.59851	3.9198	3.81976
LOC100577977	0	0	0	0.0035348	0	0
LOC107964644	0	0.0176673	0.0565748	0.00647937	0	0.0151439
LOC102656214	0.021378	0.069722	0.0487919	0.0625283	0.0816279	0.0486544
LOC410034	0.257449	0.185662	0.268829	0.408882	0.313258	0.378681
LOC724280	0.85778	0.639943	0.73401	0.704025	0.661499	0.624034
LOC410033	1.14294	0.746377	1.26067	1.15978	0.835712	1.30185
LOC724327	0.0752382	0.11232	0.0374471	0.0452215	0.0661127	0.196878
GeneID-410032	1.78608	1.90365	1.51867	1.56636	1.70338	1.75506
LOC102655811	0	0	0.00730507	0	0	0.00682172
LOC413693	0.124447	0.0264127	0.0694852	0.0541121	0.00609229	0.0664596
LOC100576321	1.15362	1.20211	1.12486	1.15948	0.860502	0.927861
LOC411794	1.00567	0.837725	0.742827	0.929339	0.642592	0.789644
LOC412190	0.577645	0.373092	0.437189	0.445955	0.378201	0.510552
LOC102655540	0.055601	0.118293	0.087767	0.0764485	0.0303265	0
LOC412189	0.722295	0.950786	1.10122	0.874303	0.595461	0.626798
LOC409383	0.412213	0.373751	0.545395	0.391959	0.514138	0.311362
LOC102655045	0	0	0.00998874	0	0	0
LOC107964624	0	0	0	0	0	0
LOC113219263	0	0	0	0	0	0
LOC102655229	0	0	0.0161675	0.0083083	0	0
LOC107964619	0	0	0	0	0	0
MT-LOC102655391	0.0160422	0.018612	0	0	0.0555545	0
LOC102655431	0	0	0	0	0	0
LOC551556	0.0535127	0.052138	0.0875169	0.0690495	0.0317686	0.0442679
LOC409053	7.10788	7.38728	6.34986	6.6255	7.21587	6.00954
LOC411408	0.159892	0.306918	0.306472	0.32974	0.23585	0.171578
LOC107964618	0	0.0218579	0.0353559	0.0424891	0.0508849	0
LOC411407	0.256028	0.327341	0.484474	0.612813	0.358613	0.722598
LOC411406	0	0.0227592	0	0	0.0878997	0
LOC107964596	0.0350791	0	0	0	0.0499643	0.0106958
LOC100576547	0.0160422	0.0284715	0	0.0189323	0.0708573	0.00732697
LOC107964593	0	0	0	0	0.0387712	0
LOC411405	0	0	0	0	0.0266709	0
LOC413346	0	0.0127871	0.0231709	0.0139925	0.0597716	0
LOC551761	0	0.0201196	0	0	0	0
LOC100576126	0	0	0	0	0	0
LOC113219420	0	0	0	0	0	0
GeneID-725384	0	0.0394486	0	0.0247491	0	0
LOC725345	0	0.0217882	0.0195797	0.0629184	0	0
GeneID-406080	0.112781	0.206543	0.241292	0.0840747	0.154303	0.231737
GeneID-100188973	0.199019	0.143122	0.0891401	0.15755	0.0634009	0.172161
LOC725419	2.41471	1.84776	2.33517	2.30595	1.87422	2.25511
LOC725455	0.0325563	0.0545013	0.0372637	0.0333699	0.0568188	0.0955644
LOC550785	44.7102	38.5977	53.05	50.0634	36.4722	51.3583
LOC102653822	0.0138764	0	0	0	0	0
LOC100576291	0.703986	0.788786	0.442823	0.513202	0.381677	0.315903
LOC100578458	0.0584117	0	0.0422983	0.00235017	0	0
LOC102656923	0	0	0.0101887	0.0110613	0	0
LOC411600	0.366325	0.348352	0.209394	0.264869	0.142223	0.161716
LOC725606	0.0290259	0.0228171	0	0	0	0
LOC113218708	0.0536393	0.019439	0.0296256	0.00242651	0	0
LOC410749	0.40015	0.427326	0.3255	0.386927	0.421818	0.400789
LOC725682	0.0536027	0	0.0252718	0.0332024	0.0565004	0.037126
LOC100578378	0.0170664	0.00951039	0.0569538	0.0215079	0.0454246	0.00697605
LOC725746	0.260827	0.379443	0.686119	0.556047	0.262062	0.456305
LOC552038	0.479427	0.283936	0.511527	0.614051	0.361387	0.403445
LOC412287	1.19226	1.11387	1.78066	1.61819	0.29108	0.399774
LOC552316	0.639483	1.04318	0.634097	0.703759	0.415454	0.387308
LOC552294	5.04805	4.90804	5.05765	5.96182	4.69527	5.43676
LOC411372	0.203038	0.214194	0.269416	0.329434	0.1838	0.285513
LOC725920	0.0210197	0	0.0413996	0.0223728	0.0684353	0.00391908
LOC725945	0	0	0	0	0	0
LOC552206	1.865	1.92418	1.86296	1.92523	1.72891	1.76244
LOC552187	0.613127	0.854278	0.676565	0.762818	1.05351	0.829403
LOC113219400	0.00609883	0.0453215	0.012804	0.0289014	0.0208229	0.00454675
LOC102655490	0.00576876	0.0049659	0	0	0.00529605	0
LOC100578285	0.020636	0.0101457	0.00209488	0	0.0230616	0.0313249
LOC113219388	0	0.0107632	0	0	0	0
LOC100577585	0	0	0	0	0.039503	0
LOC409807	0	0.0430757	0	0.00842031	0.0262302	0.0595986
LOC100578978	0	0	0.0120463	0.00295669	0.00707894	0
LOC107964341	0.324906	0.419378	0.475109	0.311566	0.255902	0.262155
LOC100579018	0	0	0	0	0.00257476	0
LOC726119	0	0.00343397	0.0238035	0.0484219	0.0557287	0.150461
LOC113219389	0	0.0126551	0.0134656	0	0.0571321	0.0619848
LOC107964337	0	0	0	0	0	0
LOC503505	10.1303	13.8314	13.1205	12.6755	21.2746	15.8653
LOC107964344	0.0799471	0.0225388	0.0421126	0.0240928	0.00749161	0.00903257
LOC102656044	0	0.010125	0.0108469	0	0	0
LOC113219390	0.0234656	0.0741977	0.0339383	0.0613354	0.00257476	0.0261251
LOC113219391	0	0	0	0	0	0
LOC552117	0.742329	0.587059	0.629846	0.722629	0.371229	0.671414
LOC412103	2.61984	2.03475	2.18757	2.21656	1.90839	1.61511
LOC100576164	0	0.00343397	0.0473871	0.0666173	0	0.0224297
LOC100576139	0.196759	0.195052	0.097884	0.210816	0.205972	0.0880965
LOC414021	1.08383	0.95535	1.26372	1.52244	0.647833	0.601248
LOC102654917	0.0200861	0.0179694	0.0115721	0.0284372	0	0.00329418
LOC100579059	0.103931	0.119547	0.136143	0.122286	0.13393	0.0674641
LOC102654976	0	0	0	0	0	0
LOC113219329	0	0	0	0	0	0
LOC102655032	0	0.00748559	0	0.0303962	0.00257476	0
LOC113219344	0.0115928	0	0	0	0	0
LOC102655155	0.00625084	0.0301714	0.102348	0.136468	0.17041	0.11628
LOC414022	1.00027	1.38868	1.26566	1.58785	0.997523	1.13865
MT-LOC725040	0.455131	0.564221	0.478001	0.699779	0.269351	0.363578
LOC410070	2.47307	2.56057	2.72619	2.61919	2.17322	2.86028
LOC410071	2.00099	2.26365	2.93396	2.31717	1.74363	1.38476
GeneID-413803	0.119652	0.177194	0.258668	0.223074	0.0440548	0.0437191
LOC113218825	0	0	0	0	0	0
LOC100577039	0	0	0	0.00306518	0	0.0116877
LOC412458	1.6016	4.05569	1.653	1.24777	1.44217	0.462947
LOC724721	0.227764	0.36542	0.258824	0.206972	0.939358	0.355498
LOC412829	0.00471398	0.0327809	0	0.0243869	0.0510428	0
LOC724634	3.57212	4.36523	4.592	5.51359	4.69264	4.09028
LOC409360	0.715525	0.680311	0.992026	0.570574	0.633557	0.728146
LOC724585	0.694803	0.544275	0.539444	0.532003	0.525748	0.449033
LOC724536	0.659681	0.60908	0.670793	0.563685	0.411313	0.872799
LOC409520	0.299525	0.376882	0.296831	0.467551	0.193084	0.270072
LOC412546	0.315179	0.475641	0.497283	0.541127	0.281312	0.3173
LOC724455	0.400759	0.239139	0.549119	0.27014	0.314948	0.301389
MT-LOC412212	0.538348	0.502699	0.678493	0.657859	0.475985	0.500678
LOC107965181	0.0753074	0	0	0.0381096	0.0491466	0.0478791
LOC409527	0.447224	0.666724	0.668218	0.893332	0.762429	1.01441
LOC413868	2.38854	2.74822	3.43466	2.71068	3.38213	4.17723
LOC551974	1.27341	1.08002	1.18118	0.861391	0.574204	1.18383
LOC552001	0	0.0180943	0.0537001	0.0374254	0.0159368	0.00125669
LOC102656856	0.0446547	0.0210172	0.0264136	0.029943	0.0340948	0.0631158
LOC413867	1.70561	1.76499	1.65305	1.51448	0.875935	1.20082
LOC552052	0.525423	0.680632	0.48977	0.780217	0.405277	0.572479
LOC727074	0.573288	0.605608	0.493974	0.443507	0.331479	0.470028
LOC727079	0.182875	0.0583766	0.0760232	0.0946809	0.0707798	0.153287
LOC100578907	0.275908	0.366069	0.328114	0.277586	0.38048	0.3232
LOC727087	0.198407	0.194868	0.209929	0.130545	0.306843	0.293147
LOC412480	0.581625	0.353871	0.506918	0.434392	0.635701	0.5726
LOC727539	0.762128	0.607563	0.685068	0.866281	0.393417	0.359986
LOC727538	0.479281	0.442479	0.457241	0.556316	0.246959	0.576026
LOC724115	0.273962	0.289829	0.403883	0.539314	0.0933881	0.195515
LOC724144	0.638782	0.799453	0.992146	0.738189	0.484721	0.718059
LOC551154	1.47335	1.76345	2.68886	2.33465	1.84823	1.37054
LOC724234	0.265194	0.194798	0.163837	0.243322	0.16558	0.293911
LOC409957	6.35084	5.97558	5.51807	5.41087	6.45963	5.28421
LOC724328	0.350774	0.528375	0.451828	0.535241	0.287767	0.55526
LOC100577254	1.73817	1.60966	1.25634	1.7355	1.22698	1.32855
LOC107965915	0	0	0	0	0	0
LOC102655946	0.203654	0.176088	0.171012	0.0542444	0.218751	0.282049
LOC102656017	0	0.00715153	0.0294655	0.0250183	0	0
LOC100577291	0.0358848	0.109083	0.176029	0.0938931	0.148811	0.102029
LOC725775	0.175002	0.265422	0.110722	0.124541	0.454029	0.202181
LOC100577384	0	0.0195439	0	0	0	0
LOC100576726	0.105116	0.0329741	0.0657095	0.128097	0.0817998	0.040424
GeneID-408611	0.300499	0.411444	0.268532	0.450276	0.365479	0.462327
LOC726243	0.332237	0.333438	0.500322	0.417652	0.316067	0.254892
LOC410743	0.092465	0.124086	0.0866652	0.0543708	0.0459566	0.0926902
LOC410744	0.0334784	0.0107632	0.00410191	0	0.00529605	0
LOC113219271	0.0430073	0.00929333	0.0271166	0.00731138	0.00609229	0
LOC410745	0	0.0101457	0.00414946	0	0	0
LOC552457	0.0113058	0	0.0132514	0.0155811	0.0153553	0
LOC410746	0	0	0.0406607	0.0378146	0	0.00817184
LOC552425	0	0.0103927	0.00516954	0	0	0
LOC410747	0.00939841	0.101359	0.0627643	0.0567742	0.0063901	0.0373235
LOC552395	0.025124	0	0.00744703	0	0	0
LOC410748	0.138895	0.151546	0.0462788	0.0526154	0.206265	0.00487972
LOC113219272	0.0286034	0.0323225	0.0107823	0.0202243	0.0153553	0.0182759
LOC107964221	0.230211	0.157016	0.270588	0.102643	0.15701	0.110932
LOC550645	0.535999	0.604245	0.34231	0.446429	0.952391	0.580638
LOC102656636	0.0985245	0.183295	0.0401892	0.0835217	0.00653749	0.0390673
LOC107964213	0.339215	0.471578	0.531639	0.533417	0.512765	0.403037
LOC408609	0.743456	0.607421	0.565144	0.275002	0.171487	0.272633
LOC102656814	0.0368349	0.0140522	0.0811736	0.0336033	0.0708435	0.0501642
LOC410741	5.69815	5.66778	5.58998	4.4521	5.83854	6.17786
LOC102656788	0.0306377	0.0267587	0.0596658	0.0260285	0.0467046	0
LOC100578082	0.00609883	0.165992	0.0750206	0.173747	0.0281152	0.0453634
LOC113218656	0	0.019593	0.0143861	0.0345955	0.0337754	0.0503092
LOC551384	0.665724	0.664279	0.811643	0.910278	0.328549	1.1833
LOC413813	0.948841	0.749167	0.787929	0.778489	0.651354	0.638894
LOC551416	2.06057	1.62647	1.34857	2.12886	1.09713	1.54853
LOC113219245	0.0436917	0.106493	0.167083	0.0902438	0.0658882	0.0458289
LOC100577194	0.0251515	0.125371	0.105723	0.148574	0.0284754	0.0582616
LOC100576961	0	0.021893	0.00476218	0.0342506	0.10385	0.0352318
LOC726412	0	0	0.00964849	0.0120812	0.0304685	0.0192921
LOC409749	0.214773	0.28296	0.287721	0.288068	0.192392	0.411932
LOC413056	0.51602	0.30971	0.39522	0.451022	0.178498	0.375065
LOC726451	0.00698526	0	0.0448965	0.0506004	0.00881974	0.0170003
LOC413055	0.474161	0.514415	0.664474	0.560426	0.663259	0.606958
LOC409748	2.71824	2.526	1.71208	2.35766	2.13846	2.40362
LOC410740	0.0863299	0.179571	0.260842	0.113297	0.0748249	0.248367
LOC410739	2.2603	2.75011	2.45023	2.05149	2.64877	1.95989
LOC113219185	0.122666	0.245682	0.0676122	0.0919251	0.105803	0.100069
LOC726545	0	0	0	0	0	0
LOC726560	0.017464	0	0	0	0	0
LOC726578	0	0	0	0	0	0
LOC726590	0	0	0	0	0	0
LOC410736	0	0.0118974	0	0	0	0
LOC113218747	0	0	0	0.00945949	0	0
LOC726646	0	0.0201196	0	0	0.00257476	0
LOC413425	0.326492	0.305192	0.256427	0.314082	0.193059	0.101202
LOC107964114	0	0	0	0	0	0
LOC102656327	0.0329506	0.0158165	0.00922495	0.030822	0.0821168	0.0402216
GeneID-726676	0	0	0.0142241	0	0.0174319	0
LOC102656453	0	0	0.00225858	0.0114235	0	0.0103705
LOC102656426	0	0	0	0	0	0
LOC100577481	0.366199	0.359233	0.298519	0.363853	0.326684	0.364493
LOC100576770	0.190441	0.202387	0.130823	0.214068	0.197119	0.191483
LOC413754	0.484616	0.518052	0.341726	0.443426	0.34909	0.243145
LOC726729	0.326357	0.432527	0.3777	0.353901	0.488359	0.398546
LOC102656747	0	0	0	0	0	0
LOC408604	0.368563	0.263651	0.322921	0.290184	0.27132	0.215224
LOC726742	0.300898	0.273628	0.36284	0.40282	0.188003	0.351457
LOC100577003	0.186603	0.0338244	0.134879	0.0564836	0.0451938	0.0903555
LOC102653957	0.0880822	0.0344298	0.0225327	0.0553716	0	0.0121329
LOC100577082	2.44761	2.97488	3.03571	3.35411	0.71948	0.531696
LOC113218550	0.109263	0.0831538	0.0646277	0.0471541	0.0573404	0.0954234
LOC100577113	0.0613267	0.119331	0.0296203	0.0837427	0.209993	0.0613659
LOC551241	0.496555	0.555674	0.370394	0.362768	0.427553	0.344552
LOC409966	0.627686	0.71721	0.615972	0.556675	0.54778	0.454765
LOC113219392	0	0	0	0	0.00973463	0
LOC551318	2.20408	1.89679	2.13576	1.72879	1.11266	2.38211
LOC408602	0.465376	0.330019	0.44658	0.338585	0.505203	0.455538
LOC107964879	0.0625177	0.00887091	0.0045557	0	0	0
LOC102653881	0	0	0	0	0	0
LOC410734	0	0	0	0	0	0
LOC408603	0	0.0168536	0.00615287	0.0376534	0.569725	0.179531
LOC410733	0.0194763	0.0372079	0.0325153	0	0.0266454	0.0270261
LOC113219140	0.00964013	0	0	0.0112535	0	0
LOC408601	0.899147	0.527728	0.801783	0.612978	0.551283	0.856979
LOC410732	1.08981	1.63752	1.01861	1.04924	1.81382	1.42504
LOC113219088	0.070706	0.043224	0.0644375	0.0425118	0.0109837	0.0292882
LOC113219089	0	0	0	0.00646295	0	0
LOC113219090	0.00471398	0.0262745	0.0179023	0.0153829	0.00922084	0
LOC102653666	0.0380913	0.0556286	0.00615403	0	0.00609229	0
LOC102653639	0	0	0	0.00569436	0.00922084	0
LOC102653841	0	0.0196493	0.00988867	0	0.00609229	0
LOC102656489	0.0195814	0	0	0	0	0
LOC412410	1.0375	0.897763	1.16925	1.3481	1.01939	1.24194
LOC727267	0.140826	0.156531	0.202113	0.272698	0.128112	0.192241
LOC727263	3.42442	2.58304	3.97154	3.85463	2.2841	2.93462
LOC113219001	0.188712	0.156441	0.155373	0.24828	0.196806	0.232377
LOC725383	4.0056	4.09174	8.2392	6.16308	7.20252	8.84638
LOC551546	1.089	1.18685	1.11822	1.17682	0.611167	0.867153
LOC410157	0.177312	0.230113	0.172155	0.251038	0.0534604	0.265301
LOC412588	0.641034	0.675308	0.700453	0.684454	0.540141	0.516629
LOC411572	0.346469	0.58039	0.639554	0.632279	0.305716	0.489378
LOC409113	0.435434	0.468591	0.668381	0.694196	0.323764	0.723504
MT-LOC409114	5.5846	4.78443	4.67051	6.04807	4.05943	4.54569
LOC411573	0.580419	0.653001	0.842052	0.624532	0.243856	0.630796
LOC409340	0.578328	0.697816	1.18266	1.23321	1.09697	0.913743
LOC727186	0.290156	0.327841	0.338834	0.337331	0.241289	0.333005
MT-LOC102654365	0.632117	0.636668	0.478377	0.571165	0.342595	0.591336
LOC726541	1.0986	0.891698	1.03507	0.981051	0.976102	0.797552
LOC412114	0.115985	0.281221	0.37674	0.319686	0.26526	0.206904
LOC726505	0	0	0	0	0	0
LOC409078	0.0547047	0.0945283	0.10299	0.110303	0.0739641	0.0791463
LOC551581	0.433622	0.403159	0.245993	0.374563	0.264952	0.264092
LOC413357	0.821157	0.981587	0.687163	0.791575	0.682122	0.594595
LOC107963982	0.923055	1.47912	0.840817	0.933769	0.898328	0.65532
LOC100576288	0.0606076	0.192308	0.0629797	0.0671157	0.0747302	0.0191767
LOC409927	0.261662	0.187886	0.307618	0.175963	0.19919	0.1752
MT-LOC409926	0.859215	0.56417	0.686705	0.735659	0.426172	0.651671
LOC551728	0.468357	0.344656	0.578045	0.53535	0.524815	0.41533
LOC409925	0.693403	0.555552	0.706426	0.861934	0.484223	0.689673
LOC413471	0	0.0257397	0.0433877	0.0111949	0	0.00886407
LOC413470	3.07872	2.62792	2.77166	2.9553	2.38396	3.48222
LOC409924	2.35159	2.17739	2.20614	1.6231	2.4941	2.46711
LOC413468	2.26624	1.45611	1.50499	1.83699	0.676623	1.26298
LOC413467	0.290259	0.182367	0.168492	0.162396	0.0659065	0.108151
LOC409606	0.118995	0.150298	0.332469	0.189109	0.24992	0.206707
LOC409607	2.1883	1.62402	1.72148	1.99799	1.30422	1.60545
LOC409608	0.152653	0.113258	0.166066	0.127659	0.234314	0.174913
LOC113218547	0	0.0160048	0.0102722	0	0.172186	0
LOC100576445	0	0.0182484	0.013819	0.00242651	0.0836894	0.00329418
LOC102655437	0.105142	0.00834145	0.00882267	0	0.227056	0.0237675
LOC100578747	0	0	0.014533	0.0133163	0.048279	0.00750725
LOC102655493	0	0	0	0	0	0
LOC102655249	0	0	0	0	0	0
LOC102653825	0	0	0	0	0.0298097	0
LOC409701	0.239033	0.205415	0.328031	0.19969	0.0809196	0.198292
LOC113218996	0	0	0	0	0	0
LOC412813	0.386792	0.38329	0.207973	0.368644	0.465735	0.210365
LOC113218813	0.00609883	0.0208666	0	0.0119212	0.0512269	0
GeneID-409042	0	0.0315387	0.0140584	0.00257951	0.021274	0
LOC102654114	0	0	0.00684457	0	0	0
LOC408600	3.57216	3.56372	3.53415	3.12474	2.20466	3.09997
LOC725189	7.21094	6.95947	6.49308	8.96134	11.0353	8.87919
LOC107964080	0	0	0	0.0123251	0.00774186	0
LOC113219409	0	0	0	0	0.018317	0
LOC408598	0.705647	0.507345	0.480171	0.554	0.288892	0.196877
LOC102656618	0.555095	0.888012	0.379135	0.279996	0.155512	0.0678223
LOC410730	0	0.0396774	0.0555598	0.025777	0.0236005	0.0273228
LOC408597	0.438482	0.130236	0.259792	0.174438	0.101941	0.23656
LOC410729	0	0	0	0	0	0
LOC408596	0	0.00490748	0.0319555	0.0524013	0.00553012	0.0247644
LOC100578424	0.400528	0.308483	0.349438	0.320089	0.180635	0.2714
LOC725576	0.572237	0.99847	0.751675	0.744483	0.726855	0.475871
LOC113219192	0	0	0	0	0	0
LOC552761	0	0.0170392	0	0	0	0
LOC113219191	0	0.0399584	0	0.0176012	0.0114927	0.0216659
LOC551385	1.99001	1.9373	1.50127	1.90588	1.40932	1.75504
LOC113219406	0	0	0.0108469	0	0.0458986	0
LOC725683	0	0	0	0	0	0
LOC100578568	0	0	0	0	0	0.035386
LOC102654014	0.55729	0.42956	0.305838	0.345436	0.226348	0.478782
LOC725747	0.445221	0.210927	0.371526	0.362443	0.182825	0.381654
LOC725776	0	0.0696014	0.0137519	0	0.00609229	0.0123448
LOC551557	0.804775	0.777941	0.572416	0.943407	0.591405	0.939611
LOC113219418	0.14756	0.172152	0.152459	0.0684807	0.0976585	0.138463
MT-LOC100578653	0.173102	0.294443	0.153048	0.238886	0.145566	0.193996
LOC413713	0.364044	0.165537	0.260405	0.248311	0.0294445	0.0494497
LOC410115	0.499756	0.510234	0.408855	0.594813	0.443783	0.457172
LOC410116	1.02839	0.781477	1.1451	1.26289	0.735503	1.07436
LOC102654555	1.87787	1.68596	1.29675	1.87066	1.25254	1.76193
LOC102654510	0.41625	0.398165	0.501486	0.456506	0.628151	0.245915
MT-LOC100578735	0.108036	0.0617573	0.139309	0.0574711	0.141641	0.0935027
LOC413907	0	0	0.0179023	0.0123763	0.0743733	0.0203854
LOC107966050	0	0.00502065	0.0107184	0	0.0343505	0
LOC409755	0.314285	0.351462	0.324622	0.387738	0.359627	0.302528
MT-LOC551939	0.291092	0.408655	0.428449	0.345606	0.2731	0.408044
LOC724193	0.0212398	0.0413823	0.0372607	0.00731644	0.0266198	0.0299729
MT-LOC413080	0.164907	0.145723	0.151344	0.132203	0.107193	0.150477
LOC409756	2.7013	1.96804	2.24693	2.83985	2.05405	2.61342
LOC413081	0.280458	0.212198	0.271941	0.307321	0.183595	0.148206
LOC724329	0.501104	0.332938	0.70755	0.566019	0.459066	0.385031
LOC409757	0.549005	0.698589	0.738159	0.732758	0.728313	0.542733
LOC551818	0.552558	0.991917	0.536314	0.504299	0.419766	0.78694
LOC551790	0.298395	0.0847345	0.147933	0.199063	0.224909	0.112371
LOC412164	0.209716	0.231351	0.272176	0.236804	0.229296	0.32247
LOC724538	0.302338	0.491059	0.404297	0.496364	0.341293	0.372182
LOC100576871	0.493732	0.232877	0.235792	0.279917	0.279348	0.212665
LOC409564	1.22015	1.16772	1.17665	1.33646	0.872291	0.974485
LOC412674	0.195522	0.0362328	0.171716	0.198239	0.142983	0.149102
LOC724760	0	0.00660201	0.0216775	0	0	0.031227
LOC551620	0.648785	0.924854	0.908585	0.866627	0.88185	0.533372
LOC552549	0.379577	0.473848	0.530954	0.449982	0.318138	0.256569
LOC724875	1.41838	1.26821	1.12983	1.22004	1.1751	1.09343
LOC412343	0.513674	0.468167	0.598262	0.580194	0.464029	0.560634
LOC552502	0.714926	0.678815	0.553822	0.522457	0.476387	0.509007
LOC409102	0.618539	0.636248	0.581449	0.606689	0.501932	0.665565
LOC102656283	1.30858	1.02399	1.11504	0.938862	0.942132	0.727421
MT-LOC409103	1.20167	1.33655	1.96654	1.94946	1.52518	1.63375
LOC725105	0.603551	0.512445	0.537042	0.540223	0.450458	0.338251
LOC725150	0.477388	0.635978	0.570762	0.715779	0.411403	0.321814
LOC410061	1.46709	1.19734	1.2605	1.82029	1.18554	1.60748
LOC725237	0.0831536	0.0678535	0.117222	0.198641	0.0737224	0.118203
LOC725279	0.24451	0.313488	0.365651	0.288414	0.263785	0.375607
LOC413759	0.552537	0.454916	0.454624	0.528209	0.517796	0.335126
LOC406118	0.192109	0.192623	0.346126	0.211936	0.21364	0.233999
LOC408592	0.53491	0.19947	0.0226181	0.0556921	0.112309	0.0981943
LOC410726	0.852596	0.87907	1.01528	1.04045	1.07829	1.14381
LOC725494	0.890307	0.914985	1.05025	0.925907	1.1209	1.17221
LOC408594	2.62785	2.89943	2.05418	2.39375	1.27054	1.01434
MT-LOC410727	0.493026	0.425209	0.478499	0.464092	0.335906	0.559211
LOC725649	0.10971	0.133273	0.130129	0.186148	0.271866	0.13632
LOC408595	0.592129	0.39861	0.572081	0.514466	0.509876	0.581307
LOC107966049	0	0.0256067	0	0	0	0
LOC100578300	0.147787	0.097676	0.0829896	0.122704	0.0743947	0.0921244
LOC410728	0	0.0222133	0	0.0208826	0	0
LOC413024	0.490815	0.347455	0.555372	0.571543	0.315323	0.250097
LOC725817	0.0827325	0.121401	0.0878351	0.136024	0.229752	0.123145
LOC107964507	0.217403	0.247313	0.248182	0.280013	0.153536	0.187308
LOC413025	0.483878	0.549308	0.390646	0.439056	0.157501	0.161365
LOC102656318	0	0	0.0139083	0.0365187	0	0.0152716
LOC107964511	0.0127732	0.0203141	0.0438202	0.037606	0	0.0164038
LOC100578631	0.489413	0.620844	0.505956	1.03608	0.429115	0.46213
LOC552140	0.535204	0.356513	0.398164	0.462212	0.285259	0.409644
LOC107964502	0.00576876	0.0317178	0.0761339	0.0694533	0.0677373	0.0403701
LOC552118	0.253717	0.162629	0.211302	0.274082	0.168433	0.470675
LOC725848	0.136854	0.154011	0.21798	0.101429	0.177805	0.0797067
LOC552094	1.56062	1.35991	1.42948	1.25638	1.38388	1.27742
LOC726014	0.921894	1.08127	1.13861	1.36043	1.60891	1.14438
LOC552067	0.0807353	0.139855	0.401552	0.332198	0.341386	0.470514
LOC552039	0.0926673	0.057662	0.12347	0.0758604	0.147183	0.112244
LOC726060	5.50476	5.55227	4.77819	4.66129	5.14242	4.36976
LOC410725	0.39847	0.489132	0.390173	0.277546	0.292819	0.278563
LOC410724	0.143439	0.0771968	0.10082	0.155903	0.0555317	0.0903967
LOC100578016	0.105289	0.0726501	0.00255217	0.0591474	0.0307213	0.0534427
LOC100578057	0.0775302	0.0178182	0.0235277	0.0182448	0.0984106	0.130526
LOC100578133	0.0124206	0.0179694	0.00627564	0.0232521	0.0706504	0.0601725
LOC100578184	0	0	0	0	0	0.0193162
LOC107965530	0	0	0	0	0.0178794	0
LOC100577891	0	0	0	0	0.0176591	0.00821818
LOC550948	0.893799	0.994367	0.814278	0.831295	0.606024	0.639183
LOC408591	1.64122	1.22983	1.13474	1.27387	0.841049	0.975071
LOC408590	1.55136	1.68858	1.33966	1.78505	0.801468	1.25791
LOC409733	0.451928	0.393054	0.568409	0.582906	0.546352	0.430026
LOC100577336	0.155857	0.0648977	0.120337	0.0749104	0.169412	0.0882183
LOC100577296	0.0512701	0.052057	0.0479778	0.0286333	0.00707894	0.0165283
LOC409734	0.101985	0.138678	0.206669	0.120787	0.186232	0.348591
LOC100577140	0.137511	0.182401	0.23998	0.205476	0.185644	0.240749
LOC552374	0.349764	0.195536	0.17022	0.145993	0.100166	0.358368
LOC102656816	0.0464838	0.0248295	0.0122825	0	0.153468	0.113106
LOC102653642	0	0	0.0300219	0.0120433	0.0633762	0.0221168
LOC102653612	0	0	0	0	0.0162159	0.0162111
LOC113219066	0.053246	0.00913029	0.035966	0.0157075	0.173181	0.129997
LOC102656752	0	0	0	0	0	0
LOC412613	0.511509	0.370833	0.44278	0.454209	0.561112	0.579756
LOC409546	0.590327	0.517583	0.916725	0.670879	0.232622	0.523045
LOC102656558	0.00700442	0.00596885	0	0	0	0
LOC551415	0.721073	0.683572	0.593218	0.577263	0.265378	0.545397
LOC551354	0.0971448	0.156763	0.124285	0.114171	0.148158	0.0667019
LOC411965	0.118434	0.196118	0.135912	0.191634	0.132401	0.194945
LOC726223	0.273715	0.29498	0.317688	0.395385	0.182073	0.283512
LOC551573	0.209432	0.445277	0.35484	0.269871	0.204922	0.361715
LOC551612	0.826301	0.972977	0.815033	0.780783	0.425516	0.734522
LOC725882	0.100413	0.0876597	0.167873	0.114227	0.0344158	0.165172
LOC551636	1.00611	0.677233	1.16352	1.17521	1.05128	1.31635
LOC102655714	0.0213891	0.0241194	0.00421333	0.022539	0.140743	0.0140651
LOC551670	0	0	0.0217782	0.0313054	0.0205381	0.0135131
LOC725225	0	0.0216329	0.016498	0.00861727	0.0607408	0.030198
LOC409218	0.961118	1.10228	0.833721	0.958939	0.446561	0.703856
LOC100576131	0.128493	0.237889	0.183138	0.331618	0.0541969	0.139122
LOC412112	0.268297	0.182032	0.390087	0.343058	0.407095	0.543282
MT-LOC100579052	0	0.0264916	0.0167772	0.0296535	0	0
LOC724620	1.08007	1.20265	1.27233	1.40355	1.26591	0.962841
LOC551107	7.9867	6.7335	7.58126	7.81647	7.47436	10.3054
LOC726944	0.0289406	0.0336302	0.0209768	0.0292796	0.0206757	0.0633861
LOC411997	0.140437	0.156688	0.184346	0.0827243	0.0922228	0.0402054
LOC552371	0.172798	0.303316	0.30316	0.347331	0.105852	0.0526739
LOC726918	0.909861	1.13634	1.32584	1.39696	1.21527	1.23289
LOC412748	0.324926	0.291314	0.44887	0.50746	0.411513	0.34738
LOC409079	0.523221	0.537938	0.506472	0.514699	0.547844	0.587111
LOC727390	0.308092	0.203171	0.27064	0.324641	0.300829	0.306196
LOC412495	0.371057	0.423462	0.642242	0.564701	0.395111	0.678859
LOC550977	0.337767	0.140635	0.267811	0.300213	0.529729	0.46597
LOC727396	1.25036	1.05255	1.15411	1.00334	0.841323	0.706068
LOC102654495	0	0	0.0138787	0.0131836	0	0.00408707
LOC100578820	0.237847	0.145692	0.282619	0.17928	0.173707	0.232573
LOC412721	0.303967	0.156355	0.188572	0.0860726	0.259733	0.17547
LOC724633	0.237662	0.185742	0.293354	0.358329	0.189604	0.261245
LOC724678	0.435742	0.491116	0.649004	0.510838	0.536885	0.613023
LOC552473	1.69334	1.5892	1.6153	2.34401	0.945123	1.54518
MT-LOC726264	0.20452	0.191618	0.279522	0.192291	0.181202	0.192092
LOC552497	0.535606	0.50594	0.371042	0.473501	0.633293	0.37703
MT-LOC551976	1.40774	0.839984	1.06536	1.22219	0.573891	0.948169
LOC551785	0.199708	0.189322	0.179549	0.104691	0.223174	0.0982469
LOC412636	0.00698526	0.0822672	0.139125	0.1131	0.0754869	0.0451142
LOC100578966	0.0275752	0.0242312	0.0678692	0.0393087	0.055802	0.0169605
LOC100578479	0.612234	0.867242	1.05248	0.825036	0.730855	0.978228
LOC726667	0.106401	0.267032	0.229852	0.341798	0.192271	0.177232
LOC409351	0.879979	0.698011	1.30775	1.37982	0.876075	1.44453
LOC726694	0.17643	0.254591	0.3034	0.346427	0.1485	0.155609
LOC100577197	0.0111199	0.0203141	0	0.0231331	0	0
LOC726722	0.0640786	0.074323	0.0800402	0.0424062	0.150959	0.0503983
LOC409860	0.896976	0.768338	0.934378	1.05548	0.602988	0.621025
LOC726743	0.0344139	0.0690332	0.0278406	0.0448922	0.0487161	0
LOC113219232	0	0	0	0	0	0
MT-LOC726779	0.215783	0.17355	0.414033	0.248311	0.181985	0.16042
LOC113219248	0	0	0	0	0	0
LOC113219247	0	0	0	0	0	0
LOC409859	0.585418	0.518165	0.62413	0.75971	0.46613	0.750906
LOC411555	0.951049	0.835877	0.444603	0.673759	0.382776	0.256616
LOC107965313	0.0768992	0.231406	0.265032	0.181695	0.0637359	0.144087
LOC409100	0.994827	0.996898	1.50592	1.46608	0.721523	0.957934
LOC726824	0.519411	0.578723	0.825693	0.840539	0.634567	0.554811
LOC551406	0.223214	0.30178	0.220201	0.361041	0.278345	0.310269
LOC412224	0.972085	0.836815	0.793512	0.859814	0.674163	0.570608
LOC409646	0.0359085	0.0374359	0.00678101	0.0204408	0	0
LOC411526	0.43004	0.289236	0.261496	0.43577	0.504119	0.19737
LOC409093	1.64861	1.24743	1.59683	1.44703	0.621372	0.781226
LOC113219225	0	0	0	0.00572104	0.00973463	0
LOC100577425	0.0206175	0.0286229	0.042411	0.0287619	0.0331318	0
LOC409481	2.20763	2.15525	2.59911	2.55378	2.48781	2.15836
LOC100578657	0.119528	0.0299426	0.166382	0.102566	0.14509	0.0311029
LOC102655567	0.0325616	0.099221	0.0536691	0.0205864	0.0414863	0.0455079
LOC410035	1.31768	1.63945	1.56599	1.57236	1.19607	1.1295
LOC102655515	0.0323326	0.00597081	0.00974665	0	0.0385526	0.0154837
LOC102655275	0	0.0214462	0	0.0263527	0.0354184	0.01043
LOC107964488	0.449502	0.410101	1.06406	0.626627	0.614059	0.354192
MT-LOC413678	0	0	0	0	0.0247916	0.00370043
LOC413677	0.94458	0.983668	1.03607	0.87781	1.10191	0.823535
LOC102655933	0	0	0.0393327	0.0223805	0	0.0339997
[truncated: 10,996 more rows]
