# Supplementary material for: Single-cell transcriptomic analysis of honeybee brains identifies vitellogenin as caste differentiation-related factor
Source: iScience. 2022 Jun 18;25(7):104643. doi: 10.1016/j.isci.2022.104643 (PMC9254125; doi:10.1016/j.isci.2022.104643)
Supplement: Table S6. Transcripts in Kenyon cells, related to Figure 1 [file mmc4.xlsx]

## Sheet: Class I sKCs
GeneID	Forger_rep1	Forger_rep2	Nurse_rep1	Nurse_rep2	Queen_rep1	Queen_rep2
LOC551580	0.307059	0.287306	0.37523	0.330954	0.174856	0.303558
LOC551555	1.84976	1.7366	1.48954	1.49465	1.55091	1.48542
LOC726347	1.01969	0.782018	0.890486	0.744859	0.516295	0.483587
GeneID-409940	1.57651	1.57035	1.64201	1.41144	1.05476	1.09508
LOC726145	0.25377	0.279297	0.350362	0.331807	0.24859	0.247862
LOC551448	0.850627	0.921361	0.915118	0.955615	0.758141	0.712656
LOC410665	0.365944	0.355858	0.363478	0.326544	0.170727	0.247736
MT-LOC408567	0.479835	0.548141	0.426343	0.474932	0.34411	0.366875
LOC107964061	1.10284	0.981497	1.87391	1.60103	1.16165	1.13972
LOC107964068	0.0336638	0.0165391	0.0498481	0.0512465	0.0275572	0.0219221
LOC113219112	0.209214	0.164764	0.233928	0.259239	0.236521	0.274113
LOC726450	1.70244	1.82582	2.39078	2.404	2.47231	2.38198
LOC107964063	0.00769806	0.0149241	0.011702	0.00571195	0.00797423	0.011533
MT-LOC113219111	0.266471	0.301153	0.276324	0.246041	0.188902	0.226564
LOC410664	0.614729	0.629591	0.572722	0.608635	0.726286	0.920155
LOC408565	1.0324	1.16995	1.00677	0.885246	0.698812	0.808247
LOC410663	0.333907	0.382865	0.371563	0.322297	0.227335	0.272249
LOC113219398	0.0687466	0.114593	0.189282	0.184867	0.0585714	0.134402
LOC726544	0.358525	0.416048	0.404718	0.348417	0.23516	0.222904
LOC410772	0.125061	0.122755	0.140417	0.109779	0.0687701	0.131903
LOC551203	1.5226	1.27588	1.76491	1.82911	1.5089	1.59818
LOC100578621	0.321535	0.444196	0.426868	0.448255	0.358476	0.307817
LOC726446	0.08965	0.0991658	0.10015	0.0952284	0.118045	0.120491
LOC100578600	0.115269	0.0905052	0.103385	0.149612	0.096754	0.115141
LOC410771	0.325941	0.278639	0.332786	0.39213	0.361089	0.336462
LOC100578571	0.0176265	0.0115966	0.00971952	0.0111298	0.0133152	0.00935525
LOC102654047	0.00118749	0	0	0	0.00295219	0
LOC100577692	1.06811	0.985635	1.02843	0.912194	1.02473	1.13987
LOC107965716	0.0139722	0.015487	0.00401748	0.00407631	0.0106458	0.0061572
LOC410769	0.693334	0.67138	0.674293	0.574791	0.706164	0.692446
GeneID-100216325	1.193	1.23099	1.83834	1.46138	2.85625	2.23936
LOC113219286	0	0	0	0	0	0.00403313
LOC100578334	0	0	0	0	0	0
LOC726756	1.25738	1.00134	1.10063	1.11143	1.61462	1.50445
GeneID-410767edd9	0.359271	0.445886	0.421744	0.319756	0.402337	0.283922
GeneID-100629079	0	0	0	0	0	0
LOC726609	2.72326	2.75117	3.01823	2.95169	1.90031	2.36236
LOC726788	0.793004	0.845104	0.68175	0.718331	0.623022	0.791557
LOC100578031	1.32576	1.06477	1.30608	1.50235	2.13792	2.16747
LOC107966044	0.0474637	0.0619566	0.0834856	0.0815566	0.108044	0.113998
LOC410766	1.77745	1.53045	1.64123	1.78898	1.40062	1.68853
LOC551646	0.601978	0.499437	0.54925	0.519772	0.493914	0.691419
LOC113219417	0.268261	0.247176	0.18368	0.176846	0.244398	0.220282
LOC113219404	3.48756	3.06103	2.71373	2.84945	2.87044	3.12342
LOC551678	0.948446	1.15225	0.750141	0.603865	0.773453	0.66587
LOC726886	0.0390403	0.0549435	0.0287774	0.0651191	0.0225482	0.0496722
LOC100577848	0.0135234	0.00966615	0.00779485	0.00773423	0.0042231	0.00382402
LOC113219278	0.195207	0.160453	0.22623	0.30356	0.0823229	0.132914
LOC408626	1.02405	0.920586	0.696396	0.802706	1.08211	0.98343
LOC102655614	0.0929165	0.0709563	0.0817123	0.0705837	0.0960443	0.0346282
LOC726912	0.00803966	0	0.00270749	0	0.00700807	0
LOC102655442	0.0058476	0.0111457	0	0	0.00409947	0.0249486
LOC107965930	0.00830834	0.0129852	0.0164161	0.0223733	0.0218709	0.0358368
LOC113219285	0.0104723	0.0118909	0.00855096	0.0181277	0.0287004	0.0331865
LOC100576602	0.017248	0.0237032	0.0051112	0.0126822	0.0411663	0.053244
LOC113218530	0.00190616	0	0.00212228	0.00617716	0	0
LOC100576537	0.0109722	0.0154677	0.0255856	0.00389543	0.0113936	0.00730075
LOC100576700	0.754155	0.651326	0.48704	0.70074	0.626206	0.603019
LOC113219393	0.0139007	0.0110696	0.0271146	0.014097	0.00447434	0.00664695
LOC102653619	0.0404342	0.0461507	0.0418692	0.0561268	0.1167	0.101202
LOC107963981	0.0109754	0	0.00817385	0.0221629	0.00491416	0.0058253
LOC724948	0.823538	0.874518	0.73569	0.816648	0.605479	0.576337
LOC100576789	0.0461876	0.0581424	0.0244332	0.0182394	0.021285	0.0215828
LOC113219394	0.0186658	0.0293978	0.0268394	0.0321377	0.0197639	0.0191047
LOC100576820	0	0	0.00415145	0.00214378	0	0.00124363
LOC724874	0.011103	0.011197	0.0223308	0.0233105	0.0306679	0.0284378
GeneID-751098	0.0501692	0.0254241	0.0410524	0.0393834	0.0250162	0.0176851
LOC113219395	0.0212616	0.00909441	0.0107645	0.01272	0.0451978	0.0360942
LOC410763	0.312678	0.2956	0.307171	0.268374	0.156892	0.265491
MT-LOC100576088	0.313801	0.316429	0.318192	0.272195	0.201755	0.265096
LOC410765	0.149729	0.100573	0.146972	0.132059	0.070873	0.102049
LOC113219396	0.831614	0.941136	0.762938	0.723127	0.802799	0.771641
LOC408625	0.126429	0.114023	0.120751	0.155833	0.15732	0.201639
LOC113218523	3.96314	3.61122	4.00954	4.29129	2.81531	3.32732
LOC102654759	0.0590233	0.0471384	0.0365943	0.0575504	0.0511019	0.0421076
LOC113219182	0.13233	0.124797	0.160241	0.175883	0.0692887	0.0780034
LOC724679	0.395803	0.386617	0.334053	0.418215	0.730863	0.675651
LOC102654998	0.0508425	0.0585386	0.0884865	0.0847679	0.0376646	0.016386
LOC409327	3.66324	3.23583	3.89543	3.70026	3.02906	3.03773
LOC113219405	0.135733	0.063669	0.117417	0.148632	0.071461	0.0712126
LOC724537	0.834794	0.74823	0.794943	0.805538	0.870138	0.939067
LOC102655107	0.0109133	0.00883687	0.0130716	0.015938	0.0131414	0.0260908
LOC409620	0.491596	0.433626	0.617474	0.539062	0.498091	0.401867
LOC100577325	1.04496	0.948122	1.14015	1.2358	0.999043	0.929389
LOC113219401	0.000937995	0	0	0	0	0
LOC551204	0.976335	0.798313	1.08195	0.977879	1.19919	1.34376
LOC724372	0.483417	0.334166	0.387203	0.508482	0.385833	0.51419
LOC725343	0.461002	0.445101	0.412003	0.383216	0.510098	0.551282
LOC725306	0.959726	0.988856	0.904249	0.907454	1.06909	0.963523
MT-LOC409930	3.57738	3.91581	2.87925	2.69766	1.68889	2.90573
LOC409931	0.230696	0.251819	0.413365	0.333464	0.34532	0.320882
LOC107964458	0.00253729	0.00419371	0	0.00264153	0	0
LOC100578066	0.152073	0.195068	0.183091	0.16303	0.13045	0.108379
LOC107964442	0.0185719	0.0245043	0.0338369	0.0219695	0.0114226	0.0167801
LOC113219207	0.00598204	0.00358649	0.0055099	0.00548872	0.00112831	0.00601996
LOC113219214	0.00595876	0.00285074	0.000973821	0.00489864	0.0100041	0.00863242
LOC411665	0.0801499	0.103884	0.120023	0.101634	0.0603236	0.0696754
LOC102655805	0	0.0118279	0.00147362	0	0.00313515	0
LOC102655775	0	0	0	0	0.00201142	0
LOC102655747	0.00288983	0	0.00248263	0.00193465	0.00154199	0.00192722
LOC102655720	0.00176473	0.00350861	0	0.00510705	0.00309316	0
LOC102655652	0.014807	0.0144627	0.02011	0.0145956	0.0154834	0.0107631
LOC100578187	0.0462928	0.0810271	0.0333748	0.035418	0.0321837	0.00493633
LOC102656449	0	0	0	0.00276626	0.00265522	0.00325657
LOC725041	0.00306836	0	0	0	0	0.00624031
LOC100578245	0.150925	0.133342	0.152098	0.101029	0.118976	0.115165
LOC409852	0.00386028	0.0116996	0.0118528	0.0099885	0.0280289	0.0130619
LOC102656644	0	0	0.00275242	0.00258657	0	0
LOC413835	1.58801	1.85031	1.30512	1.34477	0.916126	0.920616
LOC413834	1.86241	1.9861	2.73477	2.5513	2.72693	2.5088
LOC409999	0.302177	0.23052	0.22671	0.202967	0.172115	0.172573
LOC727331	0.6456	0.649735	0.723854	0.781938	0.572542	0.529905
LOC412118	2.23528	1.87743	2.37507	2.70472	1.5224	1.51425
LOC726902	0.907413	1.08667	1.50268	0.9842	0.856017	1.25516
LOC552064	1.09829	1.06565	1.298	1.0933	1.11312	1.25878
LOC409479	4.22466	5.28177	4.1063	3.95087	3.65398	4.37992
GeneID-413609	0.420735	0.377947	0.445601	0.439302	0.390456	0.362225
LOC552163	0.974922	0.924078	1.059	1.03262	0.81114	0.693323
LOC727019	0.57487	0.457629	0.599152	0.60028	0.504889	0.576776
LOC100578696	0.182905	0.153203	0.128681	0.123558	0.197374	0.167119
LOC412925	0.0442415	0.0350431	0.0484512	0.0777111	0.0721435	0.0782264
LOC411675	2.4064	1.95686	2.46105	2.63841	1.62768	2.08673
MT-LOC411808	0.858393	0.878115	0.908766	1.01747	1.14144	0.79498
LOC725638	0.482702	0.492829	0.454498	0.511507	0.274061	0.285633
LOC724901	0.378243	0.401506	0.457413	0.452797	0.333137	0.34885
LOC551574	1.18705	1.04453	1.25274	1.13382	1.10679	1.02441
LOC412610	0.309217	0.447634	0.327762	0.381166	0.334675	0.312429
LOC413784	4.07604	3.38511	3.26356	3.60119	2.37912	3.42296
LOC102655618	0.383826	0.363095	0.326546	0.430144	0.371677	0.403506
MT-LOC412473	0.558249	0.572435	0.557698	0.685441	0.60176	0.809331
LOC550706	0.742936	0.688087	0.697831	0.755806	0.985257	0.834265
LOC725378	1.71863	1.5195	1.38062	1.39806	1.64179	1.70013
GeneID-727422	0.657926	0.681536	0.815517	0.790283	0.464337	0.46864
LOC725884	4.13303	5.04388	4.73661	4.42245	5.09177	5.2587
LOC550716	3.87917	3.75358	3.372	3.32178	3.45286	3.26634
LOC727419	0.153368	0.14944	0.103048	0.147058	0.0882663	0.100052
LOC408624	0.818612	0.750561	0.690118	0.697171	0.728288	0.682469
LOC551279	0.541065	0.602634	0.775826	0.940303	0.558856	0.548208
LOC724238	1.29816	0.999669	0.916595	1.04038	0.971848	0.996931
LOC107964165	0.0641479	0.053068	0.0881568	0.0557762	0.111965	0.133916
LOC100576540	0.0117346	0.0124866	0.0112062	0.00728272	0.0158784	0.0128054
LOC102655654	0.000956902	0.00351378	0	0	0.000678606	0.00410651
LOC724331	0.590907	0.506896	0.548784	0.537572	0.724055	0.823042
LOC551450	1.67222	1.60759	1.55277	1.68429	1.82453	1.8043
LOC100578309	0.0310581	0.0408576	0.0358515	0.0414823	0.106347	0.0817645
LOC552162	0.164602	0.148403	0.192974	0.199551	0.124999	0.134258
LOC726235	0.502225	0.478347	0.40073	0.473294	0.246671	0.367023
LOC412000	0.900162	0.771256	0.658004	0.800699	0.616088	0.703403
LOC726291	0.475121	0.49699	0.469418	0.520776	0.599124	0.652139
LOC100578472	0.390652	0.393211	0.404575	0.335115	0.335285	0.327802
MT-LOC726316	1.48864	1.80398	1.33409	1.19356	0.715392	1.0743
LOC411985	1.47498	1.46169	1.37327	1.64897	1.62225	1.64473
LOC412578	0.214552	0.205514	0.177937	0.151258	0.147203	0.16873
MT-LOC102655778	0.21219	0.30355	0.225537	0.277638	0.271145	0.288789
LOC725647	4.38122	4.97349	3.67251	3.58423	3.28839	3.61308
LOC412834	0.391916	0.428899	0.447255	0.504188	0.661469	0.626036
LOC408623	7.16928	7.5013	6.42901	6.2309	7.70986	7.08789
LOC410761	0	0.00649359	0.0014595	0.00172453	0.00194197	0.00516605
MT-LOC113219103	0	0	0	0	0	0
LOC100576147	0.00503355	0.0127138	0.00251669	0.00390446	0.00228056	0.0133463
LOC724992	0.535502	0.505526	0.598251	0.714147	0.592198	0.782028
LOC410758	0.762712	0.943859	0.91445	0.845426	0.777595	0.803233
LOC410757	0.203776	0.218518	0.158785	0.109652	0.10062	0.104078
LOC408622	0.247695	0.627052	0.324883	0.300307	0.0897819	0.0950298
MT-LOC725922	0.0533101	0.106054	0.068615	0.0896446	0.0658167	0.068281
LOC411968	0.000591995	0	0	0	0.00285333	0.00409907
LOC102654966	0	0	0	0	0.00298281	0.00756937
LOC725982	0.40053	0.341574	0.287315	0.309258	0.517635	0.44048
LOC726015	0.0202526	0.0158146	0.026267	0.00614331	0.0350253	0.0275486
LOC727399	6.83047	5.6476	4.00799	4.2807	5.69127	5.48959
LOC113219421	0.0037231	0	0.00583521	0.0148013	0.00318127	0.00763068
LOC102655185	0.293988	0.291667	0.461645	0.649982	0.165005	0.131547
LOC113219135	0.0690779	0.0266761	0.0597184	0.102276	0.0214009	0.0334706
LOC102655581	0.470626	0.427476	0.311109	0.380898	0.321647	0.328503
LOC107965102	0.00452284	0.00660558	0.0237341	0.00458724	0.0541433	0.0798701
LOC726810	0.00459173	0.00688807	0.0176558	0.0150918	0.0681933	0.0902154
LOC100578752	0.420489	0.376558	0.353772	0.347198	0.467867	0.484083
LOC552366	0.00581287	0.0029251	0.00925898	0.00203751	0.00606753	0.00497616
LOC412017	0.0965798	0.104482	0.0809273	0.0806637	0.139179	0.136951
LOC412016	0.237804	0.224045	0.264437	0.244882	0.32342	0.352336
LOC113218608	0.00961196	0.018981	0.0139754	0.0143683	0.0133879	0.0188933
LOC409780	1.7423	1.78688	1.59147	1.56102	1.37847	1.05696
LOC102656720	0.0028619	0.0113324	0.00249414	0.0107718	0.00272599	0.00244356
LOC102656333	0.0147177	0	0.00416055	0.00295984	0.00156642	0.00341545
LOC100577895	0.00500827	0	0.00394446	0.00192688	0.0103061	0.00429848
LOC100578042	0	0	0.00149796	0	0.00124885	0
LOC408618	1.08104	1.19663	1.60094	1.85184	1.21224	0.912146
LOC102654856	0.0166817	0.010874	0.0196323	0.0365556	0.0144786	0.00636997
LOC102655012	0.00653689	0.0177762	0.0218895	0.0520229	0.025631	0.00643177
LOC102656903	0.0670861	0.0629386	0.0594443	0.113698	0.0329794	0.0152072
LOC102656828	0.017581	0.0259913	0.0316433	0.0606473	0.0116186	0.00813083
LOC107965033	0.00870079	0.0264125	0.0262574	0.0724199	0.00479121	0.0118834
LOC113218984	0.0233085	0.0411556	0.0641642	0.0841356	0.0143612	0.0313342
LOC724233	3.11058	3.24769	2.99853	2.96012	3.2084	3.87095
LOC408619	0.61238	0.664257	0.59055	0.653812	0.492284	0.520465
LOC408620	0.559868	0.462902	0.402073	0.452187	0.475403	0.537231
LOC102653658	0.0622326	0.0520522	0.0545943	0.0608317	0.236694	0.148305
LOC408621	0.618931	0.710593	0.699401	0.635482	0.533643	0.57769
LOC102653893	0.205142	0.161045	0.197537	0.183804	0.134203	0.163755
LOC412319	0.101001	0.111361	0.137851	0.126746	0.165252	0.221864
LOC113218842	0.0294454	0.0168071	0.0773333	0.0386096	0.0236619	0.0253421
LOC724535	6.65555	6.5768	7.50832	7.05841	4.99582	5.13619
LOC102653954	0.0125956	0.0401287	0.0449387	0.0392436	0.00458424	0.0135832
LOC102653920	0.0236787	0.0339418	0.0221336	0.0244199	0.00557252	0.00837395
LOC107964158	0.0170493	0.0152021	0.0124791	0.0242024	0.0194132	0.0253887
MT-LOC551321	0.558672	0.569921	0.669315	0.526726	0.552259	0.602595
LOC724720	1.51991	1.52881	1.0952	1.30436	0.844952	1.10703
LOC102654159	0.780672	0.728333	0.550271	0.614095	0.434649	0.504639
LOC724795	0.405539	0.39275	0.312307	0.391885	0.404602	0.424207
GeneID-551388	0.00326167	0.00747825	0.00364156	0.00845961	0.0122186	0.0192786
LOC411799	0.236232	0.25342	0.279111	0.298295	0.173822	0.207237
LOC414017	1.08131	1.02381	1.09995	1.04955	1.07068	1.1161
LOC552530	0.386094	0.423734	0.319427	0.491054	0.351345	0.298111
LOC100577342	0	0.00108378	0.00652648	0.00253574	0.00122568	0.00470233
LOC102654398	1.07619	1.0251	1.06285	1.16076	0.587083	0.73007
LOC413244	0.109057	0.099335	0.115339	0.106506	0.0920499	0.120709
LOC551531	0.447185	0.419592	0.390188	0.480969	0.345761	0.498336
LOC412107	0.0800308	0.0725236	0.0758184	0.0881088	0.058219	0.076911
LOC726685	0.89023	0.79898	0.89756	0.734839	0.895152	0.924537
LOC100578513	0.73404	0.776241	0.676114	0.889207	0.83631	0.915255
LOC409290	1.55052	2.01555	1.80823	1.7585	1.70339	2.01132
LOC100577369	0.716179	0.634127	0.520332	0.56868	0.515961	0.627918
LOC107966055	1.82429	1.64472	1.45195	1.68706	1.49155	1.60086
LOC551842	0.491024	0.428367	0.417037	0.472641	0.52807	0.458895
LOC100577454	1.19597	1.24189	1.00321	1.20257	0.957787	1.20842
LOC551892	0.559528	0.553972	0.510524	0.512714	0.371602	0.40753
LOC551909	1.02618	0.896174	0.933992	1.08453	1.29359	1.28172
LOC107963991	0.320694	0.352905	0.377909	0.329823	0.207452	0.229252
LOC552083	0.482297	0.478223	0.373596	0.482224	0.408009	0.424117
LOC409584	1.96385	2.20729	1.66472	1.80632	1.6868	1.99002
LOC724578	0.202562	0.237095	0.225208	0.21998	0.129967	0.153754
LOC413437	0.0915988	0.0877154	0.176636	0.103059	0.11541	0.0806269
LOC414038	0.705295	0.828731	0.589027	0.650016	0.692958	0.764228
LOC552602	0.898716	0.866368	0.75807	0.941204	0.522776	0.606273
LOC414037	0.189105	0.150486	0.197751	0.18817	0.140758	0.185481
MT-LOC552628	0.301243	0.24364	0.281353	0.277034	0.167226	0.253042
LOC725317	0.928342	0.804213	0.784277	0.827017	1.4305	1.55364
LOC552648	0.267502	0.293121	0.2213	0.228735	0.190951	0.206867
LOC725418	0.300824	0.347249	0.335671	0.321356	0.287993	0.383759
LOC413950	0.497103	0.420049	0.447125	0.437632	0.409933	0.366187
LOC107963979	0.0114827	0.00867866	0.00519722	0.00536698	0.0409213	0.0252663
LOC102655724	0.00119871	0	0.00067744	0.00145979	0.005789	0.00243792
LOC725532	0.00806334	0.00749034	0.00450917	0.00695665	0	0.00585966
LOC725574	0.010177	0.0133402	0.0226364	0.0163001	0.00709097	0.0101267
LOC100578104	0.00369939	0	0	0	0	0
LOC100578131	0	0	0	0	0	0
MT-LOC552676	0.500804	0.389512	0.395521	0.414999	0.317332	0.439044
LOC412511	1.14088	1.22472	1.56214	1.30456	1.22376	1.39238
LOC100578247	0	0	0.00675785	0.00210875	0.0356646	0.0164927
LOC113218578	0.00733096	0.00351767	0.00393541	0.00404913	0.0179889	0.0232309
LOC725720	0.00796874	0.00808927	0.00438547	0.0102478	0.0236979	0.01692
LOC102656395	0	0	0	0	0.000692667	0.0021666
LOC725745	0.44919	0.456724	0.447692	0.474464	0.534956	0.533929
LOC113219256	0.222426	0.25467	0.296181	0.275305	0.239703	0.158706
LOC725841	0.247344	0.286157	0.29138	0.215874	0.137822	0.174757
LOC412141	0.398275	0.370702	0.353226	0.373259	0.352712	0.318313
LOC102656812	0.0507685	0.0429725	0.0423359	0.0483831	0.0438615	0.0358638
LOC551819	0.291595	0.319257	0.27266	0.308082	0.161142	0.163698
LOC727479	0.0497132	0.0891336	0.082753	0.0521203	0.0118237	0.014026
LOC413303	0.0306954	0.0462864	0.0317209	0.024449	0.0502513	0.041008
LOC551443	0.0570116	0.0608201	0.0357245	0.0712444	0.116404	0.0701236
LOC551411	1.45161	1.47559	1.37397	1.23573	1.13567	1.36908
LOC550789	0.37477	0.295564	0.492532	0.392158	0.405627	0.412915
LOC725816	0.189298	0.255382	0.162682	0.1662	0.139715	0.135562
LOC412282	1.56023	1.33214	1.36259	1.37936	1.61433	1.57865
LOC550903	0.403992	0.369789	0.35702	0.442698	0.375473	0.458262
LOC408616	1.62085	1.50622	1.36789	1.50262	1.41579	1.61295
LOC102654549	0.00186974	0.00390852	0	0.00192661	0.00457437	0
LOC102654478	0	0.00351767	0	0.00137159	0.00312001	0
LOC102654454	0	0	0	0	0.00223178	0.00327169
LOC113219397	0.00542488	0.0018714	0.00666809	0.00185982	0	0.0109813
LOC102654413	0	0.00943554	0.00144538	0.00137159	0	0
LOC102654358	0.0319336	0.0437645	0.0262165	0.0549359	0.0325175	0.0218214
LOC100577822	0.0116486	0.00682033	0.0108349	0.0153529	0.0217651	0.0212877
LOC102654894	0.00676757	0.00451964	0.0101952	0.00586535	0.010919	0.016534
LOC113218819	0.0591737	0.0456761	0.0449686	0.0434337	0.0202008	0.0431748
LOC410754	0.742735	0.604945	0.634438	0.699821	0.526157	0.624779
LOC551383	0.520773	0.475007	0.45422	0.40127	0.372976	0.483489
LOC552743	0.245673	0.195509	0.217835	0.201216	0.13061	0.140229
LOC107965891	0.109577	0.0788382	0.0629303	0.059999	0.064851	0.0489514
LOC409517	1.65263	1.8385	1.56757	2.08486	1.04609	1.19839
LOC412528	0.489383	0.472679	0.449656	0.463532	0.490235	0.416017
LOC408615	0.299215	0.330379	0.492389	0.429981	0.528866	0.409174
LOC551202	0.276714	0.273316	0.174038	0.235909	0.21979	0.245475
LOC410753	0.120928	0.11048	0.170422	0.146891	0.112764	0.128113
LOC408614	11.5935	11.6338	11.1064	11.1927	10.1756	9.73807
LOC100578445	0.538351	0.571646	0.920237	0.950125	0.407206	0.510074
LOC410752	0.452404	0.544337	0.501868	0.686539	0.44474	0.343829
LOC410751	0.0013455	0	0.00485113	0	0.0193512	0.00619013
GeneID-408613	15.1221	15.3974	14.2695	16.1537	14.1517	14.7928
LOC107964984	0.0224844	0.0114457	0.00636606	0.0227855	0.0099143	0.00419892
LOC100577782	0.02932	0.0267111	0.015858	0.026928	0.0277523	0.0107541
LOC102655057	0.00199954	0.00956532	0.0109086	0.00726388	0.00251112	0
LOC412523	0.0824624	0.0521284	0.0896709	0.0813462	0.149218	0.109484
LOC726298	0.0379519	0.018684	0.0442738	0.0368269	0.0417049	0.0686459
LOC113218896	0.0109526	0.0116168	0.0112715	0.0114119	0.00614797	0.014315
LOC100577655	0	0	0.000939584	0	0.000536812	0
LOC102654581	0	0	0	0	0	0
LOC107966071	0.0173571	0.0165361	0.0141125	0.0133418	0.0152911	0.0115165
LOC413735	0.249047	0.249314	0.295654	0.211043	0.199214	0.257655
LOC726221	1.63721	1.72926	1.37079	1.25974	0.905355	1.37226
LOC410043	1.45937	1.60335	1.2474	1.51285	1.45957	1.52641
LOC409468	0.172729	0.185584	0.147097	0.103025	0.0999682	0.0575939
LOC102653866	0.00574462	0.0173218	0	0.00451656	0.00241731	0.00136946
LOC726449	0.0561485	0.0750779	0.0462245	0.0506089	0.0358744	0.0594071
LOC552636	0.0344015	0.0531172	0.0292738	0.0215872	0.039658	0.0518736
LOC726088	1.25823	1.25215	1.0443	1.12479	1.06529	1.1387
LOC412397	0.554109	0.557698	0.490808	0.512896	0.416775	0.393268
GeneID-412285	0.0201276	0.0417838	0.0252995	0.0223907	0.0134632	0.035233
LOC100578115	0	0	0	0	0	0
LOC409417	1.09834	1.34531	0.973616	1.07457	0.897713	0.787218
GeneID-409418	21.9591	21.7315	38.7329	39.2294	16.0325	21.8876
LOC727596	0.149219	0.149229	0.231957	0.240121	0.121135	0.143755
GeneID-409798	1.02149	1.13319	0.683598	0.404193	0.12864	0.108992
LOC724192	3.58672	3.51032	3.41859	3.22657	5.67726	5.2761
LOC100577977	0.0132029	0.0126204	0.00151711	0.00922279	0.00124885	0.00419573
LOC107964644	0.029775	0.0259904	0.0219799	0.0249037	0.0291195	0.0140696
LOC102656214	0.023129	0.0147231	0.0250202	0.0346931	0.0261478	0.025892
LOC410034	0.23908	0.341771	0.182682	0.278328	0.178862	0.208088
LOC724280	0.579731	0.54295	0.602956	0.486853	0.65079	0.721944
LOC410033	0.958692	0.846474	1.26524	1.06849	1.24065	1.34741
LOC724327	0.0434936	0.0497096	0.0647386	0.0571055	0.0907795	0.0570581
GeneID-410032	1.10505	1.33723	1.07056	0.975831	1.39148	1.35309
LOC102655811	0	0	0.00565353	0.0110277	0	0.00729147
LOC413693	0.10436	0.0923681	0.09203	0.0914679	0.107053	0.0889506
LOC100576321	1.47403	1.53038	1.49222	1.51081	1.50224	1.37012
LOC411794	1.16447	1.1184	1.19102	1.28917	0.776361	1.03198
LOC412190	0.428622	0.431129	0.450792	0.473688	0.55173	0.594142
LOC102655540	0.0728374	0.0705837	0.091547	0.0608287	0.0714438	0.074114
LOC412189	0.681209	0.79264	0.620109	0.636992	0.494818	0.533256
LOC409383	0.220772	0.222021	0.263703	0.203507	0.34255	0.303252
LOC102655045	0	0.00255163	0	0.00159776	0	0
LOC107964624	0	0	0	0	0.0023105	0
LOC113219263	0	0.00233764	0	0	0.00310145	0.00228361
LOC102655229	0	0.0104251	0.00268945	0.00503568	0.0153452	0.00793344
LOC107964619	0.00216235	0	0.00228965	0.00276626	0.00359803	0.00147226
MT-LOC102655391	0	0.00224462	0.0034704	0.0044213	0.0482523	0.0208981
LOC102655431	0.000932929	0.0018714	0.00946716	0.00572924	0.00327969	0.00228707
LOC551556	0.106	0.0761233	0.0906566	0.116425	0.371846	0.227456
LOC409053	9.43062	9.49024	8.23323	8.45974	9.65211	9.38231
LOC411408	0.356827	0.41486	0.363382	0.479537	0.379754	0.277734
LOC107964618	0.025246	0.0104461	0.0313211	0.0360501	0.0494933	0.0362339
LOC411407	0.432877	0.409366	0.476244	0.390553	0.433464	0.582623
LOC411406	0.000890323	0	0.00508456	0.00530033	0.0308594	0.00102759
LOC107964596	0.00313295	0.00266778	0	0.00417143	0.00624621	0
LOC100576547	0.004936	0.0170881	0.00700752	0.00261846	0.0183741	0.00821364
LOC107964593	0.00185694	0	0	0	0.00218609	0
LOC411405	0	0	0	0	0.00144351	0
LOC413346	0	0	0	0	0.000778869	0
LOC551761	0	0	0.00827775	0	0.00181178	0
LOC100576126	0	0	0.00106887	0	0	0
LOC113219420	0	0	0	0	0	0
GeneID-725384	0.0173837	0.00586599	0.0253557	0.0255972	0.00360474	0.00372737
LOC725345	0.0336057	0.04007	0.0201349	0.0361291	0.0127615	0.00767354
GeneID-406080	0.159573	0.156328	0.169579	0.144276	0.107928	0.186463
GeneID-100188973	0.12406	0.0997297	0.125226	0.120223	0.111639	0.153538
LOC725419	2.19218	2.23654	2.18751	1.9936	2.83942	2.46396
LOC725455	0.00450242	0.0100042	0.00356649	0.00239513	0.0155534	0.0293336
LOC550785	33.2109	37.8665	42.8338	37.4531	33.6587	38.0265
LOC102653822	0.00693804	0	0.00204848	0.00569152	0.0013444	0
LOC100576291	3.05908	2.17278	2.80803	3.19218	2.85328	2.93519
LOC100578458	0.249389	0.284988	0.305307	0.409418	0.267794	0.323927
LOC102656923	0.00164958	0.00129137	0.00790146	0.00751534	0.00271513	0.00729665
LOC411600	0.531988	0.540922	0.528882	0.537082	0.695119	0.642669
LOC725606	0.00572078	0.00647511	0.0184946	0.00785904	0.0160125	0.0121289
LOC113218708	0.0584967	0.0770014	0.0642157	0.0531919	0.121208	0.0942838
LOC410749	0.41726	0.408106	0.352724	0.377733	0.497307	0.509383
LOC725682	0.00421346	0.0122075	0.0218029	0.0216558	0.0651733	0.0460835
LOC100578378	0.000924744	0	0.0115951	0.00692957	0.00134719	0.00244808
LOC725746	0.255491	0.340128	0.529714	0.411937	0.357683	0.328501
LOC552038	0.557995	0.482562	0.439064	0.492726	0.564786	0.553921
LOC412287	1.09125	0.933033	1.71873	1.7889	0.530865	0.560869
LOC552316	0.591067	0.83612	0.45313	0.439816	0.369634	0.39704
LOC552294	2.43846	2.95253	2.31365	2.69192	2.01939	2.02033
LOC411372	0.23302	0.212575	0.234069	0.208988	0.297368	0.317741
LOC725920	0.00935368	0.0194092	0.0186622	0.00164878	0.0344211	0.00766926
LOC725945	0	0	0	0	0.000935732	0.00396952
LOC552206	1.97491	1.82949	1.61537	1.59886	2.5168	2.18216
LOC552187	1.97077	1.91914	1.59303	1.68546	3.30624	2.3224
LOC113219400	0.0230466	0.0267397	0.0114685	0.0340926	0.101339	0.0173106
LOC102655490	0.0043672	0	0	0	0.0117886	0.0017677
LOC100578285	0.022251	0.038553	0.0130068	0.0118965	0.162585	0.0462431
LOC113219388	0.015027	0.0115965	0.00887738	0.006034	0.0290293	0.0273022
LOC100577585	0.00442314	0.00393921	0.00343336	0.0044014	0.00580574	0
LOC409807	0.0329159	0.0540115	0.0248291	0.0380935	0.105463	0.0871744
LOC100578978	0	0.00309008	0.00339517	0.00381109	0.00731958	0.00541528
LOC107964341	0.0374177	0.0354664	0.0476128	0.0403357	0.0843113	0.0657305
LOC100579018	0	0	0	0	0.000814025	0
LOC726119	0.0226342	0.0230669	0.0284112	0.0262198	0.17128	0.179688
LOC113219389	0.00986048	0.00850983	0.00205631	0.00967703	0.0255061	0.0202744
LOC107964337	0	0.00219854	0.00489128	0	0.0176949	0.00712178
LOC503505	0.999354	1.11046	1.26415	1.35703	1.13509	0.850788
LOC107964344	0.0520131	0.0481791	0.0348991	0.0404355	0.0326556	0.032971
LOC102656044	0.00263235	0	0.00270296	0.00201815	0.00117096	0
LOC113219390	0.110483	0.0765936	0.102192	0.127806	0.0287341	0.0351779
LOC113219391	0	0	0	0	0	0
LOC552117	0.674709	0.598871	0.637782	0.740725	0.504433	0.503152
LOC412103	2.56888	2.33924	2.27122	2.49525	1.62144	1.60621
LOC100576164	0.032113	0.0496653	0.0524862	0.0164917	0.013695	0.0181873
LOC100576139	0.249476	0.206472	0.137096	0.194	0.126522	0.120011
LOC414021	2.75911	2.84623	2.28285	1.93461	2.01048	2.26541
LOC102654917	0.0873713	0.045894	0.0850734	0.0519667	0.0665724	0.0968053
LOC100579059	0.394759	0.349867	0.373886	0.464319	0.221148	0.29069
LOC102654976	0.0118583	0.00724904	0.0175734	0.00935196	0.0128257	0.00491554
LOC113219329	0.00277261	0.00449174	0	0.00866934	0.00525834	0.00182067
LOC102655032	0.0427994	0.0149604	0.048645	0.125452	0.0377679	0.0680588
LOC113219344	0.0133062	0.0094992	0.0180701	0.0222777	0.00773601	0.00761017
LOC102655155	0.0537973	0.0573623	0.0567879	0.0493752	0.0716581	0.0576319
LOC414022	1.25913	1.34552	1.02201	1.15139	1.00188	0.965723
MT-LOC725040	0.484696	0.432467	0.536106	0.500395	0.337616	0.342242
LOC410070	4.52166	3.84762	3.84126	3.56326	3.93242	4.17264
LOC410071	0.669763	0.782396	0.800468	0.77283	0.351084	0.438514
GeneID-413803	0.10887	0.0977967	0.171697	0.136607	0.0674115	0.064985
LOC113218825	0	0	0	0	0	0
LOC100577039	0	0	0	0	0.0042277	0.00179501
LOC412458	0.100248	0.255153	0.144891	0.141411	0.0474373	0.0155204
LOC724721	0.0274285	0.0282599	0.0348144	0.0111016	0.042619	0.0314895
LOC412829	0.00507898	0.00154906	0.00874664	0.00939548	0.0241582	0.00304107
LOC724634	4.53961	4.06876	3.76677	4.35351	3.49893	3.59877
LOC409360	0.304318	0.266282	0.285174	0.332355	0.20986	0.21487
LOC724585	0.448914	0.398618	0.403281	0.349241	0.409062	0.418293
LOC724536	0.4592	0.532974	0.43097	0.484961	0.399778	0.537815
LOC409520	0.331066	0.306257	0.315061	0.306304	0.224337	0.293713
LOC412546	0.510987	0.458793	0.559668	0.589904	0.42289	0.487711
LOC724455	0.439653	0.411099	0.418784	0.348101	0.28133	0.331923
MT-LOC412212	0.507299	0.569257	0.783899	0.671266	0.480752	0.519063
LOC107965181	0.0454711	0.0391234	0.0436747	0.0554516	0.0872725	0.106862
LOC409527	0.838284	0.712435	0.636482	0.790388	0.706712	0.807067
LOC413868	2.02006	2.24636	2.09082	1.89124	2.10587	2.63008
LOC551974	0.88117	0.947394	0.752025	0.666032	0.463509	0.555429
LOC552001	0.0362757	0.0466205	0.0519757	0.0285212	0.0226886	0.030353
LOC102656856	0.0182731	0.028171	0.016536	0.0148466	0.0168526	0.0135422
LOC413867	0.75906	0.976745	0.951946	0.8441	0.392418	0.551747
LOC552052	0.662553	0.623918	0.834242	0.709898	0.681211	0.780162
LOC727074	0.57971	0.611689	0.662762	0.647898	0.412614	0.594989
LOC727079	0.138424	0.103864	0.115503	0.142394	0.173979	0.123861
LOC100578907	0.470508	0.463778	0.453535	0.453081	0.470249	0.475312
LOC727087	0.23648	0.251504	0.380392	0.408738	0.273309	0.291688
LOC412480	0.603667	0.518768	0.471214	0.472828	0.658624	0.751958
LOC727539	1.08944	1.06412	1.07776	1.55614	0.856356	0.807248
LOC727538	0.482809	0.435214	0.446427	0.474869	0.715755	0.681053
LOC724115	0.29572	0.305054	0.279124	0.348192	0.206918	0.221362
LOC724144	0.51366	0.559321	0.541881	0.398583	0.246824	0.39682
LOC551154	1.11622	1.30132	1.62117	1.52547	1.05935	0.948922
LOC724234	0.395696	0.306763	0.437283	0.367287	0.348479	0.437212
LOC409957	9.20748	8.83608	8.5263	9.10683	10.0867	9.36639
LOC724328	0.264037	0.277817	0.380588	0.271926	0.297716	0.256615
LOC100577254	1.28435	1.46664	1.16552	1.37597	1.15207	1.26245
LOC107965915	0	0	0	0	0	0
LOC102655946	0.0117997	0.00379269	0.0182562	0.0172228	0.0122961	0.00400247
LOC102656017	0.0146047	0.00682875	0.00921382	0.00924595	0.00428692	0.00459069
LOC100577291	0.0220534	0.0216109	0.0780597	0.0274969	0.0453262	0.0341023
LOC725775	0.0271414	0.0150109	0.0188997	0.0134652	0.049932	0.0276076
LOC100577384	0.00326372	0.00295319	0.00555881	0.00697838	0.000914657	0
LOC100576726	0.00318401	0.0126813	0.00860369	0.00184769	0.00463414	0.00516357
GeneID-408611	0.46427	0.455081	0.321521	0.351999	0.427401	0.494128
LOC726243	0.536785	0.610221	0.67503	0.834239	0.54223	0.606427
LOC410743	0.141298	0.113111	0.108258	0.15394	0.155443	0.193591
LOC410744	0.0568512	0.0520046	0.0485691	0.122203	0.0244584	0.0291867
LOC113219271	0.0537719	0.0425289	0.0384689	0.0689183	0.0689703	0.0613395
LOC410745	0.0303208	0.017535	0.0457604	0.0704256	0.0359791	0.0379453
LOC552457	0.0810489	0.065025	0.146872	0.255582	0.0844361	0.110182
LOC410746	0.0462625	0.071752	0.133416	0.183122	0.0706359	0.086266
LOC552425	0.045078	0.0378915	0.0400074	0.0804357	0.0188853	0.0429602
LOC410747	0.141544	0.13436	0.174265	0.259888	0.0961449	0.141057
LOC552395	0.00627474	0.00762902	0.00836516	0.0131469	0.00459453	0
LOC410748	0.176215	0.164818	0.127024	0.187484	0.254836	0.185178
LOC113219272	0.0370551	0.0197008	0.0214122	0.032003	0.0273359	0.0467228
LOC107964221	0.277576	0.286222	0.415059	0.27541	0.301302	0.405963
LOC550645	0.411512	0.395461	0.325976	0.37143	0.509223	0.286999
LOC102656636	0.2043	0.155441	0.130952	0.119925	0.111126	0.0786622
LOC107964213	0.39709	0.403784	0.491693	0.444653	0.438422	0.448587
LOC408609	0.605477	0.549407	0.548081	0.623784	0.211712	0.289933
LOC102656814	0.0713992	0.053193	0.0677161	0.0756127	0.0368559	0.024423
LOC410741	1.5768	1.51557	1.79661	1.6208	1.24815	1.64724
LOC102656788	0.0415385	0.048973	0.0757909	0.0879363	0.0305918	0.0550894
LOC100578082	0.0924777	0.0627258	0.11839	0.122525	0.0442154	0.0379334
LOC113218656	0.0374479	0.0202696	0.07593	0.0350631	0.0597947	0.0213754
LOC551384	0.696716	0.675894	0.915862	0.754262	0.714564	0.879597
LOC413813	0.634945	0.64169	0.70015	0.617448	0.481219	0.577292
LOC551416	1.61147	1.5855	1.37846	1.4459	1.44403	1.81579
LOC113219245	0.187482	0.124315	0.12957	0.128829	0.102548	0.124229
LOC100577194	0.116027	0.124335	0.114662	0.130426	0.0614227	0.102578
LOC100576961	0.00799148	0	0.0150402	0.0104633	0.0651211	0.0464291
LOC726412	0.00141275	0.00453297	0.0105664	0.00664786	0.0296293	0.00625158
LOC409749	0.274025	0.273106	0.186935	0.157179	0.208661	0.245643
LOC413056	0.0226492	0.0347925	0.0311346	0.0144687	0.0178215	0.00615107
LOC726451	0.0132007	0.0140832	0.0157276	0.0109879	0.0112653	0.00130423
LOC413055	0.904167	0.753614	0.616822	0.598531	0.878185	0.872906
LOC409748	1.21514	1.40189	1.01849	1.22398	0.952265	0.906039
LOC410740	0.163768	0.183148	0.186126	0.185956	0.230765	0.273195
LOC410739	3.76193	3.97363	3.85646	3.68336	3.94316	3.3462
LOC113219185	0.260968	0.230853	0.249051	0.223235	0.146229	0.124016
LOC726545	0.00310318	0	0	0.004984	0	0.00230703
LOC726560	0.00379259	0	0	0	0	0
LOC726578	0	0	0	0	0	0
LOC726590	0	0	0	0	0	0
LOC410736	0	0.00919658	0.008278	0.0120921	0.00613368	0.00107307
LOC113218747	0.00783778	0.00326917	0.00210292	0.00217257	0.0116929	0.00966575
LOC726646	0.0359794	0.00918739	0.00848474	0.022541	0.0185645	0.0163647
LOC413425	0.354015	0.364451	0.388261	0.422258	0.364502	0.289886
LOC107964114	0	0	0	0	0	0
LOC102656327	0.0124675	0.0125361	0.014927	0.0108318	0.0450085	0.0226355
GeneID-726676	0	0.00304079	0	0	0.0014018	0
LOC102656453	0.00405855	0	0.00512937	0.00434362	0.0116286	0.00693456
LOC102656426	0	0	0	0	0	0
LOC100577481	0.417875	0.348562	0.419978	0.493435	0.531333	0.544511
LOC100576770	0.200456	0.209315	0.17665	0.241512	0.12259	0.124262
LOC413754	0.50614	0.543848	0.447969	0.596741	0.548839	0.4645
LOC726729	0.676736	0.632466	0.647469	0.659679	0.501334	0.44827
LOC102656747	0.0123517	0.0130556	0.00898428	0.0153968	0.00675253	0.0122525
LOC408604	0.417239	0.345955	0.411749	0.431114	0.494213	0.510274
LOC726742	0.375274	0.373615	0.319774	0.345308	0.306313	0.507023
LOC100577003	0.203113	0.0789856	0.147308	0.138516	0.135697	0.15391
LOC102653957	0.126421	0.10104	0.0586816	0.0989307	0.0898457	0.122202
LOC100577082	0.879494	1.53118	0.67507	0.937167	0.250468	0.333137
LOC113218550	0.141929	0.148417	0.110472	0.114447	0.248317	0.146237
LOC100577113	0.159648	0.135315	0.22039	0.160958	0.303111	0.23262
LOC551241	0.549168	0.471423	0.512989	0.474271	0.380025	0.367091
LOC409966	0.411258	0.422723	0.561802	0.584797	0.351372	0.49929
LOC113219392	0.0044486	0.00235671	0.0337474	0.03595	0.0112743	0.0221666
LOC551318	1.38788	1.61512	1.65629	1.17461	1.10397	1.86654
LOC408602	0.615311	0.631879	0.620993	0.442301	0.776937	0.77343
LOC107964879	0.0565866	0.0423578	0.0345802	0.0676929	0.0259437	0.0329624
LOC102653881	0	0	0.00268109	0.00402994	0	0
LOC410734	0.00465037	0	0.00209311	0.0049527	0	0
LOC408603	0.0492323	0.0466332	0.0350842	0.0571376	0.0372821	0.0217832
LOC410733	0.00521661	0.00714439	0.00882799	0.0119777	0.00461377	0.0119678
LOC113219140	0	0.00165502	0	0.00565418	0.00118182	0.00229402
LOC408601	0.629012	0.531924	0.515328	0.509015	0.603676	0.737761
LOC410732	1.6328	1.77111	1.50361	1.36161	1.38757	2.12313
LOC113219088	0.104873	0.126146	0.0852912	0.0486398	0.135679	0.0555143
LOC113219089	0.0116153	0.00845543	0.00286317	0.00987919	0.00571912	0.0032271
LOC113219090	0.0214635	0.028796	0.0190725	0.00933889	0.00774435	0.0260953
LOC102653666	0.0393698	0.0665434	0.0430173	0.0771398	0.0865505	0.0232451
LOC102653639	0.0118726	0.0220357	0.00948763	0.021228	0.0198155	0.00549938
LOC102653841	0.0062692	0.00815237	0.00253405	0.00172569	0.00139823	0.00197844
LOC102656489	0.00178756	0.00741092	0.00197529	0.00257872	0	0
LOC412410	1.17107	1.14443	1.23021	1.18172	1.45612	1.52319
LOC727267	0.238	0.21832	0.236755	0.198617	0.20934	0.195337
LOC727263	2.64033	2.38931	3.21723	2.82147	1.65135	2.27283
LOC113219001	0.0930956	0.111602	0.107488	0.128463	0.166421	0.115159
LOC725383	3.68839	4.25163	7.24487	5.42006	6.18304	6.99321
LOC551546	1.34081	1.33725	1.09616	1.12841	0.852484	0.997497
LOC410157	0.281406	0.197363	0.257053	0.229675	0.208247	0.296015
LOC412588	0.783253	0.651802	0.941165	0.840065	0.485063	0.460374
LOC411572	0.546446	0.50988	0.460495	0.519869	0.466332	0.443503
LOC409113	0.620931	0.560099	0.645573	0.654838	0.633049	0.728134
MT-LOC409114	3.80378	4.35965	3.73942	3.77252	2.60124	3.09063
LOC411573	0.900363	0.901488	0.914338	1.11782	0.520231	0.545361
LOC409340	0.772248	0.627445	0.943038	0.901975	1.04479	1.05379
LOC727186	0.423358	0.270022	0.285462	0.269025	0.188028	0.219152
MT-LOC102654365	0.767576	0.721048	0.669771	0.67752	0.661337	0.839364
LOC726541	1.61016	1.38106	1.71667	1.8103	1.70716	1.56691
LOC412114	0.299215	0.278015	0.430487	0.457322	0.409035	0.298626
LOC726505	0.0132875	0.0173381	0.0247078	0.0656333	0.0337992	0.032305
LOC409078	0.585637	0.643295	0.621023	0.644873	0.433876	0.46741
LOC551581	0.0792321	0.232897	0.147695	0.160528	0.0708551	0.0449536
LOC413357	0.658566	0.589221	0.539448	0.547684	0.688403	0.583362
LOC107963982	0.608687	0.56602	0.415243	0.383858	0.494645	0.35691
LOC100576288	0.405064	0.273436	0.228529	0.271992	0.174851	0.167811
LOC409927	0.192872	0.202149	0.259012	0.233031	0.173864	0.159136
MT-LOC409926	0.494653	0.564185	0.437588	0.495634	0.358728	0.462884
LOC551728	0.558032	0.479605	0.636198	0.633345	0.671563	0.62989
LOC409925	1.10726	0.985831	0.887554	1.16918	0.736565	0.818921
LOC413471	0.0855636	0.0652739	0.0843207	0.091202	0.0588349	0.0394926
LOC413470	2.03759	2.24754	1.91793	1.88976	1.73297	2.27633
LOC409924	0.335874	0.479698	0.313355	0.269738	0.166149	0.138459
LOC413468	2.13746	1.97788	1.56905	1.7381	1.7145	1.75161
LOC413467	0.177481	0.211449	0.241654	0.175636	0.124828	0.197239
LOC409606	0.276977	0.302091	0.37006	0.364454	0.292661	0.285299
LOC409607	1.64417	1.85898	1.80808	1.75075	1.63828	1.75023
LOC409608	0.250111	0.322892	0.492374	0.343316	0.771419	0.507354
LOC113218547	0.0847289	0.0938334	0.104639	0.222744	0.0661498	0.0553163
LOC100576445	0.137588	0.108658	0.178014	0.221097	0.0879714	0.111663
LOC102655437	0.180056	0.20329	0.228018	0.23457	0.163271	0.0525775
LOC100578747	0.00412363	0.00183643	0.002154	0.0024416	0.00269658	0
LOC102655493	0	0	0	0	0	0
LOC102655249	0	0	0	0	0.0033447	0
LOC102653825	0	0	0	0	0.00546514	0
LOC409701	0.473801	0.413546	0.357347	0.334465	0.176485	0.179213
LOC113218996	0	0	0	0	0	0
LOC412813	1.71288	1.57739	1.61599	2.21332	1.2502	1.32434
LOC113218813	0.083972	0.097601	0.154122	0.255467	0.0647902	0.133395
GeneID-409042	0.0111612	0.00779071	0.00906031	0.0106489	0.0493591	0.0545903
LOC102654114	0.00505877	0.00299212	0.00379712	0.00676149	0.00528668	0
LOC408600	3.9865	4.13733	3.68431	3.82853	2.50677	2.89043
LOC725189	2.09638	2.14656	1.59498	1.8426	2.22536	1.45053
LOC107964080	0.000849926	0	0	0	0.0028687	0.00632666
LOC113219409	0.00168854	0.00317551	0	0.00236019	0.00266816	0
LOC408598	1.1698	1.13887	1.05516	1.02405	0.837174	0.746604
LOC102656618	0.200993	0.307874	0.104001	0.127954	0.0516361	0.0431085
LOC410730	0.0297585	0.0119676	0.0167183	0.0215062	0.0215541	0.0113894
LOC408597	0.151983	0.15958	0.153145	0.15844	0.167136	0.255348
LOC410729	0.00123049	0	0	0.00410947	0.00697184	0.003064
LOC408596	0.00595659	0.0103198	0	0.00460722	0.00722495	0.00699412
LOC100578424	0.273495	0.269419	0.229113	0.245736	0.173003	0.267609
LOC725576	1.51136	1.42747	1.19966	1.58318	1.03614	0.960434
LOC113219192	0.000835089	0	0	0	0	0
LOC552761	0.00496537	0.0031734	0.00200672	0	0.00363024	0
LOC113219191	0.00483658	0.0273531	0.00562371	0.00304471	0.00938905	0.0137406
LOC551385	9.26603	7.42304	7.59573	8.52755	6.26949	5.48385
LOC113219406	0.0528895	0.052081	0.0570814	0.105336	0.117591	0.057222
LOC725683	0.00896488	0	0.00434948	0.00220595	0.00153613	0.00955049
LOC100578568	0.00205476	0.00170748	0.00224256	0.00318235	0.00902685	0.00688186
LOC102654014	0.364737	0.343285	0.270609	0.275336	0.29638	0.374216
LOC725747	0.288883	0.299905	0.336325	0.320845	0.253737	0.30775
LOC725776	0.00685273	0.00724262	0.0080111	0.00494672	0.00722261	0.00382723
LOC551557	0.626047	0.616806	0.649261	0.692411	0.787029	0.743899
LOC113219418	0.0427501	0.0743919	0.0435487	0.0356616	0.0359679	0.0717402
MT-LOC100578653	0.244428	0.212301	0.20344	0.261701	0.199246	0.189342
LOC413713	0.19129	0.233699	0.22581	0.25063	0.18595	0.199066
LOC410115	0.604649	0.650618	0.55226	0.621553	0.340344	0.510371
LOC410116	0.911812	0.860916	1.10215	1.07865	0.982064	1.13518
LOC102654555	1.74229	1.5988	1.26379	1.44953	1.05158	1.44992
LOC102654510	0.0492487	0.1159	0.050238	0.0752929	0.0964496	0.0594198
MT-LOC100578735	0.00556692	0.0147542	0.0237857	0.0226081	0.0392726	0.0279953
LOC413907	0.000879619	0.00328607	0.00489877	0.0194647	0.023917	0.00729983
LOC107966050	0.00151422	0.00512062	0.000588954	0.00603238	0.01412	0.0196097
LOC409755	0.178486	0.185467	0.234389	0.229431	0.156941	0.186366
MT-LOC551939	0.261537	0.263626	0.207483	0.231414	0.234544	0.284982
LOC724193	0.0159741	0.0318917	0.0319415	0.0325678	0.0351907	0.0266202
MT-LOC413080	0.0973805	0.108012	0.147064	0.137775	0.102745	0.103096
LOC409756	1.97081	1.94207	1.82033	2.00905	1.80439	2.31596
LOC413081	0.326499	0.37463	0.310988	0.292663	0.397516	0.282245
LOC724329	0.456023	0.386377	0.524307	0.506916	0.299436	0.325098
LOC409757	1.07916	0.806106	1.34334	1.22218	1.12361	1.13484
LOC551818	0.2721	0.327173	0.300323	0.295719	0.157338	0.123654
LOC551790	0.32178	0.246381	0.262842	0.296999	0.412051	0.295317
LOC412164	0.262526	0.183589	0.249645	0.261053	0.22672	0.2788
LOC724538	0.553015	0.543687	0.486486	0.605297	0.528331	0.531256
LOC100576871	0.23662	0.229409	0.266627	0.205304	0.157652	0.197622
LOC409564	1.80788	1.57967	1.75603	1.73278	1.23844	1.23871
LOC412674	0.196464	0.173047	0.189186	0.131004	0.132597	0.115518
LOC724760	0.0102046	0.00587589	0.0111415	0.0212038	0.00817358	0.00615171
LOC551620	0.742356	0.817503	0.730552	0.812663	0.762474	0.754572
LOC552549	0.495906	0.579647	0.509617	0.530786	0.362509	0.395334
LOC724875	1.53304	1.41575	1.59318	1.54743	1.33123	1.51318
LOC412343	0.439489	0.372435	0.387515	0.405705	0.37022	0.535635
LOC552502	0.973035	0.99896	0.801818	0.791089	0.782977	0.953268
LOC409102	0.8014	0.777881	0.79949	0.658073	0.846261	0.897213
LOC102656283	2.70589	2.20701	2.59923	2.65664	2.61066	2.43167
MT-LOC409103	1.26174	1.24789	1.45272	1.56329	1.22397	1.41137
LOC725105	0.798416	0.736693	0.964789	1.10331	0.618486	0.809305
LOC725150	0.903278	0.850351	0.955864	0.906084	0.643621	0.589865
LOC410061	1.49399	1.50992	1.32386	1.44529	1.71257	1.53285
LOC725237	0.156389	0.159636	0.167964	0.122546	0.330519	0.188503
LOC725279	0.313102	0.195794	0.256552	0.234314	0.22548	0.276281
LOC413759	0.223463	0.272685	0.30384	0.288746	0.235462	0.266249
LOC406118	0.264751	0.255973	0.242526	0.259609	0.303434	0.328559
LOC408592	0.0153795	0.0254864	0.0222719	0.0156335	0.0134689	0.0116177
LOC410726	0.755996	0.783908	0.957643	0.996801	0.997662	1.22072
LOC725494	1.26582	1.42117	1.45735	1.30787	1.66018	1.48072
LOC408594	6.7142	6.46868	5.51797	5.71495	3.86927	4.16295
MT-LOC410727	0.443676	0.402401	0.440121	0.380621	0.451154	0.55235
LOC725649	0.167734	0.136053	0.159931	0.108405	0.311423	0.193969
LOC408595	0.995502	1.0733	0.832484	1.0857	1.05104	1.19433
LOC107966049	0.00109488	0.00253399	0.00359698	0.00332475	0.00660084	0.0125336
LOC100578300	0.00213708	0.00169775	0.00489396	0.00507785	0.00268159	0
LOC410728	0.0021725	0.0032318	0.00121077	0.00544289	0.00611902	0
LOC413024	1.30476	1.17767	1.5423	1.45957	1.06378	1.12809
LOC725817	0.133039	0.124395	0.155857	0.134555	0.091347	0.105282
LOC107964507	0.136152	0.206123	0.144532	0.153001	0.0822726	0.158801
LOC413025	0.443765	0.420499	0.355324	0.387688	0.686978	0.423395
LOC102656318	0.00943761	0.00982559	0.00848841	0.00943421	0.00857339	0.00415751
LOC107964511	0.0360198	0.0391831	0.0423949	0.0165086	0.0385738	0.0564551
LOC100578631	1.05941	0.977657	1.13588	1.27048	0.815649	1.25243
LOC552140	0.342342	0.398981	0.380646	0.352461	0.322469	0.364073
LOC107964502	0.0222078	0.0303661	0.0489455	0.0356705	0.0447992	0.0536715
LOC552118	0.144556	0.183765	0.204565	0.147625	0.175216	0.252467
LOC725848	0.059783	0.0511865	0.0714165	0.0573195	0.0849224	0.0602644
LOC552094	1.92448	1.8772	1.69037	1.68436	2.95224	2.37722
LOC726014	1.24337	1.14831	1.25957	1.37629	1.31944	1.16941
LOC552067	0.141807	0.209306	0.279505	0.261811	0.312427	0.203689
LOC552039	0.270941	0.268385	0.211017	0.203793	0.166646	0.160617
LOC726060	5.27872	5.6496	4.4067	5.09246	4.22414	4.23345
LOC410725	0.151355	0.209531	0.188204	0.218815	0.145091	0.14464
LOC410724	0.0185586	0.0349968	0.00917408	0.00749464	0.0141549	0.00875275
LOC100578016	0.109678	0.0751121	0.0574689	0.0776469	0.162363	0.130846
LOC100578057	0.0198268	0.00470328	0.0255716	0.0135788	0.0816278	0.0723964
LOC100578133	0.00774173	0.00923788	0.00128868	0.0126153	0.0266169	0.0189462
LOC100578184	0	0	0	0.00207484	0.00798261	0.0119243
LOC107965530	0.0019705	0	0	0	0	0.00618708
LOC100577891	0	0	0	0	0.00120098	0
LOC550948	0.451923	0.5164	0.456552	0.367252	0.29593	0.365819
LOC408591	1.2977	1.30276	1.26432	1.3467	1.03124	1.02337
LOC408590	1.26085	1.18916	1.22451	1.36587	0.942995	1.1175
LOC409733	0.447133	0.429507	0.457688	0.539934	0.485125	0.439913
LOC100577336	0.205816	0.188784	0.210449	0.18352	0.14721	0.117762
LOC100577296	0.0271383	0.0216499	0.013767	0.0151286	0.00694512	0.0101888
LOC409734	0.163619	0.17875	0.209926	0.145581	0.172865	0.182242
LOC100577140	0.162393	0.152857	0.132533	0.15199	0.127556	0.164942
LOC552374	0.342625	0.250486	0.357609	0.372325	0.630204	0.882916
LOC102656816	0.0159003	0.0197644	0.0149644	0.0140023	0.204735	0.125467
LOC102653642	0	0.00392785	0	0	0.00704199	0
LOC102653612	0.00234764	0	0.00348315	0	0.00124771	0.00753113
LOC113219066	0.0107563	0.00318081	0.0245007	0.00859675	0.12761	0.0654461
LOC102656752	0	0	0	0	0	0
LOC412613	0.372551	0.408116	0.328964	0.305704	0.472884	0.466154
LOC409546	0.496814	0.604584	0.71761	0.657087	0.546537	0.407381
LOC102656558	0.0282456	0.0344314	0.0550605	0.0318918	0.0551962	0.0340486
LOC551415	0.576586	0.627658	0.470478	0.482333	0.408838	0.478647
LOC551354	0.140492	0.0993819	0.0746284	0.130734	0.0473356	0.0629982
LOC411965	0.155519	0.164943	0.166493	0.152767	0.142402	0.208069
LOC726223	0.267829	0.306249	0.253794	0.297004	0.197701	0.199245
LOC551573	0.400979	0.339353	0.363533	0.47555	0.525009	0.419147
LOC551612	1.05581	0.966512	1.03364	0.957602	1.01522	1.06688
LOC725882	0.0106309	0.0354111	0.0395835	0.0260436	0.00526927	0.0123621
LOC551636	1.13552	1.21082	1.41743	1.36591	1.13846	1.27062
LOC102655714	0.032537	0.0229562	0.0426345	0.047757	0.0746434	0.0554927
LOC551670	0.0210675	0.0290371	0.0387933	0.0364134	0.0778212	0.100726
LOC725225	0.00889053	0.0126068	0.0424242	0.0247332	0.0369935	0.0288975
LOC409218	3.20366	2.49421	2.83983	2.94707	1.44665	1.58663
LOC100576131	0.232133	0.215993	0.266646	0.251442	0.241137	0.241443
LOC412112	0.196702	0.183079	0.470008	0.314181	0.659893	0.563782
MT-LOC100579052	0.0181304	0.00960901	0.0156321	0.0254833	0.0415796	0.0432766
LOC724620	1.93106	1.75875	1.73961	1.93415	2.07638	2.00224
LOC551107	6.54934	6.5795	5.05104	5.19459	5.51528	6.69521
LOC726944	0.00842785	0.00716028	0.0175475	0.00341611	0.0218131	0.00508838
LOC411997	0.0398551	0.062773	0.00999172	0.0290682	0.0279618	0.0075472
LOC552371	0.0900676	0.138928	0.046894	0.031452	0.0110805	0.00846018
LOC726918	1.27716	1.1844	1.56519	1.41256	1.52973	1.75899
LOC412748	0.562284	0.605207	0.835706	0.961728	0.943075	0.90132
LOC409079	0.197907	0.257956	0.209832	0.241025	0.214085	0.249495
LOC727390	0.234968	0.248731	0.226884	0.229672	0.251611	0.255489
LOC412495	0.387408	0.393036	0.420774	0.432996	0.396498	0.46983
LOC550977	0.621642	0.460617	0.672644	0.571806	1.1018	0.947464
LOC727396	0.964506	1.00391	0.99889	1.04125	0.72125	0.771502
LOC102654495	0.00992704	0.0145633	0.00349782	0.00286018	0.0141352	0.00406941
LOC100578820	0.251649	0.229915	0.219032	0.273323	0.215302	0.21059
LOC412721	0.209861	0.218538	0.198028	0.188577	0.435351	0.394537
LOC724633	0.234752	0.237668	0.256185	0.326902	0.257192	0.24966
LOC724678	0.426895	0.394311	0.514609	0.43719	0.758316	0.73148
LOC552473	1.28022	1.44178	1.27369	1.56814	0.973922	1.21907
MT-LOC726264	0.265021	0.20152	0.230454	0.22237	0.137091	0.211354
LOC552497	0.445737	0.352862	0.50843	0.431517	0.489788	0.35111
MT-LOC551976	2.26443	1.93149	2.00989	2.1401	1.63642	2.15335
LOC551785	0.15182	0.113022	0.188994	0.172739	0.144571	0.129903
LOC412636	0.0973942	0.0898407	0.110365	0.0907821	0.0709954	0.082695
LOC100578966	0.0387558	0.0311383	0.0426612	0.0172426	0.0625718	0.0551415
LOC100578479	0.952256	0.771494	0.800471	0.831972	0.775014	0.832665
LOC726667	0.248988	0.26643	0.247901	0.20162	0.23442	0.223156
LOC409351	0.844134	0.867026	0.989214	0.948151	0.803708	1.02326
LOC726694	0.318243	0.298125	0.34257	0.352101	0.348162	0.360414
LOC100577197	0.0069774	0.0105988	0.010215	0.0106273	0.00851257	0.0132822
LOC726722	0.0716339	0.106695	0.0354928	0.0694268	0.095572	0.15618
LOC409860	2.166	1.80106	2.27159	2.11789	1.36525	1.5844
LOC726743	0.0191305	0.0107674	0.0168997	0.020196	0.0151509	0.0260454
LOC113219232	0.00116853	0	0.0019235	0.00206475	0.00212344	0.00760522
MT-LOC726779	0.175744	0.197212	0.215118	0.186544	0.152649	0.175405
LOC113219248	0	0	0	0	0	0.00106518
LOC113219247	0.000670357	0	0	0	0	0
LOC409859	0.720564	0.572275	0.700976	0.712084	0.926402	0.961742
LOC411555	1.28699	1.06354	0.98038	1.25168	0.795374	1.12075
LOC107965313	0.190836	0.218081	0.155502	0.210719	0.132617	0.0826846
LOC409100	0.959475	1.1067	1.15196	1.00281	0.879775	0.774453
LOC726824	0.922695	0.786806	1.43061	1.28734	1.26682	1.47474
LOC551406	0.250365	0.283476	0.283019	0.282762	0.169021	0.263096
LOC412224	0.751773	0.829237	0.742511	0.822447	0.847062	0.74967
LOC409646	0.00550112	0.00548162	0.0115567	0.0131425	0.0319891	0.017328
LOC411526	0.329095	0.287416	0.345309	0.388195	0.397649	0.390707
LOC409093	2.23274	1.91713	2.01284	2.01205	1.0673	1.34462
LOC113219225	0.0162021	0.0238185	0.0126669	0.0172001	0.029632	0.013689
LOC100577425	0.057156	0.0276811	0.0337484	0.0493207	0.0621266	0.0667558
LOC409481	1.9993	1.90998	1.89787	1.84058	1.66123	1.73279
LOC100578657	0.0684872	0.0460698	0.145599	0.092657	0.101096	0.0954151
LOC102655567	0.0152754	0.00478025	0.016028	0.0148751	0.0302397	0.0189183
LOC410035	2.79005	2.55113	3.03057	3.26532	3.53097	3.61459
LOC102655515	0.0505294	0.0463525	0.00926498	0.00914656	0.106142	0.0457259
LOC102655275	0.0224973	0.0206208	0.0152923	0.0229592	0.0460682	0.0703699
LOC107964488	1.45812	1.30466	3.2751	2.0129	1.90601	2.03688
MT-LOC413678	0.0017415	0	0.0045103	0	0.00275131	0.00762749
LOC413677	0.64254	0.678198	0.726163	0.613138	0.938021	0.829772
LOC102655933	0.00607586	0.0152798	0.00580668	0.00722392	0.00515041	0
LOC551679	0.75326	0.802348	0.64256	0.803577	0.641889	0.635662
LOC409401	1.25769	1.20974	1.2232	1.20183	0.68787	0.795156
LOC551705	0.556176	0.581505	0.526579	0.604241	0.484284	0.545183
LOC100577499	0.0676823	0.045875	0.0443264	0.0328162	0.0923302	0.0953408
LOC409571	0.112954	0.124422	0.127609	0.122623	0.0988027	0.123173
MT-LOC724719	0.763495	0.742327	0.651311	0.665944	0.468448	0.573495
LOC107966040	0.225423	0.233629	0.222548	0.2727	0.108749	0.263862
LOC100576106	0.0377452	0.0181195	0.0226903	0.0270179	0.0333001	0.0430895
LOC552440	0.352111	0.389404	0.357623	0.273696	0.20318	0.301367
LOC726972	1.87932	1.68338	1.31236	1.44931	2.28128	1.91889
LOC107965622	0.0858282	0.114716	0.0708977	0.055461	0.0409202	0.0661287
LOC551730	0.230947	0.217937	0.218426	0.23529	0.392335	0.402875
LOC724235	0.0740466	0.0930827	0.0621788	0.167177	0.237104	0.234612
LOC414004	0.867929	1.00445	0.819358	0.821983	1.07077	0.926996
LOC724330	0.231775	0.16098	0.189254	0.202285	0.167659	0.263431
LOC724495	0.0727186	0.0791711	0.112699	0.079705	0.0809712	0.0945707
LOC409109	0.673266	0.699561	0.949006	1.26208	0.305519	0.719944
LOC409096	0.083648	0.106303	0.145524	0.125586	0.103549	0.15357
LOC107965607	0	0	0	0	0.000974312	0
LOC100578708	0.0316064	0.0498962	0.0345569	0.0479278	0.0464933	0.0289527
LOC724635	0.104957	0.127584	0.0794072	0.0793499	0.0517838	0.0805093
LOC724680	0.0718477	0.0588098	0.0609041	0.0525983	0.0800564	0.0776069
LOC113219319	0.00214571	0.00640128	0.0058432	0.00768322	0.0110167	0.0127999
LOC551031	8.71827	9.72264	8.29639	9.03511	6.47735	6.7472
LOC409718	0.465771	0.397202	0.511501	0.531013	0.508705	0.419421
LOC724625	1.44844	1.3818	1.76427	1.44153	1.22548	1.72697
LOC413000	0.0133968	0.0265747	0.0204989	0.0420229	0.0313036	0.00969492
LOC102655469	0.00723362	0.00637508	0.00544203	0.00515214	0.0304032	0.0278154
LOC102655422	0	0.00309208	0.0018129	0.00320455	0.000674349	0.00478318
LOC113219320	0.0365648	0.0575953	0.0333648	0.0706229	0.0350871	0.047933
LOC552040	0.223259	0.17962	0.164516	0.260193	0.183501	0.138046
LOC113218781	0.102861	0.123266	0.114409	0.0894611	0.143917	0.209688
LOC409717	2.10998	1.89534	1.70138	1.86355	2.17707	2.14347
LOC552095	0.430273	0.46368	0.286765	0.346849	0.289762	0.414499
LOC409258	0.52499	0.573017	0.509235	0.473883	0.488441	0.517658
LOC409259	0.709315	0.695054	0.55147	0.692497	0.541437	0.701133
LOC552166	2.54441	2.83175	3.25289	3.15543	3.50186	3.52588
LOC410723	1.55583	1.23359	1.42321	1.95345	0.760407	0.931941
LOC102656191	0.0077658	0.0218968	0.0280046	0.060716	0.00896224	0.0316365
LOC725190	1.79517	1.99003	2.29603	2.07618	1.71753	1.70463
LOC113218910	0.00587585	0.0167732	0.00979836	0.00441529	0.0110046	0.00732494
LOC113218632	5.58974	6.48219	5.66475	5.19044	5.72653	5.43293
LOC552229	0.00354844	0.00317551	0.00673725	0.00198166	0.0212992	0
LOC107965163	0.0116399	0.00563926	0.00477508	0.00650501	0.00819146	0
LOC100576446	0.000591995	0.00337328	0.011464	0.00338644	0.0114141	0.0278735
LOC102656359	0.0660589	0.0640638	0.0400015	0.0538803	0.0731119	0.046028
LOC102656491	0.672689	0.712016	0.851901	0.647436	0.964992	1.13219
LOC726920	0.0146865	0.0162583	0.0128528	0	0.00782083	0.01247
LOC102656611	0.000940264	0	0.00101077	0	0.00614331	0.00236484
LOC102656640	0	0.00164049	0.00188973	0.00141579	0	0
LOC102656669	0	0	0	0	0.000967265	0
LOC113219275	0	0	0	0	0	0
LOC102656732	0	0	0	0	0.00214215	0.014705
LOC100576505	0.0127477	0.00439802	0.0068341	0.00392254	0.00717161	0.00641591
LOC100577918	0.0133708	0.00950391	0.00292211	0.01175	0.0403113	0.0283051
LOC100576730	0.00229885	0.012063	0.00765202	0.0161298	0.00476129	0.0123375
LOC107965347	0.00501983	0	0.002129	0	0.0168448	0.0134219
LOC413240	0.0821522	0.0972697	0.100382	0.135065	0.0748378	0.0734362
LOC413239	0.638859	0.664614	0.604752	0.604714	0.462123	0.495358
LOC409739	0.220535	0.250126	0.347121	0.26751	0.395543	0.382195
LOC102653708	0.00148104	0	0	0.00570938	0.000288778	0.00292599
LOC100576586	1.66943	1.56558	1.41789	1.80485	1.12664	1.20503
LOC410718	0.926006	0.815371	0.706403	0.901559	0.653133	0.573834
LOC102654418	0.0106615	0	0.00370842	0.00832728	0.00455376	0.0013838
LOC113219423	0	0	0	0	0	0
LOC102654265	0.125691	0.0804736	0.0680667	0.0869442	0.0368495	0.0369687
LOC113219258	0.0527514	0.0393986	0.0660979	0.101858	0.0138255	0.0240361
LOC102653997	0.00467533	0.00221798	0.00107128	0.00607443	0	0
LOC107964845	0.194601	0.132491	0.102624	0.153475	0.0630636	0.0830875
LOC410719	0.169574	0.14063	0.180744	0.167804	0.172537	0.203625
LOC725489	0	0.00779243	0.00626159	0.00268608	0.0134436	0.0137202
LOC725818	0.0022287	0	0.0139071	0	0.00327158	0.00412279
LOC102654797	0	0.00513822	0.00249414	0.00273509	0	0
LOC100578389	0	0.00344559	0.00459124	0.00721579	0.0033358	0
LOC107963975	0	0	0	0	0	0
LOC102654405	0	0	0	0	0	0
LOC727522	0	0	0	0	0	0
LOC725885	3.14359	2.8796	3.88284	3.62099	3.60281	3.08559
LOC102654266	0.00497227	0.00292062	0.00125795	0.00157407	0.00378284	0.00655418
LOC102654367	0	0.00933644	0	0	0.00168574	0
LOC113219308	0.0493444	0.0306345	0.036869	0.0315227	0.0256105	0.0151224
LOC100577905	4.06717	3.54356	4.71612	4.86567	2.50641	2.76401
LOC724279	0.485295	0.54635	0.56335	0.507079	0.467559	0.457394
LOC724326	0.158458	0.160787	0.155208	0.185171	0.0872989	0.0990485
LOC412316	0.00203471	0.00305346	0.00530551	0.00563423	0.00235326	0
LOC411976	0.0396269	0.0462562	0.0359175	0.0334649	0.0225545	0.0195054
LOC726238	14.2392	12.0519	11.0314	10.3303	11.9633	11.661
LOC411781	0.0411077	0.0413386	0.0525373	0.036953	0.059937	0.0670611
GeneID-724534	0.453632	0.469731	0.643861	0.577779	0.458502	0.495114
LOC409298	0.64196	0.681348	0.463918	0.566367	0.490262	0.560505
LOC100577753	0.389531	0.235852	0.387192	0.383549	0.143511	0.141746
LOC411983	0.0361092	0.0373903	0.0561147	0.0446223	0.0430033	0.0466036
LOC411715	0.891349	0.806534	1.02481	0.948334	0.743697	0.718716
LOC100577872	0.274707	0.247467	0.262823	0.256811	0.377564	0.296007
LOC107964025	3.68603	3.10328	3.7553	3.51053	2.5511	2.84565
GeneID-411626	0.880186	0.821158	0.71671	0.749861	0.867925	0.870257
LOC552719	0.583769	0.497463	0.384886	0.432186	0.234468	0.325422
MT-LOC725527	0.0273972	0.0283709	0.0386689	0.0524948	0.0462154	0.0278166
LOC413631	0.0783576	0.121599	0.115148	0.144157	0.121946	0.118137
LOC107966041	1.06681	0.875568	0.85854	1.05347	1.03337	1.06422
LOC409138	10.9503	9.29628	8.07904	8.68654	7.92807	8.84466
LOC412436	0.598902	0.550791	0.712153	0.707872	0.604671	0.588677
LOC100576414	0	0.00514345	0.00428867	0.00634292	0.00317805	0.00579868
LOC411910	0.00468768	0.00954679	0.0110712	0.0157071	0.0156123	0.0156392
LOC102654175	0.000463924	0	0.000776135	0.00359894	0.0123678	0.0126278
LOC724636	0.0211006	0.0531066	0.0224011	0.023101	0.0374972	0.0178119
LOC409238	2.11721	2.00406	4.28029	3.09999	2.8525	2.39074
LOC411850	1.21723	1.30765	1.56598	1.40159	1.80688	1.85078
LOC100576230	0.0273025	0.0176909	0.0125482	0.0137581	0.0149001	0.00756331
LOC412191	1.45726	1.33445	1.37959	1.40514	1.4343	1.32229
LOC100578952	0.138668	0.146326	0.0938274	0.0963321	0.153042	0.139535
LOC724411	0.255376	0.36717	0.216699	0.209315	0.306491	0.290028
LOC551703	0.0842087	0.136354	0.118247	0.140801	0.0483008	0.0783559
MT-LOC551676	0.936725	0.883773	0.771929	0.813309	0.591931	0.695506
LOC102656429	0.0376596	0.0235228	0.0119717	0.0296619	0.0144987	0.00102759
GeneID-551643	2.47863	5.03935	2.47664	2.40209	2.20082	1.13629
LOC726405	0.286974	0.286214	0.316519	0.325894	0.545514	0.425019
LOC726368	0.244118	0.246613	0.219981	0.232733	0.286617	0.252922
LOC409579	1.24961	0.937705	0.969145	0.920436	1.35184	1.38746
LOC726320	0.0340659	0.0314993	0.0485708	0.0464748	0.061596	0.0928737
LOC100578782	3.06797	3.11926	2.83391	2.45941	2.21828	3.50187
LOC100578721	0.37712	0.313736	0.419031	0.366831	0.276359	0.347233
LOC552091	0.696296	0.550433	0.762626	0.865283	0.48823	0.557053
LOC552065	0.188629	0.227717	0.170529	0.210232	0.110639	0.12788
LOC726220	0.106986	0.140234	0.117346	0.07797	0.0498481	0.0611837
LOC552036	1.12166	1.18308	1.18608	1.42488	0.982773	1.10386
LOC113218798	0.168628	0.100235	0.194045	0.110233	0.164222	0.147279
LOC724681	0.242314	0.24649	0.243556	0.182295	0.218339	0.229109
LOC410717	4.31487	3.86275	3.3759	3.64605	3.32642	3.71601
LOC113218805	0.223241	0.191122	0.40733	0.479114	0.264682	0.184208
LOC408589	2.04907	2.0972	2.39772	2.26869	2.7618	2.94646
LOC724761	2.01916	1.86463	1.63244	1.68277	2.16697	2.07187
LOC724796	0.0057334	0	0	0	0.00426111	0
LOC724618	0.944005	0.828738	0.832063	0.89661	1.27847	0.892543
LOC113219402	0.00220251	0.0122171	0.00627541	0.019037	0.00638331	0.0103596
LOC411474	0.641653	0.546701	0.661893	0.671532	0.851037	0.670702
LOC409075	0.617692	0.535043	0.662408	0.548849	0.653594	0.636128
MT-LOC411473	0.189251	0.238261	0.166741	0.169843	0.22772	0.169012
LOC409074	1.34494	1.26937	1.3763	1.36568	0.93926	1.12503
LOC725421	0.0460174	0.0883792	0.0904655	0.0792674	0.13038	0.194095
LOC411472	0.365493	0.336691	0.296384	0.350968	0.262757	0.292659
LOC725068	6.50749	7.79469	6.65665	6.72749	5.25687	5.68188
LOC412081	0.150027	0.161836	0.250745	0.229626	0.190582	0.215685
MT-LOC726218	0.178352	0.22145	0.19151	0.234003	0.121365	0.116768
LOC413374	0.727594	0.719562	0.694733	0.821074	0.628001	0.69483
LOC726172	0.584159	0.568069	0.478221	0.613482	0.456709	0.604081
LOC412918	4.08978	3.13189	4.01395	3.93934	3.81791	3.62985
LOC726113	0.235967	0.144727	0.153419	0.183743	0.170495	0.213308
LOC411995	1.00223	0.935388	0.894311	0.99211	0.83813	0.890237
LOC411996	1.76022	1.63754	1.76636	1.8726	2.54784	2.06193
LOC552186	0.0827866	0.0840789	0.0940124	0.0906955	0.177766	0.176928
LOC100578370	0.639113	0.549066	0.58761	0.630741	0.607866	0.697895
LOC725028	0.240847	0.253475	0.294114	0.25724	0.18164	0.212189
LOC409832	1.14305	1.08962	1.06425	0.919552	1.04224	1.06559
MT-LOC413228	0.598062	0.636666	0.510214	0.51759	0.376275	0.458619
LOC409911	2.52307	2.18773	2.51665	3.4601	1.80609	1.75308
LOC409910	3.1667	3.70909	2.99918	3.01934	1.91124	2.4735
LOC409909	0.572814	0.54798	0.556524	0.624898	0.374109	0.491238
LOC100577521	0.0041536	0.00353332	0	0	0.0329241	0.0150924
LOC411704	0.0473088	0.0368778	0.0465728	0.0655064	0.0279573	0.0408829
LOC411705	1.19595	1.13346	1.24339	1.25906	1.08512	1.22712
LOC552264	0.381228	0.326282	0.366019	0.41599	0.323531	0.330989
LOC100578901	0.120464	0.158671	0.287739	0.224532	0.182538	0.254229
LOC102655679	0.718996	0.800657	0.625965	0.623374	0.541228	0.567027
LOC552243	4.21958	3.96163	4.28331	4.40528	3.79247	3.78029
LOC552221	2.63586	2.43299	2.28465	2.66915	2.12348	2.15631
LOC725819	0.58908	0.503348	0.564892	0.584536	0.528631	0.553815
LOC409193	1.40482	1.47298	1.39069	1.37227	1.02632	0.956522
LOC113219399	0.00296546	0.0133611	0.00438523	0.00824915	0.00821199	0
LOC725946	0.446387	0.425824	0.51106	0.424801	0.35625	0.39739
LOC413650	1.2935	1.08188	1.36051	1.368	1.08888	1.13244
LOC413649	0.112654	0.127066	0.121402	0.120342	0.144814	0.134752
LOC410009	0.00405535	0.0111031	0.00654853	0.00578023	0.01194	0.00518954
LOC100576231	0	0	0	0	0.00144758	0
LOC113219408	0.00140827	0	0	0	0	0
LOC552032	0.370676	0.321874	0.275152	0.295836	0.188999	0.212095
LOC409282	8.83999	7.18696	7.52208	8.50576	2.40456	3.24902
LOC551978	1.42968	1.22736	1.04373	1.2479	0.913405	1.03813
LOC107964283	1.02644	0.943813	1.72034	1.02744	1.25323	1.8376
LOC412117	0.301546	0.29896	0.348786	0.333387	0.702876	0.579208
MT-LOC726115	0.0933427	0.0986506	0.1152	0.103295	0.0538532	0.0919792
LOC412197	1.13912	1.06489	1.57546	1.49264	2.00047	2.03831
LOC412196	0.0192861	0.00558397	0.0370318	0.049677	0.0247029	0.0642838
LOC100578255	0.233766	0.213305	0.261066	0.281091	0.314526	0.234982
LOC726325	0.999815	1.00509	1.08958	1.21436	1.30066	1.3598
LOC726348	0.908426	0.933876	0.787734	0.91328	0.373712	0.4197
LOC411982	0.293361	0.341869	0.341342	0.346149	0.216017	0.340848
GeneID-494523	1.9009	2.1263	1.6976	1.67052	2.25441	2.73997
LOC409261	0.096386	0.109449	0.136323	0.104797	0.0739254	0.0997431
MT-LOC726369	0.372416	0.386588	0.47699	0.419604	0.401143	0.579725
LOC551699	0.230123	0.27328	0.257313	0.237994	0.268469	0.331089
LOC100577833	3.08999	2.28066	1.40723	1.58882	2.32225	1.70196
LOC726447	0.410414	0.357843	0.337074	0.337234	0.630563	0.444794
LOC726468	0.200646	0.215205	0.46514	0.315092	0.280648	0.192333
LOC406132	0.307961	0.290243	0.426402	0.531783	0.245755	0.325496
LOC100578881	0.0384757	0.022623	0.07411	0.052301	0.0355007	0.0300011
LOC726487	0.000884246	0.00338887	0.00205631	0.00187867	0.00632646	0
LOC102655073	0.0145997	0.00647277	0.068077	0.0417626	0.0416871	0.020801
LOC726542	0.639894	0.576827	0.74052	0.676276	0.551451	0.455856
LOC551671	0.192624	0.129317	0.11739	0.142527	0.107441	0.127281
LOC551109	0.291762	0.17961	0.253868	0.227249	0.193406	0.346211
LOC551156	0.511766	0.449733	0.430862	0.485617	0.336664	0.507368
LOC551205	0.578698	0.659499	0.67789	0.719705	0.539833	0.578632
LOC724281	0.000940264	0	0.00264624	0	0	0.00305074
LOC100576257	0	0	0	0	0	0
LOC100577942	0	0	0.00173384	0.00596634	0.00119966	0
LOC724373	0	0	0	0	0	0
LOC724412	0.0263211	0.0429398	0.0197358	0.0146821	0.031765	0.0320522
LOC724539	0.00830106	0.00830238	0.0109125	0.00770947	0.0187584	0.0246323
GeneID-724456	0.0243228	0.0283665	0.0222571	0.0183899	0.0276372	0.0411935
LOC102655896	1.83138	1.73448	1.4125	1.3788	2.00916	1.91361
LOC724587	1.21749	1.11392	1.30493	1.38944	0.732213	0.804268
LOC410710	3.96598	4.56167	4.43273	4.12081	5.49743	4.68449
LOC413670	0.0260808	0.0737736	0.048914	0.0669206	0.0445568	0.0388538
LOC724762	0.0390671	0.122322	0.0506613	0.0785815	0.0418588	0.0339249
LOC413672	0.607487	0.600422	0.650822	0.746452	0.354408	0.468888
LOC100576435	0.206315	0.25901	0.20241	0.170168	0.14373	0.0720915
LOC413674	0.466672	0.52613	0.298913	0.301056	0.309336	0.421059
LOC410021	0.611041	0.758903	0.550712	0.462517	0.936443	0.824947
LOC413675	0.131585	0.169076	0.125171	0.122283	0.158691	0.142899
MT-LOC410022	2.59311	3.34935	2.88285	3.17108	2.09757	2.44733
LOC412626	0.183109	0.158133	0.140471	0.151132	0.106583	0.139271
MT-LOC551843	1.59407	1.57592	1.6048	1.94854	1.68195	2.01048
LOC409690	1.86003	2.15025	2.71299	2.07106	3.23214	2.60755
LOC412949	0.274667	0.273875	0.226216	0.324108	0.502905	0.541653
GeneID-406110	6.34677	5.86525	4.92575	4.75812	5.75821	5.80038
GeneID-100049572	11.6662	11.2253	11.5618	11.614	10.8302	13.1919
LOC412948	0.680259	1.21221	0.318698	0.448409	0.225348	0.251348
LOC409689	0.27473	0.212993	0.312821	0.265323	0.243021	0.341822
LOC725230	0.934422	0.952515	1.98455	1.67445	0.80277	0.912176
LOC725272	0.116389	0.106386	0.235373	0.153042	0.24388	0.0951645
LOC725308	0.367133	0.308289	0.608147	0.570208	1.02005	0.401694
LOC725344	0.150054	0.136712	0.267304	0.290019	0.414553	0.26387
LOC725238	2.51958	1.90696	1.70923	2.17131	3.36095	1.87287
LOC725414	0.166563	0.171834	0.258888	0.198506	0.135647	0.0782831
LOC725450	0.258554	0.237668	0.463115	0.496108	0.534195	0.288193
LOC100577019	7.23125	7.20968	7.32218	7.43559	5.85317	6.78232
LOC408587	0.03385	0.0556302	0.0447073	0.0352979	0.0478832	0.0716218
LOC113218581	0.459482	0.381809	0.355346	0.322151	0.27406	0.284014
LOC408586	2.62369	2.39275	2.35654	2.78753	2.42421	2.65397
LOC408585	0.164137	0.156629	0.126962	0.144958	0.0944673	0.099142
LOC725495	0.0107626	0.0107623	0.00689836	0.00913937	0.110031	0.0962611
LOC550899	7.85473	7.86612	8.45281	8.58435	9.71723	10.8908
LOC100577273	0.364743	0.340019	0.410048	0.347535	0.196397	0.291479
LOC102654970	1.20201	1.3112	1.05443	1.06092	1.0646	1.03
LOC100577239	0.061682	0.0548195	0.081569	0.1039	0.0667737	0.0802463
LOC410706	2.90661	2.93467	2.17543	2.03244	4.07332	3.53765
LOC113219123	0	0	0	0	0.00391653	0
LOC413562	0.682241	0.751378	0.648816	0.467081	0.805494	0.690474
LOC551206	0.0459242	0.0590512	0.0737804	0.0461544	0.089428	0.0600023
LOC724237	0.0339618	0.0696492	0.0683642	0.0633205	0.0347153	0.0109669
LOC100576338	0.01352	0.0213146	0.0186631	0.0265274	0.0181549	0.0152204
LOC413560	0.0189958	0.00817656	0.0197242	0.0128294	0.088508	0.0294058
LOC409970	0.21787	0.251923	0.239889	0.274271	0.191385	0.12006
LOC724374	0.0306476	0.0208832	0.0725319	0.102198	0.0266525	0.0207857
LOC113218522	0.00247819	0	0.00137356	0.00408315	0.00145732	0.00363759
LOC413558	0.742007	0.674217	0.892968	0.765007	1.3818	0.966313
LOC107964890	0.212475	0.0826926	0.123619	0.177891	0.0837776	0.0769797
LOC102653680	0.202315	0.209084	0.277802	0.328476	0.177272	0.155105
LOC113219125	0.0159608	0.0136983	0.0479681	0.0257785	0.0263777	0.0186573
LOC409706	2.39596	2.49607	2.41066	2.31649	2.14704	2.323
LOC551529	0.524813	0.408081	0.443419	0.320003	0.247533	0.188041
LOC551558	0.639436	0.552181	0.610077	0.574439	0.747575	0.754377
LOC102654380	0	0.00282289	0	0	0.000980411	0.00306401
LOC551621	0.0100544	0.0153195	0.00759766	0.00115014	0.0147005	0.0264604
LOC724763	0.0132343	0.0186857	0.0268079	0.0304611	0.0246258	0.0263805
LOC409704	1.76195	1.50198	1.45161	1.67282	1.60732	1.6701
LOC113218643	0.0057104	0.00853936	0.00637351	0.0107205	0.00290289	0.0105477
LOC113218641	0.193079	0.1626	0.157277	0.21685	0.132843	0.162838
LOC102654698	0.0140818	0.00407841	0.00336171	0.00278131	0.0168289	0.0189571
LOC724835	0.353399	0.305665	0.287403	0.301539	0.476675	0.386704
LOC724903	0.304144	0.312091	0.34316	0.303116	0.137162	0.135209
LOC408583	1.84272	1.61755	1.55571	1.89314	1.26372	1.10014
LOC102654916	0.00729056	0.00811126	0.00200814	0.00242764	0.00348742	0
LOC724991	2.69909	2.5882	2.2871	2.27918	2.28418	2.37289
LOC410705	0.00106525	0	0	0	0.000827416	0
LOC725078	0	0	0	0	0.00149508	0
LOC100577365	0.000609278	0.00545258	0.00848369	0.005137	0.00787985	0.0023136
LOC725151	0	0	0	0	0	0
LOC113219411	0	0	0	0	0	0
LOC551157	0.744085	0.839296	0.874517	0.777547	0.734912	0.846864
LOC410702	0.741556	0.715976	0.812014	0.763297	0.809387	0.82127
MT-LOC725281	0.00271023	0	0.00448292	0.0102018	0.00663818	0.00758853
LOC725320	0.863406	0.831276	0.656415	0.843673	0.947336	0.864752
LOC107963961	0.126907	0.0724081	0.102881	0.0811137	0.0400364	0.0382048
LOC107966047	0.00264962	0	0	0	0.00241731	0.00174177
LOC725386	0	0	0.000974879	0.00123365	0.000774905	0
LOC100577260	0.00712161	0.0124973	0.00609431	0	0.0163645	0.00705148
LOC725457	0	0	0	0	0	0
LOC100577522	0.121239	0.199718	0.149876	0.103073	0.162225	0.0902917
LOC551356	42.232	44.7313	48.7405	44.9082	31.4611	31.427
LOC102655530	0.0998936	0.127719	0.162699	0.131744	0.179511	0.184285
LOC551280	0.154175	0.228969	0.13759	0.130917	0.0616585	0.0226592
LOC724904	0.0103012	0.00269443	0.00693296	0.00446706	0.00594034	0.00198513
LOC100578281	0.668674	0.681902	0.599168	0.637751	0.714373	0.663693
LOC413018	0.743516	0.721947	0.775719	0.817021	0.462572	0.502565
LOC551111	0.188762	0.243353	0.332277	0.279595	0.540106	0.385922
LOC551069	0.601283	0.696141	0.822182	0.716379	0.815011	0.639267
LOC413099	0.490969	0.408137	0.505181	0.435952	0.745023	0.703444
LOC550996	0.839509	0.764743	0.589488	0.709288	0.396495	0.69252
LOC414039	0.176546	0.171685	0.2428	0.19918	0.137969	0.168214
LOC113219413	0	0	0	0	0	0
LOC113218758	0.00153591	0	0	0	0	0.0025701
LOC724496	0.143996	0.13707	0.105563	0.109692	0.0922143	0.117266
LOC724540	0.0848129	0.147095	0.132292	0.0979137	0.0680142	0.0861236
LOC113218757	0.000933069	0.00360821	0.00500386	0.00203385	0.00459382	0
LOC725348	0.395856	0.398069	0.381697	0.409589	0.254152	0.267518
LOC725387	0.654096	0.429016	0.583913	0.729861	0.336335	0.300718
LOC725458	0.13717	0.152035	0.182672	0.177573	0.0567385	0.0429522
LOC410696	1.90767	1.74757	1.7703	2.15782	0.93894	0.817474
LOC408579	0.192355	0.175176	0.179044	0.173486	0.0979893	0.0576452
LOC408578	0.105889	0.128524	0.148948	0.101592	0.0828091	0.148161
LOC408577	6.31153	5.69003	6.42901	7.14867	4.81415	4.7569
LOC102655849	0.124847	0.125272	0.166507	0.217602	0.0483195	0.0772399
LOC551647	1.45742	1.69251	1.43396	1.44568	2.05292	1.96753
LOC107966043	0.00171698	0	0.00178011	0	0.00100411	0
LOC551680	0.00874616	0.0153019	0.00358239	0.0122067	0.0165859	0.0123745
LOC408576	8.69876	7.43285	9.09098	12.4384	6.70548	8.11325
LOC551731	2.17737	2.04269	2.01161	1.87334	2.32512	2.19299
LOC551762	0.545033	0.538452	0.804899	0.756923	0.672124	0.686059
LOC100576169	0.970718	0.962826	0.823757	0.959688	0.914965	0.910874
LOC410083	1.38594	1.44259	1.85386	1.58262	1.77745	1.85452
LOC410687	0	0	0	0	0.00529612	0.00153311
LOC413245	0.189434	0.240721	0.294611	0.284245	0.195342	0.275582
LOC724332	0.288115	0.226453	0.27736	0.293978	0.363069	0.359357
LOC551911	0.29124	0.276265	0.213519	0.236368	0.166392	0.265219
LOC724413	0.416581	0.422084	0.360368	0.366778	0.281333	0.386834
LOC724497	0.0889598	0.0993618	0.105599	0.0777802	0.183289	0.104356
LOC100578913	0.0122768	0.0151449	0.019958	0.0126816	0.0209383	0.021081
LOC113218878	0.0252073	0.0160299	0.0231881	0.0299423	0.103164	0.116742
LOC410690	0.684132	0.781649	0.666121	0.717218	0.903073	0.999289
LOC408580	0.497497	0.426233	0.341756	0.50971	0.662691	0.613059
LOC410689	34.1642	33.029	36.8614	34.2344	30.2716	29.9264
LOC552096	0.13921	0.137106	0.150722	0.166009	0.0968125	0.0772519
LOC410688	1.12737	0.892474	0.869431	0.946455	0.76124	0.765355
LOC552141	0.276945	0.257481	0.39454	0.470208	0.315869	0.360081
LOC552167	1.04273	0.911738	0.701997	0.828472	0.934509	1.05612
LOC412601	0.523081	0.546299	0.744358	0.609404	0.602334	0.702192
LOC102656575	0.0770175	0.0920304	0.111839	0.113165	0.0932667	0.0940746
LOC102656224	1.40147	1.62059	1.4991	1.65058	1.31619	1.51667
LOC724950	0	0	0	0	0.00170634	0.00647665
LOC552251	0.0141913	0.0144859	0.0133014	0.00984921	0.0584305	0.0470579
LOC409027	1.4975	1.24499	1.45581	1.48692	1.54722	1.74935
MT-LOC411351	0.567948	0.701978	0.72641	0.824235	0.448321	0.492478
LOC413895	0.6493	0.680587	0.589668	0.668302	0.588922	0.63387
LOC552332	1.9023	1.85608	1.47968	1.62242	2.02828	2.20077
LOC102655663	0.00878326	0.0105954	0.00709013	0.00872226	0.0216192	0.0135447
LOC409792	4.60917	4.47325	4.09101	3.953	5.36624	4.69474
LOC413502	0	0	0	0	0	0
LOC413501	0.00117205	0.0123532	0.00446253	0	0.00436302	0.00328185
LOC413500	0.00224185	0.00623557	0.00129864	0.00275238	0.00579905	0.0104966
LOC409937	0.0130614	0.0206471	0.0167652	0.00942069	0.0270962	0.0321432
LOC409936	2.32537	1.59943	1.53895	1.63988	1.47529	1.67701
LOC102653813	0	0	0	0	0.00178523	0
LOC100578060	0.00118954	0.00232666	0.000520913	0.00314881	0.00326656	0.000945935
LOC413499	0.242214	0.299685	0.32187	0.292642	0.280748	0.342273
GeneID-725534	0.295675	0.255783	0.201025	0.295385	0.156098	0.210122
LOC411721	0.198677	0.161453	0.105802	0.100268	0.0919258	0.154124
LOC725609	0.638704	0.639978	0.816503	0.70986	0.533802	0.779885
LOC411722	0.294343	0.232978	0.255613	0.248407	0.144944	0.164338
LOC411723	1.81695	1.65332	2.91114	2.13987	2.2415	2.81151
LOC410686	4.23096	4.43901	4.24318	4.27846	5.11933	4.21232
LOC410685	0.0651911	0.0693058	0.0577636	0.0441427	0.175209	0.0818006
GeneID-551357	0.197576	0.16711	0.156823	0.13744	0.23365	0.241321
LOC410684	0.00718728	0.0183902	0.014536	0.00984821	0.0124081	0.00280432
LOC410683	0.0159842	0.00936571	0.0143426	0.0147565	0.0503406	0.0299797
LOC551451	0.534759	0.519511	0.401779	0.450608	0.510115	0.704887
MT-LOC102654681	0.135838	0.102821	0.125289	0.0883387	0.135597	0.0875898
LOC551494	1.1988	0.936186	1.16869	1.22719	0.911836	0.910287
MT-LOC725980	0.467411	0.486569	0.503869	0.390577	0.271112	0.464175
LOC411700	1.9706	1.88267	3.873	3.25866	0.80978	1.16888
LOC100577704	0.00887871	0.018707	0.00834427	0.0112044	0.0213224	0.0156797
LOC100577074	0.0890538	0.0669372	0.0487822	0.0594675	0.0450904	0.0707999
LOC102655034	0.0679334	0.0772932	0.0858251	0.0666231	0.118548	0.123165
LOC551622	0.0875993	0.106743	0.107409	0.124311	0.0947856	0.12532
LOC726034	1.05843	0.881178	0.841756	1.10405	1.25642	1.02653
MT-LOC726061	0.861599	1.02386	0.766911	0.787812	0.495361	0.630086
GeneID-410681	0.171373	0.129904	0.131531	0.130547	0.194277	0.184218
LOC726148	0.100077	0.0992351	0.127003	0.0852715	0.0436717	0.0442057
LOC107963988	0.0655923	0.0694637	0.0764307	0.121157	0.0805603	0.0520026
LOC408573	0.349369	0.359906	0.305272	0.22995	0.322298	0.340875
LOC408574	0.46376	0.457443	0.464057	0.396459	0.712701	0.69769
LOC551791	0.278884	0.259242	0.241817	0.27185	0.240762	0.262471
LOC408575	0.45667	0.467724	0.601834	0.498193	0.8014	0.61646
LOC412777	15.3576	15.3241	13.0992	13.6206	17.6686	14.7216
LOC412778	0.51847	0.486303	0.59055	0.546675	0.29771	0.242412
LOC726349	1.13651	1.08129	1.07018	0.938744	1.01632	0.97278
LOC413574	0.242206	0.270676	0.263796	0.248791	0.402515	0.224195
LOC413575	0.0378846	0.0392678	0.0408815	0.0233184	0.107155	0.0246544
LOC413576	0.00170194	0.00482607	0.00630646	0	0.0074034	0.00351066
LOC100578467	0.194147	0.112253	0.165628	0.183872	0.0675541	0.0623671
LOC102656513	0.000989956	0.00242074	0.0086078	0.00407611	0.00350347	0
LOC413577	0.537286	0.52146	0.322897	0.342761	0.217409	0.192811
LOC412407	0.533715	0.554919	0.400898	0.508657	0.425361	0.521736
MT-LOC552128	0.960634	0.942754	0.822291	0.860482	0.687648	0.833708
LOC552153	0.0986024	0.119606	0.198812	0.176602	0.0898886	0.156227
LOC726562	0.855571	0.888046	0.938877	0.990682	0.968699	0.75915
LOC113218663	0.00756275	0.00580298	0.00412982	0.00199837	0.00136788	0.00492889
LOC726591	0.0633333	0.0573038	0.0749781	0.0812606	0.16176	0.0773308
LOC113218556	1.78143	1.57377	1.76965	1.69771	1.82481	2.06902
LOC414042	0.71119	0.841125	0.686338	0.859828	0.61678	0.581577
LOC726647	1.90644	1.79118	1.41145	1.47967	1.66625	1.82698
LOC100576242	0.794872	0.640428	0.497542	0.610602	0.658098	0.70302
LOC726708	0.643626	0.535262	0.710909	0.753304	0.612466	0.736116
LOC551725	0.48472	0.414882	0.46484	0.473535	0.42493	0.456518
LOC409225	0.366416	0.412888	0.35603	0.359373	0.354987	0.430623
LOC409226	1.05738	1.07652	0.960664	1.01954	0.835144	0.891557
LOC551637	0.564698	0.516348	0.621055	0.648679	0.487327	0.521184
LOC107966053	0.00724209	0.00340687	0.0098067	0.00906543	0.0150144	0.00405168
LOC107966054	1.20284	1.06275	1.11759	0.914677	0.603411	0.958672
LOC725976	0.589453	0.663852	0.589602	0.536626	0.562661	0.863297
LOC412412	2.59087	2.3674	1.97079	2.16077	2.00521	2.36866
LOC726766	1.2407	1.26871	1.13374	1.07367	0.757732	0.720232
GeneID-726777	5.08877	4.89714	4.58007	4.2834	3.07616	4.42131
LOC113219410	0.28936	0.311062	0.304517	0.20704	0.181874	0.182791
LOC102656360	0.939936	0.797764	0.850653	0.737388	0.489167	0.478065
LOC551665	0.395145	0.414776	0.297761	0.385854	0.252214	0.340928
LOC725572	1.58673	1.77648	1.41811	1.32719	0.907175	1.30919
LOC551633	0.226456	0.248723	0.235387	0.22575	0.365045	0.316114
LOC551606	0.122341	0.136684	0.130092	0.130054	0.0856541	0.0649803
LOC412449	0.336696	0.257878	0.268298	0.327394	0.268797	0.306203
LOC100578271	1.9506	1.75462	2.02934	1.78171	1.8694	2.06288
LOC412362	0.477259	0.505193	0.378042	0.447762	0.37888	0.412997
LOC412361	0.0418474	0.0695661	0.0559102	0.0570671	0.039437	0.0454893
LOC727229	0.327761	0.296671	0.391992	0.373682	0.500796	0.477975
LOC100578205	0.327077	0.337453	0.317287	0.325699	0.347391	0.520104
MT-LOC410678	0.642001	0.624463	0.484861	0.659235	0.395296	0.577946
LOC724145	0	0	0	0.00392182	0	0
LOC724195	0.652546	0.761976	0.688794	0.562753	0.918313	0.774822
LOC107965369	0	0	0.00169595	0	0	0
LOC102655531	0.00101949	0	0.00456944	0	0.00189115	0
MT-LOC551158	0.514019	0.632308	0.508067	0.440784	0.20482	0.327203
LOC551207	1.096	1.19635	0.90652	1.09133	1.33824	1.31282
LOC100576938	0.108502	0.104351	0.1269	0.151645	0.105044	0.0699227
LOC551281	0.294796	0.268272	0.284241	0.248215	0.306509	0.275326
LOC412262	0.971882	0.969239	0.975196	1.00514	1.15125	1.20786
LOC551358	0.327194	0.314514	0.287455	0.36482	0.254173	0.214313
LOC412406	0.928672	0.774907	1.00829	1.04257	0.741254	0.864604
LOC551418	3.16756	3.24764	2.65065	2.41957	2.26881	2.5022
LOC551452	0.205563	0.224361	0.159746	0.188231	0.186341	0.250268
LOC551472	0.621834	0.547636	0.631646	0.6319	0.46742	0.539315
LOC724638	0.224379	0.280986	0.287275	0.220312	0.132368	0.285247
LOC413968	1.44244	1.80683	1.49515	1.48177	2.10396	1.35429
LOC408572	0.491053	0.610412	0.411892	0.423552	0.30604	0.242025
LOC107966061	0.300509	0.448186	0.522879	0.596503	0.0937212	0.169291
MT-LOC551584	0.673527	0.647487	0.617241	0.458171	0.286958	0.418339
MT-LOC100577992	0.201119	0.17387	0.15965	0.15581	0.092703	0.129529
LOC410676	0.580842	0.695657	0.577537	0.577339	0.536128	0.619653
LOC725042	0.723057	0.672413	0.987838	0.826493	1.27967	1.03893
LOC410675	1.69444	1.65477	1.70566	1.70054	1.48565	1.78548
LOC725079	0.970939	0.831611	0.868901	0.939188	1.56522	1.43172
LOC100576454	0.189011	0.148656	0.101121	0.122571	0.28271	0.173811
LOC410674	1.95615	1.75822	1.88858	1.87504	1.69319	1.70788
LOC113219189	0.082079	0.0613779	0.0752646	0.0886361	0.034099	0.0360841
LOC410673	0.374276	0.364779	0.345143	0.357048	0.150561	0.288513
LOC725239	0.00888269	0.00720606	0.00821239	0.00979408	0.00514243	0
LOC410672	1.14353	1.09097	1.0486	1.04856	1.26569	1.3846
LOC410671	0.18655	0.141991	0.1479	0.126773	0.116851	0.0933809
LOC102653709	0	0	0.00566109	0.00802682	0.0166847	0.0115399
LOC551893	0.436692	0.465296	0.51446	0.414866	0.533623	0.445615
LOC551912	0.263197	0.313374	0.263818	0.27212	0.20015	0.179631
LOC725459	0.0236163	0.0105558	0.0143728	0.01622	0.00949945	0.0218558
LOC100576258	0.004014	0.0033673	0.00817859	0.0024688	0.00798498	0.00946058
LOC107965063	0.0049078	0.0118763	0.0260364	0.0167595	0.0183831	0.00380109
LOC410669	0.131869	0.0920414	0.12107	0.137989	0.0853076	0.0708519
LOC412734	0.29915	0.296704	0.378733	0.301918	0.341402	0.436047
LOC552014	0.485246	0.546457	0.552497	0.453545	0.336324	0.348502
LOC725684	0.357884	0.393454	0.316979	0.367149	0.348192	0.438176
LOC408570	0.00218898	0.00739893	0.0242582	0.00697687	0.0113624	0.00398282
LOC102656598	0.00219847	0.00600219	0.0101128	0.0115532	0.0194464	0.00864529
LOC725748	0.0424272	0.0298494	0.0326714	0.0373503	0.0110872	0.00333685
LOC552142	1.10207	1.13157	0.989551	1.022	1.35233	1.07716
LOC100578882	0.00939143	0.00142708	0.00282115	0.0136558	0.0475556	0.0317207
MT-LOC408569	0.583569	0.606898	0.926308	0.689472	0.487925	0.629023
LOC100578855	0	0	0	0	0	0
LOC100577689	0.20002	0.316365	0.25224	0.258872	0.34554	0.434081
LOC411927	0.0682307	0.124387	0.147687	0.138624	0.108835	0.0786946
LOC725947	0.349792	0.31642	0.418563	0.349188	0.271081	0.367084
LOC725981	0.379154	0.422306	0.376024	0.358975	0.273939	0.411277
LOC113219119	0.295806	0.304991	0.34904	0.351129	0.275848	0.346464
LOC551837	0.1174	0.126455	0.0670935	0.119484	0.0577825	0.0692681
LOC113218850	1.25648	1.31282	1.36106	1.25217	1.01529	1.09504
LOC100577648	0.592003	0.635042	0.737941	0.621928	0.447062	0.727371
LOC724146	0.0237984	0.0209484	0.038153	0.0295519	0.0198168	0.0178445
LOC724196	0.020757	0.00882562	0.0205315	0.00467839	0.0373391	0.0367672
MT-LOC724239	0.00256344	0	0	0	0.00076283	0
LOC724282	0.0285747	0.0247937	0.0236378	0.0289212	0.031671	0.0354287
LOC408568	1.8848	1.61214	1.8635	2.11792	1.07796	1.39326
MT-LOC100578551	1.14629	1.19337	1.12109	1.03569	0.754409	1.07373
MT-LOC100577533	0.361125	0.419467	0.348138	0.417975	0.417486	0.400284
LOC551386	0.29456	0.287265	0.397283	0.316452	0.354283	0.354769
LOC107965508	0.320762	0.301264	0.295923	0.245676	0.278092	0.281853
LOC551419	0.220387	0.191383	0.222743	0.240567	0.142147	0.139267
LOC412015	0.108953	0.11124	0.153028	0.137463	0.0459619	0.0906388
LOC409313	0.797225	0.782922	0.738183	0.665767	0.552278	0.753537
LOC409312	0.583435	0.60873	0.489526	0.483943	0.48358	0.650268
LOC100577501	0.285625	0.244753	0.270739	0.332609	0.331521	0.312017
LOC551559	0.381394	0.471443	0.374858	0.39037	0.241076	0.326766
LOC551585	0.0560525	0.045419	0.0525735	0.0557029	0.0228571	0.0340586
LOC550724	1.17903	1.22076	0.969593	1.1031	1.09088	1.14658
LOC412240	1.12909	1.09259	0.964318	1.04751	1.21906	1.16913
LOC413118	1.4501	1.2668	1.2984	1.26134	1.11016	1.15699
LOC409062	0.898269	0.757194	0.781082	0.670353	0.717074	0.777775
LOC410662	0.185047	0.229103	0.19827	0.15829	0.310868	0.300285
LOC102654353	0.00568894	0.0063088	0.00182314	0.00364515	0.033792	0.0274996
LOC725106	0.000414511	0	0	0	0	0.0158349
MT-LOC410791	7.81155	8.24383	6.63816	6.26484	9.55884	9.88941
LOC551792	1.59919	1.41939	1.71886	1.73569	0.972771	0.975135
LOC113218960	0.00207228	0.00278984	0.00387435	0.00666359	0.00295635	0.00706261
LOC725273	0.00363963	0.00885578	0.00319037	0.00231359	0.00788947	0
LOC100576662	0	0.00487269	0	0	0	0
LOC100577043	0	0	0.00459495	0	0.000956298	0
LOC725283	0	0	0	0	0	0
LOC107966045	0.0187983	0.0295702	0.00646199	0.00705527	0.000617463	0.00865598
LOC550901	0.268734	0.245505	0.230811	0.243092	0.218496	0.276603
LOC551868	0.134503	0.0791684	0.119721	0.091043	0.0943824	0.0809903
LOC551894	0.154049	0.153603	0.198728	0.2174	0.19799	0.20167
LOC725415	5.0682	4.12854	3.74835	3.19087	4.05617	3.71996
LOC551941	1.11809	0.933434	0.885461	0.811753	0.870921	0.849171
LOC100576447	0.0416163	0.03161	0.00468965	0.0086424	0.0194349	0.0202885
LOC408646	0.0394217	0.0399484	0.0423548	0.0414285	0.0203767	0.0141889
LOC725651	0.0246693	0.0206761	0.0238018	0.00848169	0.0149479	0.0166514
LOC102653777	0.00194098	0.00173546	0.00894179	0.00317264	0.0119371	0.0081589
LOC102653941	0.00409858	0.00380859	0.0022225	0	0.00158831	0.00324778
LOC102653800	0.0259805	0.062211	0.0470475	0.0486618	0.081079	0.0443308
LOC408645	0.99914	1.07804	1.0289	0.992113	0.965266	0.647424
LOC410788	0.000989799	0	0.0018129	0.0019277	0.00268335	0
LOC107963993	0.00268056	0.00287829	0	0.00306577	0.00301816	0
LOC101664701	0.050204	0.0560316	0.032438	0.031401	0.0294949	0.045351
LOC724197	0	0.00402401	0.00222895	0	0.0024541	0.00251387
LOC724283	0.20992	0.202741	0.149376	0.219453	0.138542	0.17729
LOC410785	6.7364	5.52309	6.48628	7.67558	6.6279	6.49837
LOC113218729	0.605837	0.396107	1.1239	0.977164	0.449059	0.44841
LOC100576697	0.0807281	0.0630643	0.121735	0.174651	0.0351107	0.0418452
LOC410784	0.411261	0.3699	0.353495	0.391512	0.273775	0.352356
LOC724415	0.504973	0.535296	0.470431	0.545811	0.340443	0.484308
LOC408643	0.872323	0.927209	1.08513	1.00813	0.561314	0.721394
LOC102655181	0.0217636	0.018909	0.0101962	0.0162705	0.0107984	0.00648
LOC410782	0.807175	0.686746	0.686986	0.665588	0.624715	0.703161
LOC409126	1.45678	1.61764	1.48797	1.58327	1.20855	1.38251
LOC409127	1.3573	1.21372	1.18035	1.28931	0.91376	0.902463
LOC413378	0.548638	0.573298	0.624824	0.60786	0.566637	0.496654
LOC413377	1.96346	2.03596	1.84681	2.11587	2.57739	2.29629
LOC113219302	0.00382674	0	0.0147181	0.00777021	0.00335202	0.00614699
LOC724639	0.589073	0.657543	1.13192	0.694534	0.732534	1.03458
LOC409887	0.604136	0.578798	0.388602	0.480608	0.774133	0.680621
LOC409886	0.687482	0.697887	0.683559	0.613997	0.392181	0.488763
LOC552426	0.604276	0.557659	1.04514	0.737892	0.99249	0.783223
LOC551960	0.398854	0.414292	0.312759	0.326348	0.330872	0.404044
GeneID-406071	0.0111796	0.00423523	0.0231349	0.0165338	0.0166866	0.028185
LOC100577450	0.312605	0.265228	0.405398	0.365156	0.459081	0.405665
LOC410080	0.596153	0.713355	0.542922	0.594932	0.369794	0.424029
LOC551906	0.707453	0.72064	0.644376	0.562656	0.786206	0.606894
LOC725284	0.669293	0.586228	0.57964	0.45805	0.524789	0.449288
LOC551889	1.29748	1.00166	1.21073	1.24119	1.03519	1.25056
LOC412088	0.185027	0.260022	0.233537	0.194698	0.264463	0.347623
LOC725154	0.0434944	0.0577052	0.0401004	0.0361807	0.0581383	0.0589714
LOC100576132	0.136198	0.125639	0.297213	0.159718	0.222546	0.221541
LOC725044	0.0786885	0.100931	0.0886582	0.109553	0.0908734	0.111177
LOC100579054	0.145425	0.138013	0.0889189	0.12698	0.078373	0.0818427
GeneID-409097	0.555517	0.843366	0.413335	0.882297	0.347685	0.348031
LOC411548	0.755263	0.986011	0.857609	1.04176	0.83103	0.84437
LOC100579021	0.0963709	0.100269	0.0937043	0.0713344	0.0450228	0.0287515
LOC100578953	2.75975	2.65693	2.21704	2.19362	2.66388	2.59555
LOC409251	0.34995	0.369066	0.376821	0.371357	0.44862	0.495379
LOC100578883	0.525252	0.541182	0.562536	0.595611	0.569608	0.610551
LOC102656037	0.156707	0.178529	0.143974	0.216226	0.124868	0.171697
LOC724798	0.179198	0.195074	0.164377	0.234155	0.184818	0.165778
LOC411882	0.592304	0.599697	0.645443	0.621323	0.499298	0.602641
LOC727452	0.996878	0.915059	1.0862	1.05839	0.694054	0.876002
LOC107965381	0.053625	0.078577	0.0327099	0.0326965	0.11777	0.063859
LOC725460	1.29964	1.48448	1.08851	0.97704	1.52807	1.42557
MT-LOC408642	0.0484887	0.0520421	0.060074	0.064571	0.0699364	0.0786112
LOC551071	10.4593	9.58695	10.2068	10.1861	9.18735	9.76993
LOC408641	0.0282345	0.0445642	0.0229682	0.0242055	0.0320693	0.0140009
LOC725724	0.085452	0.142876	0.0852002	0.0968289	0.0547387	0.0485063
MT-LOC551208	0.00299505	0.00682186	0.0118749	0.0188115	0.00370203	0.00493503
LOC102655594	0.00712889	0.00336951	0	0.00904561	0.00214158	0.00235745
LOC551320	9.29304	9.10083	8.64041	8.81438	11.3832	8.24448
LOC102655568	0.055658	0.040143	0.0731424	0.0696889	0.0560741	0.0382246
GeneID-100578506	2.37337	2.36587	2.22862	2.21549	1.72081	1.8142
LOC408635	0.293872	0.302806	0.254463	0.30731	0.238917	0.254879
LOC551420	0.621503	0.537446	0.516457	0.531817	0.709393	0.945154
LOC409392	0.6562	0.635043	0.635008	0.74294	0.652911	0.648166
LOC726062	0.133007	0.143455	0.15486	0.150118	0.163013	0.170254
LOC100578360	0.560129	0.505962	0.470132	0.501664	0.418289	0.643227
LOC412288	1.42981	1.40223	1.27159	1.17023	1.21667	1.37498
LOC726178	6.51454	5.81179	6.20756	6.96335	6.02342	6.44969
LOC409189	2.24898	2.4298	2.03752	2.0494	1.80046	2.42895
LOC411753	0.445561	0.435738	0.359638	0.391565	0.387792	0.401338
LOC107965121	0.00131784	0.00361505	0	0	0	0
LOC100577142	0.00489714	0.0226351	0.0142088	0.0220202	0.0138243	0.0158978
LOC410780	0.145676	0.253038	0.100364	0.0778618	0.160047	0.171353
LOC410779	6.50689	5.85087	5.54719	5.86754	6.03251	6.71297
LOC107966060	0.0010918	0	0	0	0.00111003	0.00327169
LOC726350	0.0651284	0.073883	0.0812476	0.0568148	0.0451615	0.0785002
LOC408634	0.206092	0.160634	0.149993	0.16366	0.15812	0.139052
LOC408633	0.273031	0.23508	0.258196	0.24681	0.139594	0.277514
LOC102653614	0.0100836	0.0283304	0.031731	0.0299532	0.0256004	0.0781219
LOC409288	0.509472	0.390856	0.29726	0.525852	0.450287	0.366696
LOC726431	0.781846	0.725398	0.845309	0.743695	0.925964	0.984843
LOC102656779	0.0169697	0.0295742	0.0358551	0.0199835	0.0496793	0.0416888
LOC409505	0.610707	0.667578	1.22474	0.867887	1.07237	0.954467
LOC100576990	0.502138	0.445343	0.50265	0.545772	0.498916	0.723905
LOC552660	0.444623	0.490226	0.470493	0.413729	0.46536	0.562041
LOC726056	3.31306	3.72995	3.56694	3.06696	2.87712	3.8777
LOC552654	0.398834	0.414965	0.525869	0.489248	0.555034	0.650273
MT-LOC552644	0.335607	0.387532	0.31421	0.396008	0.376898	0.401707
LOC727436	0.136044	0.114394	0.127626	0.0893813	0.119978	0.113215
LOC113219416	0.239373	0.282521	0.191239	0.183687	0.286199	0.322188
LOC552372	0.420566	0.393597	0.457312	0.387795	0.271208	0.354296
LOC100576918	0.154251	0.126072	0.139433	0.172141	0.0425468	0.0831354
LOC100576885	0.642388	0.665095	0.485242	0.491208	0.50009	0.561282
LOC552315	1.66585	1.78169	1.94035	1.62881	0.885455	1.20053
LOC412712	0.275826	0.244078	0.282573	0.286891	0.165445	0.20879
LOC552274	0.247911	0.192308	0.231414	0.178133	0.232557	0.249069
LOC550992	1.1167	0.960458	0.795631	0.793038	0.590124	0.838203
LOC412451	0.454226	0.442379	0.504082	0.646069	0.599335	0.655174
LOC412384	0.609905	0.672856	0.752551	0.690562	0.430913	0.461592
LOC409462	0.285176	0.287632	0.29312	0.29064	0.311081	0.322305
GeneID-725103	0.856842	1.85213	0.560947	0.567556	0.0812544	0.106871
LOC751767	0.00638888	0.029281	0.01977	0.0172509	0.0148782	0.00923825
LOC552185	2.37784	2.09754	2.1633	2.43894	1.3518	1.55642
LOC409229	0.55788	0.462121	0.60581	0.459201	0.518065	0.565256
LOC725736	0.123201	0.132872	0.0885369	0.141058	0.0830643	0.0981589
LOC725712	1.30343	1.31452	1.18754	1.22829	1.04976	1.21379
LOC411836	0.164868	0.110123	0.117852	0.180349	0.0933439	0.153181
LOC551469	0.244251	0.212768	0.29526	0.256976	0.230225	0.199133
LOC107964012	0.140845	0.0857954	0.101838	0.080954	0.0868311	0.126986
LOC727199	1.90841	1.8862	1.54376	1.42991	1.02567	1.51067
LOC107965571	0.00146534	0	0	0.00216933	0.00234293	0.00720741
LOC102655636	0	0	0	0	0	0
LOC409036	1.2256	1.41764	1.26564	1.22079	0.711759	0.894205
LOC551381	5.40345	5.51587	5.13204	4.48391	4.60909	6.63102
LOC413524	0.639957	0.539572	0.535802	0.624061	0.571174	0.605478
LOC410057	1.88182	1.64432	1.48905	1.46044	1.08703	1.43638
LOC724794	0.0587833	0.0820344	0.083153	0.0511638	0.045416	0.0762066
LOC552435	0.434467	0.434489	0.378706	0.486117	0.3806	0.375257
MT-LOC724118	0.131911	0.104334	0.157635	0.183759	0.149961	0.115903
GeneID-503862	2.32124	0.0610156	0.118641	0.132741	0.268778	0.035657
LOC724148	0	0	0	0	0	0
MT-LOC413551	0.945885	0.825829	0.602403	0.721783	0.939677	0.908276
LOC410050	0.288716	0.326064	0.244483	0.2356	0.135619	0.156706
LOC100578005	0.689412	0.752686	0.82518	0.696346	0.718086	0.881267
LOC413132	1.97085	1.76236	1.56153	1.77819	1.62611	1.64166
LOC411546	0.323447	0.306667	0.282689	0.280344	0.226931	0.288663
LOC100578146	1.31729	1.27702	1.18186	1.1465	1.36753	1.14477
LOC412745	0.862755	0.929524	0.894769	0.96498	0.859424	0.840439
MT-LOC726259	0.133878	0.157391	0.247502	0.219455	0.187792	0.308852
LOC552260	0.0932844	0.134011	0.106786	0.136782	0.0881939	0.102177
LOC413855	0.743406	0.758851	0.720874	0.755948	0.80282	0.777057
LOC412220	0.0055563	0.00652466	0.00572013	0.00950603	0.00549736	0.0175744
LOC552197	0.497311	0.452235	0.478489	0.584699	0.318997	0.382991
LOC552068	1.65389	1.71846	1.52288	1.49393	1.392	1.51894
LOC410777	0.791171	0.619359	0.917035	0.945608	0.682191	0.687194
LOC408632	1.23094	1.26033	1.19486	1.28508	0.971991	1.2529
LOC410776	0.00356977	0.00367073	0.00155962	0.0025892	0.00240576	0.00198253
LOC408631	2.05096	1.96974	3.46452	2.96105	3.81623	3.60263
LOC102654381	0.104298	0.0700875	0.166215	0.147776	0.0991232	0.0827841
LOC410775	0.111492	0.151281	0.132322	0.193264	0.14349	0.102545
LOC100578543	0.0601145	0.0479778	0.0668342	0.0657151	0.0375305	0.0614454
LOC102655243	0.820234	0.996395	1.04901	1.24903	0.821869	0.801624
LOC724993	0.0443134	0.0300133	0.0559041	0.0435332	0.0305402	0.0552742
LOC107965104	0.0156946	0.0106999	0.0140888	0.01073	0	0.0114971
LOC100578606	0.083253	0.0757665	0.0604665	0.0480913	0.0732507	0.0694723
LOC552090	0.284071	0.328341	0.257837	0.31567	0.270259	0.326424
LOC113218939	0.0131448	0.00662264	0.0149738	0.0228469	0.0113336	0
LOC113218940	0.000721367	0.00363851	0.00169453	0.00431815	0	0.00501224
LOC412353	10.4933	9.29328	9.79365	9.26451	8.71282	10.3768
LOC412354	0.226846	0.222548	0.184419	0.193535	0.388556	0.261591
LOC107965319	0	0	0	0	0.00109169	0
LOC113219004	0.21832	0.196024	0.251224	0.236424	0.358345	0.31669
LOC100576708	0.385124	0.405404	0.317397	0.304475	0.345992	0.419927
MT-LOC413255	0.30662	0.219882	0.249584	0.267069	0.268085	0.32356
LOC100576747	1.16541	1.11314	1.09599	1.03106	1.36932	1.32637
LOC107965231	0.0334	0.0682578	0.0905744	0.0579632	0.0811502	0.105651
LOC725388	0.70422	0.737268	0.862861	0.843642	0.455779	0.572096
LOC551242	0.434662	0.413982	0.673751	0.608644	0.588832	0.523926
LOC409311	1.95992	1.92355	2.23457	1.95629	1.80756	2.1131
MT-LOC725496	1.8529	1.73948	1.53014	1.49226	1.15911	1.36796
LOC410756	3.00688	3.43754	2.30764	2.3203	3.62874	3.03391
LOC102656083	0.0162821	0.0120477	0.058984	0.0476428	0.0188051	0.0243556
LOC107965445	0.00842763	0.0073937	0.00125795	0.00800329	0.00602812	0.00758795
LOC410755	0.0944552	0.0862268	0.0785212	0.075456	0.0308937	0.0440743
LOC725725	0.0178588	0.0277802	0.0236267	0.0111968	0.0196985	0.0179505
LOC724240	1.02419	0.934649	1.10546	1.13229	1.06752	1.17473
LOC551530	3.365	3.11513	3.31536	3.5884	3.66396	3.68668
LOC724199	0.00207921	0	0	0	0	0
LOC408607	0.485601	0.493386	0.354822	0.424639	0.401433	0.420792
LOC100576425	0.0910151	0.0765465	0.0977364	0.12117	0.0319073	0.0783921
LOC107965634	0	0	0	0	0	0.00599214
LOC102655819	0.000941973	0.00284394	0.00402223	0	0	0
LOC100577577	0	0	0	0	0	0
LOC113219249	0.00255821	0	0	0	0	0
LOC551623	0.783941	0.726928	0.687771	0.758093	0.632147	0.736488
LOC107966072	0.0184976	0.0102248	0.0134081	0.0157999	0.0324135	0.0270679
GeneID-408606	0.62787	0.553324	0.753564	0.700048	0.838285	0.901697
LOC724541	0.0169808	0.0122225	0.0166446	0.0103182	0.0188074	0.0229853
GeneID-408605	1.77988	2.11599	2.11618	2.1868	2.32467	2.34612
LOC551732	0.477131	0.444818	0.34688	0.401015	0.307655	0.280594
LOC100577959	0.843305	0.711837	0.80862	0.674184	0.747262	0.95545
LOC113218573	0.00540026	0	0	0	0	0.0033708
LOC113219074	0	0	0.004191	0.00115837	0	0
LOC100577920	0.0323949	0.0546689	0.0696465	0.0271572	0.036121	0.0138333
LOC100577882	0.0169378	0.00965158	0.00718372	0.00753986	0.00170246	0.00137194
LOC102655202	0	0	0	0	0	0
LOC100577847	0.0249281	0.0338829	0.00805323	0.0259066	0.0122652	0.00704732
MT-LOC102655882	0	0	0	0	0	0
LOC410694	0.0298392	0.0189421	0.0386361	0.0250629	0.0276111	0.0227979
LOC113219412	0.913623	0.983632	0.825441	0.682214	0.76668	0.578285
LOC724994	0.373766	0.318759	0.567586	0.433483	0.452404	0.561872
LOC102654799	0.00376388	0.00165157	0.00980748	0.00964785	0.00204122	0.00404238
LOC725045	0.172222	0.249556	0.231669	0.192448	0.13833	0.177516
LOC725081	0.761361	0.87398	0.906687	0.934318	0.811937	0.733632
GeneID-410692	0.226728	0.201036	0.19058	0.236448	0.253086	0.298281
LOC412263	4.65801	3.9367	3.12456	3.14465	2.94559	3.85713
LOC102654496	0.00623167	0.00193013	0.000845753	0.00224481	0.00192367	0.0108901
LOC725305	0.00488443	0.012583	0.00200572	0	0.0268931	0.0122071
LOC102654257	0.00470104	0.00930782	0.0108337	0	0.063732	0.0367094
LOC552181	0.0912141	0.0698128	0.0859985	0.0731544	0.0482021	0.0633061
MT-LOC409922	0.209917	0.196849	0.235179	0.27831	0.200924	0.193605
LOC409923	0.215268	0.257146	0.206262	0.188166	0.199758	0.243517
LOC100577118	0.742566	0.661221	1.14026	0.919448	1.09778	0.959118
LOC727144	0.494413	0.415597	0.367253	0.387885	0.238409	0.31471
GeneID-727134	0.618826	0.636329	0.519227	0.530352	0.665665	0.812425
LOC727127	1.18064	1.02094	1.11936	1.14073	0.684847	0.85938
LOC409105	1.8251	1.86818	1.51066	1.6146	1.28495	1.58976
LOC727116	0.350029	0.290676	0.274336	0.342161	0.299735	0.329374
LOC726605	0.0270523	0.0378731	0.0288407	0.0296657	0.0111804	0.0188951
LOC551632	0	0.00272836	0	0.00218	0.00339816	0.00503442
LOC726554	0.0213481	0.0350329	0.0288834	0.040513	0.00447758	0.00777197
LOC552434	0.36826	0.321312	0.419507	0.482306	0.321683	0.371142
LOC100578519	0.0863109	0.100406	0.0762807	0.0385915	0.0805889	0.0482099
LOC100578468	0	0.00364546	0	0	0	0
LOC724669	0.942866	0.651133	1.22359	1.01989	1.53131	1.61231
LOC551905	0.0186269	0.014958	0.014589	0.00748966	0.0108167	0.0142308
LOC100578694	1.45178	1.35632	1.19736	1.25621	0.721242	0.953104
LOC727049	0.365494	0.361925	0.484985	0.377122	0.261759	0.433188
LOC726108	0.176779	0.136376	0.222767	0.213925	0.142661	0.131696
LOC413578	1.78535	1.46616	1.60779	1.61914	1.35112	1.40681
LOC412003	2.43969	2.09831	2.41225	2.32049	1.51656	1.66267
LOC727393	0.974145	0.879068	1.36241	1.15495	1.28714	1.10732
LOC727456	0.119288	0.110489	0.112023	0.105526	0.0498794	0.0625065
LOC727460	0.535629	0.480561	0.481744	0.552085	0.495423	0.439207
LOC113219430	0	0	0	0	0	0
LOC409530	0.790819	0.740691	0.75553	0.790563	0.4249	0.467288
LOC102654355	0.0144187	0.0174129	0.0244911	0.00620124	0.0153144	0.00259216
LOC552418	0	0	0	0	0.00363748	0
LOC726053	3.17894	2.63575	3.45566	3.17661	3.20453	3.50014
LOC102654146	0	0	0.00113214	0.00199446	0.00201635	0.00130423
LOC552453	0.0200534	0.00559908	0.0283099	0.0235639	0.0152221	0.0230445
LOC724319	0.140683	0.189365	0.136171	0.108481	0.170784	0.109087
LOC100577437	0.00896219	0.00534905	0.0051812	0.00322994	0.00959694	0.00793091
LOC100577474	0.0260811	0.0139024	0.0174409	0.0180203	0.0224348	0.0158202
LOC107964093	0.00307267	0.0103506	0.0153783	0.0117712	0.0116656	0.0258107
LOC113218607	0.0118143	0.00404024	0	0.00413081	0.0126568	0.00622061
LOC113218606	0.00754972	0.00694377	0.0145934	0.00644934	0.00690184	0.00167525
LOC100577995	5.50342	4.97861	4.747	5.30819	4.88041	5.09462
LOC552364	0.55258	0.633586	0.555307	0.534614	0.269735	0.335405
LOC550695	0.384571	0.394473	0.379696	0.397386	0.23934	0.275547
LOC724665	1.263	1.21923	1.21547	1.22107	1.01683	1.2357
LOC409950	0.0249155	0.0333065	0.0425048	0.0316223	0.0537646	0.0421527
LOC726051	0.516059	0.571452	0.733147	0.874735	0.631411	0.599179
LOC412386	0.659277	0.631447	0.502984	0.620115	0.52026	0.594172
LOC412516	0.360016	0.303824	0.238552	0.193817	0.328712	0.412972
LOC100576733	0.276611	0.327923	0.401337	0.317409	0.165173	0.220582
LOC726804	9.50807	8.98105	6.71531	7.4439	11.9817	11.0875
LOC102653978	0.0052244	0.00498947	0.00916949	0.00720019	0.0130296	0.00556196
LOC552370	0.960279	1.21764	1.16403	1.04054	0.717744	0.686241
MT-LOC552343	0.296066	0.312463	0.245327	0.271616	0.273508	0.226263
LOC100576623	0.0187048	0.018684	0.0120816	0.0092553	0.01823	0.0066921
LOC102654074	0	0	0	0	0	0
LOC107965760	0	0	0	0	0.00287642	0
LOC102655285	0	0	0	0	0	0
LOC100576732	0.0270004	0.0361047	0.0367694	0.00400702	0.0146273	0.0193564
LOC724673	0	0	0	0	0	0
LOC102655218	0	0	0.0024347	0	0	0
LOC726292	0	0	0.00214029	0	0	0
LOC412853	1.65742	1.57935	2.02548	2.13715	1.78888	1.70276
LOC102654800	0	0	0	0.00452159	0	0.00259216
MT-LOC727515	0.259042	0.237739	0.340162	0.272561	0.156291	0.154812
LOC727168	0.345889	0.336093	0.604141	0.54138	0.483794	0.372615
LOC727350	0.215117	0.210668	0.499126	0.396421	0.303657	0.388432
LOC113219428	0.00461697	0.00992049	0.00805623	0.0101628	0.00368393	0.0113156
LOC727358	0.648706	0.574436	0.87291	0.811385	0.543325	0.689727
LOC726925	0.174606	0.1275	0.194182	0.214179	0.172615	0.147554
MT-LOC411359	1.07057	1.12394	1.09837	1.2033	0.946225	1.06133
LOC552129	1.45692	1.26241	1.43116	1.43311	1.39234	1.46665
LOC727574	3.44142	2.67948	2.55094	2.63924	2.81353	2.84354
LOC100578586	0.00604529	0.00556826	0.0131341	0.0172844	0.0246287	0.0127244
LOC113218599	0.00262845	0	0	0.00207526	0.00420869	0
LOC107965774	0.00167085	0.0160396	0.0265648	0.0084622	0.0230565	0.0130295
MT-LOC409793	1.02438	1.01772	1.08297	0.839298	0.742939	0.921094
LOC409489	0.114012	0.0903419	0.166059	0.159412	0.157611	0.111305
LOC726110	0.278445	0.283048	0.277072	0.351387	0.270185	0.312255
LOC100576649	0.420305	0.312832	0.394696	0.417794	0.383506	0.375069
LOC409111	0.533599	0.56808	0.537269	0.520455	0.605973	0.704785
LOC100576896	3.78137	3.19985	4.64977	4.37764	4.31387	4.17562
LOC100576862	1.3054	1.12362	1.07671	1.0104	1.08765	1.17515
GeneID-692346	0.262248	0.230066	0.271531	0.266014	0.146608	0.142869
LOC100576829	0.896985	0.879808	0.989787	1.03438	0.903547	0.92077
LOC725528	3.10774	2.84554	3.41542	3.92033	2.18343	2.07424
LOC412594	2.36841	2.26382	1.99194	2.18464	1.98002	1.94507
LOC725850	0.122882	0.117193	0.0878138	0.0849339	0.0678305	0.0841483
LOC727119	0.111105	0.165836	0.143567	0.174625	0.0517188	0.0548179
LOC102655454	0.00337428	0.00306032	0.00220399	0.00900365	0	0
LOC552202	0.0101773	0.029222	0.0333953	0.0136891	0	0
LOC100578587	0.00202044	0	0.00244428	0.00193282	0	0
LOC412646	0.744909	0.792274	0.886874	1.03405	0.698451	0.704156
LOC726171	3.38006	3.74481	3.15887	3.04671	3.16513	3.64591
LOC102654530	0.0131498	0.0144893	0.00745407	0.0114564	0.059822	0.121782
LOC102654576	0.265538	0.235723	0.381255	0.299815	0.413058	0.550483
LOC412465	1.44494	1.44574	1.97097	2.59699	1.13259	1.04266
LOC102654729	0.0134052	0.0110847	0.00513224	0.012418	0.0053404	0
LOC100217360	0.0150239	0.0268483	0.00334758	0.00604239	0.0128021	0.0116796
LOC102654685	0.00151422	0	0.00230942	0.00156537	0.00300631	0
LOC100579011	0	0	0	0	0	0
LOC100578724	0	0	0.00208769	0.00244394	0	0
LOC102655559	0.00424087	0.00289138	0.00398725	0.00633187	0.00276766	0.00150111
LOC552292	0.00799621	0.0290747	0.0176422	0.0250862	0.0110743	0.0106574
LOC113218604	0.00390021	0.00504485	0.00245544	0	0.00689039	0.00584985
LOC102655008	0.105922	0.0804403	0.12982	0.140446	0.0836297	0.0958559
LOC409457	1.4888	1.41587	1.65867	1.57662	1.33084	1.50059
LOC726760	0.893248	0.95788	0.989432	1.00276	0.813468	0.715483
LOC412505	1.78973	1.71828	1.98044	1.95382	1.7003	1.73763
LOC412697	0.100558	0.124971	0.105257	0.119685	0.0949317	0.150264
LOC724300	0.0056324	0.00282875	0	0.00424176	0.0411762	0.0364445
LOC100576121	0	0	0	0.00245513	0	0
LOC113218584	0.157651	0.211687	0.117162	0.143352	0.118353	0.123424
LOC412955	0.0523109	0.0643395	0.0364297	0.0596999	0.0479679	0.0579397
LOC102655291	0.0306837	0.0254023	0.029531	0.0365679	0.0391819	0.018717
LOC102655235	0	0.00936817	0.00665407	0.0081272	0.00574915	0.0038202
LOC726798	0.00434432	0	0.00813703	0.00344659	0.00196927	0.0017058
LOC726812	0.230162	0.225879	0.269385	0.267013	0.175406	0.244175
LOC726735	1.43474	1.49756	1.42781	1.41729	1.13207	1.09148
LOC107964089	0.00471421	0.00186663	0.00947149	0.00718085	0.00499714	0.00323211
LOC725270	0.0014054	0	0.0025583	0.00115837	0	0
LOC724471	0.030415	0.0774845	0.100714	0.0379138	0.0522939	0.031309
LOC411729	0.0223313	0.0124059	0.0115615	0.0159648	0.00916781	0
GeneID-724556	0.0171853	0.00546309	0.0101017	0.00189052	0.00421552	0.00760341
GeneID-724694	0.00139688	0	0.00176841	0	0	0
LOC724735	0	0	0	0	0	0
GeneID-724777	0.00960012	0.00470432	0.00501781	0.00469068	0.0127147	0.00259279
LOC100578507	0.28933	0.324215	0.286606	0.217416	0.210902	0.284576
MT-LOC551255	1.33041	1.39738	1.33029	1.13792	0.969246	1.31342
LOC102655706	0.433147	0.493803	0.592123	0.667927	0.348059	0.409686
GeneID-551010	6.00818	4.84886	4.20781	4.45878	5.05196	5.94815
LOC550962	0.110886	0.13804	0.101284	0.129256	0.109236	0.132372
MT-LOC727534	0.489444	0.574347	0.507636	0.512308	0.319797	0.516544
LOC552788	0.938556	0.91721	1.12655	1.21745	0.975947	0.942449
LOC552790	0.518841	0.453415	0.351221	0.492365	0.236034	0.295353
LOC724275	0.0759468	0.0519846	0.0113124	0.0536842	0.0266268	0.0493196
LOC413607	0.469382	0.452235	0.386767	0.437666	0.36054	0.467418
MT-LOC102654955	2.69484	3.21867	3.07193	3.01804	2.28758	2.73815
MT-LOC100578624	0.155161	0.161265	0.205086	0.125393	0.124102	0.146951
LOC412759	0.0569186	0.13718	0.125369	0.0897638	0.0646908	0.0547395
LOC551997	1.16108	1.00207	1.36289	1.33356	1.77209	1.33633
LOC412010	0.226003	0.177792	0.287691	0.299214	0.38661	0.338413
LOC412009	0.39031	0.364463	0.411163	0.280862	0.301066	0.354638
LOC412008	0.735278	0.816402	0.597035	0.678875	0.467156	0.490693
MT-LOC552105	0.451757	0.561471	0.755126	0.568183	0.464159	0.676213
LOC724716	0.323923	0.295821	0.242255	0.25704	0.238805	0.290566
LOC107964039	0.391703	0.427697	0.521372	0.403732	0.608989	0.512157
LOC724736	0.0758141	0.117327	0.0919464	0.0911168	0.0550124	0.0625094
LOC107964040	0.0392966	0.0417659	0.0443041	0.0246412	0.0314677	0.0167457
LOC102654107	0.0101767	0.0194792	0.0168788	0.0179935	0.00333876	0.0195888
LOC102654330	0.00576526	0.00374132	0.00168181	0.00176209	0	0
LOC113218593	0.00481511	0.0112122	0.0198172	0.00581867	0.0075125	0.0013347
LOC413279	0.103564	0.0707132	0.0866634	0.120111	0.0919765	0.110183
LOC413278	0.483325	0.524361	0.43658	0.501127	0.453237	0.5279
LOC551690	0.832584	0.821264	0.824461	0.671855	0.5493	0.677888
LOC413146	0.420209	0.403559	0.36579	0.419166	0.506719	0.490906
LOC102656852	0.141242	0.0883583	0.078027	0.13367	0.283283	0.21137
LOC409791	37.1862	31.3552	33.4824	42.141	21.0625	25.0906
LOC102656798	0.0329052	0.0537621	0.110873	0.077806	0.0402457	0.0168026
LOC551596	3.20846	3.43027	4.52985	4.03787	2.89891	3.50903
LOC413147	0.26332	0.269998	0.268694	0.34275	0.496511	0.457825
LOC113218583	0.0294188	0.0344026	0.0151474	0.0187496	0.0173912	0.0111954
LOC551536	0.385091	0.377836	0.494552	0.418138	0.46069	0.468546
LOC412143	2.12013	2.14475	1.88815	2.10647	1.96899	2.21327
LOC100578537	0.550485	0.585983	0.558971	0.62881	0.487671	0.502199
LOC413869	0.658712	0.656448	0.625798	0.87371	0.54842	0.557922
LOC102655388	0.0840243	0.0654477	0.172554	0.134574	0.133783	0.202241
LOC100578498	0.0549459	0.0538965	0.036614	0.0562889	0.0392232	0.0413256
LOC412711	0.69783	0.664612	0.511747	0.714034	0.68668	0.780535
LOC551273	0.359393	0.357709	0.318398	0.377688	0.226414	0.251764
LOC100578429	0.935744	0.653377	0.72116	0.770687	0.874621	0.909913
LOC100579024	0.372776	0.306604	0.53618	0.520726	0.355437	0.466844
LOC725295	0.384099	0.340522	0.315171	0.326642	0.130378	0.206229
LOC100578885	3.53252	3.46944	3.45596	3.6748	3.49961	3.90262
LOC102655792	0.12353	0.170834	0.154007	0.122687	0.0948317	0.137684
LOC408716	23.3337	21.3653	28.7916	28.2992	16.2302	16.6928
LOC113218529	0.16486	0.208003	0.273471	0.330418	0.478312	0.334901
GeneID-410902	0.080083	0.0845751	0.0605842	0.0927281	0.121433	0.0804552
LOC408717	1.87949	2.34155	1.76704	1.7905	1.35227	1.4196
LOC100578397	0.140295	0.141158	0.30384	0.266437	0.264412	0.211033
LOC408718	1.41867	1.46649	1.43929	1.40723	1.57225	1.51549
LOC100578839	0.0924557	0.100183	0.0982223	0.0576103	0.041439	0.030908
GeneID-411453	0.713317	0.810944	0.586826	0.634229	0.78221	0.77256
LOC725743	0.65816	0.721445	0.64822	0.54395	0.450092	0.637247
LOC411452	0.0281659	0.0252197	0.0165946	0.0290673	0.0168253	0.0362159
LOC100576174	0.0389805	0.030533	0.0524768	0.049106	0.0557332	0.0540156
LOC410087	0.697272	0.728121	1.01059	0.808433	0.707861	0.915031
LOC724274	3.54469	4.26449	4.8176	3.85459	2.16481	3.42583
LOC724367	0.146266	0.26343	0.508051	0.275818	0.356542	0.398753
LOC724405	4.61395	5.72901	4.79307	4.85904	5.83371	5.84647
LOC724449	2.21161	2.25042	3.19139	2.92636	2.95344	2.29528
LOC724488	1.44654	1.34586	4.13869	2.78665	0.811989	0.89475
LOC411348	0.70052	0.592243	0.803778	1.02137	0.371018	0.464332
LOC408715	1.21159	1.60535	0.907184	0.794243	0.786597	0.667095
LOC102656562	0.0203696	0.0204219	0.015401	0.014943	0.0114062	0.00766037
LOC551009	0.634273	0.675931	0.682157	0.671264	0.349999	0.492764
LOC412824	0.917431	0.835047	0.752611	0.839711	0.739208	0.587561
LOC100578420	0.0113714	0.0366056	0.0139075	0.00670982	0.00836622	0
LOC107964054	0	0	0	0	0	0
LOC107964083	0.0121363	0.00275676	0.0109037	0.010884	0.0118423	0.0183567
LOC408714	0.0351773	0.0381093	0.0514264	0.0462059	0.0227502	0.0208132
LOC100578727	0.0360055	0.0236637	0.0184814	0.0204225	0.0249683	0.026721
LOC100577598	0	0.0054422	0.00203659	0	0.00490682	0.00287173
LOC100576249	0.0392076	0.071958	0.0832201	0.02927	0.0174355	0.0382708
LOC410897	0.418273	0.482742	0.755049	0.580746	0.445909	0.642924
LOC408713	0.0473976	0.0566297	0.0407336	0.0499107	0.0278741	0.0332889
LOC410896	0.0349818	0.0585724	0.0285085	0.0221731	0.0163327	0.00657017
LOC408712	2.19756	1.87117	2.04955	1.79555	3.57379	2.86713
LOC552020	24.9845	23.8229	17.6346	16.3159	12.6497	15.3933
LOC113218591	0.863917	0.685727	0.562558	0.566487	0.358178	0.377084
LOC408711	0.270655	0.22893	0.231482	0.232902	0.24571	0.201705
LOC410895	0.338449	0.420696	0.294572	0.302796	0.438454	0.255188
LOC107964043	0.0238426	0.0385231	0.00197287	0.0127429	0.0307974	0.0235593
LOC113218592	0	0	0	0.00213302	0.00291992	0
LOC107964042	0.239699	0.21837	0.252671	0.206682	0.290455	0.307194
LOC410894	0	0	0	0.00144694	0	0.00352126
LOC410893	0.131993	0.111179	0.163715	0.1735	0.255156	0.181684
LOC408710	1.67787	1.43631	1.73829	1.62719	1.65192	1.35101
LOC726303	0.132028	0.139146	0.129493	0.160843	0.114195	0.101563
LOC551849	0.0594064	0.0536481	0.0589071	0.0392633	0.0358879	0.0284465
LOC410888	0.0552982	0.0660267	0.070588	0.053744	0.0356123	0.029885
LOC107964069	0.00620553	0.00975799	0	0	0.000842159	0.00162979
LOC107964103	0.0789901	0.0647367	0.172753	0.144239	0.154596	0.114713
LOC408705	2.87285	2.67549	2.51558	3.05648	2.95693	3.49557
LOC551773	0.576444	0.587149	0.570999	0.504684	0.5346	0.54027
LOC551743	0.106031	0.103459	0.117139	0.111088	0.0802493	0.0785939
MT-LOC724162	0.866709	0.925078	0.77029	0.908084	0.504015	0.704916
LOC413265	0.100909	0.0890189	0.102434	0.0748547	0.0632419	0.0942263
MT-LOC113218582	0.248745	0.238627	0.203577	0.159809	0.217748	0.263728
MT-LOC552307	0.156318	0.137665	0.110724	0.146961	0.113696	0.0871104
LOC552346	0.699512	0.617306	0.580155	0.653556	0.539352	0.516543
LOC724424	0.341117	0.315697	0.273194	0.27755	0.227194	0.286841
LOC411955	0.105615	0.112922	0.12428	0.107538	0.0607126	0.0672497
LOC100579003	0.864008	0.808537	0.66386	0.87478	0.904298	0.991238
LOC552405	0.188288	0.19443	0.194965	0.208351	0.144603	0.128926
LOC552422	0.375109	0.323108	0.409884	0.375113	0.231475	0.27164
LOC724598	0.481563	0.44157	0.586789	0.668886	0.476206	0.504767
LOC410127	0.886397	0.89526	0.762788	0.889002	0.778555	0.807352
MT-LOC413928	0.572565	0.638033	0.490993	0.363786	0.18249	0.311421
MT-LOC552471	0.309857	0.392783	0.369894	0.30293	0.264839	0.353343
LOC552483	0.0894637	0.0822213	0.13105	0.121623	0.143253	0.100807
LOC411349	0.923422	0.781717	1.09117	1.19092	0.554747	0.624863
LOC102654426	3.07854	3.48721	2.44474	2.30439	2.30056	3.02051
LOC409038	0.386037	0.371858	0.308254	0.358913	0.196722	0.219115
LOC409039	1.33249	1.22836	1.13458	1.21091	1.20638	1.3363
GeneID-409040	0.37216	0.427729	0.474718	0.46757	0.417071	0.3394
LOC725008	0.0113435	0.0174127	0.0230855	0.0213823	0.00337482	0
LOC102654452	0.0283249	0.0255291	0.0340384	0.072849	0.0528475	0.0805536
LOC725119	0.520557	0.519252	0.64879	0.722712	0.246495	0.296893
LOC725164	3.79006	3.97918	6.57403	8.46392	5.78736	8.63652
LOC413060	0.124753	0.160403	0.12267	0.121726	0.215516	0.302725
LOC100579058	0.0056281	0.0130816	0.00954415	0.000986517	0.0535955	0.0489671
LOC410891	0.910389	0.800749	0.77809	1.07839	0.9623	0.840315
LOC410890	0.038911	0.0767659	0.0413319	0.0516068	0.0130283	0.019873
LOC725396	0.402648	0.363059	0.291052	0.309348	0.293317	0.289616
LOC408708	0.568556	0.557251	0.482353	0.476237	0.449003	0.482903
LOC725429	0.310044	0.254437	0.342255	0.488742	0.160177	0.217258
LOC410889	0.488709	0.50118	0.486684	0.40185	0.322324	0.419472
LOC725530	0.448496	0.687427	0.375161	0.291494	0.312586	0.326707
LOC100576320	0	0	0	0	0.00139966	0
LOC107963989	0	0	0.00195899	0	0.000817301	0.00217417
LOC725506	0.00132656	0	0.0017279	0	0.00124942	0.00328797
LOC113218596	0	0	0	0	0	0
LOC725588	0.428745	0.474987	0.267672	0.486491	0.425991	0.315462
LOC725625	0.33279	0.245271	0.213024	0.176166	0.263306	0.153176
LOC113218610	0.119406	0.0981461	0.122862	0.0841036	0.0411465	0.078768
LOC100576512	0.170755	0.188672	0.125014	0.0964048	0.162045	0.12177
LOC113218595	0	0	0	0	0.00239989	0
LOC725757	0.291719	0.26144	0.273774	0.329799	0.234082	0.211924
LOC725789	0.104157	0.115568	0.137558	0.0996864	0.0929849	0.115148
LOC725742	0.473014	0.50882	0.474705	0.468069	0.355874	0.482728
LOC408706	3.67742	3.97204	4.35929	4.1579	2.20631	2.5087
LOC725826	0.662436	0.629504	0.789909	0.921213	0.647313	0.850802
LOC725860	0.848045	1.18429	0.845504	0.826504	1.06858	1.1851
LOC725891	1.36379	1.20517	0.96541	1.02034	1.23323	1.11001
LOC412076	0.328973	0.348434	0.47586	0.430987	0.345217	0.45027
LOC412077	0.940585	0.826452	0.765356	0.941485	1.1147	1.07692
LOC726009	0.291506	0.253421	0.337336	0.26045	0.270007	0.244409
LOC551412	0.0805367	0.0820127	0.0965585	0.0919513	0.0951693	0.0475557
LOC726085	0.409614	0.515173	0.705828	0.566859	0.419119	0.499682
LOC551508	0.362145	0.344945	0.354932	0.56367	0.561589	0.525062
LOC409566	0.285636	0.381769	0.394678	0.412683	0.439046	0.407641
MT-LOC412678	0.188477	0.210274	0.256526	0.294774	0.240766	0.255849
LOC413955	0.249418	0.237339	0.267559	0.334242	0.455938	0.382346
MT-LOC412127	0.226092	0.19105	0.214529	0.237479	0.275306	0.298982
LOC410887	0.947496	0.988993	0.929162	0.96814	0.964401	0.997741
LOC726187	1.08965	1.22394	1.28165	1.26386	0.999823	0.914988
LOC726295	3.36633	3.7856	4.29229	3.28016	4.65181	5.82617
LOC410886	1.02496	0.889093	0.854505	0.818557	0.827792	0.864238
LOC551254	2.23866	2.29603	2.7122	2.87222	1.1588	1.42141
LOC410885	0.00547651	0.00588403	0.00849776	0.00608795	0.02788	0.0363331
LOC410884	0.00259662	0	0.00100149	0	0.00106352	0
LOC551123	8.7239	10.1678	9.69575	9.55481	12.2688	8.98199
LOC102654210	0.00528669	0.00795839	0.00161324	0.0042797	0	0.00210952
LOC100577125	0.0438086	0.0380532	0.0535917	0.0481722	0.035903	0.00555241
LOC102654085	0.00564341	0.00253348	0.00392678	0.010762	0.00869602	0.00291906
LOC410883	0.351244	0.430955	0.396003	0.325138	0.287103	0.332686
LOC100577268	0.0497869	0.0709928	0.0647076	0.0703221	0.0271125	0.0433501
LOC410882	1.28412	1.3381	0.966528	0.863657	1.27732	1.89363
LOC550665	0.273541	0.222945	0.186969	0.165554	0.166393	0.197234
LOC724553	0.228358	0.233483	0.160899	0.194051	0.203595	0.26593
LOC413933	0.568015	0.496998	0.507864	0.571514	0.370034	0.410963
LOC100576274	0.122844	0.132777	0.104647	0.11871	0.0956588	0.13726
LOC413023	0.468553	0.559052	0.464657	0.401768	0.296942	0.443764
LOC412780	0.49835	0.361745	0.338083	0.400238	0.29448	0.422086
LOC102656247	0.108009	0.279332	0.0139071	0.109068	0.0684283	0.333326
LOC727293	0.0790914	0.196181	0.0714809	0.100185	0.0940159	0.140033
LOC113218590	0.0903696	0.0909028	0.0929309	0.0938358	0.0692838	0.117056
LOC727300	0.282485	0.310012	0.234215	0.211335	0.161252	0.218795
LOC410879	0.213775	0.154505	0.207229	0.173861	0.218073	0.296488
LOC727308	0.370323	0.451403	0.370409	0.389515	0.508061	0.307981
LOC113218598	0	0	0.00513545	0	0	0.00381756
LOC408702	0.223195	0.177297	0.166925	0.151848	0.0975788	0.208703
LOC102654348	0	0	0	0	0	0
LOC408701	0.465363	0.371192	0.323269	0.403983	0.550795	0.544828
LOC725009	0.540964	0.451121	0.312597	0.360674	0.431496	0.54934
LOC100578514	0	0.00289051	0.0010747	0.00530435	0.000701081	0
LOC725089	0.00248856	0	0.00154914	0	0	0
LOC100578611	0.261898	0.409285	0.247511	0.276595	0.189442	0.222147
LOC412330	3.57295	3.66257	4.28001	3.79732	5.80905	4.99258
LOC100578715	0.0389329	0.0328698	0.0259069	0.038908	0.0498928	0.0225765
LOC412331	0.573482	0.51354	0.514518	0.582441	0.647076	0.569815
LOC725325	0.0489434	0.058185	0.0584665	0.0781051	0.0624944	0.0952297
LOC725357	0.319573	0.40117	0.460504	0.378655	0.301087	0.360963
LOC102655463	0.0130007	0.00707828	0.0129488	0.0056828	0.00547764	0.00826367
LOC411871	5.57807	4.86252	5.52188	5.24844	4.96151	7.09016
LOC411870	0.350981	0.303059	0.317098	0.268917	0.337685	0.230718
LOC409246	1.01074	1.10336	0.905117	0.878276	0.72662	0.913577
LOC409092	0.523771	0.465716	0.438227	0.441155	0.353337	0.435392
LOC100578119	0.233871	0.260742	0.291707	0.244299	0.321135	0.333566
LOC409091	0.241484	0.368214	0.242408	0.213239	0.161819	0.113107
LOC724425	0.00142996	0	0	0	0	0
LOC100578084	0.00682158	0.00292409	0.0138767	0.00204446	0.0136012	0.00882959
LOC413350	1.62707	1.43081	1.83203	1.61652	1.49247	2.64993
LOC413351	0.214759	0.216686	0.242001	0.240257	0.211326	0.249348
GeneID-724675	3.02331	2.5508	3.63319	3.11268	2.21616	2.85141
LOC724599	2.76652	2.60889	2.74052	3.15538	2.31818	2.18298
LOC552075	0.585843	0.654647	0.899883	0.755281	0.953052	0.70781
LOC113218612	0.151602	0.0779291	0.0257281	0.0641133	0.047231	0.0517045
LOC100577939	0.00667071	0.0121787	0.0189364	0.0221218	0.0377773	0.0097134
LOC551992	0.25952	0.248152	0.321321	0.304518	0.228063	0.305874
LOC412700	1.52363	1.40615	1.73878	1.72613	1.63219	1.77814
LOC724808	0.649219	0.719268	0.708331	0.818457	0.534456	0.687526
LOC724850	0.398966	0.381285	0.611583	0.511299	0.443166	0.512446
LOC551872	0.882308	0.825742	1.02329	1.18071	0.674258	0.762558
MT-LOC413845	0.203429	0.314912	0.332765	0.326628	0.204013	0.19896
LOC409871	0.593709	0.520124	0.51187	0.541533	0.522288	0.504763
LOC410878	0.00224997	0	0	0	0.00298531	0.00467661
LOC551772	1.44539	1.0351	0.82268	1.35774	0.909482	1.0705
LOC100578436	0.526036	0.555978	0.612362	0.737734	0.641609	0.684043
LOC102655100	10.0172	10.3099	15.551	15.2549	9.32225	8.26432
LOC113218600	2.21932	2.29663	2.83677	2.83904	2.66711	2.21403
LOC107966103	14.2371	15.5265	19.9533	19.2873	15.4371	13.8479
LOC408699	1.52461	1.32931	2.67968	3.14737	1.23744	1.21641
LOC113218601	34.0855	37.9497	52.3432	50.2306	35.2978	31.5442
LOC107966102	17.7645	16.0111	39.4974	38.2635	22.7115	20.576
LOC725165	0.00950448	0.00520076	0.0225678	0.00839733	0.0249775	0.0220011
LOC725205	0	0	0.00778931	0.00257742	0.00283831	0
LOC100577787	0.00354468	0	0.00546238	0.00823377	0.00164096	0.00131789
LOC107966099	0.00163957	0	0.00466069	0.0103748	0.00395915	0
GeneID-100578402	0	0.00310214	0.00213237	0.00240247	0	0
GeneID-100578210	0.000609278	0	0.00135125	0.00854371	0.00214914	0.00796755
LOC102655367	0.00437198	0.00167921	0.00592443	0.00861974	0.00221194	0.00915332
LOC107966100	0.00233659	0	0.00306014	0	0.00130379	0
LOC102655434	0	0	0.00433059	0.00540892	0	0
LOC107966098	0.0202262	0.0418133	0.0423904	0.05317	0.0621944	0.0367569
GeneID-100577979	0	0.0060303	0.00618677	0.00185407	0	0
GeneID-100578047	0.00116068	0.00523785	0.00207963	0.00543381	0.00630447	0
GeneID-100577902	0	0.00381621	0	0.00228251	0.00934029	0.0021666
GeneID-100577867	0.00102605	0	0	0.00217025	0.00509102	0.00770608
GeneID-100578013	0.00327523	0.00393758	0	0.00723825	0.00232023	0.00705147
GeneID-100578083	0.00196552	0.0134265	0.00393291	0.00779609	0.00862981	0.0040004
LOC100577715	0.0294955	0.0346391	0.048722	0.08664	0.0608684	0.0419815
LOC113218603	0.0913985	0.130587	0.148833	0.179719	0.208107	0.147866
LOC100577671	0.00410632	0.00347789	0.0153769	0.00643578	0.00756985	0.00986492
LOC100577634	0	0	0	0.00371981	0.00602337	0
LOC100577938	0.0788015	0.0556417	0.0865707	0.184229	0.0700831	0.0533742
GeneID-100578142	0.0656462	0.0360602	0.0883417	0.100606	0.0600372	0.0705931
LOC100577590	0.0583121	0.0776609	0.0821236	0.108903	0.107628	0.109248
LOC725861	0.0242571	0.0227504	0.063791	0.0632774	0.0848929	0.0638501
LOC102655825	0.0123508	0.0146635	0.0188563	0.0322602	0.0125056	0.015313
LOC102655857	0.000670357	0.0132745	0.00505048	0.00960921	0.00191563	0.0020618
GeneID-100577482	0.016215	0.0176563	0.0178124	0.0173918	0.0217893	0.0201883
LOC107966088	0.011277	0.00924784	0.00376515	0.0209603	0.0215307	0.00820535
GeneID-100642168	0	0.00625876	0	0	0.00340943	0
GeneID-100577446	0.0219792	0.0225797	0.0496641	0.0324726	0.0854138	0.0596525
LOC100577413	0.114749	0.11305	0.147454	0.130033	0.320361	0.26898
GeneID-100577786	0.028043	0.0303566	0.0532262	0.0431398	0.141659	0.0758001
LOC726097	0.0117684	0.0119054	0.0128404	0.0144845	0.050824	0.0190074
LOC102656092	0.000960449	0.00807933	0.0102628	0.00601848	0.00472603	0.00395891
LOC100577334	0.0411669	0.0650197	0.122201	0.112376	0.0644147	0.0733885
LOC113218602	0.0174628	0.00823114	0.0202564	0.0311372	0.0162046	0.0208803
GeneID-100577714	0.309764	0.279608	0.198739	0.299829	0.131569	0.128656
LOC100577226	0.194591	0.12594	0.129643	0.197298	0.126052	0.114508
GeneID-100577181	0.0555151	0.0856431	0.0615496	0.0441117	0.0696945	0.056628
LOC107963966	0.0373928	0.0686512	0.0399477	0.0658789	0.0837655	0.0447165
LOC100577101	0.031157	0.0211275	0.0421365	0.0595577	0.0488141	0.0543469
LOC100577068	0.0302283	0.030111	0.0442178	0.0506827	0.0801514	0.0693658
GeneID-100577031	0.0079481	0.00222471	0.00469428	0.0184211	0.0229874	0.020339
LOC100576984	0.02024	0.0185062	0.0216024	0.0200258	0.0695707	0.0445228
LOC107966095	0	0	0	0	0	0
LOC100576944	0.00440402	0.00535182	0.0153489	0.0150704	0.062747	0.0589303
LOC113218588	0	0	0.00135012	0	0.000875232	0.00175159
LOC100576914	0.00680582	0.00341443	0.0109112	0.00980833	0.0445771	0.0111306
LOC100576881	0	0.00744322	0.00179836	0.00370082	0.0101563	0.00739178
LOC113218533	0	0	0.00636801	0.00793345	0.0241785	0.00672986
LOC102656676	0	0	0	0	0	0
LOC100576816	0.00149601	0	0.0016655	0.00677922	0.0195787	0
LOC100576783	0.00134492	0.00568628	0.0024428	0.00209402	0.0133683	0.00516682
GeneID-100576749	0	0.00609007	0.00596205	0.00588984	0.0225921	0.0134054
LOC107966089	0	0	0	0	0	0
GeneID-100642169	0	0	0	0	0.00776122	0
GeneID-100642170	0.00161782	0	0.00487041	0.00229432	0.00922022	0.00705628
GeneID-100642171	0.000762682	0	0	0.000831458	0.0101241	0.0140166
LOC102656907	0	0	0.00130917	0	0.00790268	0.00942863
GeneID-100576714	0.00138413	0.00123037	0	0.00639388	0.0212779	0.011639
GeneID-100642172	0	0	0	0	0.00576789	0
GeneID-100576681	0.0165175	0.0301864	0.0377543	0.0117814	0.0356804	0.00326562
GeneID-100578520	0.002493	0	0	0.0018534	0.00277906	0.00478968
LOC102653637	0.0163822	0.0269036	0.0320173	0.0327754	0.0387209	0.0196026
LOC102653703	0.00866904	0.0258116	0.0129596	0.0157107	0.0283251	0.0199157
LOC102655435	0.0057843	0	0	0	0.0114504	0.00434808
GeneID-726567	0.58643	0.496852	0.544411	0.621441	0.503674	0.569657
LOC113218586	0.0447844	0.0576527	0.103766	0.0815981	0.0725043	0.0915817
LOC726583	0.356716	0.507173	0.452053	0.525892	0.406377	0.448579
LOC100576571	0.517777	0.375333	0.803489	0.61915	1.08534	1.19092
LOC550664	0.230029	0.26017	0.278068	0.259796	0.23737	0.215774
LOC412132	1.70485	1.76547	1.5477	1.57582	1.62454	1.62857
LOC552365	0.584804	0.529114	0.606186	0.523637	0.692139	0.727198
LOC726679	0.637775	0.775965	0.688216	0.71338	0.712045	0.820415
LOC412005	0.606392	0.433922	0.729525	0.707488	0.58075	0.624357
LOC726711	0.134702	0.078894	0.194557	0.106915	0.0830284	0.0707194
LOC102654653	1.21241	1.16816	1.11509	1.20563	1.10002	1.35428
LOC408693	0.134314	0.147342	0.131894	0.131232	0.102083	0.0837355
LOC107964030	0.100834	0.0535372	0.118392	0.107758	0.0603744	0.0776263
LOC726747	1.18534	1.30328	1.19137	1.23153	0.942626	1.51772
LOC410874	5.03482	4.45744	3.67758	3.77764	4.28522	3.75404
LOC408694	0.672383	0.798344	0.641188	0.709611	0.899523	0.755369
LOC408695	1.30076	1.74851	1.34353	0.961863	0.679734	0.314248
LOC408696	1.06842	1.49622	0.775641	0.566823	0.37002	0.22054
LOC726783	0.00725739	0.0139767	0.00968371	0.0179386	0.000696097	0
LOC726793	0.116457	0.139916	0.0710072	0.0641273	0.0347901	0.0206104
LOC726803	0.0019958	0	0	0	0.00541065	0
LOC100578437	0.380204	0.358941	0.407329	0.349518	0.527102	0.512448
LOC107964086	0.0216115	0.0300224	0.0332377	0.0501269	0.0213613	0.0335571
LOC408697	0.236978	0.21005	0.20666	0.23225	0.201855	0.159387
LOC726840	0.348129	0.285082	0.256644	0.289042	0.255405	0.362919
LOC410875	0.386506	0.36895	0.768489	0.574436	0.906906	0.881465
LOC410876	0.0827994	0.0397653	0.0574465	0.0630038	0.0454292	0.0457025
LOC100576403	0.00460846	0.00481491	0	0.00262806	0.0105233	0.0134226
LOC410877	0.761445	0.6511	0.643963	0.814972	0.543139	0.694351
LOC550806	0.605041	0.621126	0.526408	0.557227	0.652113	0.675425
LOC551801	0.960956	0.893034	0.988194	0.967666	0.802599	0.885112
LOC726899	0.0933755	0.077568	0.0771377	0.0989784	0.0795741	0.0810676
LOC726924	14.4106	16.5234	16.7357	15.4888	16.6172	15.8608
LOC551711	0.342671	0.275076	0.286694	0.323971	0.334066	0.362078
LOC100576433	0.3053	0.26258	0.290212	0.295461	0.236972	0.269475
LOC411671	0.151909	0.121748	0.166821	0.201704	0.125339	0.140773
LOC726956	1.37845	1.23667	1.38119	1.38691	1.06292	1.27944
MT-LOC413186	0.962801	0.929248	0.71693	0.779797	0.869318	0.980186
LOC100578356	0.25061	0.245987	0.276638	0.314433	0.156257	0.176004
LOC100577827	0.0241025	0.0176576	0.0227836	0.0143359	0.0403859	0.0422753
LOC113219427	0.0451834	0.0425065	0.0347865	0.0305628	0.0464172	0.0919992
LOC107964072	0.04499	0.0389867	0.0583765	0.0446744	0.0674475	0.0728259
LOC100577670	2.38605	2.24092	3.14099	3.83109	2.16891	2.5244
LOC100576284	0.0102463	0.00627619	0.00647448	0.0135347	0.00944959	0
LOC100578730	0	0	0.00410755	0	0.00564262	0
LOC726987	0.0285333	0.0571223	0.0179033	0.0121851	0.0262308	0.0113588
LOC100577255	0.0150344	0.00684137	0.00697988	0.01034	0.0242161	0.0374513
LOC102656630	0.0033298	0	0	0	0	0
LOC410872	0.284848	0.293676	0.290978	0.325832	0.341062	0.348857
LOC410871	0.377403	0.406272	0.350326	0.362351	0.275441	0.318888
LOC724187	0.0113675	0.00667277	0.022917	0.0111898	0.0295033	0.0140992
LOC551364	0.0390873	0.0490537	0.046923	0.0627973	0.035434	0.0836445
LOC100577749	0.135386	0.0844195	0.0799798	0.073408	0.0302709	0.0266289
LOC410870	0.443824	0.321461	0.408981	0.470321	0.274145	0.36321
LOC408691	1.2207	1.35268	1.04412	0.955719	0.796769	0.821585
LOC410869	1.6034	1.29366	1.43501	2.03763	1.03789	1.03634
LOC100578833	0.194747	0.166755	0.199321	0.232586	0.116627	0.130158
LOC724507	0.0290001	0.0246915	0.0302471	0.0218192	0.0183393	0.0217629
LOC410867	4.11262	4.06415	3.46746	3.5102	4.52233	3.89358
LOC113218589	0.359176	0.413246	0.797325	0.903554	0.276353	0.385126
LOC408690	0.5992	0.624187	0.638469	0.645723	0.584619	0.477073
LOC100578801	0	0.00681058	0.000520913	0.00312402	0.00485561	0.0163138
GeneID-408689	1.62439	1.95277	1.94314	1.30883	1.40514	1.78835
LOC551008	0.0849019	0.0680089	0.0654385	0.0757935	0.0706455	0.0817951
LOC100578691	0.281259	0.271575	0.184972	0.249554	0.216992	0.20009
LOC107964104	4.62901	4.37237	5.13093	4.41655	5.78826	8.582
LOC102655330	0.00243401	0.00675473	0.00143561	0	0.0205907	0.0161435
LOC113218587	0.00318008	0	0	0	0.0143364	0.00722865
LOC410866	1.92793	1.71745	1.58608	1.26031	1.3234	1.28505
LOC724851	0.844212	0.709574	0.597099	0.544894	0.858832	0.732874
LOC113219429	0.051929	0.0361359	0.0927902	0.0652695	0.0672356	0.0366265
LOC410865	0.803074	0.688323	0.978756	1.05357	0.804084	0.713649
LOC410864	1.12737	0.939954	0.954763	0.894313	1.20468	1.36129
LOC410863	0.544687	0.500688	0.406633	0.427915	0.629454	0.534107
LOC100577605	0	0	0	0	0.000836761	0
LOC102654905	0	0.00374426	0	0	0	0
LOC100578478	0.0435971	0.120074	0.0322402	0.0207759	0.0184196	0.0180335
LOC410862	0.145375	0.257797	0.0721437	0.108566	0.0757521	0.0295174
LOC102654726	0.00115873	0.00210625	0.00216207	0	0	0
LOC408688	0.466343	0.361537	0.487494	0.407836	0.439841	0.276636
LOC551914	1.21814	1.07512	0.886721	1.03965	1.50108	1.47172
LOC410860	0.0934582	0.192755	0.0666955	0.10232	0.240044	0.108426
LOC408687	0.245808	0.216347	0.224713	0.188948	0.272808	0.243613
LOC100578213	0.0173825	0.00730913	0.0147267	0.0160931	0.0532625	0.0252487
LOC107964035	0.170505	0.131685	0.100774	0.0814163	0.101544	0.0658816
LOC725143	0.751966	0.680052	0.593488	0.679743	0.697567	0.790835
LOC107966085	0.00159377	0.003989	0	0.0115499	0.00139823	0
[truncated: 9,771 more rows]

## Sheet: Class I lKCs
GeneID	Forger_rep1	Forger_rep2	Nurse_rep1	Nurse_rep2	Queen_rep1	Queen_rep2
LOC551580	0.195839	0.199339	0.29179	0.24054	0.199529	0.256268
LOC551555	1.7954	1.75907	1.4623	1.46485	1.53872	1.61926
LOC726347	1.14596	1.04067	0.907839	0.881991	0.594457	0.650522
GeneID-409940	1.70866	1.68742	1.46009	1.37679	1.12926	1.0566
LOC726145	0.214953	0.230262	0.295535	0.233808	0.228528	0.248165
LOC551448	0.706965	0.7558	0.731915	0.723877	0.683349	0.722817
LOC410665	0.289768	0.272501	0.285294	0.270717	0.194304	0.23244
MT-LOC408567	0.363446	0.425304	0.333334	0.357075	0.293956	0.274665
LOC107964061	0.790306	0.787402	1.46501	1.22579	0.856032	0.921422
LOC107964068	0.0173101	0.0220658	0.0333555	0.0382153	0.0140131	0.0111961
LOC113219112	0.132837	0.120879	0.190577	0.229184	0.17659	0.197238
LOC726450	1.35297	1.42088	2.06472	2.26972	2.00677	1.85743
LOC107964063	0.00376213	0.00383367	0.00340358	0.0063413	0.00462348	0.00761552
MT-LOC113219111	0.236984	0.220507	0.201925	0.176514	0.220012	0.197964
LOC410664	0.570513	0.539673	0.541497	0.545254	0.736139	0.897547
LOC408565	1.20742	1.18415	1.09605	0.938095	0.652278	0.795106
LOC410663	0.280593	0.288622	0.300763	0.294112	0.171646	0.223013
LOC113219398	0.0547955	0.0776849	0.109976	0.114423	0.0447779	0.0489977
LOC726544	0.401339	0.400997	0.401275	0.358212	0.258356	0.241006
LOC410772	0.121052	0.10723	0.113555	0.122435	0.0946759	0.11339
LOC551203	1.49952	1.58236	2.00155	2.13715	1.65322	1.58532
LOC100578621	0.893759	0.881042	0.93631	0.929046	0.595827	1.12015
LOC726446	0.154227	0.150064	0.149952	0.1281	0.195928	0.174625
LOC100578600	0.0942395	0.0897612	0.0986096	0.134557	0.108855	0.0787013
LOC410771	0.334686	0.315433	0.309348	0.303451	0.359443	0.308631
LOC100578571	0.00634762	0.00650528	0.00325683	0.00947361	0.00411278	0.00729788
LOC102654047	0.00164801	0.00171335	0.00268069	0.00186711	0.00956753	0.00213907
LOC100577692	2.57144	2.31621	2.03017	2.09089	2.00698	2.19616
LOC107965716	0.025986	0.0177042	0.0118805	0.0106297	0.0121951	0.00687145
LOC410769	0.636359	0.635678	0.63544	0.60215	0.58736	0.61743
GeneID-100216325	0.993848	1.23233	1.64578	1.26757	2.15708	1.70995
LOC113219286	0	0.000379294	0	0.000385834	0.000208965	0
LOC100578334	0.000565319	0.000324832	0	0.000258778	0	0.000862664
LOC726756	0.895176	0.800431	0.809162	0.869177	1.34609	1.2077
GeneID-410767edd9	0.253226	0.364462	0.252686	0.255111	0.335609	0.190886
GeneID-100629079	0	0	0	0	0	0
LOC726609	2.42402	2.54953	2.42581	2.29108	2.10384	2.47266
LOC726788	0.588666	0.551783	0.487727	0.539531	0.575233	0.675711
LOC100578031	0.820951	0.815874	0.933315	1.11237	1.74127	1.4936
LOC107966044	0.0443512	0.0461561	0.0682318	0.0536172	0.105741	0.0631559
LOC410766	1.55845	1.38711	1.33005	1.45281	1.38928	1.40386
LOC551646	0.603072	0.533227	0.575364	0.60138	0.591756	0.682883
LOC113219417	0.289913	0.207725	0.200781	0.197007	0.247635	0.263592
LOC113219404	3.21751	2.79765	2.57371	2.62634	2.84807	3.01922
LOC551678	0.907052	0.955557	0.631288	0.646371	0.795691	0.763453
LOC726886	0.0197995	0.0297566	0.0120664	0.0203962	0.0074359	0.00848217
LOC100577848	0.00553285	0.00610948	0.00240961	0.00526636	0.00342892	0.00264372
LOC113219278	0.168599	0.143113	0.0957141	0.140488	0.123242	0.120418
LOC408626	0.84875	0.778368	0.63717	0.717359	0.916024	0.851843
LOC102655614	0.0712254	0.0590179	0.0680382	0.077597	0.0537374	0.0258628
LOC726912	0.00385381	0.00320492	0.0037759	0.00258356	0.00359969	0.00183367
LOC102655442	0.0038158	0.00719085	0.00414759	0.00207083	0.00738592	0.00685611
LOC107965930	0.00604388	0.010323	0.0173985	0.0226117	0.0214995	0.0132024
LOC113219285	0.0510514	0.059771	0.0864775	0.176116	0.0441377	0.0157208
LOC100576602	0.216339	0.233601	0.0367971	0.110945	0.0961249	0.0289711
LOC113218530	0.00422894	0.00498162	0.00335921	0.0113168	0.00215445	0.0014524
LOC100576537	0.0198709	0.0252223	0.0144588	0.018647	0.0154952	0.0140114
LOC100576700	0.244594	0.265465	0.195812	0.219226	0.241397	0.225713
LOC113219393	0.00287901	0.00625874	0.00537295	0.00181246	0.00099421	0.0014294
LOC102653619	0.026578	0.0301337	0.0240604	0.0263652	0.0417294	0.0315452
LOC107963981	0.000724862	0.0013845	0.000834571	0.00369991	0.00232439	0.00174763
LOC724948	0.787718	0.689978	0.667773	0.654028	0.568296	0.628141
LOC100576789	0.0266659	0.0356213	0.0274582	0.022202	0.0199248	0.0150677
LOC113219394	0.0122523	0.0147584	0.0116517	0.0115839	0.0179841	0.0197291
LOC100576820	0	0.000549657	0.000380009	0.00102475	0.00205796	0.00205019
LOC724874	0.0110052	0.0200621	0.0147595	0.0154907	0.0254256	0.0388252
GeneID-751098	0.0420526	0.031653	0.0380296	0.0343329	0.0167129	0.0109461
LOC113219395	0.0178949	0.0143885	0.0155302	0.0139106	0.0434709	0.017583
LOC410763	0.235928	0.242844	0.253887	0.241565	0.161757	0.195448
MT-LOC100576088	0.210323	0.239714	0.230456	0.205342	0.166766	0.208467
LOC410765	0.0924689	0.0791909	0.100548	0.105408	0.0593758	0.065264
LOC113219396	0.858079	0.874322	0.768484	0.756622	0.857907	0.856629
LOC408625	0.120455	0.0868923	0.122397	0.135981	0.155785	0.143909
LOC113218523	6.28138	6.25971	7.4148	7.11801	4.64805	5.63906
LOC102654759	0.0410111	0.0313429	0.0363566	0.0609793	0.0257877	0.0207421
LOC113219182	0.121722	0.134979	0.214359	0.294959	0.0647623	0.0977956
LOC724679	0.38844	0.368752	0.389516	0.409737	0.783328	0.628073
LOC102654998	0.0557939	0.0474027	0.0724546	0.0816153	0.0652107	0.057004
LOC409327	5.12428	4.26176	4.87403	4.67115	4.60687	4.63519
LOC113219405	0.131273	0.0838878	0.125993	0.152231	0.0982089	0.0943447
LOC724537	0.773886	0.716544	0.727134	0.690861	0.811816	0.846417
LOC102655107	0.0157629	0.0121317	0.0152993	0.0168422	0.0203812	0.0186764
LOC409620	0.487055	0.468703	0.560127	0.530464	0.466209	0.458105
LOC100577325	1.17632	1.23797	1.30328	1.62235	1.17801	1.12184
LOC113219401	0.000577921	0.00169103	0	0.000412643	0.00054318	0.000728887
LOC551204	0.925702	0.796448	0.921219	0.872413	1.28062	1.24329
LOC724372	0.340859	0.285715	0.275142	0.425145	0.318253	0.381455
LOC725343	0.433253	0.406592	0.378794	0.346241	0.524601	0.537495
LOC725306	0.925249	0.894173	0.845334	0.88433	1.01604	0.842697
MT-LOC409930	2.52631	2.8631	2.19793	1.81589	1.39948	2.02067
LOC409931	0.180628	0.216822	0.31372	0.267566	0.278005	0.313022
LOC107964458	0.000913795	0.000285245	0.000976922	0	0.000626466	0.00138072
LOC100578066	0.122809	0.14585	0.116798	0.0903708	0.098408	0.137062
LOC107964442	0.0206504	0.0128981	0.0144387	0.0187529	0.00602002	0.0143276
LOC113219207	0.000679827	0.000640209	0.00318924	0.00353275	0.000532387	0.00216622
LOC113219214	0.00112595	0.00255281	0.00134003	0.00327454	0.00675154	0.00261349
LOC411665	0.0833722	0.106257	0.110176	0.107235	0.0722513	0.0571563
LOC102655805	0.000492158	0.000766708	0.0018448	0.000819344	0.000643388	0.00274896
LOC102655775	0.000169788	0.000563208	0	0	0.000917434	0.000171485
LOC102655747	0.00373654	0.00448784	0.0039383	0.00251058	0.000994362	0.00189206
LOC102655720	0	0.0011464	0.00152149	0.000880431	0.00198805	0.000353635
LOC102655652	0.0132055	0.0252648	0.00996293	0.0154109	0.0132504	0.00599836
LOC100578187	0.0387225	0.0502027	0.0321218	0.0386559	0.0398994	0.0158658
LOC102656449	0	0	0	0.000398973	0.00865357	0.00236819
LOC725041	0.00019419	0.000956679	0.000276113	0	0.00135554	0.00101034
LOC100578245	0.100397	0.0826983	0.0988733	0.0778942	0.142748	0.113988
LOC409852	0.00722831	0.00465579	0.0100868	0.00716972	0.0162261	0.0115558
LOC102656644	0.00290216	0.00217439	0.00326981	0.00384443	0.00302863	0.00649145
LOC413835	1.62309	1.59078	1.22253	1.10571	0.934959	1.00177
LOC413834	1.62419	1.63892	2.32211	2.21592	2.30089	2.14416
LOC409999	0.240074	0.203614	0.18839	0.159708	0.146724	0.121357
LOC727331	0.677564	0.719778	0.715945	0.830544	0.601418	0.647816
LOC412118	2.37665	2.33982	2.66307	3.05149	1.55579	1.72114
LOC726902	0.731	0.841497	1.19148	0.741755	0.78618	1.02736
LOC552064	1.07444	0.942517	1.13594	0.997278	1.03804	1.09362
LOC409479	3.26345	3.88138	3.40607	3.09708	3.21809	3.44258
GeneID-413609	0.323952	0.359343	0.409889	0.394	0.316862	0.333124
LOC552163	0.980038	0.876239	0.95562	0.908685	0.798567	0.833966
LOC727019	0.443823	0.44605	0.463611	0.477252	0.477238	0.515021
LOC100578696	0.230365	0.207234	0.164083	0.164717	0.325051	0.271163
LOC412925	0.054014	0.0609512	0.0467308	0.0814729	0.0781362	0.0572084
LOC411675	3.51581	3.4532	4.09901	4.28209	2.61802	3.69762
MT-LOC411808	0.742308	0.782357	0.848973	0.876448	0.882318	0.744208
LOC725638	0.416011	0.40836	0.358077	0.419732	0.251888	0.280484
LOC724901	0.384807	0.379809	0.403532	0.425887	0.301333	0.314872
LOC551574	0.886128	0.88234	1.03623	0.913885	0.92844	0.89736
LOC412610	0.302488	0.316929	0.287872	0.300068	0.254936	0.286123
LOC413784	5.27665	4.67139	4.7447	5.34027	3.446	4.78184
LOC102655618	0.320944	0.325259	0.289922	0.328217	0.441131	0.452716
MT-LOC412473	0.492563	0.521095	0.496118	0.473543	0.678716	0.795644
LOC550706	0.67824	0.649763	0.681968	0.766007	0.946113	0.800859
LOC725378	1.29367	1.18502	1.10694	1.31412	1.52755	1.5225
GeneID-727422	0.905859	0.816336	0.988925	0.992072	0.484963	0.529985
LOC725884	3.02004	3.78924	3.6544	3.19576	5.08446	4.53388
LOC550716	4.33391	4.39397	4.00436	3.88821	3.92701	4.01091
LOC727419	0.0916337	0.110279	0.0928205	0.105604	0.074181	0.0782991
LOC408624	0.801237	0.768157	0.7182	0.709566	0.726079	0.744756
LOC551279	0.59211	0.57098	0.755874	0.773815	0.712936	0.606825
LOC724238	1.61381	1.19452	0.796467	0.98694	0.874715	1.18099
LOC107964165	0.0778449	0.0609845	0.077098	0.0751956	0.102158	0.106095
LOC100576540	0.0147853	0.00820253	0.00572229	0.00789459	0.0143484	0.0147176
LOC102655654	0.00120015	0.000112285	0	0.000750519	0.00020346	0.000148915
LOC724331	0.5093	0.419017	0.500741	0.435241	0.637115	0.659154
LOC551450	1.38439	1.29906	1.30748	1.32678	1.54546	1.51277
LOC100578309	0.0226479	0.0250069	0.0435123	0.0471189	0.0923692	0.0546422
LOC552162	0.146229	0.1387	0.151683	0.209281	0.132088	0.138559
LOC726235	0.391938	0.381532	0.347023	0.3521	0.240183	0.311999
LOC412000	0.658666	0.648579	0.576527	0.675904	0.532711	0.600278
LOC726291	0.406861	0.425392	0.42521	0.466889	0.56367	0.491645
LOC100578472	0.38105	0.323375	0.361846	0.312797	0.385349	0.401738
MT-LOC726316	1.08499	1.28095	1.03198	0.846833	0.509142	0.705064
LOC411985	1.6626	1.52095	1.5725	1.82027	1.85301	1.72523
LOC412578	0.157872	0.153476	0.150149	0.135027	0.153754	0.15633
MT-LOC102655778	0.221602	0.248937	0.196188	0.225009	0.26633	0.277111
LOC725647	3.44332	3.87415	3.16275	2.81536	2.91088	2.94254
LOC412834	0.348959	0.339737	0.409063	0.358826	0.513167	0.490679
LOC408623	9.39983	8.72602	7.14045	6.71141	7.38932	7.45276
LOC410761	0.00400668	0.0136074	0.00600207	0.0045818	0.00355756	0.0182186
MT-LOC113219103	0	0.00124975	0	0.00030614	0.000670938	0.00243511
LOC100576147	0.00228576	0.00428829	0.00702164	0.00220434	0.00892176	0.00437288
LOC724992	0.461848	0.43072	0.459165	0.470833	0.555323	0.668612
LOC410758	1.36762	1.46596	1.58949	1.57814	1.17474	0.900623
LOC410757	0.212841	0.177114	0.141985	0.157169	0.135316	0.157019
LOC408622	0.153127	0.410179	0.2543	0.174992	0.0538454	0.0616378
MT-LOC725922	0.0419177	0.0817506	0.0492392	0.0428616	0.0586469	0.0627779
LOC411968	0.000183713	0	0.000162968	0	0.000888821	0
LOC102654966	0	0	0.000330676	0	0.000978731	0.000258215
LOC725982	0.404203	0.364275	0.303354	0.321507	0.474537	0.404504
LOC726015	0.013007	0.0127752	0.0155802	0.0126921	0.035967	0.0153951
LOC727399	4.28778	4.01342	3.44085	3.28923	4.84438	4.40301
LOC113219421	0.002117	0.00174538	0.00562866	0.00274743	0.00314053	0.00245417
LOC102655185	0.0820995	0.0808879	0.222505	0.296865	0.075003	0.0431634
LOC113219135	0.0113037	0.0145969	0.0245935	0.0455084	0.0123964	0.0150229
LOC102655581	0.256994	0.297392	0.247564	0.300187	0.228258	0.233348
LOC107965102	0.00543105	0.00427897	0.0105844	0.00415063	0.0328302	0.0306138
LOC726810	0.0076158	0.0107855	0.0249698	0.00996483	0.0478645	0.0443203
LOC100578752	0.522192	0.453966	0.44297	0.392473	0.515865	0.56182
LOC552366	0.0070436	0.00634713	0.00310006	0.0024453	0.00399594	0.00588524
LOC412017	0.139594	0.105846	0.0956798	0.096605	0.157475	0.151274
LOC412016	0.223001	0.17149	0.226533	0.182602	0.304279	0.348032
LOC113218608	0.0119042	0.0202505	0.0210957	0.0193243	0.0193874	0.0109144
LOC409780	1.19439	1.49536	1.7099	1.32116	1.21087	1.00612
LOC102656720	0.00161236	0.00350541	0.00259671	0.00492912	0.00298073	0.000486604
LOC102656333	0.0023591	0.00215292	0.00258453	0.00181865	0.000916402	0.0015763
LOC100577895	0.00524045	0.0051852	0.00235746	0.00234693	0.00163183	0.00123417
LOC100578042	0	0	0	0	0	0.000480207
LOC408618	0.621289	0.708893	0.792029	0.797062	0.732756	0.583328
LOC102654856	0.00375516	0.00823492	0.00627363	0.00857929	0.0036308	0.00444179
LOC102655012	0.0180147	0.0132859	0.0132958	0.0196742	0.0124576	0.00746625
LOC102656903	0.0217161	0.0256093	0.0233471	0.0368885	0.0116942	0.0114418
LOC102656828	0.0118044	0.0122292	0.0159372	0.0173735	0.0159124	0.00590066
LOC107965033	0.0236619	0.0216074	0.0231619	0.0480627	0.00775945	0.0185411
LOC113218984	0.0216837	0.017732	0.0166449	0.0314129	0.00835819	0.0101656
LOC724233	2.09803	2.36605	2.20733	1.96823	2.42283	2.73123
LOC408619	0.575875	0.597809	0.575438	0.622846	0.497314	0.501442
LOC408620	0.433573	0.38101	0.303341	0.329189	0.458424	0.450778
LOC102653658	0.0364574	0.0499065	0.053823	0.0651579	0.420616	0.479088
LOC408621	0.515456	0.605114	0.635059	0.601688	0.458264	0.504568
LOC102653893	0.264386	0.244858	0.255067	0.227115	0.226155	0.265851
LOC412319	0.113718	0.10667	0.107351	0.127986	0.135085	0.151276
LOC113218842	0.0262554	0.0260499	0.0474237	0.0555144	0.0175762	0.0231588
LOC724535	7.03781	6.95845	8.12235	7.83071	5.12286	5.64848
LOC102653954	0.00996289	0.0220271	0.0308115	0.0437282	0.00901463	0.0082317
LOC102653920	0.0200818	0.0197167	0.0253992	0.0377778	0.00768526	0.00939766
LOC107964158	0.0177097	0.0150741	0.0283455	0.0268066	0.0171711	0.0208804
MT-LOC551321	0.445974	0.450528	0.48705	0.42829	0.491523	0.538822
LOC724720	1.24801	1.21629	0.838583	0.907647	0.890932	0.955468
LOC102654159	0.555009	0.487438	0.430317	0.489066	0.379399	0.412977
LOC724795	0.337476	0.358465	0.311512	0.276549	0.411191	0.417394
GeneID-551388	0.00979454	0.0124578	0.00308083	0.00904887	0.0158229	0.0068609
LOC411799	0.204274	0.235689	0.250681	0.282858	0.15339	0.189143
LOC414017	1.07371	1.07411	1.01573	0.976117	1.18821	1.15832
LOC552530	0.248104	0.28664	0.209074	0.301312	0.261653	0.146959
LOC100577342	0.000601138	0.000453556	0.00261352	0.0017098	0.00123026	0.00102382
LOC102654398	0.885848	0.797015	0.791369	0.83112	0.548076	0.617838
LOC413244	0.0837993	0.0900754	0.0845497	0.0877126	0.0812726	0.0986185
LOC551531	0.389311	0.348573	0.359025	0.3454	0.430946	0.445672
LOC412107	0.0816945	0.0807255	0.0877246	0.0713267	0.0640644	0.0640423
LOC726685	0.721087	0.675118	0.591	0.595714	0.682154	0.745423
LOC100578513	0.674173	0.63093	0.545756	0.632052	0.795892	0.863162
LOC409290	1.29928	1.59384	1.58333	1.50601	1.73695	1.81199
LOC100577369	0.615269	0.549288	0.513059	0.567366	0.55814	0.571173
LOC107966055	1.45857	1.29658	1.10871	1.21047	1.47985	1.53378
LOC551842	0.476842	0.427877	0.435935	0.425077	0.599222	0.5794
LOC100577454	0.956273	0.97149	0.707005	0.924122	0.8545	0.982554
LOC551892	0.492021	0.484796	0.441416	0.420237	0.317257	0.400271
LOC551909	0.944004	0.895631	0.90005	0.973166	1.15772	1.16627
LOC107963991	0.426072	0.380248	0.353851	0.417399	0.257657	0.277631
LOC552083	0.373934	0.320454	0.315175	0.334947	0.354672	0.357834
LOC409584	1.83153	1.80344	1.44177	1.45746	1.67002	1.86001
LOC724578	0.229483	0.251738	0.208499	0.238623	0.144865	0.155985
LOC413437	0.0701352	0.0654408	0.11241	0.0831636	0.082505	0.0869032
LOC414038	0.620891	0.616769	0.546536	0.535811	0.678443	0.717187
LOC552602	0.811573	0.856409	0.88476	0.944126	0.482269	0.626844
LOC414037	0.307792	0.230453	0.291398	0.321872	0.231603	0.282266
MT-LOC552628	0.221163	0.216017	0.21201	0.205221	0.159264	0.200201
LOC725317	0.809371	0.715595	0.681597	0.707779	1.14128	1.20688
LOC552648	0.215429	0.200005	0.168691	0.183621	0.186227	0.223572
LOC725418	0.24653	0.255816	0.247851	0.237273	0.232848	0.29036
LOC413950	0.435368	0.38343	0.368789	0.353923	0.359393	0.356751
LOC107963979	0.00405872	0.00288119	0.0032265	0.0046994	0.0288613	0.0161078
LOC102655724	0.000772402	0.000494814	0	0.000173746	0.00664518	0.00349184
LOC725532	0.00423396	0.00581151	0.00362474	0.00488244	0.00114589	0.00168047
LOC725574	0.0118183	0.00753293	0.0158055	0.0130005	0.00642207	0.00422222
LOC100578104	0	0.000708344	0.000467572	0	0.000351911	0
LOC100578131	0	0	0	0.000610546	0	0
MT-LOC552676	0.363448	0.394452	0.305164	0.352334	0.285319	0.365981
LOC412511	1.12181	1.11167	1.47912	1.10725	1.16417	1.37498
LOC100578247	0.000941242	0.00137842	0.00186409	0.0022663	0.0169017	0.00842091
LOC113218578	0.00389031	0.000553656	0.00280975	0.00374206	0.0186959	0.0124484
LOC725720	0.0122925	0.00754151	0.00454979	0.00817713	0.0199243	0.0242465
LOC102656395	0.000183944	0.000737896	0	0.000826404	0.000788234	0.00126344
LOC725745	0.421758	0.427147	0.346335	0.37759	0.550162	0.551518
LOC113219256	0.143296	0.157858	0.172589	0.21374	0.183342	0.124272
LOC725841	0.213879	0.218569	0.249265	0.157989	0.136866	0.14131
LOC412141	0.402747	0.402387	0.465974	0.508795	0.361622	0.403593
LOC102656812	0.0927965	0.0794531	0.0663928	0.0822443	0.0646501	0.0834088
LOC551819	0.256897	0.248966	0.247075	0.280957	0.206277	0.193573
LOC727479	0.0490459	0.0509532	0.058804	0.0415988	0.00819806	0.00666548
LOC413303	0.0252428	0.0422376	0.0290805	0.0354844	0.0635243	0.0538019
LOC551443	0.117512	0.116859	0.0570973	0.0889783	0.124648	0.105338
LOC551411	1.30913	1.30136	1.08429	0.993203	1.42815	1.71307
LOC550789	0.283693	0.247384	0.380878	0.29115	0.373942	0.388893
LOC725816	0.170166	0.231275	0.149497	0.126021	0.13441	0.1451
LOC412282	1.30386	1.29841	1.18285	1.24595	1.40422	1.33068
LOC550903	0.380182	0.35748	0.34133	0.352954	0.44024	0.440302
LOC408616	2.07277	1.73508	1.54989	1.51498	1.72054	1.88267
LOC102654549	0.00358722	0.00294413	0.00151385	0.00182573	0.00142015	0.000409324
LOC102654478	0.0035568	0.00145497	0.00122194	0.000761195	0.00143885	0.00232052
LOC102654454	0.00495175	0.00357076	0.00222532	0.00436556	0.00458321	0.00747257
LOC113219397	0.00251946	0.00260594	0.00460596	0.0035261	0.00485266	0.00379903
LOC102654413	0.00349099	0.000704919	0.00133592	0.0040644	0.000507918	0.000593776
LOC102654358	0.0693116	0.0721257	0.0671017	0.101532	0.0313864	0.0406864
LOC100577822	0.020134	0.0188397	0.0223392	0.0352571	0.0128781	0.0140665
LOC102654894	0.0149562	0.0118779	0.0145326	0.00581655	0.0220261	0.0248376
LOC113218819	0.0385724	0.0406299	0.0402224	0.0605153	0.0198907	0.034648
LOC410754	0.539235	0.528595	0.588897	0.617586	0.565745	0.637875
LOC551383	0.39705	0.368986	0.367234	0.371059	0.383768	0.447949
LOC552743	0.182328	0.168297	0.206371	0.176955	0.13072	0.148181
LOC107965891	0.0653598	0.0680467	0.0549708	0.0543779	0.037382	0.0383661
LOC409517	1.38782	1.6899	1.4858	1.95078	0.816222	0.944296
LOC412528	0.281927	0.294461	0.274175	0.284729	0.324396	0.286006
LOC408615	0.25092	0.243294	0.411746	0.308909	0.482475	0.441559
LOC551202	0.218986	0.243684	0.188107	0.191484	0.196566	0.22297
LOC410753	0.0876513	0.0984463	0.122223	0.104824	0.118743	0.103507
LOC408614	9.99252	10.559	11.2165	11.4033	7.79094	7.71719
LOC100578445	0.38054	0.363023	0.587753	0.658572	0.287138	0.344478
LOC410752	0.368575	0.421521	0.411812	0.502643	0.382925	0.26941
LOC410751	0.00222434	0.00138386	0.00251876	0.00159605	0.00678248	0.00235465
GeneID-408613	17.5247	17.5401	16.3398	19.781	15.2729	16.5839
LOC107964984	0.0177751	0.0194418	0.015186	0.038366	0.0137823	0.0127597
LOC100577782	0.0239377	0.029352	0.0161785	0.0362725	0.0133649	0.00815582
LOC102655057	0.00106306	0.000269375	0.00380777	0.00297259	0.000768301	0.0012002
LOC412523	0.0844097	0.0712284	0.0941416	0.117792	0.137968	0.116247
LOC726298	0.0356093	0.035028	0.0312868	0.0389579	0.0398872	0.0532378
LOC113218896	0.00871295	0.0127389	0.00970674	0.0108353	0.00506872	0.00672317
LOC100577655	0	0	0	0.000498332	0.00201076	0.00106272
LOC102654581	0.000162227	0.00125018	0.000872367	0.000385088	0.000413917	0
LOC107966071	0.0210612	0.0147	0.00787169	0.0175223	0.0110077	0.0117558
LOC413735	0.189971	0.205697	0.239213	0.2154	0.187075	0.21396
LOC726221	1.22339	1.29813	1.0718	1.00748	0.884495	1.22937
LOC410043	1.45822	1.47308	1.22812	1.20111	1.40367	1.42163
LOC409468	0.133677	0.144857	0.105013	0.0994186	0.0926617	0.0437986
LOC102653866	0.00677611	0.00624639	0.0047989	0.0035697	0.0045261	0.00217268
LOC726449	0.0636632	0.066486	0.0402119	0.0447436	0.0297687	0.0429959
LOC552636	0.0286434	0.0444344	0.0289176	0.0195966	0.0184309	0.0176695
LOC726088	1.20226	1.05086	0.993918	0.975406	1.07392	1.23966
LOC412397	0.549262	0.584475	0.502165	0.600087	0.393179	0.387791
GeneID-412285	0.0117439	0.0171378	0.0190448	0.0165425	0.0128003	0.0216564
LOC100578115	0	0	0	0.000206667	0	0.000241252
LOC409417	1.15865	1.16538	0.893953	0.977954	0.894738	0.870765
GeneID-409418	20.8054	19.9516	34.8521	33.4527	16.2744	23.0194
LOC727596	0.135105	0.148353	0.179824	0.211304	0.124365	0.122126
GeneID-409798	0.57072	0.725211	0.441655	0.303248	0.0605033	0.0453503
LOC724192	2.97322	2.784	2.92412	2.76755	4.6616	3.87985
LOC100577977	0.0030417	0.00308469	0.00661312	0.00483102	0.00635668	0.00698478
LOC107964644	0.0133364	0.0153586	0.0193325	0.0192238	0.0241127	0.0148472
LOC102656214	0.0147407	0.0213355	0.0236515	0.023285	0.0227802	0.0144016
LOC410034	0.256223	0.275828	0.167406	0.212896	0.218316	0.221314
LOC724280	0.42139	0.443965	0.43623	0.443292	0.599886	0.602258
LOC410033	0.817868	0.715371	0.962058	0.824288	1.152	1.24375
LOC724327	0.0363833	0.0500584	0.0614223	0.0398381	0.0588531	0.0513733
GeneID-410032	1.01263	1.04681	0.817261	0.883949	1.09116	1.00643
LOC102655811	0	0.000723834	0.00124222	0.00356734	0.000478051	0.00333075
LOC413693	0.0618347	0.0553663	0.0906523	0.0870469	0.0691646	0.0853167
LOC100576321	1.42696	1.36337	1.47393	1.46389	1.39546	1.44041
LOC411794	0.988215	0.961313	0.984889	1.05814	0.734737	0.910713
LOC412190	0.354782	0.347261	0.386342	0.371861	0.539388	0.442629
LOC102655540	0.0630936	0.0697111	0.0817568	0.0608271	0.0555529	0.0578715
LOC412189	0.642257	0.64185	0.507978	0.480999	0.488558	0.54599
LOC409383	0.171072	0.202581	0.231333	0.236372	0.409959	0.231163
LOC102655045	0.000657588	0.000291495	0.00196262	0.00140985	0.000647312	0.000134723
LOC107964624	0.000158647	9.54135e-05	0	0.000164162	0.000817928	0.000222715
LOC113219263	0.000454203	0.000452444	0.000692943	0.000188823	0.00279834	0.000354187
LOC102655229	0.00262979	0.00352796	0.00379227	0.0034108	0.0156027	0.00557846
LOC107964619	0.00106282	0.000547478	0.000501486	0.000174342	0.0024327	0.00150728
MT-LOC102655391	0.00377179	0.00300756	0.00555291	0.00770252	0.0368018	0.0113059
LOC102655431	0.000371377	0.000362911	0.000167919	0.00357903	0.00526	0.00141773
LOC551556	0.113293	0.105549	0.12995	0.156333	0.495246	0.243268
LOC409053	10.6658	10.1622	9.21267	9.24944	10.6268	9.90718
LOC411408	0.43433	0.454867	0.462518	0.708983	0.441801	0.46114
LOC107964618	0.024283	0.0219725	0.0441456	0.0380283	0.0610007	0.0410153
LOC411407	0.328472	0.345383	0.460284	0.368654	0.339149	0.423442
LOC411406	0.00456967	0.00238038	0.00302518	0.00285534	0.0159031	0.011327
LOC107964596	0.00241809	0.0013666	0.000905305	0.0017537	0.00435181	0.00362371
LOC100576547	0.0101847	0.00919091	0.00427503	0.00603592	0.0091859	0.00610963
LOC107964593	0.000655645	0	0	0.00086602	0.00815921	0.0103176
LOC411405	0	0	0.000152828	0	0.000413586	0.000350599
LOC413346	0.000415292	0.000544868	0.000335231	0.000899034	0.000890726	0.000491677
LOC551761	0.00215524	0.00121993	0.00160113	0.00120734	0.000547378	9.15687e-05
LOC100576126	0	0	0.000397171	0.000385088	0	0
LOC113219420	0.000229921	0	0	0	0	0
GeneID-725384	0.00973334	0.0132518	0.0214858	0.0222442	0.0173477	0.0139848
LOC725345	0.0480899	0.0433737	0.0395386	0.035345	0.0295797	0.0401946
GeneID-406080	0.297196	0.264362	0.192929	0.170704	0.252796	0.335011
GeneID-100188973	0.109925	0.111654	0.111867	0.120359	0.0869596	0.112665
LOC725419	1.92192	1.84913	1.94118	1.79281	2.41301	2.32003
LOC725455	0.00982028	0.00719108	0.00358857	0.00466033	0.0141597	0.0182653
LOC550785	55.5123	51.4604	54.5617	44.1423	52.9851	65.0227
LOC102653822	0.00186697	0.00250102	0.00130931	0.00132372	0.00164889	0.000809821
LOC100576291	1.82397	1.40392	1.15313	1.014	1.46478	2.09983
LOC100578458	0.184538	0.162615	0.153072	0.167458	0.15401	0.17901
LOC102656923	0.000940154	0.00384586	0.00162816	0.00385192	0.00218788	0.00351068
LOC411600	0.566254	0.556008	0.534924	0.592658	0.621097	0.581452
LOC725606	0.00711095	0.00669504	0.0128258	0.0108784	0.00941121	0.00680838
LOC113218708	0.0831986	0.10092	0.0742712	0.0793618	0.121894	0.108765
LOC410749	0.409802	0.389227	0.384612	0.340507	0.449081	0.443774
LOC725682	0.0163469	0.0141428	0.0242873	0.0398187	0.112031	0.0736431
LOC100578378	0.00215023	0.00325381	0.00255893	0.000841055	0.00427664	0.00122048
LOC725746	0.636622	0.488842	0.634205	0.463006	0.731683	0.608436
LOC552038	0.459503	0.419326	0.425815	0.374181	0.567734	0.521703
LOC412287	1.07995	0.948529	1.66008	1.53393	0.467244	0.541856
LOC552316	0.444463	0.653967	0.343312	0.340765	0.298331	0.283446
LOC552294	2.55265	2.76986	2.18095	2.32708	2.0589	2.12577
LOC411372	0.180211	0.179741	0.179255	0.192947	0.249518	0.262018
LOC725920	0.00985211	0.00902889	0.00929842	0.00949299	0.0104228	0.00974106
LOC725945	0.000141237	0	0	0.00111078	0	0.000653559
LOC552206	2.00969	1.83845	1.67129	1.58016	2.69376	2.30601
LOC552187	2.40081	2.20138	1.61329	1.64921	3.0894	2.42156
LOC113219400	0.024643	0.025858	0.0130099	0.00853525	0.0544391	0.0184943
LOC102655490	0.00209517	0.000568254	0.00121349	0.00135324	0.00199483	0.00280453
LOC100578285	0.0387712	0.0344987	0.0141076	0.0140863	0.0806445	0.0374313
LOC113219388	0.00352859	0.00449764	0.00442254	0.00675531	0.0150957	0.00681105
LOC100577585	0.0049671	0.00479355	0.000387464	0.00106371	0.00637176	0.00469759
LOC409807	0.038456	0.0502744	0.0363596	0.0328449	0.0863931	0.0743163
LOC100578978	0.00131008	0.00090851	0.0038959	0.00240297	0.00836226	0.00531856
LOC107964341	0.0277751	0.0306841	0.0235726	0.0215301	0.0555262	0.0225202
LOC100579018	0	0	0	0	0.000993756	0.000130903
LOC726119	0.00983609	0.00821689	0.0051992	0.0190174	0.213125	0.176717
LOC113219389	0.00264802	0.00541726	0.0020142	0.00253307	0.0145063	0.0127339
LOC107964337	0.00109321	0.000159009	0.00116544	0	0.0251362	0.0210505
LOC503505	0.651243	0.802588	0.931238	0.978015	0.749143	0.569585
LOC107964344	0.0544176	0.0309654	0.0404452	0.0446616	0.0340301	0.0286058
LOC102656044	0.000668834	0.0012926	0.00300091	0.00242459	0.00154237	0.00196119
LOC113219390	0.0807683	0.0712862	0.0643647	0.0751692	0.0220127	0.0171443
LOC113219391	0	0	0	0	0	0
LOC552117	0.549736	0.541338	0.507334	0.53046	0.505179	0.522043
LOC412103	2.89746	2.70735	2.73399	2.8186	1.68019	1.91331
LOC100576164	0.0421729	0.0384606	0.0560563	0.046714	0.0159223	0.0212451
LOC100576139	0.188117	0.14916	0.0949242	0.107399	0.12333	0.119285
LOC414021	2.8259	2.7149	1.83451	1.89277	1.63503	1.72368
LOC102654917	0.102997	0.0706567	0.0622888	0.0666043	0.03981	0.0520532
LOC100579059	0.516623	0.4598	0.514849	0.590449	0.249453	0.264843
LOC102654976	0.017405	0.00672061	0.0167563	0.0160153	0.00648885	0.0115643
LOC113219329	0.00258704	0.00226672	0.00283582	0.000789015	0.0015292	0.00233286
LOC102655032	0.0170459	0.0230309	0.0331988	0.0600292	0.0293118	0.0232479
LOC113219344	0.0139376	0.010716	0.0126377	0.014263	0.00471192	0.00287724
LOC102655155	0.0327411	0.0495254	0.0766713	0.0438991	0.0460696	0.0549747
LOC414022	1.5306	1.62243	1.27399	1.31646	1.26263	1.30026
MT-LOC725040	0.464766	0.447442	0.549893	0.475309	0.352268	0.427081
LOC410070	5.15997	4.50641	4.26941	4.13676	4.36184	4.79941
LOC410071	0.505696	0.581957	0.663672	0.632323	0.365077	0.378881
GeneID-413803	0.0822925	0.111503	0.114206	0.112463	0.0719177	0.0700252
LOC113218825	0.00066619	0.000163609	0.000287169	0	0	0.000753065
LOC100577039	0.00112532	0.00100306	0.0023586	0.000457152	0.000716395	0.00139331
LOC412458	0.0597888	0.153379	0.100763	0.0850931	0.0248621	0.0129396
LOC724721	0.0169776	0.0252785	0.0191319	0.0149703	0.0208689	0.0162694
LOC412829	0.00103115	0.00356758	0.00404992	0.00906613	0.0066599	0.00392422
LOC724634	5.32576	4.98735	4.9758	5.53298	3.56334	3.87255
LOC409360	0.327355	0.335767	0.385097	0.390541	0.289511	0.24389
LOC724585	0.409799	0.372178	0.33277	0.31582	0.381774	0.4557
LOC724536	0.46491	0.4284	0.365921	0.388375	0.43303	0.496738
LOC409520	0.314556	0.295592	0.250148	0.301454	0.247071	0.314049
LOC412546	0.565715	0.536416	0.548586	0.585305	0.499061	0.618487
LOC724455	0.641322	0.565383	0.596358	0.578367	0.587487	0.668485
MT-LOC412212	0.476019	0.486817	0.651198	0.651567	0.526002	0.536702
LOC107965181	0.0547991	0.0504876	0.0586023	0.0648682	0.124691	0.100952
LOC409527	0.640107	0.648121	0.609275	0.663817	0.691358	0.763312
LOC413868	1.56264	1.8291	1.84587	1.4657	1.96454	2.10926
LOC551974	0.681403	0.701179	0.664024	0.532265	0.512112	0.582856
LOC552001	0.0408108	0.040371	0.0405312	0.0354779	0.0337171	0.0415376
LOC102656856	0.020391	0.0172022	0.0124687	0.0207222	0.00754725	0.0104685
LOC413867	0.65604	0.788337	0.743328	0.661218	0.352142	0.434188
LOC552052	0.596875	0.523286	0.708919	0.57163	0.5446	0.572479
LOC727074	0.508219	0.524891	0.548108	0.560499	0.386578	0.56362
LOC727079	0.110506	0.100927	0.0957057	0.102218	0.143282	0.123688
LOC100578907	0.405191	0.370067	0.410799	0.407728	0.362744	0.409306
LOC727087	0.21949	0.21113	0.258697	0.284396	0.242106	0.272355
LOC412480	0.546669	0.477689	0.441971	0.466107	0.620059	0.608774
LOC727539	1.12449	1.1307	1.13441	1.36015	0.761326	0.800601
LOC727538	0.398231	0.343902	0.379596	0.400043	0.643339	0.583564
LOC724115	0.25632	0.266098	0.252565	0.268831	0.183876	0.19144
LOC724144	0.428988	0.439593	0.410443	0.32387	0.250866	0.302439
LOC551154	0.925607	1.02213	1.36071	1.33104	0.909888	1.03797
LOC724234	0.350499	0.343881	0.39885	0.366365	0.340461	0.392189
LOC409957	11.9829	11.4153	10.5188	11.7018	10.0564	10.4908
LOC724328	0.195021	0.203129	0.263391	0.193297	0.279294	0.260517
LOC100577254	3.39975	3.21357	3.45286	3.59408	3.07494	3.41115
LOC107965915	0.00213786	0.000605294	0.0042566	0.00346291	0.00160938	0.000461895
LOC102655946	0.0103631	0.0197862	0.0250486	0.0329992	0.014477	0.0102954
LOC102656017	0.017697	0.0177927	0.0307316	0.0367639	0.017685	0.0149891
LOC100577291	0.0146048	0.0187687	0.0358922	0.0200454	0.0361277	0.028451
LOC725775	0.0219386	0.0250234	0.0198669	0.0308201	0.0436889	0.0178179
LOC100577384	0.00841681	0.0071676	0.00893387	0.00820536	0.00530036	0.00678947
LOC100576726	0.00421895	0.0027173	0.00360275	0.00333459	0.0029239	0.00348039
GeneID-408611	0.35483	0.315627	0.250235	0.301781	0.334552	0.362574
LOC726243	0.321526	0.349351	0.364597	0.38689	0.486293	0.401974
LOC410743	0.0328239	0.0362188	0.0388411	0.0454235	0.0304294	0.0304299
LOC410744	0.00557659	0.00588476	0.0172979	0.0292221	0.00679952	0.00751492
LOC113219271	0.0138833	0.0171325	0.0216096	0.023164	0.0204813	0.0274076
LOC410745	0.00565537	0.00866545	0.0155712	0.0173519	0.00847779	0.0113134
LOC552457	0.0139915	0.012833	0.0333529	0.0572492	0.0224644	0.0285293
LOC410746	0.0132693	0.014992	0.041544	0.0434756	0.0109161	0.0185143
LOC552425	0.00449302	0.00521263	0.0084525	0.0238704	0.00312887	0.0116689
LOC410747	0.0547411	0.0540301	0.0655954	0.073347	0.0499303	0.0587181
LOC552395	0.00140529	0.00173586	0.00411841	0.00364838	0.00210831	0.0033302
LOC410748	1.06457	1.08824	0.446136	0.666725	1.56144	0.674574
LOC113219272	0.220135	0.198871	0.169774	0.155784	0.247382	0.160376
LOC107964221	0.317174	0.308993	0.515175	0.436685	0.348368	0.378704
LOC550645	0.406614	0.412155	0.313958	0.311141	0.480321	0.302461
LOC102656636	0.153084	0.149033	0.135534	0.11618	0.10969	0.0609269
LOC107964213	0.380729	0.393726	0.490989	0.41161	0.467946	0.464595
LOC408609	0.451472	0.435499	0.46171	0.484517	0.188653	0.240949
LOC102656814	0.0652026	0.0565175	0.0541864	0.0444706	0.0567909	0.0667191
LOC410741	0.674237	0.75029	0.826377	0.641413	0.577682	0.593988
LOC102656788	0.0164179	0.0226369	0.0364584	0.0413565	0.0237734	0.0256633
LOC100578082	0.104619	0.0833586	0.147678	0.145567	0.0623827	0.0646278
LOC113218656	0.0429483	0.0303098	0.0345219	0.0260912	0.0430091	0.0595695
LOC551384	0.550616	0.541693	0.744011	0.607393	0.694602	0.746098
LOC413813	0.507207	0.508828	0.518841	0.469538	0.483794	0.558833
LOC551416	1.36995	1.28721	1.10507	1.22167	1.37422	1.60716
LOC113219245	0.151423	0.118311	0.110871	0.115561	0.0867103	0.104555
LOC100577194	0.117259	0.127658	0.113799	0.100978	0.0812071	0.109065
LOC100576961	0.00469769	0.00310337	0.0105194	0.0127174	0.0778461	0.0189733
LOC726412	0.00432402	0.00208639	0.00549123	0.00849301	0.072733	0.0143693
LOC409749	0.243329	0.219721	0.171344	0.141168	0.25827	0.290088
LOC413056	0.013319	0.02036	0.0228297	0.0118486	0.00669859	0.00490733
LOC726451	0.00751541	0.0083572	0.00359012	0.00623659	0.0083293	0.00915454
LOC413055	0.750464	0.659136	0.59113	0.570271	0.784549	0.84623
LOC409748	1.16665	1.15462	1.00148	1.01183	0.902425	1.00301
LOC410740	0.2082	0.192188	0.236253	0.253431	0.255274	0.261145
LOC410739	4.29677	4.35665	5.05862	5.47416	4.13112	4.53448
LOC113219185	0.163847	0.162308	0.147896	0.140766	0.0864655	0.0817913
LOC726545	0.00148486	0.00132599	0.00142628	0.000453473	0.000175546	8.67118e-05
LOC726560	0.00110676	0.00105245	0.00175378	0.00343821	0	0
LOC726578	0.000160917	0.000951758	0.000607115	0	0.000618562	0.000337406
LOC726590	0	0	0	0	0	0
LOC410736	0.00323604	0.00242663	0.00266282	0.00134905	0.00448225	0.00166678
LOC113218747	0.00374569	0.00224322	0.00155623	0.00095495	0.00315121	0.0025673
LOC726646	0.0468425	0.0331892	0.0201671	0.0206875	0.0409501	0.0637118
LOC413425	0.386977	0.37667	0.412773	0.450353	0.35767	0.341718
LOC107964114	0	0.000165669	0	0	0	0
LOC102656327	0.0136057	0.0093109	0.0167921	0.014651	0.0408553	0.024679
GeneID-726676	0.000176171	0.000754339	0.000350227	0.00168052	0.000228699	0
LOC102656453	0.00341659	0.00457817	0.00352062	0.00654853	0.013489	0.00845213
LOC102656426	0	0.000544923	0	0.000213624	0	0.000422738
LOC100577481	0.330859	0.280207	0.338035	0.393547	0.418217	0.394327
LOC100576770	0.157596	0.170728	0.175897	0.15695	0.117069	0.10872
LOC413754	0.484586	0.509134	0.457675	0.556365	0.509055	0.45729
LOC726729	0.830772	0.726117	0.955951	0.821496	0.758639	0.664578
LOC102656747	0.00802923	0.0116264	0.0162939	0.0190823	0.0110994	0.00721847
LOC408604	0.424571	0.398526	0.412656	0.411118	0.524628	0.437636
LOC726742	0.419889	0.374636	0.354026	0.367484	0.539245	0.685573
LOC100577003	0.121715	0.0854628	0.1615	0.100361	0.119894	0.129852
LOC102653957	0.0916195	0.071961	0.0607976	0.0632755	0.0724479	0.0712472
LOC100577082	0.578498	0.868206	0.460583	0.788345	0.195946	0.10573
LOC113218550	0.158953	0.124939	0.120651	0.12357	0.312284	0.270148
LOC100577113	0.180634	0.147388	0.204261	0.211727	0.387428	0.282606
LOC551241	0.449738	0.439973	0.447276	0.4573	0.380681	0.434958
LOC409966	0.978833	0.797813	0.749078	0.699192	0.714876	1.05741
LOC113219392	0.0102533	0.0142645	0.0283521	0.0476719	0.0139175	0.0170086
LOC551318	1.21235	1.2845	1.29761	1.06775	0.996699	1.39521
LOC408602	0.859216	0.830577	0.840008	0.739986	1.02072	0.917594
LOC107964879	0.0541645	0.0396189	0.0487087	0.0824466	0.0195888	0.0185379
LOC102653881	0.000870873	0.000629976	0.00325269	0.00414443	0.000520998	0.000498603
LOC410734	0.00220144	0.00222107	0.00100107	0.00269043	0.00167136	0.00129635
LOC408603	0.0438848	0.0393997	0.0509076	0.089922	0.0480014	0.0310542
LOC410733	0.0100596	0.00761711	0.0114847	0.016322	0.00941484	0.00501729
LOC113219140	0.00559742	0.00534904	0.00262396	0.00275564	0.00494005	0.00263578
LOC408601	0.511886	0.489597	0.435065	0.388693	0.720869	0.703002
LOC410732	1.59922	1.77019	1.86	1.83132	1.40917	2.40462
LOC113219088	0.121155	0.122468	0.100263	0.0535099	0.106279	0.0670064
LOC113219089	0.00657072	0.00656169	0.00850777	0.00877802	0.00646636	0.00501944
LOC113219090	0.0208555	0.0215482	0.0179927	0.0136101	0.0159434	0.0147916
LOC102653666	0.0353592	0.0425401	0.0449031	0.0613467	0.0602644	0.0210733
LOC102653639	0.00882153	0.0148507	0.0113588	0.0127075	0.0137856	0.00756619
LOC102653841	0.00287743	0.00493044	0.00483849	0.00758789	0.00455514	0.00232469
LOC102656489	0	0.000318188	0.00028635	0.000522359	0	0.00043468
LOC412410	1.03557	0.951919	1.12668	1.06414	1.32446	1.19986
LOC727267	0.216724	0.200076	0.176589	0.175471	0.216282	0.215745
LOC727263	2.06826	1.98618	2.53699	2.17928	1.42495	1.58844
LOC113219001	0.102021	0.0921499	0.0941291	0.0939447	0.134377	0.101251
LOC725383	2.9159	3.46944	6.08606	4.02963	4.98353	5.37463
LOC551546	1.11692	1.0502	0.938396	0.924713	0.812507	0.828599
LOC410157	0.181396	0.185249	0.221671	0.201387	0.208817	0.270621
LOC412588	0.670787	0.698613	0.846127	0.753472	0.494094	0.472031
LOC411572	0.482484	0.467766	0.433312	0.461037	0.435463	0.499529
LOC409113	0.540956	0.492618	0.548327	0.504834	0.693427	0.642253
MT-LOC409114	3.60557	3.75065	3.20857	3.1869	2.6937	3.08997
LOC411573	0.987091	1.0179	1.06552	1.32335	0.638646	0.707871
LOC409340	0.662542	0.620182	0.801336	0.79627	1.05011	0.936
LOC727186	0.352214	0.324926	0.25838	0.270854	0.205664	0.244357
MT-LOC102654365	0.714121	0.685193	0.584794	0.648394	0.677296	0.756746
LOC726541	1.48627	1.47846	1.72318	1.64342	1.57979	1.43813
LOC412114	0.302513	0.288701	0.428579	0.417053	0.359149	0.316473
LOC726505	0.00233208	0.00542492	0.0192114	0.0330805	0.0126804	0.0111255
LOC409078	0.225071	0.279379	0.33634	0.276569	0.305629	0.303234
LOC551581	0.0631343	0.151167	0.0990303	0.106709	0.0522395	0.0313777
LOC413357	0.582297	0.525202	0.533011	0.530821	0.630088	0.551093
LOC107963982	0.655897	0.641672	0.433042	0.447481	0.527617	0.380655
LOC100576288	0.28923	0.251335	0.202091	0.198975	0.119569	0.0981027
LOC409927	0.215886	0.203787	0.22264	0.219496	0.176111	0.181657
MT-LOC409926	0.474806	0.428346	0.40472	0.373489	0.329583	0.438086
LOC551728	0.593534	0.576791	0.605408	0.547948	0.739142	0.673451
LOC409925	1.05676	0.952603	0.800975	0.888862	0.723309	0.849313
LOC413471	0.0488643	0.0522706	0.0761942	0.123106	0.044969	0.0366366
LOC413470	1.50935	1.71963	1.35503	1.37212	1.51779	1.73694
LOC409924	0.589723	0.708881	0.583033	0.519727	0.241624	0.299829
LOC413468	2.17418	2.02833	1.56844	1.69495	1.83736	2.02617
LOC413467	0.164059	0.190976	0.185408	0.159481	0.11845	0.130147
LOC409606	0.282905	0.281577	0.341737	0.284393	0.239865	0.259118
LOC409607	1.70985	1.56713	1.79037	1.52936	1.90178	2.00731
LOC409608	0.186712	0.245525	0.372062	0.284524	0.3807	0.299619
LOC113218547	0.0242736	0.0237142	0.0532589	0.0605523	0.0394413	0.0259856
LOC100576445	0.0286272	0.0322932	0.080479	0.0898185	0.0439356	0.0425749
LOC102655437	0.120117	0.1149	0.169266	0.158264	0.0757525	0.0651661
LOC100578747	0.0140973	0.0108732	0.00527305	0.00569255	0.00206963	0.00512477
LOC102655493	0	0	0	0	0.000314957	0.000404989
LOC102655249	0.00101	0.000722461	0.00141443	0.00180718	0.00186773	0.00118563
LOC102653825	0.000504443	0.000129751	0	0.00150802	0.00424686	0.000764936
LOC409701	0.473092	0.385241	0.438235	0.368526	0.25814	0.377628
LOC113218996	0	0	0	0	0	0
LOC412813	0.575211	0.642647	0.62494	0.739248	0.463549	0.354476
LOC113218813	0.0157291	0.0269134	0.0307145	0.0595823	0.0113594	0.0134438
GeneID-409042	0.00352942	0.0053181	0.00849491	0.0104255	0.0195281	0.00571763
LOC102654114	0	0.000924861	0.00292619	0.00232454	0.000443569	0.000359791
LOC408600	3.8747	3.93499	4.14865	3.91181	2.35477	2.98181
LOC725189	1.71006	1.95333	1.45345	1.69876	1.74482	1.18764
LOC107964080	0.00222745	0.00179565	0.00283917	0.00367781	0.00170588	0.000569431
LOC113219409	0.000841821	0.00174438	0.00528458	0.00276759	0.00185944	0
LOC408598	1.38158	1.32645	1.1465	1.08407	0.885999	0.923207
LOC102656618	0.108033	0.18802	0.0700301	0.065959	0.040964	0.0149135
LOC410730	0.0102051	0.0130381	0.0096618	0.009621	0.0081019	0.0078652
LOC408597	0.148452	0.119747	0.13174	0.148475	0.152339	0.185852
LOC410729	0.00217303	0.000836078	0.00188319	0.00154802	0.00517489	0.00308207
LOC408596	0.0127088	0.00944807	0.00439838	0.00355013	0.0133676	0.00967023
LOC100578424	0.253307	0.241275	0.19265	0.202477	0.187307	0.253492
LOC725576	2.13161	2.13759	2.01801	2.43278	1.1895	1.47393
LOC113219192	0.00104035	0.00047959	0	0	0	0.000351539
LOC552761	0.00110486	0.00135456	0.00262976	0.00259511	0.00130773	0.00399213
LOC113219191	0.000955284	0.00651612	0.00870144	0.00246496	0.00381177	0.00530575
LOC551385	1.2763	1.33305	1.01488	0.943444	0.963284	0.753529
LOC113219406	0.00337524	0.00608098	0.00604398	0.00842702	0.00469732	0.00511215
LOC725683	0.00259514	0.00196043	0.00432386	0.00135686	0.00118753	0.00213368
LOC100578568	0.003614	0.00233332	0.00591259	0.00630386	0.0146145	0.00814134
LOC102654014	0.296319	0.273237	0.222251	0.23314	0.288208	0.280733
LOC725747	0.264759	0.246873	0.255501	0.266861	0.250361	0.268952
LOC725776	0.00217398	0.00344685	0.00733214	0.0055906	0.00386552	0.00164572
LOC551557	0.640757	0.634199	0.636518	0.704838	0.766497	0.82151
LOC113219418	0.0420999	0.0520355	0.0414707	0.0442976	0.0326978	0.0404731
MT-LOC100578653	0.209698	0.192168	0.195278	0.244984	0.163064	0.197882
LOC413713	0.167604	0.207288	0.20664	0.223395	0.192706	0.188781
LOC410115	0.556637	0.547465	0.552316	0.609196	0.361143	0.449871
LOC410116	0.938136	0.874043	0.93213	0.918872	0.908495	0.962222
LOC102654555	1.39301	1.3226	1.16212	1.21488	0.999311	1.15706
LOC102654510	0.0520706	0.0700674	0.0569046	0.0709717	0.0806751	0.0410308
MT-LOC100578735	0.00680339	0.0135407	0.0233962	0.0161256	0.0399781	0.0133351
LOC413907	0.00161844	0.0019477	0.00223379	0.00492898	0.0253359	0.0048657
LOC107966050	0.00436152	0.00340415	0.00228339	0.00210748	0.0178861	0.0113094
LOC409755	0.134928	0.14226	0.182592	0.166423	0.176719	0.150488
MT-LOC551939	0.227043	0.208081	0.212217	0.198375	0.215527	0.251869
LOC724193	0.0262869	0.0240056	0.0240966	0.0215458	0.0411014	0.0354523
MT-LOC413080	0.110736	0.10477	0.110085	0.0793648	0.097529	0.0990074
LOC409756	2.03723	2.01264	1.80524	1.82839	2.17572	2.64401
LOC413081	0.290809	0.261108	0.281445	0.290486	0.361016	0.265384
LOC724329	0.383275	0.35788	0.368939	0.354177	0.364846	0.342129
LOC409757	1.0639	0.91485	1.35838	1.41614	1.11533	1.15574
LOC551818	0.192261	0.260243	0.193412	0.202016	0.140995	0.101605
LOC551790	0.287869	0.24535	0.256181	0.274074	0.380177	0.341101
LOC412164	0.25799	0.244297	0.289061	0.280127	0.215206	0.291476
LOC724538	0.548642	0.467557	0.418997	0.551891	0.479235	0.439477
LOC100576871	0.231967	0.237538	0.224278	0.203811	0.162788	0.23438
LOC409564	1.48656	1.51805	1.58369	1.67777	1.08266	1.14517
LOC412674	0.13806	0.145225	0.139666	0.13753	0.150242	0.157599
LOC724760	0.00729341	0.0094044	0.01306	0.0127738	0.00781686	0.00903118
LOC551620	0.764282	0.864835	0.845586	0.851794	0.730908	0.771725
LOC552549	0.497563	0.476101	0.512999	0.599601	0.350631	0.356113
LOC724875	1.06533	0.974447	0.9428	0.925558	1.21297	1.28497
LOC412343	0.36328	0.317039	0.307651	0.288394	0.399809	0.469013
LOC552502	1.20341	1.19948	0.975541	1.05279	0.951876	1.09882
LOC409102	1.0442	0.917963	0.904617	0.774237	1.12954	1.13088
LOC102656283	3.10952	2.52299	3.04092	3.30606	3.25087	3.01493
MT-LOC409103	1.02213	1.098	1.25998	1.22171	1.07164	1.20424
LOC725105	0.700258	0.640913	0.887791	0.932598	0.632328	0.705079
LOC725150	0.892637	0.891763	0.94484	0.970371	0.593107	0.733077
LOC410061	1.45272	1.37752	1.29236	1.31089	1.58202	1.50164
LOC725237	0.157248	0.166683	0.196285	0.165355	0.339641	0.203965
LOC725279	0.220086	0.198905	0.212263	0.165993	0.22917	0.230444
LOC413759	0.181252	0.229829	0.264287	0.222193	0.179394	0.171785
LOC406118	0.25484	0.288624	0.25774	0.222523	0.37342	0.305505
LOC408592	0.00856053	0.0152009	0.013419	0.00862348	0.0166824	0.00971537
LOC410726	0.720414	0.686362	0.775894	0.755908	0.867083	0.924295
LOC725494	1.02886	0.942554	1.09891	1.13308	1.33516	1.17155
LOC408594	6.06736	6.22055	6.15729	5.75554	3.74573	4.02954
MT-LOC410727	0.364163	0.372195	0.347703	0.357776	0.508203	0.529902
LOC725649	0.174329	0.167694	0.162781	0.15119	0.286474	0.230917
LOC408595	1.00368	0.954399	0.821715	0.922491	0.894241	0.980476
LOC107966049	0.00161079	0.002531	0.000872352	0.00208846	0.00313693	0.00392583
LOC100578300	0.0043214	0.00450156	0.00286957	0.00361922	0.00311061	0.000965086
LOC410728	0.00348764	0.00281162	0.00214811	0.00415238	0.00347504	0.00304825
LOC413024	1.06841	0.980512	1.1904	1.38287	1.08918	1.19632
LOC725817	0.102248	0.113644	0.143014	0.110748	0.108397	0.122185
LOC107964507	0.133378	0.163357	0.109409	0.120631	0.0948429	0.111455
LOC413025	0.285931	0.221506	0.36351	0.12915	0.611131	0.304664
LOC102656318	0.00791644	0.00511928	0.0117978	0.00488928	0.00818181	0.0104379
LOC107964511	0.0494206	0.0353365	0.0439814	0.0345701	0.0461723	0.0481964
LOC100578631	0.999987	0.86409	1.15776	1.19982	0.845133	1.19354
LOC552140	0.316815	0.319058	0.288249	0.292598	0.319782	0.348898
LOC107964502	0.0265603	0.0295345	0.0485889	0.0349964	0.086745	0.0671394
LOC552118	0.139536	0.141564	0.165743	0.129395	0.147085	0.173478
LOC725848	0.0529092	0.0511078	0.0627026	0.0689461	0.0633864	0.0526452
LOC552094	1.95278	1.81534	1.56339	1.50913	2.84246	2.25865
LOC726014	1.20243	1.1703	1.29665	1.28623	1.30022	1.11637
LOC552067	0.120286	0.153311	0.239996	0.17351	0.280072	0.201513
LOC552039	0.322171	0.304357	0.207054	0.208693	0.225833	0.216371
LOC726060	7.23713	7.0773	6.79921	7.3238	5.87421	6.34126
LOC410725	0.144204	0.181384	0.234792	0.262139	0.191453	0.177242
LOC410724	0.0130137	0.013974	0.0118349	0.0078671	0.00688366	0.00714128
LOC100578016	0.0856341	0.0361903	0.020975	0.0276241	0.0533883	0.0513646
LOC100578057	0.0154401	0.00871548	0.0107413	0.0109772	0.0462412	0.0311027
LOC100578133	0.00666691	0.00606767	0.00442173	0.00247765	0.0198007	0.0143166
LOC100578184	0.000469643	0.00058516	0.000192925	0	0.00478368	0.00329047
LOC107965530	0.000341214	0	0	0	0.000453434	0.00107338
LOC100577891	0	0	0	0.000333935	0.00111481	0.000900133
LOC550948	0.411373	0.443602	0.372944	0.357235	0.318412	0.361872
LOC408591	1.16006	1.08821	1.04517	1.11236	0.949724	0.958554
LOC408590	1.24927	1.28644	1.02612	1.1407	1.15132	1.23828
LOC409733	0.477407	0.447352	0.486669	0.484748	0.493135	0.471081
LOC100577336	0.228091	0.226488	0.202553	0.19628	0.160936	0.100667
LOC100577296	0.0154347	0.0133862	0.0163498	0.00957768	0.00866883	0.0174319
LOC409734	0.137628	0.12627	0.142158	0.118911	0.16938	0.160854
LOC100577140	0.124261	0.113936	0.107986	0.119253	0.103873	0.106568
LOC552374	0.175883	0.107924	0.106268	0.0923899	0.265132	0.351814
LOC102656816	0.0209966	0.0185042	0.0332056	0.0113925	0.248729	0.219781
LOC102653642	0.000302439	0.000600572	0.00244373	0.000426157	0.0097371	0.00554846
LOC102653612	0	0	0.00140118	0	0.00791851	0.0066255
LOC113219066	0.0050201	0.00419655	0.0163609	0.00457218	0.079124	0.0457773
LOC102656752	0	0.000178751	0	0	0	0
LOC412613	0.377577	0.337041	0.273623	0.256309	0.459324	0.476469
LOC409546	0.630869	0.645745	0.901748	0.842346	0.511707	0.658472
LOC102656558	0.0367197	0.0414917	0.0749315	0.0682079	0.0439504	0.0489461
LOC551415	0.486889	0.494955	0.403027	0.403794	0.394622	0.415908
LOC551354	0.0769812	0.0836523	0.0851793	0.0627971	0.0402414	0.0645079
LOC411965	0.126405	0.137844	0.123294	0.124779	0.148089	0.126913
LOC726223	0.290998	0.284077	0.274895	0.281165	0.207327	0.271611
LOC551573	0.354748	0.351076	0.315218	0.382332	0.452477	0.372941
LOC551612	0.977133	0.986143	0.946813	0.863048	0.843174	0.876198
LOC725882	0.00748547	0.0121622	0.0354503	0.0217114	0.0120396	0.00963545
LOC551636	1.47056	1.37889	1.67653	1.68044	1.67715	1.85686
LOC102655714	0.0296302	0.0353032	0.05335	0.045857	0.0771352	0.0638797
LOC551670	0.0289045	0.0231942	0.0522126	0.0596685	0.101662	0.0977248
LOC725225	0.00942688	0.0127522	0.0338554	0.0309311	0.037385	0.0309346
LOC409218	2.92242	2.58994	2.86911	2.85628	1.71246	1.7824
LOC100576131	0.218307	0.187057	0.235077	0.216218	0.229641	0.204502
LOC412112	0.224947	0.194124	0.371137	0.296572	0.745669	0.549175
MT-LOC100579052	0.0208088	0.0181757	0.0316812	0.0347314	0.0626073	0.0261057
LOC724620	1.64363	1.60647	1.67798	1.69078	1.84936	1.81817
LOC551107	5.17445	5.33123	4.57025	4.01686	5.3216	5.89244
LOC726944	0.0376228	0.0219582	0.0562436	0.0419914	0.109589	0.111202
LOC411997	0.025282	0.0446443	0.0108989	0.0182422	0.0140458	0.00543384
LOC552371	0.0730841	0.102769	0.0366169	0.0398247	0.0227001	0.0176895
LOC726918	1.34522	1.25195	1.51931	1.2874	1.53618	1.8372
LOC412748	0.454638	0.476861	0.675071	0.698988	0.865359	0.794922
LOC409079	0.190286	0.216349	0.198254	0.192153	0.278123	0.26497
LOC727390	0.20778	0.227594	0.203262	0.213056	0.207148	0.217468
LOC412495	0.372767	0.34102	0.366678	0.387493	0.328962	0.389613
LOC550977	0.440064	0.430865	0.531459	0.470248	0.972807	0.780584
LOC727396	0.973476	1.01632	1.01256	1.1308	0.726351	0.862822
LOC102654495	0.0119616	0.0136135	0.0111068	0.00713285	0.0145026	0.0149732
LOC100578820	0.26131	0.245558	0.242853	0.300097	0.292623	0.273734
LOC412721	0.205777	0.222762	0.212335	0.235082	0.328327	0.311405
LOC724633	0.207455	0.192373	0.216463	0.222009	0.261726	0.210262
LOC724678	0.332466	0.34119	0.369375	0.328548	0.663724	0.476943
LOC552473	0.931209	1.11017	1.04097	1.20917	0.822423	0.910493
MT-LOC726264	0.196493	0.225968	0.176826	0.185737	0.114966	0.143995
LOC552497	0.381922	0.363882	0.436089	0.420968	0.45459	0.379034
MT-LOC551976	1.99972	1.65229	1.88462	2.15687	1.73175	1.93041
LOC551785	0.122394	0.106407	0.136688	0.12827	0.164084	0.152083
LOC412636	0.0869252	0.0872655	0.109118	0.103942	0.114759	0.1026
LOC100578966	0.0332022	0.0303066	0.0362604	0.0406273	0.0598762	0.0517797
LOC100578479	0.759889	0.679873	0.656569	0.714275	0.73896	0.90706
LOC726667	0.24151	0.241807	0.244575	0.202422	0.191711	0.206705
LOC409351	0.7644	0.715286	0.85282	0.738607	0.789623	0.958331
LOC726694	0.322242	0.306637	0.326132	0.421905	0.33124	0.394081
LOC100577197	0.00530964	0.00480205	0.00956941	0.00699047	0.00922518	0.0103896
LOC726722	0.0877102	0.088516	0.0470826	0.0731478	0.127495	0.151026
LOC409860	2.28738	2.2266	2.40965	2.24392	1.40273	1.60116
LOC726743	0.0182576	0.0178729	0.0176151	0.0229693	0.0199079	0.011335
LOC113219232	0.000478972	0.00011739	0.00189904	0.00170562	0.00104551	0.00110481
MT-LOC726779	0.149586	0.143601	0.166811	0.141803	0.150136	0.183122
LOC113219248	0	0	0.000413031	0.00143618	0.000181541	0.000178875
LOC113219247	0.000514785	0.00048554	0.000785271	0.00100767	0.000228886	0.000145468
LOC409859	0.617278	0.528874	0.612944	0.661043	0.821778	0.762068
LOC411555	1.15685	1.08142	0.916444	1.33027	0.796514	0.968072
LOC107965313	0.170722	0.160473	0.124315	0.15849	0.123067	0.136131
LOC409100	0.849115	0.837528	0.949962	0.855452	0.709558	0.681767
LOC726824	0.979367	0.94114	1.4239	1.52518	1.27766	1.47528
LOC551406	0.240199	0.212312	0.208472	0.2036	0.157579	0.205432
LOC412224	0.815142	0.875041	0.752124	0.857074	0.879025	0.846641
LOC409646	0.00893127	0.00859534	0.0136257	0.0169883	0.0267638	0.0181897
LOC411526	0.249625	0.246542	0.303311	0.296841	0.400023	0.391642
LOC409093	1.81622	1.58715	1.72978	1.72969	0.863067	1.03774
LOC113219225	0.0157757	0.00742857	0.0192788	0.0278631	0.0284513	0.0266963
LOC100577425	0.0413703	0.036977	0.0390179	0.0504499	0.0509181	0.0568506
LOC409481	1.89051	1.89219	1.70803	1.76095	1.66837	1.69407
LOC100578657	0.0766486	0.0779322	0.148906	0.117675	0.097975	0.0684415
LOC102655567	0.0491082	0.0566054	0.0560819	0.0807711	0.05955	0.043363
LOC410035	1.89691	2.11715	1.97844	2.1111	2.4321	1.7186
LOC102655515	0.029075	0.0195411	0.0146038	0.0241779	0.109193	0.0586572
LOC102655275	0.0097553	0.0207714	0.0228846	0.0234754	0.0239049	0.0141935
LOC107964488	0.648112	0.67486	1.32561	0.696578	0.914774	0.595026
MT-LOC413678	0.00243541	0.00266484	0	0.000658475	0.00341444	0.000911302
LOC413677	0.628937	0.615553	0.707388	0.620357	0.871136	0.778099
LOC102655933	0.00447511	0.00582009	0.00211694	0.0070167	0.00372916	0.00383694
LOC551679	0.706094	0.685685	0.669467	0.793962	0.711707	0.872242
LOC409401	1.0618	1.03595	1.06233	0.967689	0.689249	0.842074
LOC551705	0.584715	0.534841	0.467633	0.471036	0.484	0.535146
LOC100577499	0.0383734	0.045682	0.0341303	0.03762	0.0715393	0.0835381
LOC409571	0.116056	0.111897	0.124675	0.125123	0.141785	0.130573
MT-LOC724719	0.611787	0.629948	0.606862	0.534807	0.457653	0.470208
LOC107966040	0.20377	0.189087	0.187278	0.184735	0.134834	0.208098
LOC100576106	0.0321892	0.0267703	0.018544	0.0237722	0.0459114	0.0435168
LOC552440	0.327897	0.334172	0.274103	0.254469	0.218293	0.281996
LOC726972	1.04284	1.03835	0.867416	0.90811	1.22858	1.17343
LOC107965622	0.0353965	0.0326787	0.0270152	0.0505225	0.0254051	0.0259712
LOC551730	0.174181	0.177602	0.172757	0.220083	0.357144	0.320404
LOC724235	0.0405655	0.0562691	0.0595487	0.085269	0.175979	0.114925
LOC414004	0.933333	0.907705	0.839587	0.753201	1.0259	1.03524
LOC724330	0.117832	0.141214	0.121538	0.117463	0.123862	0.149853
LOC724495	0.0232369	0.0561365	0.0732683	0.0599351	0.0960233	0.09091
LOC409109	0.569141	0.51348	0.653741	0.727779	0.279085	0.448513
LOC409096	0.0471582	0.0742237	0.0915434	0.0734646	0.0472	0.0804358
LOC107965607	0.000139948	0.000392818	0.000682053	0.000323626	0.00206721	0.00243319
LOC100578708	0.0238867	0.0291186	0.0443213	0.0551626	0.0542605	0.0760415
LOC724635	0.090363	0.0742873	0.0735794	0.082015	0.0538842	0.0700214
LOC724680	0.0481696	0.0583076	0.0453663	0.0494214	0.0716057	0.056818
LOC113219319	0.00446479	0.00519332	0.00176317	0.00577118	0.00579459	0.00540278
LOC551031	10.7432	11.9359	10.0206	11.0384	9.04638	8.97449
LOC409718	0.402291	0.376584	0.424953	0.451525	0.476589	0.387739
LOC724625	1.01183	0.941531	1.25289	1.04099	1.04057	1.29445
LOC413000	0.00449032	0.00893852	0.00781907	0.0138776	0.0163819	0.0182004
LOC102655469	0.00797267	0.00699084	0.00460163	0.00280352	0.0259613	0.0238185
LOC102655422	0.00098905	0.00114467	0	0.00153353	0.00244643	0.00217566
LOC113219320	0.0152727	0.0241596	0.0167519	0.0327471	0.0168466	0.022432
LOC552040	0.178578	0.177618	0.179984	0.191837	0.144393	0.125375
LOC113218781	0.0908361	0.0945107	0.108075	0.0825983	0.150739	0.176072
LOC409717	1.87776	1.85547	1.58303	1.64884	2.04186	2.014
LOC552095	0.361613	0.377277	0.312974	0.293667	0.319638	0.392806
LOC409258	0.477309	0.504139	0.441205	0.395116	0.547038	0.577089
LOC409259	0.666611	0.631568	0.551204	0.571513	0.482054	0.55821
LOC552166	2.51575	2.62736	3.30659	3.14984	3.19708	3.39089
LOC410723	1.41547	1.21048	1.23639	1.72673	0.540388	0.808698
LOC102656191	0.0156201	0.0271069	0.0208615	0.0412674	0.0112597	0.0230442
LOC725190	1.95891	1.94331	1.90713	1.81104	1.86079	1.77708
LOC113218910	0.011068	0.00991116	0.0138928	0.0101246	0.00516485	0.00637961
LOC113218632	6.0567	6.30535	5.19203	5.28222	5.73479	5.30109
LOC552229	0.00606911	0.00469457	0.00605607	0.0015022	0.023055	0.0119069
LOC107965163	0.00444252	0.00416664	0.00294361	0.00602431	0.0112434	0.00415036
LOC100576446	0.00206921	0.00626856	0.00836468	0.0104139	0.0298923	0.0180775
LOC102656359	0.0834354	0.0779381	0.0520461	0.104684	0.120461	0.1049
LOC102656491	0.527674	0.59616	0.704529	0.552576	0.792794	0.943776
LOC726920	0.0150963	0.0103617	0.00588506	0.00349757	0.00759862	0.0080749
LOC102656611	0.00280316	0.006108	0.00456872	0.00406753	0.00383866	0.00253013
LOC102656640	0.000219035	0	0	0.000609959	9.56809e-05	0.000183129
LOC102656669	0	0	0	0	0	0
LOC113219275	0	0	0	0	0	0
LOC102656732	0.000354622	0.000287106	0.000772734	0	0.000309567	0.00115883
LOC100576505	0.0068961	0.00674064	0.004954	0.00188185	0.000417974	0.00175372
LOC100577918	0.00588607	0.00487859	0.00216978	0.00480064	0.0202208	0.0155602
LOC100576730	0.00352518	0.00391145	0.00165129	0.00243143	0.0189871	0.0110436
LOC107965347	0.00138678	0.000776026	0.000428914	0.00111633	0.00886303	0.00211331
LOC413240	0.080004	0.100472	0.0820474	0.11474	0.0815626	0.0976325
LOC413239	0.640223	0.615654	0.536287	0.520915	0.470284	0.540408
LOC409739	0.233736	0.230163	0.295026	0.237867	0.387096	0.356466
LOC102653708	0.000793577	0.00181418	0.000859839	0.00203301	0.000414529	0.00130658
LOC100576586	1.51816	1.433	1.3533	1.47455	0.973776	1.0528
LOC410718	0.651252	0.651779	0.515819	0.601673	0.457612	0.450825
LOC102654418	0.00646039	0.00574139	0.00232436	0.00819453	0.00597928	0.005937
LOC113219423	0	0	0.000461175	0.000181478	0.00236192	0.00119712
LOC102654265	0.104802	0.092272	0.0869893	0.0864336	0.0353876	0.04883
LOC113219258	0.627311	0.47921	0.364942	0.62159	0.226351	0.430538
LOC102653997	0.00675869	0.00465584	0.0043914	0.00671185	0.00141697	0.0040352
LOC107964845	0.270624	0.220185	0.157078	0.166383	0.07257	0.0735839
LOC410719	0.125958	0.126068	0.143245	0.143466	0.177099	0.179708
LOC725489	0.002152	0.00262525	0.00284523	0.00354754	0.00482208	0.00407325
LOC725818	0.00253048	0.00290919	0.00487395	0.00328854	0.00147678	0.00198857
LOC102654797	0.00126058	0.000431175	0.00206784	0.00108592	0	0.000984626
LOC100578389	0.00139766	0.00332726	0.00257532	0.00324965	0.000989731	0.00120904
LOC107963975	0	0	0	0	0	0
LOC102654405	0	0	0	0	0	0
LOC727522	0.000633078	0	0	0	0.000663306	0.000176728
LOC725885	2.3896	2.45967	3.52528	3.31719	3.0984	2.69098
LOC102654266	0.006398	0.005221	0.00241981	0.00584454	0.00310582	0.00390457
LOC102654367	0.00465209	0.00279639	0.00425133	0.00329912	0.00151885	0.000729214
LOC113219308	0.0394173	0.0330184	0.0408446	0.0285862	0.0204308	0.0261228
LOC100577905	4.17037	3.64781	4.6512	4.69938	2.76126	2.86265
LOC724279	0.492621	0.454272	0.404034	0.406719	0.480012	0.402224
LOC724326	0.132436	0.140331	0.134558	0.155607	0.108663	0.0939427
LOC412316	0.00377629	0.0026695	0.00294763	0.00482568	0.00301775	0.00285192
LOC411976	0.0279831	0.0345677	0.0323017	0.0314995	0.019208	0.0195126
LOC726238	17.4793	15.7645	12.6984	12.5473	14.6765	14.5706
LOC411781	0.0405066	0.048231	0.0455957	0.0391756	0.0404683	0.032919
GeneID-724534	0.384908	0.431388	0.572717	0.523034	0.413143	0.418495
LOC409298	0.507538	0.484311	0.41738	0.508902	0.545846	0.565038
LOC100577753	0.307864	0.242931	0.318378	0.321618	0.119172	0.12482
LOC411983	0.031256	0.0351262	0.0706659	0.0530112	0.0588896	0.0466771
LOC411715	0.722625	0.789071	1.02246	0.992761	0.610815	0.717541
LOC100577872	0.270712	0.268954	0.279576	0.273822	0.387564	0.323556
LOC107964025	4.29561	3.72868	3.6907	3.17251	2.63883	3.25256
GeneID-411626	0.846585	0.844534	0.823857	0.855802	0.893126	0.94276
LOC552719	0.409764	0.394041	0.280814	0.279898	0.219708	0.256115
MT-LOC725527	0.030775	0.0306669	0.0391928	0.0424392	0.0505944	0.0427893
LOC413631	0.132546	0.135241	0.105467	0.156875	0.148928	0.150389
LOC107966041	1.39298	1.14793	0.996207	1.03362	1.16842	1.43647
LOC409138	14.7236	13.0464	10.0721	10.5587	10.5189	11.6194
LOC412436	0.625798	0.594671	0.767559	0.718336	0.647869	0.629155
LOC100576414	0.000501504	0.00167204	0.00481975	0.00419576	0.0064492	0.00664785
LOC411910	0.00413117	0.00405002	0.00495824	0.00677258	0.0191493	0.0191212
LOC102654175	0.00204759	0.0015799	0.00377953	0.00304889	0.00556865	0.00324184
LOC724636	0.04279	0.0324248	0.0310565	0.0391007	0.0300973	0.0172498
LOC409238	1.92122	2.00076	4.7294	3.49122	2.84316	2.48614
LOC411850	1.09129	1.08998	1.36678	1.12515	1.73968	1.62725
LOC100576230	0.0145182	0.0174837	0.0189407	0.0126933	0.00990248	0.0110159
LOC412191	1.28689	1.28916	1.29519	1.38655	1.23307	1.09425
LOC100578952	0.112124	0.0997391	0.0815715	0.11177	0.0993999	0.0911976
LOC724411	0.163326	0.209373	0.166613	0.18065	0.200059	0.165759
LOC551703	0.0711851	0.0882324	0.070913	0.140045	0.0403959	0.0458773
MT-LOC551676	0.810929	0.776308	0.684594	0.734693	0.62538	0.684632
LOC102656429	0.0164741	0.0166872	0.0174726	0.0213138	0.0152711	0.0234009
GeneID-551643	1.61685	3.52814	1.73207	1.8643	1.42134	0.585743
LOC726405	0.281316	0.234301	0.31611	0.273763	0.503908	0.389744
LOC726368	0.211907	0.200051	0.192759	0.206904	0.262848	0.261077
LOC409579	1.02842	0.895476	0.790147	0.906874	1.46021	1.30768
LOC726320	0.0267603	0.0330144	0.0402278	0.0288693	0.0534512	0.0644887
LOC100578782	2.24832	2.20176	2.06622	1.81232	1.82407	2.38992
LOC100578721	0.303086	0.294742	0.326483	0.358877	0.311846	0.287978
LOC552091	0.610338	0.574596	0.724187	0.805197	0.505189	0.525183
LOC552065	0.146413	0.161507	0.171913	0.194332	0.120969	0.123879
LOC726220	0.104151	0.0999119	0.0914888	0.063985	0.0451761	0.0773716
LOC552036	0.931241	1.00159	0.936659	1.07785	0.956224	1.08159
LOC113218798	0.119206	0.100244	0.152503	0.0691037	0.141422	0.145662
LOC724681	0.203189	0.204894	0.19658	0.161194	0.171985	0.251003
LOC410717	3.48792	3.40769	3.04255	3.06218	3.02718	3.11644
LOC113218805	0.153052	0.146048	0.295534	0.359924	0.159372	0.135113
LOC408589	1.73617	1.62568	2.02834	1.87379	2.33363	2.17979
LOC724761	3.00676	2.97175	2.3433	2.6613	2.70547	2.82154
LOC724796	0.000461292	0.000101315	0.00133192	0.00104587	0.00221985	0.00148951
LOC724618	0.548787	0.670568	0.773542	0.732936	0.953256	0.890886
LOC113219402	0.00267094	0.00697368	0.006315	0.00648118	0.00501344	0.00372313
LOC411474	0.567693	0.552909	0.663309	0.577386	0.789207	0.636819
LOC409075	0.533073	0.524321	0.567882	0.539007	0.550317	0.567207
MT-LOC411473	0.181153	0.175212	0.141861	0.175314	0.199095	0.168591
LOC409074	1.33851	1.39831	1.44287	1.75114	1.04714	1.24545
LOC725421	0.0493102	0.0655323	0.0984454	0.0894287	0.115063	0.153843
LOC411472	0.30597	0.291449	0.276776	0.338326	0.214149	0.22405
LOC725068	6.98164	7.91618	7.65067	7.58073	5.12802	5.85483
LOC412081	0.291406	0.301381	0.381135	0.386997	0.251981	0.261516
MT-LOC726218	0.147991	0.17975	0.17328	0.20726	0.107913	0.10159
LOC413374	0.573203	0.534602	0.574425	0.651605	0.490909	0.521077
LOC726172	0.499736	0.516063	0.421079	0.463224	0.432236	0.462881
LOC412918	3.69304	3.1518	3.65901	3.35276	3.10454	3.19702
LOC726113	0.207053	0.147018	0.129505	0.165178	0.211302	0.239688
LOC411995	0.865048	0.848912	0.847265	0.874916	0.861569	0.92228
LOC411996	1.61026	1.52439	1.55337	1.69542	2.21136	1.73216
LOC552186	0.0595804	0.0743203	0.0754168	0.0838783	0.169072	0.108895
LOC100578370	0.547182	0.488749	0.556672	0.612577	0.611099	0.63155
LOC725028	0.234134	0.237634	0.245202	0.217868	0.186585	0.198647
LOC409832	0.828938	0.916717	0.826257	0.724455	0.890436	0.941187
MT-LOC413228	0.505188	0.528731	0.421852	0.435278	0.329819	0.386441
LOC409911	2.91005	2.96144	3.18425	4.07927	1.91442	2.19318
LOC409910	2.63983	2.88237	2.4516	2.30344	1.63698	2.16267
LOC409909	0.531059	0.581454	0.527458	0.614077	0.408014	0.487675
LOC100577521	0.00214353	0.00319742	0.00249521	0.00205068	0.0279001	0.00889291
LOC411704	0.0394553	0.0420634	0.0360335	0.0443558	0.0204159	0.0222549
LOC411705	0.966336	0.944576	1.02216	1.01769	0.976662	1.04981
LOC552264	0.335245	0.303037	0.303151	0.328448	0.320407	0.310193
LOC100578901	0.113097	0.117023	0.205978	0.176879	0.170391	0.199946
LOC102655679	0.616929	0.574589	0.472819	0.508518	0.544905	0.615405
LOC552243	3.68183	3.81603	3.91688	4.14294	3.48742	3.71279
LOC552221	2.98155	2.73551	2.57788	2.98181	2.2377	2.30584
LOC725819	0.384729	0.36842	0.590696	0.496939	0.518014	0.478733
LOC409193	1.5143	1.54072	1.44451	1.46271	1.03373	1.06585
LOC113219399	0.00464566	0.00400427	0.00810127	0.00643084	0.00499203	0.00510332
LOC725946	0.485595	0.50162	0.426173	0.376714	0.351013	0.402687
LOC413650	1.22625	1.07058	1.37957	1.2346	1.12363	1.12016
LOC413649	0.104355	0.0939443	0.0862881	0.0904076	0.114431	0.110747
LOC410009	0.00718145	0.00815917	0.00564891	0.00812874	0.00728604	0.00558798
LOC100576231	0	0	0	0.000468488	0.00032832	0.000546116
LOC113219408	0	0	0	0	0.000179236	0.000311889
LOC552032	0.273013	0.280881	0.255065	0.235171	0.210472	0.22338
LOC409282	5.50714	4.94187	5.29021	6.03524	2.23849	2.47324
LOC551978	1.07508	1.03106	0.877255	0.941986	0.833648	0.87868
LOC107964283	0.74689	0.76198	1.29228	0.790371	1.0564	1.36194
LOC412117	0.285057	0.295459	0.33973	0.294719	0.55091	0.425942
MT-LOC726115	0.0597223	0.0736936	0.0772166	0.0767356	0.035831	0.0415319
LOC412197	0.543009	0.573585	0.953938	0.890853	1.63518	1.55827
LOC412196	0.011148	0.0138329	0.0220523	0.0294292	0.0169037	0.0217216
LOC100578255	0.192677	0.173004	0.21881	0.289583	0.342309	0.308791
LOC726325	1.2727	1.19783	1.23101	1.34493	1.45226	1.42636
LOC726348	0.659271	0.676977	0.743682	0.778882	0.377633	0.455077
LOC411982	0.626785	0.48862	0.323465	0.421771	0.328772	0.413827
GeneID-494523	1.48678	1.63189	1.34465	1.18759	2.17535	2.40706
LOC409261	0.0989851	0.113319	0.152929	0.126361	0.056038	0.0784687
MT-LOC726369	0.322553	0.298121	0.387376	0.286447	0.367635	0.430306
LOC551699	0.204507	0.207544	0.26115	0.252183	0.235466	0.242492
LOC100577833	2.34201	1.834	1.19712	1.29386	2.45896	1.54077
LOC726447	0.315629	0.259726	0.341821	0.256643	0.691293	0.335893
LOC726468	0.161925	0.173337	0.327125	0.277355	0.260842	0.183945
LOC406132	0.215331	0.225097	0.289525	0.401587	0.246417	0.243339
LOC100578881	0.0290746	0.0158011	0.0502013	0.0305599	0.0416372	0.0247527
LOC726487	0.00239357	0.00149454	0.00179778	0.00341261	0.00753522	0.00275998
LOC102655073	0.0162424	0.0151492	0.0503893	0.0482075	0.0334474	0.0123234
LOC726542	0.424849	0.47284	0.536851	0.521598	0.333062	0.291251
LOC551671	0.111749	0.143418	0.111659	0.106891	0.0796053	0.0846174
LOC551109	0.221347	0.176509	0.217814	0.187179	0.253562	0.318753
LOC551156	0.404094	0.402753	0.368729	0.405386	0.336632	0.384928
LOC551205	0.606844	0.625347	0.728052	0.731315	0.450317	0.50994
LOC724281	0	0	0.000522914	0	0.000243823	0.00109627
LOC100576257	0.00167284	0.000264017	0.00065592	0.000937178	0	0.000908469
LOC100577942	0	0.00168374	0.00282714	0.000482535	0.00187788	0.000639092
LOC724373	0	0	0	0	0	0.000115475
LOC724412	0.0182644	0.0273278	0.0203289	0.0190277	0.0176213	0.0196398
LOC724539	0.0130474	0.00653369	0.0132929	0.014886	0.017421	0.00824451
GeneID-724456	0.0155728	0.0268433	0.0171881	0.0100129	0.0190074	0.0174953
LOC102655896	1.6102	1.56174	1.25509	1.10765	1.88909	2.10247
LOC724587	1.13514	1.08723	1.23722	1.34667	0.683704	0.914764
LOC410710	4.03168	4.31447	4.02315	3.66549	6.10133	4.90009
LOC413670	0.0448375	0.0716323	0.0711691	0.0748577	0.0470164	0.0491004
LOC724762	0.0925645	0.124659	0.0823726	0.0926385	0.0606079	0.0627874
LOC413672	0.887639	0.871069	0.859731	0.922944	0.504711	0.645263
LOC100576435	0.0949475	0.215665	0.122166	0.119214	0.0874099	0.0574776
LOC413674	0.420279	0.38609	0.264218	0.229871	0.312538	0.357671
LOC410021	0.48929	0.671442	0.426362	0.494087	0.612092	0.454786
LOC413675	0.117708	0.100335	0.110098	0.119318	0.130977	0.116753
MT-LOC410022	2.27229	2.61957	2.43217	2.742	1.89227	2.06148
LOC412626	0.161748	0.142234	0.113407	0.125249	0.114428	0.131695
MT-LOC551843	1.57859	1.58479	1.58977	1.65309	1.54159	1.86553
LOC409690	1.73965	1.84457	2.17186	1.7522	2.93833	2.14575
LOC412949	0.179196	0.166824	0.217405	0.257142	0.394933	0.314742
GeneID-406110	5.24941	5.03094	4.6145	4.31833	4.40097	4.86474
GeneID-100049572	6.01686	5.90474	7.16827	7.16578	6.87815	7.2061
LOC412948	0.448766	0.874563	0.269505	0.342761	0.217434	0.178959
LOC409689	0.228983	0.218403	0.240069	0.242876	0.228644	0.26158
LOC725230	0.706558	0.740815	1.42637	1.32139	0.782019	0.812446
LOC725272	0.0933148	0.0833393	0.148664	0.119889	0.185345	0.0832355
LOC725308	0.299771	0.248023	0.484577	0.3834	1.08265	0.380186
LOC725344	0.109125	0.0934208	0.177008	0.200945	0.41457	0.227431
LOC725238	1.84804	1.57784	1.37187	1.58943	3.97006	2.01146
LOC725414	0.0967127	0.105476	0.189532	0.17011	0.0766594	0.0634546
LOC725450	0.172825	0.178587	0.358523	0.352642	0.418268	0.200972
LOC100577019	8.47418	8.13873	7.8046	8.20054	5.95928	6.44374
LOC408587	0.0274395	0.0430937	0.037258	0.0266238	0.0235719	0.0416739
LOC113218581	0.383179	0.356978	0.339618	0.291242	0.28591	0.265222
LOC408586	2.50809	2.42422	2.45409	3.23272	2.49056	2.22573
LOC408585	0.12436	0.120189	0.110261	0.105739	0.117619	0.109505
LOC725495	0.0093865	0.0134951	0.0103639	0.0173639	0.120224	0.0789512
LOC550899	12.0838	11.9433	12.3808	13.4496	14.0593	14.5954
LOC100577273	0.408676	0.398359	0.494143	0.393972	0.25216	0.438235
LOC102654970	1.50351	1.49056	1.42611	1.46268	1.55175	1.49526
LOC100577239	0.0337537	0.0327377	0.0500744	0.0864626	0.0572233	0.103333
LOC410706	2.50174	2.31213	1.51365	1.36088	2.4811	1.96261
LOC113219123	0	0.00051458	0	0.000692281	0.000915554	0.0003594
LOC413562	1.75529	1.65075	1.31373	1.2349	1.51841	1.49611
LOC551206	0.0489373	0.0440835	0.0463362	0.0397519	0.0869824	0.060438
LOC724237	0.0292751	0.0357266	0.0313661	0.0441317	0.04268	0.0261789
LOC100576338	0.0131437	0.0139556	0.00430823	0.00439516	0.0431709	0.0171266
LOC413560	0.030969	0.0254396	0.0262468	0.0186234	0.13268	0.0408706
LOC409970	1.61911	1.53497	1.46622	1.41899	0.96463	1.11572
LOC724374	0.137824	0.153324	0.320408	0.415446	0.0984885	0.0955799
LOC113218522	0.000740606	0.00103415	0.00097107	0.00176767	0.00239798	0.00260129
LOC413558	0.843174	0.713857	0.768671	0.686555	0.818831	0.830248
LOC107964890	0.196309	0.0981752	0.159155	0.152436	0.0543953	0.0793276
LOC102653680	0.0981993	0.100201	0.15948	0.251794	0.0489406	0.0565484
LOC113219125	0.00532169	0.00207582	0.0115083	0.0051487	0.00770094	0.00890576
LOC409706	2.008	1.99717	1.99727	1.73411	2.01261	2.04628
LOC551529	0.2835	0.228787	0.229113	0.171725	0.101392	0.129913
LOC551558	0.5809	0.601306	0.662301	0.665131	0.647376	0.530467
LOC102654380	0.000165147	0.000426013	0.00162015	0	0.000766885	0.00122042
LOC551621	0.0178391	0.0271268	0.0416905	0.0463111	0.0140892	0.0132963
LOC724763	0.018259	0.0190108	0.0358469	0.0369634	0.035574	0.0276822
LOC409704	1.92065	1.64172	1.60706	1.86053	1.75528	1.77305
LOC113218643	0.0258019	0.0183121	0.0345252	0.0604314	0.0130671	0.0156275
LOC113218641	0.0909419	0.0809403	0.16848	0.250309	0.0908468	0.0835508
LOC102654698	0.00305898	0.00493773	0.00839106	0.00742606	0.0110422	0.0115194
LOC724835	0.29211	0.297996	0.340837	0.367895	0.360838	0.2998
LOC724903	0.279025	0.368456	0.33544	0.410066	0.120323	0.126203
LOC408583	1.53289	1.41635	1.21162	1.58348	0.976143	0.890263
LOC102654916	0.00250371	0.00355387	0.00488954	0.00479078	0.00215154	0.00185425
LOC724991	2.6718	2.58243	2.12488	2.11637	2.38106	2.38547
LOC410705	0.000241305	0.000358259	0.000695233	0.000690835	0.00129099	0.000863516
LOC725078	0.000545247	0.000268845	0.000496184	0.000240577	0.000273441	0.000587977
LOC100577365	0.00421594	0.00406891	0.00324763	0.00643175	0.00399979	0.00272383
LOC725151	0.000538155	0.000341397	0.000410571	0	0.000168143	0
LOC113219411	0	0	0	0	0.000338903	0
LOC551157	0.657425	0.660773	0.674086	0.614971	0.736415	0.749696
LOC410702	0.768672	0.74909	0.815292	0.777515	0.683427	0.725197
MT-LOC725281	0.0038616	0.00299164	0.00469388	0.00451236	0.00156426	0.00112177
LOC725320	0.939769	0.881712	0.731333	0.769687	0.904889	0.883422
LOC107963961	0.0680531	0.0619622	0.0650079	0.0629378	0.0256658	0.0248929
LOC107966047	0.00420706	0.00137946	0.00276728	0.00235562	0.00249867	0.00253567
LOC725386	0.000661933	0.000416425	0.00122802	0.000179168	0.000480834	0.000296602
LOC100577260	0.00561611	0.00721921	0.00165803	0.00513789	0.00977163	0.00602076
LOC725457	0.000169893	0	0	0.000167259	0.000416466	0
LOC100577522	0.120507	0.198479	0.161062	0.139409	0.138563	0.0735354
LOC551356	32.2435	35.381	38.2683	39.0969	30.6568	28.3295
LOC102655530	0.090749	0.0974256	0.118003	0.11718	0.15562	0.13195
LOC551280	0.102161	0.116652	0.0753245	0.0979081	0.0333345	0.017278
LOC724904	0.00788423	0.00544411	0.00269041	0.00331883	0.00215591	0.00101393
LOC100578281	0.611065	0.614251	0.627746	0.592401	0.641312	0.598676
LOC413018	0.721589	0.729845	0.766505	0.825663	0.367585	0.433119
LOC551111	0.274761	0.280944	0.456921	0.469677	0.785248	0.48536
LOC551069	1.00738	1.00048	1.1145	1.06517	0.955859	1.11037
LOC413099	0.532325	0.476679	0.63996	0.630381	0.882735	0.711648
LOC550996	0.656352	0.588128	0.475864	0.512303	0.379523	0.427143
LOC414039	0.133629	0.124716	0.192534	0.151154	0.17094	0.18571
LOC113219413	0	0	0	0	0	0
LOC113218758	0.000282699	0.000455135	0.00026744	0.00040528	0.000967119	0.000104493
LOC724496	0.111358	0.110215	0.104534	0.108008	0.101221	0.107555
LOC724540	0.07725	0.0932936	0.0834195	0.0591415	0.0587181	0.067328
LOC113218757	0.00088352	0.00164424	0.000393393	0.00313823	0.00027541	0.00115005
LOC725348	0.422207	0.389839	0.39325	0.380207	0.283803	0.288485
LOC725387	0.373779	0.336097	0.444915	0.614459	0.282714	0.250576
LOC725458	0.156587	0.159624	0.118115	0.0993371	0.0582284	0.0650006
LOC410696	1.5463	1.56043	1.61087	1.59965	0.72026	0.656681
LOC408579	0.116079	0.124237	0.10391	0.0859669	0.0601381	0.047163
LOC408578	0.0793419	0.0882694	0.095279	0.0699996	0.0759766	0.096813
LOC408577	6.82777	6.52267	7.62117	8.54997	5.35679	5.78958
LOC102655849	0.0898679	0.0912842	0.139824	0.215705	0.0501327	0.0579801
LOC551647	3.2313	2.87834	2.18805	2.31696	2.42806	3.02324
LOC107966043	0.00377449	0.00199968	0.00147554	0.00605293	0.00151603	0.000864019
LOC551680	0.0191013	0.015825	0.0120982	0.0153377	0.0148688	0.0116175
LOC408576	14.7861	13.082	15.4002	17.6799	10.5356	14.5194
LOC551731	2.56441	2.39252	2.3216	2.07145	2.50726	2.47889
LOC551762	0.682702	0.648149	0.856665	0.743114	0.84462	0.886053
LOC100576169	1.27868	1.19654	1.15456	1.24425	1.16561	1.27626
LOC410083	2.89537	2.70066	3.71173	4.16879	3.347	3.63191
LOC410687	0.00401304	0.00143272	0.00219492	0.00327445	0.00293166	0.00333403
LOC413245	0.190662	0.18284	0.202685	0.210085	0.230789	0.238704
LOC724332	0.247728	0.218481	0.259867	0.237546	0.344692	0.353668
LOC551911	0.258557	0.233089	0.19842	0.192927	0.216687	0.249545
LOC724413	0.334318	0.310001	0.271347	0.292131	0.283675	0.375835
LOC724497	0.078993	0.0934964	0.0876868	0.104739	0.168547	0.134522
LOC100578913	0.00689889	0.00507084	0.0113715	0.0157899	0.0178616	0.0105446
LOC113218878	0.0370784	0.0384144	0.0430344	0.0485267	0.126251	0.113996
LOC410690	0.661701	0.634837	0.616821	0.688326	0.783539	0.826432
LOC408580	0.446107	0.381027	0.340831	0.441214	0.609332	0.606976
LOC410689	33.9543	34.0971	41.1118	36.7238	32.452	30.3633
LOC552096	0.0837506	0.083555	0.087752	0.0829262	0.0426491	0.0394625
LOC410688	1.2268	1.09474	0.931987	0.995771	0.886196	0.995763
LOC552141	0.296971	0.26944	0.405054	0.487419	0.318353	0.330686
LOC552167	0.981514	0.970221	0.779419	0.825074	0.946882	0.993631
LOC412601	0.545076	0.554444	0.603345	0.522606	0.668654	0.603229
LOC102656575	0.0396384	0.0459901	0.0674643	0.0824344	0.0503808	0.0401316
LOC102656224	1.13941	1.2735	1.15001	1.2355	1.32641	1.32625
LOC724950	0	0.000120833	0.00147607	0.000324193	0.000692074	0.000489811
LOC552251	0.0235851	0.0142162	0.0160729	0.0330166	0.0686939	0.0343104
LOC409027	1.34231	1.17747	1.23229	1.31227	1.6299	1.31955
MT-LOC411351	0.485078	0.554746	0.652967	0.694954	0.384512	0.45744
LOC413895	0.863303	0.889599	0.754464	0.773019	0.669224	0.807229
LOC552332	1.78524	1.66179	1.47726	1.45357	1.9938	2.20261
LOC102655663	0.00439098	0.00660197	0.00802251	0.00464277	0.0102287	0.0108561
LOC409792	4.09094	4.14246	3.74776	3.53338	3.75715	3.8771
LOC413502	0.000842152	0.00112763	0.0012696	0	0.00111739	0.000932358
LOC413501	0.00177896	0.00364952	0.00204884	0.00163165	0.00307498	0.00153428
LOC413500	0.00298654	0.0037094	0.00446978	0.00271423	0.00845883	0.00384286
LOC409937	0.00950894	0.00997259	0.0183664	0.00912772	0.0318748	0.0132846
LOC409936	1.93267	1.56943	1.38115	1.55891	1.21934	1.36677
LOC102653813	0	0.00030005	0.00038079	0.00098876	9.37063e-05	0.000361015
LOC100578060	0.00265553	0.00318464	0.00130047	0.00246215	0.00741346	0.00424587
LOC413499	0.242734	0.21032	0.230722	0.266562	0.296944	0.28462
GeneID-725534	0.184959	0.165246	0.175631	0.18437	0.145143	0.141146
LOC411721	0.261595	0.222194	0.161365	0.177494	0.115037	0.168029
LOC725609	0.557835	0.546886	0.624034	0.488064	0.601243	0.697668
LOC411722	0.228692	0.209132	0.202492	0.228314	0.130424	0.157159
LOC411723	1.73913	1.72911	2.83583	2.22355	2.04568	2.47082
LOC410686	5.25408	5.36615	5.22631	5.02548	6.55171	5.56766
LOC410685	0.065855	0.0512797	0.0496999	0.0450242	0.103832	0.0513275
GeneID-551357	0.15441	0.131844	0.106094	0.117703	0.158536	0.184368
LOC410684	0.0084461	0.0122133	0.00987177	0.0151404	0.00608681	0.00603727
LOC410683	0.010187	0.0105414	0.00956858	0.0103275	0.021892	0.0269235
LOC551451	0.504472	0.468354	0.375725	0.408326	0.55611	0.551729
MT-LOC102654681	0.181929	0.151462	0.139007	0.110391	0.166503	0.192819
LOC551494	1.27714	1.17028	1.37152	1.42436	0.993959	0.992614
MT-LOC725980	0.359586	0.374447	0.35327	0.289147	0.258471	0.325733
LOC411700	1.70393	1.56779	3.1734	2.53047	0.914722	1.2787
LOC100577704	0.0105597	0.00986638	0.0160223	0.0214061	0.0128604	0.0205569
LOC100577074	0.14553	0.134513	0.0849105	0.10662	0.0833474	0.138729
LOC102655034	0.0612923	0.061432	0.072358	0.0679307	0.138468	0.115167
LOC551622	0.0927869	0.0844587	0.0958472	0.0908176	0.101105	0.0894577
LOC726034	0.964468	0.876573	0.678306	0.843891	1.18592	0.90853
MT-LOC726061	0.658161	0.679978	0.564363	0.545727	0.474322	0.507219
GeneID-410681	0.149144	0.134238	0.105559	0.108891	0.178481	0.153339
LOC726148	0.114496	0.108928	0.115645	0.1147	0.023384	0.0240597
LOC107963988	0.0595458	0.0763275	0.0958014	0.114145	0.0510547	0.0236785
LOC408573	0.311784	0.283394	0.253025	0.195011	0.314117	0.314038
LOC408574	0.495063	0.446293	0.397845	0.385704	0.728482	0.643592
LOC551791	0.238182	0.225336	0.222679	0.249829	0.225731	0.279434
LOC408575	0.416689	0.387279	0.45239	0.405963	0.73759	0.530469
LOC412777	10.8957	11.749	9.46576	10.4552	13.0514	10.1153
LOC412778	0.325336	0.315422	0.341331	0.354153	0.158923	0.216961
LOC726349	1.16366	1.14768	1.3998	1.221	1.05828	1.16035
LOC413574	0.192159	0.207101	0.317383	0.321959	0.231668	0.172933
LOC413575	0.0634995	0.0683786	0.0752004	0.069224	0.0367493	0.0322561
LOC413576	0.0288271	0.0161058	0.0134251	0.0109539	0.0152547	0.0266449
LOC100578467	0.678451	0.462289	0.279056	0.342595	0.215046	0.34294
LOC102656513	0.0228588	0.0109764	0.00614006	0.00556799	0.00313105	0.00648076
LOC413577	1.05214	0.807237	0.425328	0.577853	0.283635	0.469762
LOC412407	0.416493	0.43455	0.326467	0.394232	0.373111	0.425919
MT-LOC552128	0.751042	0.768905	0.670268	0.68768	0.631313	0.740409
LOC552153	0.105069	0.0946674	0.143854	0.131695	0.121999	0.144231
LOC726562	0.764968	0.730991	0.901942	0.888786	0.769505	0.638312
LOC113218663	0.0124416	0.00697162	0.00696259	0.00177868	0.0068878	0.0125409
LOC726591	0.058492	0.0571514	0.102435	0.0959027	0.152162	0.0898533
LOC113218556	1.40903	1.2001	1.58877	1.44705	1.65183	1.80588
LOC414042	0.603867	0.71765	0.747895	0.825672	0.637061	0.615842
LOC726647	2.01157	2.06431	1.446	1.62701	1.67855	1.98978
LOC100576242	0.725565	0.649609	0.545463	0.554777	0.727908	0.731632
LOC726708	0.590863	0.537906	0.659751	0.592238	0.697794	0.759009
LOC551725	0.475792	0.482158	0.559043	0.520573	0.361535	0.464945
LOC409225	0.319018	0.2706	0.251531	0.249041	0.337506	0.342855
LOC409226	0.967579	0.987794	0.937498	0.916164	0.74778	0.798077
LOC551637	0.538119	0.508223	0.561796	0.591328	0.46427	0.43905
LOC107966053	0.0295062	0.0404424	0.0233361	0.0223454	0.0274175	0.0465411
LOC107966054	0.940145	0.896723	0.884978	0.81353	0.622581	0.83575
LOC725976	0.561748	0.586899	0.509766	0.49873	0.54669	0.71723
LOC412412	2.14226	1.95388	1.63731	1.79989	1.99204	2.0592
LOC726766	1.26496	1.32393	1.20904	1.20521	0.902762	1.05285
GeneID-726777	3.83586	3.57876	3.34174	3.12989	2.46821	3.35878
LOC113219410	0.228202	0.267951	0.258642	0.171034	0.14666	0.179616
LOC102656360	0.826502	0.800079	0.792772	0.83294	0.491528	0.57957
LOC551665	0.310409	0.285037	0.229354	0.287255	0.20478	0.227734
LOC725572	1.21225	1.2934	1.17835	1.12996	0.80084	0.968244
LOC551633	0.217032	0.202196	0.224371	0.20008	0.378591	0.268597
LOC551606	0.104123	0.110859	0.124195	0.102843	0.0878824	0.0878218
LOC412449	0.244952	0.237739	0.236465	0.259681	0.257264	0.291359
LOC100578271	1.82927	1.72185	1.83948	1.71296	1.83099	1.88001
LOC412362	0.456167	0.43587	0.351972	0.416826	0.376738	0.42506
LOC412361	0.0423924	0.0463178	0.0582009	0.0590995	0.0311833	0.0392226
LOC727229	0.272369	0.265492	0.330318	0.359648	0.479411	0.423426
LOC100578205	0.359261	0.356627	0.226942	0.285516	0.407978	0.47235
MT-LOC410678	0.484959	0.478362	0.357443	0.488521	0.402501	0.461212
LOC724145	0	0.000347885	0	0.000167659	0.00046536	0
LOC724195	0.294307	0.401475	0.364527	0.311654	0.349172	0.25875
LOC107965369	0.0006033	0.000309912	0.000452487	0	0.000496971	0.000558222
LOC102655531	0.000441155	0.000185692	0.00105057	0.000220801	0	0
MT-LOC551158	0.411253	0.440309	0.38559	0.304694	0.23535	0.275599
LOC551207	0.855734	0.868573	0.769281	0.861054	1.08549	1.02206
LOC100576938	0.0819313	0.0853961	0.105302	0.116971	0.0934474	0.106069
LOC551281	0.280775	0.275642	0.227424	0.233558	0.293033	0.301405
LOC412262	0.827978	0.754488	0.789933	0.865386	1.02654	0.925827
LOC551358	0.3067	0.353001	0.258645	0.303549	0.244992	0.292751
LOC412406	1.02322	1.04474	1.06062	1.0962	0.928013	0.995004
LOC551418	2.08493	2.30603	2.00789	1.83169	1.87225	1.99785
LOC551452	0.176419	0.175167	0.12682	0.138674	0.160709	0.213667
LOC551472	0.580697	0.534934	0.537081	0.607874	0.460696	0.479481
LOC724638	0.198994	0.176756	0.218266	0.152898	0.161267	0.245942
LOC413968	1.41476	1.71007	1.41333	1.40195	1.6875	1.1491
LOC408572	0.20065	0.316558	0.262115	0.232377	0.114398	0.0753384
LOC107966061	0.117463	0.138785	0.197769	0.235883	0.059944	0.0437172
MT-LOC551584	0.53034	0.541808	0.430249	0.40172	0.278075	0.362375
MT-LOC100577992	0.131334	0.132187	0.117557	0.145596	0.0851411	0.106797
LOC410676	0.482654	0.497804	0.445505	0.445402	0.491955	0.555036
LOC725042	0.581983	0.53656	0.797675	0.721032	1.19819	0.873967
LOC410675	1.44255	1.44887	1.47772	1.50362	1.58692	1.74691
LOC725079	0.932056	0.845087	0.827212	0.806047	1.34844	1.17147
LOC100576454	0.097405	0.0973218	0.0762167	0.0789854	0.216882	0.115103
LOC410674	1.35272	1.31374	1.31133	1.23085	1.23394	1.18879
LOC113219189	0.0445233	0.0455174	0.048535	0.052771	0.0168747	0.0151452
LOC410673	0.296896	0.279598	0.330683	0.35544	0.150723	0.245133
LOC725239	0.0111003	0.0121374	0.00975226	0.0164036	0.0104531	0.010285
LOC410672	0.987125	0.854141	0.838925	0.826217	1.09119	1.06031
LOC410671	0.0418693	0.0643251	0.0704204	0.0622839	0.0662206	0.0414718
LOC102653709	0.00221032	0.0038777	0.00151538	0.00143726	0.0105604	0.00460266
LOC551893	0.361283	0.362358	0.39893	0.316672	0.412335	0.396197
LOC551912	0.270192	0.26722	0.227184	0.182237	0.225415	0.185634
LOC725459	0.0132515	0.0146504	0.0216382	0.017677	0.00888824	0.0141609
LOC100576258	0.00373682	0.00226036	0.00487689	0.00413593	0.00718757	0.00492891
LOC107965063	0.0172882	0.0169329	0.0281941	0.0419746	0.0290014	0.0239796
LOC410669	0.143065	0.134182	0.156195	0.169126	0.0788034	0.0777002
LOC412734	0.236348	0.242025	0.260585	0.248718	0.35215	0.34386
LOC552014	0.371118	0.433098	0.409541	0.352347	0.293873	0.30452
LOC725684	0.365388	0.33623	0.27768	0.300773	0.353428	0.427966
LOC408570	0.00354473	0.00272821	0.0113479	0.0139685	0.0102931	0.00859397
LOC102656598	0.00816046	0.0130831	0.019036	0.0215679	0.0255164	0.0184279
LOC725748	0.0159928	0.0159294	0.0219299	0.0288074	0.00667783	0.00346387
LOC552142	1.821	1.89675	1.85924	1.75177	2.02777	1.7205
LOC100578882	0.0433495	0.0259591	0.0139795	0.0152306	0.0557754	0.0351645
MT-LOC408569	0.515474	0.502704	0.86363	0.602225	0.443073	0.6627
LOC100578855	0.000325127	0	0	0	0.000599972	0.000100817
LOC100577689	0.170235	0.18173	0.226815	0.246228	0.283042	0.317009
LOC411927	0.0668689	0.0992003	0.112026	0.102712	0.0687713	0.0584232
LOC725947	0.236098	0.257773	0.327392	0.240617	0.21922	0.302362
LOC725981	0.303692	0.316573	0.241523	0.258376	0.225865	0.294435
LOC113219119	0.237238	0.241859	0.249752	0.221881	0.230591	0.2729
LOC551837	0.0805372	0.0748533	0.0677825	0.0751476	0.044119	0.0612768
LOC113218850	0.976905	0.973554	1.06611	0.935677	0.844952	0.95487
LOC100577648	0.499172	0.54324	0.561369	0.479149	0.406283	0.568583
LOC724146	0.0209953	0.0209307	0.0193121	0.0304511	0.0141487	0.0121183
LOC724196	0.0157776	0.0173961	0.0114971	0.00892585	0.0260165	0.0306359
MT-LOC724239	0.000751279	0.000563501	0	0.0002138	0.00146208	0.000875159
LOC724282	0.0180019	0.0248374	0.0202643	0.0188714	0.0476619	0.0301777
LOC408568	2.09644	1.97096	2.45075	2.95164	1.35677	1.59239
MT-LOC100578551	0.914756	0.899988	0.848744	0.788032	0.664768	0.8514
MT-LOC100577533	0.304202	0.342459	0.303473	0.317172	0.367116	0.372479
LOC551386	0.284718	0.251577	0.310636	0.268169	0.333882	0.370396
LOC107965508	0.282899	0.280952	0.222243	0.243451	0.208649	0.270167
LOC551419	0.223317	0.202029	0.213261	0.192343	0.121395	0.128197
LOC412015	0.0933745	0.0998349	0.11056	0.0976825	0.0396282	0.0766292
LOC409313	0.728294	0.708345	0.634597	0.560573	0.647028	0.693843
LOC409312	0.606517	0.558692	0.483092	0.451593	0.523452	0.597433
LOC100577501	0.310498	0.304576	0.343038	0.379357	0.392279	0.377218
LOC551559	0.403302	0.390538	0.373693	0.409515	0.235293	0.328866
LOC551585	0.0397639	0.0417791	0.0379977	0.0429909	0.0273321	0.0414981
LOC550724	0.803962	0.867608	0.824014	0.863844	0.697461	0.80453
LOC412240	0.912669	0.905629	0.736677	0.759339	1.21004	1.097
LOC413118	1.33627	1.33198	1.2899	1.29205	1.05627	1.19961
LOC409062	0.747156	0.664346	0.64539	0.560408	0.688485	0.762997
LOC410662	0.456513	0.462058	0.402897	0.430457	0.429679	0.293091
LOC102654353	0.00384063	0.00463762	0.00303416	0.00896722	0.0425202	0.0210754
LOC725106	0.00117148	0	0.000388526	0.00135154	0.00240918	0.00227648
MT-LOC410791	7.63312	7.81741	5.93251	5.74778	7.98854	7.44057
LOC551792	0.64518	0.694532	0.80443	0.677919	0.43413	0.462352
LOC113218960	0.00222479	0.000241407	0.00800554	0.00626296	0.000337059	0.00186169
LOC725273	0.00459612	0.0041867	0.00337416	0.00491841	0.00463176	0.0051816
LOC100576662	0.00151742	0.000692862	0.000543703	0.000706152	0.000409008	0.00195936
LOC100577043	0.000287755	0	0	0	0.000343538	0
LOC725283	0	0	0	0	0	0
LOC107966045	0.0130458	0.019711	0.00418715	0.001964	0.00440609	0.00190041
LOC550901	0.242095	0.237294	0.193531	0.190316	0.22478	0.266318
LOC551868	0.135936	0.108072	0.11842	0.0971398	0.149821	0.134936
LOC551894	0.184986	0.21949	0.228071	0.262055	0.197932	0.205269
LOC725415	2.89763	2.60743	2.59167	2.1376	1.60238	2.05977
LOC551941	0.935366	0.957313	0.82562	0.890632	0.735164	0.678991
LOC100576447	0.0124628	0.0130209	0.00728313	0.0149517	0.00413898	0.00755097
LOC408646	0.0234523	0.0372733	0.0415809	0.0424365	0.00898036	0.0140705
LOC725651	0.0273294	0.029527	0.0548232	0.029667	0.0167139	0.0206115
LOC102653777	0.0020176	0.00275747	0.00162159	0.000857871	0.00676729	0.00350738
LOC102653941	0.000165633	0.000988654	0.000665834	0.00136701	0.000505518	0.000947732
LOC102653800	0.0397426	0.0425693	0.0607937	0.0517047	0.0638633	0.0408073
LOC408645	1.22673	1.40915	1.45644	1.10479	0.96133	0.904127
LOC410788	0.0165813	0.018985	0.0200412	0.0183653	0.0119063	0.00637447
LOC107963993	0.000439916	0	0.0003744	0.00250695	0.00132255	0.000440277
LOC101664701	0.0410502	0.0317243	0.0201601	0.0286087	0.0159206	0.00886816
LOC724197	0.000475585	0.000394693	0.00286616	0.00151609	0.000537673	0
LOC724283	0.177964	0.178264	0.159904	0.176826	0.146188	0.16459
LOC410785	5.40296	5.04481	5.39574	6.0238	5.7169	5.30202
LOC113218729	0.377398	0.382681	0.665438	0.715754	0.267352	0.229079
LOC100576697	0.0550049	0.0652729	0.064816	0.108596	0.0262219	0.0222359
LOC410784	0.378703	0.353112	0.334144	0.372085	0.280747	0.326333
LOC724415	0.499275	0.53552	0.470566	0.55457	0.406504	0.482009
LOC408643	0.871303	0.767963	1.18029	1.07209	0.95878	1.18115
LOC102655181	0.0163047	0.011547	0.0115861	0.00825033	0.00623659	0.011153
LOC410782	0.844508	0.827046	0.791668	0.663531	0.682338	0.777182
LOC409126	1.28876	1.34846	1.21836	1.34072	1.22255	1.30882
LOC409127	1.3893	1.29819	1.26523	1.30501	0.903173	0.917885
LOC413378	0.414149	0.400694	0.52682	0.430294	0.494517	0.430504
LOC413377	2.11723	2.06457	1.99378	2.29153	2.4383	2.22593
LOC113219302	0.00398917	0.00488041	0.00962396	0.0101836	0.0038217	0.00575081
LOC724639	0.460049	0.504513	0.808944	0.509333	0.593733	0.826872
LOC409887	0.636147	0.606623	0.421583	0.42436	0.852995	0.758435
LOC409886	0.620382	0.620639	0.56797	0.57143	0.377502	0.43928
LOC552426	0.643828	0.625472	1.05279	0.847378	1.02315	0.909145
LOC551960	0.348571	0.354517	0.271663	0.247691	0.322569	0.408874
GeneID-406071	0.0182224	0.0180349	0.0328823	0.0367377	0.0220623	0.0268715
LOC100577450	0.279291	0.256359	0.367274	0.276482	0.532595	0.441605
LOC410080	0.545878	0.556257	0.462198	0.46572	0.314827	0.34904
LOC551906	0.598046	0.527182	0.500638	0.512063	0.658354	0.613808
LOC725284	0.623283	0.64045	0.542126	0.529952	0.491329	0.359351
LOC551889	1.13744	0.977603	1.04292	1.21518	1.12138	1.19296
LOC412088	0.288615	0.297646	0.270998	0.272275	0.340541	0.345378
LOC725154	0.0327818	0.0395358	0.0318241	0.0501244	0.0588907	0.0334588
LOC100576132	0.0457528	0.0501085	0.0762546	0.064387	0.083273	0.0344922
LOC725044	0.0627466	0.0679422	0.0660476	0.0861373	0.0677766	0.0637546
LOC100579054	0.114574	0.10773	0.074608	0.106983	0.0703252	0.0593773
GeneID-409097	0.427861	0.662921	0.350443	0.601158	0.308194	0.2692
LOC411548	0.895561	0.929698	0.830065	0.964763	0.874866	0.991013
LOC100579021	0.0776824	0.0681414	0.0762397	0.0754558	0.0479543	0.0435409
LOC100578953	3.473	3.4175	2.6672	2.66963	2.89476	2.7205
LOC409251	0.388091	0.336239	0.3268	0.348292	0.508241	0.457674
LOC100578883	0.554179	0.515301	0.553718	0.563088	0.65419	0.633681
LOC102656037	0.176614	0.143957	0.138367	0.185962	0.126197	0.142811
LOC724798	0.163024	0.141014	0.141789	0.159841	0.163188	0.15541
LOC411882	0.515116	0.526421	0.543985	0.519092	0.506043	0.523173
LOC727452	0.822651	0.804132	0.963877	0.824065	0.776221	0.821602
LOC107965381	0.0792885	0.065998	0.0602908	0.0578782	0.10709	0.0838948
LOC725460	1.87379	1.91511	1.43179	1.40657	1.77548	2.06223
MT-LOC408642	0.0545153	0.0495288	0.0604152	0.072501	0.0657317	0.0592354
LOC551071	7.78691	7.43086	6.20823	6.73185	10.1155	9.21615
LOC408641	0.023087	0.0279654	0.0191864	0.0196547	0.0197612	0.00915622
LOC725724	0.064293	0.106848	0.0623412	0.0754498	0.0314952	0.0196781
MT-LOC551208	0.00732787	0.00733783	0.00998563	0.00835449	0.0214076	0.023167
LOC102655594	0.00311632	0.00342164	0.00943044	0.00824874	0.00528113	0.000469901
LOC551320	7.05115	6.79015	6.81429	6.85138	8.20272	7.08339
LOC102655568	0.0253498	0.0256764	0.0333255	0.0477338	0.0273248	0.0206021
GeneID-100578506	2.69133	2.81193	2.41891	2.62573	1.9841	1.97951
LOC408635	0.26641	0.259093	0.245825	0.265275	0.217402	0.222166
LOC551420	0.690407	0.562788	0.517693	0.699322	0.720248	1.04677
LOC409392	0.62371	0.594957	0.58318	0.658737	0.581677	0.605475
LOC726062	0.102912	0.114602	0.102297	0.120495	0.132815	0.151089
LOC100578360	0.512722	0.468492	0.446039	0.41587	0.342757	0.404723
LOC412288	1.65197	1.68084	1.42449	1.47473	1.40895	1.5241
LOC726178	5.61231	5.22709	5.72449	6.55649	5.71603	5.9289
LOC409189	1.61509	1.82079	1.60234	1.58101	1.41911	1.60227
LOC411753	0.465732	0.471623	0.382546	0.38772	0.423879	0.418673
LOC107965121	0.000453189	0.000187803	0.000460294	0.000425387	0.000218514	0.00056703
LOC100577142	0.0052257	0.0123439	0.00866551	0.0134834	0.0109855	0.00774759
LOC410780	0.0925887	0.15143	0.0691027	0.0761868	0.157492	0.120303
LOC410779	2.66775	2.43501	2.23076	2.18108	2.4278	2.84337
LOC107966060	0.000791405	0.000266525	0.000860303	0.00024919	0.000256546	0
LOC726350	0.0557315	0.0459365	0.0704156	0.0548	0.0556151	0.0579715
LOC408634	0.22376	0.204778	0.188904	0.184504	0.143803	0.16719
LOC408633	0.22046	0.227059	0.199961	0.164687	0.145231	0.222167
LOC102653614	0.0159917	0.017433	0.0263677	0.0271567	0.0170084	0.0399461
LOC409288	0.354291	0.331265	0.261673	0.400777	0.33288	0.288925
LOC726431	0.673052	0.619242	0.670326	0.61254	0.922794	0.827569
LOC102656779	0.0180459	0.017585	0.0323528	0.0260636	0.0467191	0.0315096
LOC409505	0.576795	0.544142	1.00401	0.742664	1.17907	1.01158
LOC100576990	0.409953	0.406988	0.363989	0.489253	0.444473	0.568264
LOC552660	0.396892	0.400285	0.332272	0.379134	0.4837	0.472292
LOC726056	2.51372	2.86505	2.91089	2.38002	2.45582	2.9814
LOC552654	0.342238	0.352306	0.478598	0.408994	0.57302	0.629603
MT-LOC552644	0.279144	0.297681	0.272904	0.328936	0.337217	0.358626
LOC727436	0.108887	0.0884319	0.0887691	0.0769143	0.118251	0.0933018
LOC113219416	0.209019	0.202987	0.149388	0.182924	0.316394	0.323899
LOC552372	0.375954	0.369619	0.329985	0.330289	0.279207	0.349716
LOC100576918	0.112441	0.104119	0.123286	0.140544	0.0582321	0.0533968
LOC100576885	0.57246	0.552313	0.486629	0.478311	0.42138	0.510105
LOC552315	1.43678	1.47716	1.66509	1.29812	0.972489	1.21716
LOC412712	0.230961	0.238156	0.250092	0.258981	0.175034	0.204248
LOC552274	0.226223	0.21137	0.216182	0.214388	0.216134	0.230737
LOC550992	0.965536	0.931493	0.791218	0.851563	0.607062	0.879157
LOC412451	0.47621	0.433911	0.48097	0.525446	0.60288	0.537612
LOC412384	0.619919	0.557698	0.632413	0.653548	0.441033	0.477415
LOC409462	0.284931	0.251116	0.25296	0.248779	0.291955	0.316686
GeneID-725103	0.543054	1.18749	0.409482	0.462002	0.0430605	0.0504076
LOC751767	0.0132286	0.0165238	0.0269238	0.0106989	0.0396505	0.0170489
LOC552185	2.18705	2.02095	2.00495	2.2861	1.45572	1.58381
LOC409229	0.465918	0.40725	0.480456	0.442025	0.481259	0.45821
LOC725736	0.105798	0.106844	0.101133	0.0915525	0.0895452	0.0840829
LOC725712	1.16743	1.09599	0.99116	0.951804	1.17207	1.25325
LOC411836	0.118798	0.124757	0.107283	0.128088	0.103702	0.109484
LOC551469	0.231933	0.166561	0.261594	0.183932	0.208111	0.201509
LOC107964012	0.0924154	0.0874991	0.0849494	0.0651006	0.0854506	0.0965648
LOC727199	1.50456	1.45103	1.1842	1.11621	0.928193	1.15091
LOC107965571	0.00407489	0.00413973	0.0027753	0.00241693	0.00455598	0.00460456
LOC102655636	0.000171702	0.000224518	0	0.000277498	0.000617792	0
LOC409036	1.06986	1.12914	0.95067	0.949019	0.835507	0.916487
LOC551381	3.85751	3.91301	3.74053	3.12575	3.39098	4.2723
LOC413524	0.551206	0.531142	0.447648	0.578714	0.48475	0.523099
LOC410057	1.69022	1.56196	1.30064	1.42719	1.14418	1.48018
LOC724794	0.0531613	0.0468939	0.0706685	0.0333979	0.0392557	0.0554649
LOC552435	0.501423	0.471921	0.456805	0.536859	0.381636	0.444969
MT-LOC724118	0.121107	0.111918	0.153385	0.133585	0.112918	0.105456
GeneID-503862	1.39509	0.0378791	0.0890613	0.111792	0.189512	0.0160901
LOC724148	0.000173003	0.000934839	0.00100835	0	0	0
MT-LOC413551	0.830304	0.773082	0.599096	0.618796	0.882871	0.852608
LOC410050	0.281131	0.286917	0.243157	0.236515	0.160558	0.163292
LOC100578005	0.646483	0.622754	0.65991	0.609685	0.764329	0.826994
LOC413132	1.92935	1.75088	1.81173	2.0005	1.88514	2.15536
LOC411546	0.289859	0.290245	0.250952	0.246473	0.23735	0.320694
LOC100578146	1.32495	1.32529	1.30889	1.12734	1.30208	1.23641
LOC412745	0.823755	0.820196	0.849877	0.811946	0.729333	0.804174
MT-LOC726259	0.130633	0.116618	0.225735	0.187837	0.157084	0.203417
LOC552260	0.0973757	0.0869029	0.0957816	0.0938961	0.128706	0.138103
LOC413855	0.665018	0.60981	0.608801	0.626051	0.729221	0.709055
LOC412220	0.00331655	0.00636481	0.00602868	0.00674851	0.00702953	0.00513318
LOC552197	0.42802	0.422375	0.398862	0.447558	0.323348	0.384399
LOC552068	1.47594	1.59891	1.38541	1.53799	1.32881	1.43001
LOC410777	0.847815	0.912976	1.05019	1.11465	0.685361	0.666086
LOC408632	1.06368	1.00238	1.00482	0.925974	0.941755	1.05797
LOC410776	0.00421965	0.00425356	0.00329275	0.00279202	0.00601154	0.00177538
LOC408631	2.32966	2.30954	3.88525	3.30666	3.71436	3.44315
LOC102654381	0.0894036	0.0687073	0.113793	0.139098	0.082821	0.0600477
LOC410775	0.0512896	0.069866	0.0560232	0.0595726	0.0565443	0.0335889
LOC100578543	0.00815992	0.0119957	0.00719768	0.00566767	0.0104186	0.0104146
LOC102655243	0.453516	0.545373	0.584082	0.677845	0.485819	0.391104
LOC724993	0.0249192	0.0203889	0.0262965	0.0233083	0.0191177	0.0171145
LOC107965104	0.00236387	0.00225442	0.00335317	0.00666799	0.00216391	0.000474183
LOC100578606	0.0809006	0.0730785	0.0625426	0.0640537	0.0653635	0.0568283
LOC552090	0.274147	0.275977	0.249028	0.242333	0.250506	0.307588
LOC113218939	0.011343	0.00742176	0.0108289	0.0103718	0.0108065	0.0130787
LOC113218940	0.00248924	0.000688427	0.00304865	0.00489466	0.000811724	0.00148588
LOC412353	10.7924	9.59984	10.3611	8.89736	8.57905	9.60883
LOC412354	0.195235	0.233916	0.221909	0.219137	0.395369	0.385023
LOC107965319	0	0	0	0	0.000479129	0.000483403
LOC113219004	0.214838	0.208876	0.20248	0.236913	0.368885	0.277529
LOC100576708	0.332944	0.331376	0.245328	0.268788	0.357326	0.400491
MT-LOC413255	0.219053	0.203942	0.242332	0.167016	0.27421	0.310321
LOC100576747	1.13837	1.04578	1.07208	1.05577	1.23416	1.16136
LOC107965231	0.0351932	0.0485933	0.0839448	0.0529517	0.0749609	0.0897697
LOC725388	0.677007	0.676583	0.776303	0.740655	0.4723	0.578135
LOC551242	0.433794	0.418441	0.567414	0.570904	0.502186	0.523948
LOC409311	1.59001	1.53099	1.84474	1.56343	1.706	1.91669
MT-LOC725496	1.43483	1.40197	1.1922	1.19926	1.03946	1.21236
LOC410756	1.69166	2.35626	1.59178	1.40378	1.67297	1.27362
LOC102656083	0.00829374	0.0133416	0.0290083	0.0229752	0.00872715	0.0198634
LOC107965445	0.0139227	0.0212474	0.0308836	0.0246075	0.0209278	0.0112328
LOC410755	0.0627599	0.0617056	0.068576	0.072683	0.0304607	0.0304424
LOC725725	0.00775992	0.00320501	0.0101576	0.00887831	0.0165464	0.0079387
LOC724240	0.783458	0.832549	0.956472	0.919645	1.05405	1.039
LOC551530	2.95854	2.96279	3.10836	3.35005	3.2604	3.22872
LOC724199	0.000370061	0	0	0.00047825	0.000474472	0.00054376
LOC408607	0.46896	0.432275	0.459445	0.430826	0.459694	0.491971
LOC100576425	0.0825301	0.0622109	0.0795246	0.0876041	0.0436228	0.0760266
LOC107965634	0.00146372	0	0.000501486	0.000372351	0.000308708	0
LOC102655819	0.000619487	0.000416223	0.000453451	0.000743375	0.000125845	0.000732551
LOC100577577	0.000366904	0	0	0	0	0
LOC113219249	0.000331968	0	0.000375392	0.000791363	0.000409662	0
LOC551623	2.43933	2.19279	2.34525	2.53794	1.94266	2.3165
LOC107966072	0.0458211	0.0288914	0.0447836	0.0332551	0.0371291	0.0275398
GeneID-408606	0.548549	0.514308	0.669557	0.622627	0.917569	0.825906
LOC724541	0.0212613	0.0112061	0.0131256	0.010476	0.0235723	0.0256078
GeneID-408605	1.60215	1.85804	1.99759	2.10097	2.1574	2.17503
LOC551732	0.387304	0.383317	0.313925	0.302816	0.2615	0.279826
LOC100577959	0.375657	0.445547	0.43021	0.406531	0.318861	0.312116
LOC113218573	0.000651196	0.000123093	0.000909793	0.00209936	0.000141588	0.00109901
LOC113219074	0	0.00082478	0.00125539	0.00107668	0.00114552	0.000608427
LOC100577920	0.0418834	0.0412894	0.0270843	0.0224778	0.0690591	0.0342412
LOC100577882	0.0502182	0.0214715	0.0274849	0.0249772	0.0149581	0.0300808
LOC102655202	0.0011285	0.000633639	0.00183499	0.000920175	0.000300736	0.000213138
LOC100577847	0.181999	0.146008	0.11778	0.102413	0.0682625	0.176898
MT-LOC102655882	0.000469891	0	0.00215591	0.000917849	0.000299902	0.000523584
LOC410694	0.0281411	0.0388	0.0349291	0.027739	0.0238826	0.0166839
LOC113219412	0.396735	0.485529	0.300186	0.234225	0.345236	0.304647
LOC724994	0.312817	0.259658	0.461302	0.37551	0.376805	0.380116
LOC102654799	0.00574446	0.00247322	0.00434167	0.00491663	0.00416133	0.00239265
LOC725045	0.159499	0.176159	0.185595	0.161377	0.162586	0.218251
LOC725081	0.657248	0.725547	1.02198	1.09102	0.756672	0.74626
GeneID-410692	0.161738	0.156657	0.181774	0.203343	0.248234	0.224616
LOC412263	9.14432	7.77005	8.21786	9.52472	7.53981	7.55976
LOC102654496	0.0063228	0.00856989	0.00745982	0.00580153	0.00501579	0.0052401
LOC725305	0.0382588	0.0279309	0.017734	0.0261581	0.0149237	0.0118989
LOC102654257	0.00358236	0.0040725	0.00298145	0.00261165	0.0212057	0.0217958
LOC552181	0.053593	0.0723941	0.0556272	0.0546607	0.0371969	0.0417844
MT-LOC409922	0.166743	0.176515	0.175532	0.209798	0.154193	0.138419
LOC409923	0.398347	0.402305	0.355274	0.35208	0.366708	0.412014
LOC100577118	0.880837	0.824663	1.14053	0.982055	0.994189	1.03342
LOC727144	0.435419	0.42867	0.34871	0.372948	0.233396	0.341796
GeneID-727134	0.559974	0.554502	0.510162	0.48569	0.790119	0.771594
LOC727127	1.1842	1.07674	1.14059	1.16455	0.748404	0.842825
LOC409105	2.24907	1.96156	1.5554	1.47775	1.73202	2.15201
LOC727116	0.281041	0.280722	0.239805	0.283731	0.268198	0.27647
LOC726605	0.0262279	0.0230841	0.0182983	0.0206646	0.0180335	0.0249436
LOC551632	0.00357393	0.00450909	0.0017416	0.00422442	0	0.000300356
LOC726554	0.0220407	0.0211726	0.0157169	0.0202404	0.00409066	0.00281308
LOC552434	0.292308	0.268732	0.337243	0.337503	0.277205	0.273891
LOC100578519	0.0369316	0.0443907	0.0415882	0.0319471	0.0417235	0.0198365
LOC100578468	0.000326434	0.00055646	0	0.00056511	0.000347362	0.000141014
LOC724669	0.770799	0.575373	0.91971	0.803185	1.32712	1.30719
LOC551905	0.0055672	0.00980588	0.0152884	0.0120238	0.00727691	0.00670024
LOC100578694	1.2078	1.10964	1.04739	1.05344	0.71684	0.912623
LOC727049	0.279241	0.282833	0.379066	0.286657	0.255829	0.352992
LOC726108	0.152659	0.130556	0.171852	0.172072	0.128718	0.12947
LOC413578	1.73945	1.57969	1.69678	1.68703	1.27936	1.35117
LOC412003	2.17866	2.05676	2.2561	2.29078	1.56728	1.75772
LOC727393	0.866381	0.739008	1.02345	0.972872	1.3811	1.11483
LOC727456	0.0579477	0.0691391	0.0889299	0.0816991	0.0537254	0.057721
LOC727460	0.351291	0.366781	0.355166	0.396704	0.438278	0.371568
LOC113219430	0.00201758	0.00149999	0.00206669	0.00146927	0.00102293	0.00111163
LOC409530	0.897949	0.831743	0.989841	0.892375	0.563858	0.577588
LOC102654355	0.0107076	0.0104054	0.0181645	0.00930892	0.00389293	0.0054725
LOC552418	0	0	0.000489366	0	0.00170879	0.000549538
LOC726053	2.71333	2.51466	3.08436	2.98486	3.15003	3.39468
LOC102654146	0.000230234	0.000503712	0.00202028	0.000316893	0.000476211	0.000417072
LOC552453	0.0184815	0.0082473	0.0182286	0.0234686	0.00643076	0.00958036
LOC724319	0.093404	0.122853	0.087106	0.103801	0.0900109	0.0580898
LOC100577437	0.00798471	0.0107414	0.0115457	0.00926981	0.00502379	0.00360582
LOC100577474	0.00985234	0.0127215	0.00945625	0.00661552	0.00766173	0.00545835
LOC107964093	0.0123534	0.0146584	0.0110858	0.0113446	0.00661829	0.0115019
LOC113218607	0.00668376	0.010644	0.00657293	0.00859684	0.007087	0.00616501
LOC113218606	0.00396892	0.00387253	0.0040028	0.00926752	0.00773959	0.00702809
LOC100577995	5.5309	4.68701	4.81142	4.97147	4.87749	4.94608
LOC552364	0.429911	0.526058	0.446542	0.43924	0.232259	0.304851
LOC550695	0.326254	0.347883	0.414147	0.36839	0.261934	0.250781
LOC724665	1.01705	1.02386	0.992887	0.88951	0.979385	1.02125
LOC409950	0.0144695	0.0240759	0.0417902	0.0333251	0.0314733	0.0212021
LOC726051	0.282548	0.323778	0.547797	0.671119	0.437978	0.381547
LOC412386	0.569732	0.525972	0.420596	0.473151	0.490281	0.556263
LOC412516	0.288563	0.248419	0.190867	0.183433	0.300618	0.277467
LOC100576733	0.239955	0.286396	0.310109	0.247768	0.178732	0.228662
LOC726804	11.1987	9.96462	9.39006	9.18992	14.6979	14.1883
LOC102653978	0.00296204	0.00220217	0.00543172	0.00478582	0.00607748	0.00447907
LOC552370	0.912988	1.0245	1.01545	1.06048	0.585143	0.560028
MT-LOC552343	0.235827	0.239304	0.232108	0.242623	0.273639	0.287193
LOC100576623	0.00976335	0.0114505	0.0128524	0.011695	0.0121284	0.0159752
LOC102654074	0	0	0.000685808	0	0	0.000422687
LOC107965760	0.00015098	0.000501461	0.000432222	0.000322819	0.00121296	0.00126738
LOC102655285	0	0	0	0	0	0
LOC100576732	0.0259262	0.0300485	0.0332364	0.0204964	0.0148605	0.00586188
LOC724673	0	0	0	0	0	0
LOC102655218	0.000294294	0.00071865	0.00191908	0.00129539	0.00102981	0.000735104
LOC726292	0	0.000154596	0	0.00036008	0	0.000516423
LOC412853	1.46515	1.38564	1.94109	1.83809	1.56134	1.68221
LOC102654800	0.00166042	0	0.000619162	0.00138012	0.000704286	0.0003849
MT-LOC727515	0.192169	0.184312	0.224606	0.231268	0.11917	0.125872
LOC727168	0.379636	0.411475	0.500647	0.553385	0.424973	0.337686
LOC727350	0.295779	0.308858	0.551165	0.557289	0.411264	0.526492
LOC113219428	0.00815443	0.00839999	0.00808312	0.00685721	0.0116982	0.0169973
LOC727358	0.80204	0.696805	0.914147	0.944145	0.780529	0.864256
LOC726925	0.168522	0.178542	0.199338	0.227604	0.122294	0.123843
MT-LOC411359	0.960534	0.920816	0.966358	1.0543	0.911722	1.08522
LOC552129	1.44558	1.25561	1.41898	1.37097	1.41246	1.38596
LOC727574	3.1779	2.92736	2.55013	2.66373	2.83724	3.01029
LOC100578586	0.018324	0.0152432	0.0261516	0.0245697	0.0228756	0.0206256
LOC113218599	0.000426236	0.000685442	0.00090285	0.00206443	0.00204971	0.00168683
LOC107965774	0.00269226	0.0173927	0.0220451	0.00291856	0.0202102	0.0196732
MT-LOC409793	0.737902	0.795799	0.813949	0.68694	0.648145	0.759687
LOC409489	0.121702	0.106887	0.132801	0.147657	0.176437	0.132567
LOC726110	0.268009	0.238623	0.271282	0.282401	0.306687	0.294141
LOC100576649	0.351023	0.35881	0.333981	0.361029	0.332548	0.370883
LOC409111	0.564571	0.565076	0.62942	0.567556	0.60627	0.606859
LOC100576896	2.93781	2.68689	4.09986	3.59739	3.43657	3.31509
LOC100576862	1.38733	1.18067	0.997082	0.9647	1.22212	1.24063
GeneID-692346	0.248908	0.238377	0.29301	0.299117	0.163171	0.173175
LOC100576829	0.815943	0.785714	0.928035	0.99204	0.934131	0.973425
LOC725528	3.13073	3.38239	3.53747	4.05382	2.57423	2.45922
LOC412594	2.62763	2.48442	2.37124	2.52532	2.15394	2.17741
LOC725850	0.100755	0.0950732	0.0829217	0.0660959	0.0549627	0.0752767
LOC727119	0.14231	0.14568	0.146415	0.163541	0.0829359	0.0713606
LOC102655454	0.00358927	0.00320962	0.00281584	0.00706527	0	0
LOC552202	0.0186534	0.0139007	0.0351093	0.0208286	0	0
LOC100578587	0	0.00133417	0.000819391	0.000717065	0.000689815	0.00066414
LOC412646	0.561187	0.567862	0.720772	0.789193	0.733779	0.713469
LOC726171	2.51608	2.83156	2.51845	2.2552	2.65894	2.79008
LOC102654530	0.0499102	0.0451253	0.0703489	0.0823262	0.119622	0.289558
LOC102654576	0.21054	0.215301	0.349899	0.436656	0.396334	0.527445
LOC412465	2.07342	2.47658	3.54169	4.97959	1.76415	2.05177
LOC102654729	0.0202978	0.0094889	0.0093579	0.0070594	0.00494332	0.0129532
LOC100217360	0.00835639	0.0182319	0.00705441	0.0034423	0.00674999	0.00836099
LOC102654685	0.00137187	0.000489047	0.00354591	0.00347117	0.00466269	0.00261309
LOC100579011	0	0	0.00079832	0	0.000830595	0.000248718
LOC100578724	0.000274432	0	0.00072304	0.00197579	0.000442115	0.00080765
LOC102655559	0.00585284	0.00234721	0.00278605	0.00924734	0.0122169	0.0103455
LOC552292	0.00786209	0.0191683	0.0113034	0.0151284	0.00642718	0.0106699
LOC113218604	0.00397319	0.00131593	0.00167137	0.0032271	0.00170396	0.00361044
LOC102655008	0.0596553	0.0635161	0.0760345	0.0698654	0.0491678	0.0611168
LOC409457	1.62626	1.60441	1.91904	1.9085	1.51864	1.61317
LOC726760	0.768531	0.798562	0.855433	0.941691	0.733837	0.768337
LOC412505	1.99504	1.99644	2.4278	2.47313	1.77917	1.94115
LOC412697	0.0811531	0.0908527	0.0878445	0.115507	0.0834591	0.115627
LOC724300	0.00510523	0.00342737	0.00708842	0.0124252	0.0384872	0.0282772
LOC100576121	0	0	0	0	9.7483e-05	0.000144323
LOC113218584	0.164955	0.176434	0.10805	0.131937	0.101368	0.100531
LOC412955	0.0561047	0.0600895	0.0501789	0.0635085	0.0261635	0.0340948
LOC102655291	0.0251012	0.0243679	0.033246	0.0425545	0.0254043	0.013941
LOC102655235	0.00180959	0.00543119	0.00615763	0.00323489	0.00252451	0.00314554
LOC726798	0.000802264	0.000671344	0.00283901	0.00219481	0.00163447	0.00102109
LOC726812	0.209563	0.207605	0.212018	0.223332	0.171032	0.220855
LOC726735	1.40647	1.3676	1.33979	1.35801	1.00219	1.0609
LOC107964089	0.00430208	0.00323795	0.00994764	0.00615889	0.00930773	0.000865531
LOC725270	0.000508262	0	0.000588578	0	0.000168071	0.000272488
LOC724471	0.0269597	0.0289277	0.0617412	0.0292567	0.0471612	0.0320544
LOC411729	0.00787664	0.010288	0.0112303	0.00955719	0.00367	0.00176477
GeneID-724556	0.0155176	0.0112692	0.003099	0.00358233	0.00305362	0.003975
GeneID-724694	0.0049164	0.00367998	0.00372617	0.00217741	0	0.000325849
LOC724735	0.00140504	0.000535342	0	0	0	0
GeneID-724777	0.00435578	0.00342106	0.00775318	0.00323405	0.0136302	0.00436053
LOC100578507	0.229379	0.230234	0.178401	0.169352	0.213484	0.280823
MT-LOC551255	1.04438	1.10142	1.06718	0.889338	0.892405	1.03628
LOC102655706	0.519342	0.604254	0.915081	1.02915	0.409697	0.41426
GeneID-551010	4.49391	3.83814	3.73384	3.88706	4.20059	4.22085
LOC550962	0.142383	0.129548	0.140008	0.142041	0.163115	0.230275
MT-LOC727534	0.401435	0.483295	0.467433	0.466677	0.342241	0.385936
LOC552788	0.905215	0.925757	0.996602	1.10646	0.931703	1.008
LOC552790	0.481379	0.402897	0.306598	0.450749	0.257266	0.289615
LOC724275	0.119252	0.0827216	0.0260897	0.105689	0.0564208	0.137866
LOC413607	0.377537	0.387711	0.344375	0.355481	0.352795	0.388973
MT-LOC102654955	2.15412	2.50239	2.56379	2.47885	2.15127	2.39895
MT-LOC100578624	0.119576	0.130046	0.110139	0.130527	0.0802276	0.0944471
LOC412759	0.127679	0.127221	0.156407	0.134635	0.127864	0.114009
LOC551997	1.14331	1.12937	1.38499	1.3337	1.64256	1.31918
LOC412010	0.200714	0.185068	0.265288	0.327109	0.389658	0.320129
LOC412009	0.370619	0.337686	0.32001	0.27382	0.31457	0.31433
LOC412008	1.03695	0.951935	0.876572	0.916171	0.738113	0.793789
MT-LOC552105	0.472283	0.447283	0.638006	0.467165	0.521698	0.64701
LOC724716	0.299593	0.276241	0.210063	0.206204	0.305302	0.332598
LOC107964039	0.718002	0.734994	0.668037	0.619814	0.960037	0.574355
LOC724736	0.145749	0.126653	0.129465	0.148045	0.0771642	0.0810922
LOC107964040	0.0940422	0.0795662	0.0763813	0.0598314	0.0515782	0.0456438
LOC102654107	0.0155336	0.0128457	0.0200075	0.0288377	0.00585234	0.0113041
LOC102654330	0.00236344	0.00060054	0.00652574	0.00508446	0.00190064	0.00227345
LOC113218593	0.0146035	0.0127429	0.0244108	0.0347544	0.0100393	0.0108676
LOC413279	0.092749	0.0838965	0.100163	0.084067	0.0962358	0.107602
LOC413278	0.5964	0.588143	0.516959	0.510818	0.620877	0.62302
LOC551690	0.634302	0.602823	0.673746	0.584255	0.505106	0.565364
LOC413146	0.418873	0.385339	0.381157	0.387635	0.52155	0.486743
LOC102656852	0.0998662	0.0857229	0.0971191	0.183265	0.233449	0.151073
LOC409791	38.3326	35.6033	45.7125	52.0814	26.7681	34.7318
LOC102656798	0.032482	0.030013	0.102138	0.0672078	0.0231007	0.0266145
LOC551596	2.67713	2.81724	3.81576	3.18454	3.0536	4.02555
LOC413147	0.255485	0.278169	0.303266	0.311202	0.530796	0.465814
LOC113218583	0.0180843	0.0171918	0.0148153	0.0128593	0.0108937	0.0098668
LOC551536	0.309792	0.316641	0.397295	0.359653	0.344935	0.337664
LOC412143	2.43756	2.36697	2.1997	2.22295	2.63081	2.7615
LOC100578537	0.489811	0.508809	0.523362	0.58547	0.483085	0.512141
LOC413869	0.689833	0.636576	0.69112	0.833891	0.549131	0.633671
LOC102655388	0.081945	0.0676057	0.137507	0.133083	0.195714	0.171279
LOC100578498	0.152876	0.232708	0.187368	0.18603	0.0847522	0.086326
LOC412711	0.634974	0.605606	0.512913	0.562314	0.757801	0.69511
LOC551273	0.328899	0.335188	0.312742	0.347565	0.242795	0.263973
LOC100578429	0.728955	0.583501	0.62895	0.599252	0.780301	0.797351
LOC100579024	0.300215	0.303199	0.456272	0.377912	0.36066	0.354463
LOC725295	0.313493	0.281269	0.284551	0.267687	0.140091	0.206119
LOC100578885	4.52523	4.40139	4.87327	5.41252	4.83602	5.08279
LOC102655792	0.0992959	0.097089	0.127998	0.103277	0.0731918	0.0955206
LOC408716	18.1597	17.7671	22.1437	21.3181	14.4294	13.5179
LOC113218529	0.167913	0.160726	0.222752	0.23231	0.314223	0.265418
GeneID-410902	0.0742748	0.0685321	0.0866114	0.124285	0.0862956	0.0933185
LOC408717	1.36594	1.74155	1.57476	1.63541	1.06006	1.11633
LOC100578397	0.106874	0.131404	0.275496	0.252662	0.211239	0.153303
LOC408718	0.830475	0.985814	1.05434	1.10926	1.02202	0.97849
LOC100578839	0.182027	0.168703	0.137285	0.146815	0.128913	0.132938
GeneID-411453	0.691391	0.757777	0.646911	0.652278	0.855866	0.822336
LOC725743	0.479497	0.490474	0.500502	0.411367	0.457462	0.566399
LOC411452	0.0194964	0.0238587	0.0193325	0.0176889	0.0146021	0.0202708
LOC100576174	0.0341889	0.0273561	0.048018	0.0383605	0.0396655	0.0415331
LOC410087	0.491982	0.529574	0.733717	0.533912	0.533686	0.633655
LOC724274	2.62879	3.25988	3.69567	2.73513	1.98377	2.71589
LOC724367	0.12524	0.154244	0.35752	0.188583	0.256156	0.212883
LOC724405	4.26217	4.69832	3.96111	3.81707	5.47318	5.29788
LOC724449	2.85928	2.38019	3.06808	2.70153	3.78856	3.28714
LOC724488	1.5188	1.34059	3.41455	2.41068	1.21988	1.52848
LOC411348	0.672929	0.689705	0.758438	0.803168	0.377823	0.491906
LOC408715	1.60419	1.95898	1.49816	1.43697	0.973008	0.643586
LOC102656562	0.0463497	0.0541453	0.0589631	0.0500212	0.0281612	0.0197926
LOC551009	0.474555	0.558596	0.572552	0.541164	0.359197	0.491226
LOC412824	0.773549	0.767111	0.662327	0.674285	0.63905	0.641782
LOC100578420	0.00878141	0.0116809	0.0115961	0.0107548	0.0104669	0.00967102
LOC107964054	0	0	0	0	0.000677125	0
LOC107964083	0.0170407	0.0152579	0.0190571	0.014412	0.0234882	0.0184585
LOC408714	0.0424822	0.0398018	0.0450107	0.04621	0.0336076	0.0309176
LOC100578727	0.0435318	0.0350703	0.0284887	0.0304068	0.0169571	0.00968457
LOC100577598	0.00149823	0.00166841	0.00146372	0.000960964	0.00046219	0.00189854
LOC100576249	0.051543	0.0790583	0.0577302	0.0389943	0.0332611	0.0233445
LOC410897	0.38029	0.39445	0.630421	0.462249	0.460769	0.633929
LOC408713	0.0330922	0.0423356	0.034143	0.0322233	0.0191814	0.0280013
LOC410896	0.0176658	0.0285058	0.0147265	0.0182043	0.0120647	0.00505296
LOC408712	1.77911	1.53484	1.69563	1.53751	3.1302	2.45822
LOC552020	19.9769	18.1104	12.3615	11.6597	9.46616	11.8338
LOC113218591	0.620696	0.566614	0.336111	0.385676	0.267554	0.348784
LOC408711	0.194004	0.166311	0.187137	0.173561	0.228683	0.204071
LOC410895	0.290803	0.371154	0.286471	0.310191	0.389787	0.233897
LOC107964043	0.0252713	0.0263487	0.014675	0.0200569	0.0285364	0.0189909
LOC113218592	0.000496718	9.924e-05	0.000180268	0.000347375	0.00241361	0.00165804
LOC107964042	0.258802	0.22137	0.240952	0.186914	0.321115	0.372976
LOC410894	0.000151126	0.000100759	0	0.000363364	0	0
LOC410893	0.121674	0.117659	0.16199	0.211837	0.201899	0.118756
LOC408710	1.4626	1.36961	1.52708	1.54308	1.51291	1.28783
LOC726303	0.106225	0.0992244	0.113338	0.109526	0.0900892	0.119031
LOC551849	0.0367655	0.0469406	0.0283767	0.0232033	0.0342175	0.0239111
LOC410888	0.41008	0.348859	0.368537	0.368162	0.407004	0.464917
LOC107964069	0.0135685	0.015055	0.0202649	0.0369147	0.0132333	0.0144106
LOC107964103	0.107644	0.113469	0.203047	0.180287	0.212609	0.142163
LOC408705	3.24454	2.87617	2.7147	3.38185	3.23869	4.05382
LOC551773	0.560516	0.566602	0.495958	0.509141	0.567978	0.621181
LOC551743	0.114369	0.112542	0.139094	0.149752	0.0891962	0.11377
MT-LOC724162	0.735978	0.758209	0.65467	0.814053	0.499767	0.623502
LOC413265	0.107512	0.103037	0.113472	0.111002	0.0937721	0.0809482
MT-LOC113218582	0.19847	0.183827	0.157421	0.16853	0.221947	0.247479
MT-LOC552307	0.120219	0.116093	0.101055	0.123453	0.12145	0.115191
LOC552346	0.554781	0.591592	0.507091	0.552108	0.514623	0.519592
LOC724424	0.335831	0.278543	0.242876	0.229959	0.26196	0.279343
LOC411955	0.249884	0.225203	0.172065	0.197837	0.127879	0.137417
LOC100579003	0.743045	0.693	0.565275	0.870015	0.822493	0.789619
LOC552405	0.149002	0.152639	0.172055	0.143123	0.134713	0.148771
LOC552422	0.302066	0.29409	0.262622	0.312964	0.210538	0.198895
LOC724598	0.46029	0.478671	0.577256	0.586207	0.474667	0.535067
LOC410127	0.895263	0.938832	0.910049	0.962847	0.972688	0.881628
MT-LOC413928	0.499507	0.481246	0.415435	0.330505	0.263403	0.360087
MT-LOC552471	0.24266	0.279302	0.272291	0.247885	0.241942	0.296777
LOC552483	0.0643775	0.0699146	0.0908118	0.0900869	0.11425	0.0880778
LOC411349	0.268164	0.246748	0.404227	0.453242	0.28935	0.212569
LOC102654426	2.22987	2.60125	1.98803	1.73346	2.00087	2.2605
LOC409038	0.29677	0.301628	0.272602	0.283827	0.219682	0.196674
LOC409039	1.39138	1.32259	1.22966	1.28432	1.51392	1.41031
GeneID-409040	0.32596	0.342497	0.343283	0.405568	0.30209	0.273004
LOC725008	0.00639391	0.0107196	0.0208502	0.0166817	0.000971456	0.001093
LOC102654452	0.0112344	0.0120778	0.0255168	0.0504424	0.0221568	0.0298294
LOC725119	0.143521	0.180127	0.474501	0.481894	0.10151	0.112643
LOC725164	6.51907	5.84927	12.6001	15.5069	12.3608	14.6687
LOC413060	0.129234	0.117857	0.26666	0.326737	0.252798	0.215896
LOC100579058	0.00991275	0.00990897	0.0186934	0.0208618	0.0735973	0.0270002
LOC410891	0.911578	0.880276	0.869815	1.07042	1.06676	1.00629
LOC410890	0.0421664	0.0451491	0.0303477	0.0348655	0.0106481	0.0180932
LOC725396	0.343684	0.283341	0.286217	0.216313	0.243138	0.285936
LOC408708	0.444164	0.449295	0.393819	0.389787	0.429776	0.513644
LOC725429	0.331027	0.338023	0.340062	0.512187	0.198451	0.237011
LOC410889	0.472078	0.450569	0.442315	0.40004	0.322118	0.405998
LOC725530	0.315206	0.478344	0.262914	0.244636	0.211449	0.195206
LOC100576320	0.000820217	0.0024307	0.0101247	0.00391627	0.00330839	0.000622464
LOC107963989	0.000331205	0.000672139	0.00327645	0.00165136	0.00351932	0.000709305
LOC725506	0.00122922	0.000692561	0.00484957	0.00321576	0.00203154	0.00113103
LOC113218596	0	0	0	0.000276786	0.000546596	0
LOC725588	0.0192833	0.018994	0.0127667	0.0171002	0.0327772	0.00910951
LOC725625	0.386241	0.353509	0.35276	0.306587	0.588847	0.402171
LOC113218610	0.112858	0.0998869	0.106705	0.14107	0.10606	0.114325
LOC100576512	0.138575	0.149201	0.135558	0.108333	0.158858	0.136661
LOC113218595	0.000271577	0.000414265	0.0016386	0.000455133	0.00138135	0.000843924
LOC725757	0.220189	0.182785	0.24704	0.243518	0.248607	0.210665
LOC725789	0.077825	0.0838582	0.107096	0.0948957	0.11328	0.0913395
LOC725742	0.406168	0.427851	0.391033	0.338666	0.347966	0.347673
LOC408706	3.40536	3.48792	4.13488	3.89261	1.98163	2.50333
LOC725826	0.54595	0.543526	0.644345	0.658664	0.615009	0.712061
LOC725860	2.1791	2.6372	1.79313	1.49673	3.40605	3.95746
LOC725891	0.948967	0.92622	0.892556	1.03537	1.00848	1.00187
LOC412076	0.292028	0.284705	0.354745	0.36009	0.331781	0.343725
LOC412077	0.873917	0.807054	0.737992	0.822836	1.11439	1.03386
LOC726009	0.238703	0.222226	0.231642	0.179253	0.241631	0.281075
LOC551412	0.089973	0.0718724	0.0789238	0.0981775	0.0692715	0.0708245
LOC726085	0.408033	0.38187	0.557948	0.40692	0.490373	0.487228
LOC551508	0.329291	0.318667	0.337149	0.408084	0.466289	0.405021
LOC409566	0.300292	0.303683	0.373673	0.36105	0.383762	0.407541
MT-LOC412678	0.260377	0.222291	0.32917	0.368311	0.26192	0.28215
LOC413955	0.356795	0.400118	0.452387	0.505112	0.516011	0.48381
MT-LOC412127	0.210539	0.185659	0.226368	0.283637	0.238042	0.276002
LOC410887	1.00545	1.00837	0.958415	0.91063	0.981476	0.993457
LOC726187	1.43474	1.52253	1.49987	1.55552	1.18444	1.19059
LOC726295	2.40782	3.05022	3.34863	2.37584	3.5425	4.00789
LOC410886	0.966899	1.01559	0.945329	0.9539	0.747212	0.771171
LOC551254	2.19437	2.21222	2.43008	2.47583	1.43027	1.6442
LOC410885	0.00433774	0.00490374	0.00870177	0.00687766	0.0356332	0.0141542
LOC410884	0	0.00135061	0.000482024	0.00169396	0.000427726	0.000296016
LOC551123	6.06432	6.98072	7.2584	6.89448	8.04991	5.35162
LOC102654210	0.00653322	0.00880024	0.00423346	0.0100432	0.000981381	0.000960743
LOC100577125	0.0245877	0.0284689	0.0260961	0.0269892	0.0141653	0.00607389
LOC102654085	0.00866826	0.00813182	0.00383083	0.0107417	0.00297644	0.00179799
LOC410883	0.317363	0.345341	0.364018	0.285885	0.28849	0.345943
LOC100577268	0.13129	0.133741	0.127104	0.171549	0.0761075	0.107815
LOC410882	0.563591	0.464609	0.392518	0.352195	0.4563	0.563934
LOC550665	0.186678	0.182572	0.158651	0.149004	0.164802	0.183042
LOC724553	0.258371	0.253571	0.228286	0.268283	0.273606	0.300067
LOC413933	0.426668	0.459029	0.41566	0.537137	0.332089	0.35357
LOC100576274	0.120141	0.0964682	0.102304	0.106634	0.0925174	0.106458
LOC413023	0.626407	0.554835	0.519015	0.529116	0.398172	0.572649
LOC412780	0.518912	0.38854	0.37806	0.403019	0.337627	0.410427
LOC102656247	0.104765	0.269892	0.0142555	0.122891	0.0683096	0.254923
LOC727293	0.0763648	0.15521	0.0594058	0.0932245	0.0758368	0.105115
LOC113218590	0.0756965	0.074269	0.0705875	0.0720165	0.0833448	0.104678
LOC727300	0.210089	0.210551	0.171449	0.150636	0.168993	0.200666
LOC410879	0.154464	0.136411	0.167411	0.146463	0.206877	0.239623
LOC727308	0.330468	0.430128	0.388444	0.368201	0.357433	0.353929
LOC113218598	0.00068168	0.0013499	0.00106129	0.000495756	0.000786589	0.0010116
LOC408702	0.166064	0.163728	0.135768	0.15158	0.104729	0.146589
LOC102654348	0.000197069	0.000318665	0	0	0	0
LOC408701	0.388418	0.334161	0.354253	0.334299	0.481289	0.514358
LOC725009	0.385104	0.373197	0.316021	0.287849	0.350825	0.399325
LOC100578514	0.00273954	0.0012903	0.000642388	0.000882149	0.00423729	0.00151664
LOC725089	0.000255444	0	0	0	0	0
LOC100578611	0.383113	0.486887	0.390994	0.401525	0.228803	0.180399
LOC412330	4.34642	4.16238	4.94657	4.87277	7.96713	6.34184
LOC100578715	0.0263574	0.0285669	0.0294931	0.029669	0.0413579	0.0328277
LOC412331	0.667217	0.613396	0.600436	0.647396	0.637765	0.68198
LOC725325	0.064974	0.0582819	0.0658937	0.0685122	0.0725002	0.102368
LOC725357	0.289504	0.260371	0.289279	0.25418	0.247853	0.305357
LOC102655463	0.00474619	0.00373543	0.00422137	0.00365099	0.0101929	0.00582732
LOC411871	7.77966	7.57461	7.76766	8.58052	7.07656	8.50981
LOC411870	0.310855	0.270847	0.300394	0.24537	0.29999	0.246991
LOC409246	1.20984	1.13243	0.87356	0.926192	0.78006	0.909723
LOC409092	0.420055	0.416653	0.352983	0.385261	0.316724	0.348714
LOC100578119	0.196389	0.173448	0.226821	0.195989	0.27363	0.301766
LOC409091	0.181292	0.237125	0.17337	0.228448	0.113722	0.0847228
LOC724425	0.000172026	0.000617514	0	0.000793446	0.000875244	0.000137769
LOC100578084	0.00111541	0.00120575	0.00343348	0.00138282	0.00843281	0.00156234
LOC413350	0.0524181	0.0536073	0.0587914	0.0483765	0.0762102	0.0552303
LOC413351	0.209967	0.187647	0.216791	0.219043	0.193659	0.200089
GeneID-724675	2.46507	2.1122	2.98102	2.58108	1.91572	2.47602
LOC724599	2.78382	2.68837	2.99769	3.42303	2.46872	2.66334
LOC552075	0.415404	0.483501	0.630402	0.576698	0.780684	0.610482
LOC113218612	0.206369	0.189206	0.0708136	0.107069	0.114946	0.112258
LOC100577939	0.00711748	0.00957995	0.0145903	0.0122318	0.0398207	0.0189494
LOC551992	0.198908	0.201082	0.218173	0.23288	0.207628	0.230564
LOC412700	1.21193	1.24715	1.52681	1.49177	1.63638	1.52461
LOC724808	0.656722	0.605476	0.595502	0.668333	0.523419	0.614313
LOC724850	0.393866	0.335419	0.493068	0.467008	0.43817	0.403395
LOC551872	0.729937	0.714108	0.792643	0.927538	0.743943	0.72869
MT-LOC413845	0.193176	0.259582	0.327045	0.292817	0.20623	0.173537
LOC409871	0.690838	0.624286	0.595718	0.656242	0.700974	0.668881
LOC410878	0.00220732	0.00197572	0.00285111	0.00521842	0.00650205	0.00386445
LOC551772	0.578236	0.575322	0.404709	0.596793	0.651088	0.815608
LOC100578436	0.673645	0.562258	0.50496	0.653814	0.574321	0.66689
LOC102655100	22.1126	22.6776	27.0906	28.2077	18.001	17.2708
LOC113218600	5.45373	5.39536	5.31329	5.56835	4.9536	4.51129
LOC107966103	31.7071	33.388	35.2548	36.0405	27.5642	25.1864
LOC408699	2.5026	2.26248	3.58057	5.1848	2.43849	2.13889
LOC113218601	75.5052	79.987	90.0764	90.5653	66.9491	62.3358
LOC107966102	36.2763	33.3482	54.8932	58.9691	50.9408	46.7829
LOC725165	0.00765304	0.0106956	0.00756133	0.00965244	0.0148298	0.0124015
LOC725205	0.000576922	0.00014467	0.000632004	0.00108085	0.000531462	0.00103706
LOC100577787	0	0.0020504	0.00191396	0.000571108	0.00115148	0.000277145
LOC107966099	0.00150735	0.00347007	0.00229335	0.0025867	0.00549905	0.00220411
GeneID-100578402	0.000221089	0.000554692	0.00283805	0.000799564	0	0.000469275
GeneID-100578210	0.00101801	0.00163278	0.005596	0.00168761	0.000392155	0.00119158
LOC102655367	0.000246126	0.00345361	0.00529053	0.00507599	0.0024014	0.00182273
LOC107966100	0.00232832	0.00297767	0.0021392	0.000766528	0.00394431	0.00175275
LOC102655434	0.000171447	0.00103471	0.00108277	0.0014716	0.000304046	0.000775263
LOC107966098	0.0336034	0.026038	0.0347439	0.0234349	0.0563903	0.0311586
GeneID-100577979	0	0.00194577	0.000383212	0	0.000535066	0.00160485
GeneID-100578047	0.00150321	0.00120118	0	0.00198151	0.00326838	0.000237447
GeneID-100577902	0.0035682	0.00367307	0.00193605	0.00237812	0.00988004	0.00383225
GeneID-100577867	0.00148379	0.000284797	0	0.00354032	0.00620402	0.00136532
GeneID-100578013	0.00101956	0.00134615	0.0015191	0.00311388	0.00321403	0.000731916
GeneID-100578083	0.00274237	0.00179468	0.00244307	0.00183553	0.00523746	0.00418429
LOC100577715	0.0199419	0.0132145	0.0300747	0.0267802	0.027429	0.0164772
LOC113218603	0.092888	0.0697907	0.0855855	0.0692284	0.179931	0.0994973
LOC100577671	0.00205304	0.00130762	0.00686483	0.00763738	0.00618613	0.0032487
LOC100577634	0.00131011	0.000544508	0.000478782	0.00227285	0.00206899	0.00153535
LOC100577938	0.050651	0.0312296	0.0472225	0.0442582	0.0360597	0.0516784
GeneID-100578142	0.0188207	0.0128139	0.0215435	0.0196844	0.0236525	0.028214
LOC100577590	0.0510624	0.0376456	0.0468358	0.0411966	0.0613018	0.058222
LOC725861	0.0255668	0.015578	0.0221051	0.0168568	0.0470954	0.041186
LOC102655825	0.00353233	0.00339375	0.00399671	0.00381697	0.0136378	0.0108459
LOC102655857	0.000747224	0.000721279	0.00220825	0.00304629	0.00622464	0.00382662
GeneID-100577482	0.0114254	0.011245	0.0154671	0.010011	0.0188332	0.0152761
LOC107966088	0.0126174	0.011708	0.00851393	0.00618032	0.00993195	0.00743686
GeneID-100642168	0.00125288	0.000510145	0.00147004	0.00184484	0.00197805	0.000573766
GeneID-100577446	0.0155587	0.0106451	0.0167051	0.0115788	0.0144521	0.00848516
LOC100577413	0.180546	0.138793	0.170559	0.135994	0.227165	0.215648
GeneID-100577786	0.0776808	0.0697278	0.0844564	0.0674139	0.0892898	0.067685
LOC726097	0.0270297	0.0218742	0.024526	0.0174934	0.0355066	0.027874
LOC102656092	0.00258248	0.000493143	0.00330595	0.00320728	0.00147822	0.000374792
LOC100577334	0.0592835	0.0623562	0.0943194	0.0553021	0.0705983	0.0451306
LOC113218602	0.0206533	0.0171899	0.0150261	0.0106064	0.0137897	0.0124414
GeneID-100577714	0.25855	0.203067	0.151081	0.181554	0.130437	0.12555
LOC100577226	0.176664	0.10542	0.104797	0.106172	0.132764	0.0957289
GeneID-100577181	0.0579527	0.058384	0.0486969	0.0404987	0.0662979	0.0544025
LOC107963966	0.0484556	0.0568545	0.0352171	0.0386165	0.0693207	0.0478733
LOC100577101	0.037181	0.0353078	0.0446699	0.0348945	0.0735468	0.0423506
LOC100577068	0.0415636	0.049785	0.0459141	0.0505099	0.104584	0.0662893
GeneID-100577031	0.00741609	0.0103696	0.00928968	0.00719238	0.029926	0.0185579
LOC100576984	0.0237094	0.026464	0.0231329	0.0292065	0.0683756	0.0394577
LOC107966095	0.000254761	0	0	0	0	0
LOC100576944	0.0129079	0.0136778	0.018125	0.0170767	0.0569791	0.024663
LOC113218588	0.000515632	0.000325857	0.000442298	0.00181015	0.000606638	0.00125923
LOC100576914	0.0076446	0.0109387	0.0166455	0.0153908	0.0509575	0.0337678
LOC100576881	0.0045242	0.00360489	0.00698192	0.00721005	0.016861	0.0104647
LOC113218533	0.00161537	0.0034677	0.00790196	0.00843643	0.0175176	0.0108901
LOC102656676	0.000361998	0	0.000463125	0	0.000169597	0.000410733
LOC100576816	0.00252772	0.00408074	0.00922602	0.00774593	0.0117507	0.0106197
LOC100576783	0.0032242	0.00415825	0.00769882	0.00375503	0.0107975	0.00464438
GeneID-100576749	0.00286861	0.00576172	0.00859062	0.00914741	0.0212611	0.0130741
LOC107966089	0	0	0	0.000391611	0	0.000454662
GeneID-100642169	0.00108337	0.000656926	0.00265608	0.00284114	0.00445899	0.00410101
GeneID-100642170	0.000324049	0.00288684	0.00461376	0.00349975	0.00890133	0.00442568
GeneID-100642171	0.00267828	0.00328204	0.00482388	0.0033029	0.0187231	0.00665062
LOC102656907	0.00178228	0.00170761	0.00457926	0.00247243	0.0113987	0.00452196
GeneID-100576714	0.00386161	0.000729813	0.00315387	0.00330154	0.0148082	0.00922435
GeneID-100642172	0.00170796	0.000768911	0.0025278	0.00413591	0.00226933	0.00164873
GeneID-100576681	0.0703242	0.0433605	0.0869139	0.093171	0.0568434	0.0307305
GeneID-100578520	0.00422324	0.00408149	0.00485735	0.0027912	0.00786477	0.00215943
LOC102653637	0.0895439	0.0856368	0.138761	0.155655	0.0954532	0.147452
LOC102653703	0.071638	0.0613734	0.108921	0.141131	0.0577851	0.0865875
LOC102655435	0.0194862	0.016172	0.0150682	0.0148359	0.0296714	0.0322004
GeneID-726567	0.650759	0.591201	0.596479	0.652559	0.517485	0.583725
LOC113218586	0.0670717	0.055626	0.073446	0.0768539	0.086409	0.0787432
LOC726583	0.360033	0.368474	0.374741	0.414244	0.40452	0.399038
LOC100576571	0.460862	0.40513	0.650229	0.567151	0.86849	0.795254
LOC550664	0.250889	0.228918	0.239467	0.228925	0.213531	0.244094
LOC412132	1.66839	1.62801	1.52635	1.60042	1.49455	1.47321
LOC552365	0.543366	0.539308	0.525807	0.540136	0.649365	0.680415
LOC726679	0.61745	0.624889	0.576012	0.618435	0.574496	0.653925
LOC412005	0.570551	0.519845	0.715791	0.762009	0.758558	0.684435
LOC726711	0.079668	0.0754697	0.139025	0.0730065	0.0599564	0.0610556
LOC102654653	1.83565	1.5855	1.65242	1.39957	1.23614	1.57541
LOC408693	0.254354	0.186304	0.177354	0.211297	0.101284	0.155591
LOC107964030	0.118713	0.0795923	0.145406	0.13503	0.0782737	0.0890165
LOC726747	0.963149	0.96988	0.9673	0.847698	0.960405	1.21111
LOC410874	5.10728	4.74754	4.15283	4.18424	4.67321	4.22561
LOC408694	2.0833	1.83272	1.53648	1.46862	1.44281	1.75577
LOC408695	0.791937	1.14316	0.851734	0.711695	0.351668	0.180165
LOC408696	0.59853	0.907836	0.477304	0.400133	0.173591	0.105903
LOC726783	0.00463388	0.0136943	0.00760663	0.00523121	0.00267006	0.00139271
LOC726793	0.0644507	0.0802545	0.0543107	0.0466008	0.0274651	0.00844624
LOC726803	0	0.00118463	0.000453707	0	0.00291137	0.00160663
LOC100578437	0.44396	0.393615	0.459749	0.391808	0.57455	0.479247
LOC107964086	0.0219985	0.0262627	0.040008	0.0431041	0.0261841	0.0232205
LOC408697	0.222508	0.213244	0.193103	0.195906	0.198176	0.164986
LOC726840	0.244379	0.216127	0.212677	0.194193	0.269154	0.285793
LOC410875	0.347983	0.289286	0.573414	0.456017	0.717575	0.655371
LOC410876	0.0572562	0.0422706	0.0570112	0.0489862	0.0289687	0.0541762
LOC100576403	0.0037092	0.00178962	0.000739862	0.00425636	0.0159527	0.00784078
LOC410877	0.660708	0.640816	0.671854	0.755638	0.577178	0.61507
LOC550806	0.633132	0.638324	0.553119	0.560184	0.615912	0.641525
LOC551801	1.12418	1.07031	1.05933	0.922572	0.775968	0.810711
LOC726899	0.071506	0.0830434	0.0736632	0.0652936	0.0670314	0.0648285
LOC726924	15.7305	15.9805	17.7707	17.6307	14.9272	13.7323
LOC551711	0.340074	0.299993	0.314043	0.289443	0.383548	0.418949
LOC100576433	0.217973	0.222488	0.217845	0.251695	0.207504	0.213458
LOC411671	0.147699	0.136037	0.155493	0.157169	0.15214	0.161505
LOC726956	1.17712	1.23888	1.36061	1.33152	1.00342	1.15558
MT-LOC413186	0.678826	0.687182	0.535654	0.588997	0.825071	0.799433
LOC100578356	0.326441	0.291458	0.248536	0.268924	0.198828	0.233361
LOC100577827	0.0591263	0.05738	0.0437186	0.0515948	0.0887073	0.0809609
LOC113219427	0.0966229	0.115015	0.0652744	0.0685224	0.11364	0.111989
LOC107964072	0.123118	0.127048	0.101186	0.111122	0.138413	0.128119
LOC100577670	2.44568	2.36991	2.07948	2.01683	1.61955	1.93529
LOC100576284	0.00586312	0.00797427	0.00521435	0.00754994	0.00470125	0.00387597
LOC100578730	0.00641546	0.00661283	0.007995	0.00521409	0.0065156	0.00513996
LOC726987	0.0171417	0.0509867	0.0103924	0.0118886	0.0176839	0.00821278
LOC100577255	0.0158794	0.0187122	0.0170041	0.0160475	0.0353194	0.0340104
LOC102656630	0	0.000276587	0.000895139	0	0.00157599	0.000181302
LOC410872	0.263583	0.255293	0.266019	0.302336	0.315311	0.297826
LOC410871	0.3474	0.358076	0.316548	0.297655	0.281047	0.320334
LOC724187	0.00895551	0.011328	0.0199916	0.0169783	0.0180123	0.0101167
LOC551364	0.0332233	0.0538394	0.0463911	0.0413069	0.0330409	0.0293042
LOC100577749	0.0180928	0.0123344	0.0180959	0.0266196	0.00893254	0.00759235
LOC410870	0.287788	0.237714	0.375471	0.361215	0.181616	0.259432
LOC408691	1.10522	1.10591	0.851521	0.760544	0.810493	0.977693
LOC410869	1.28634	1.22345	1.39923	1.7863	0.914368	0.949859
LOC100578833	0.135138	0.130493	0.16435	0.19495	0.124715	0.102039
LOC724507	0.0277965	0.0203713	0.0277509	0.0240813	0.0232489	0.014889
LOC410867	5.99745	5.94031	5.34922	5.19879	5.73676	5.74248
LOC113218589	0.347802	0.364547	0.788015	0.956878	0.308311	0.368027
LOC408690	0.522999	0.637723	0.630671	0.64577	0.467604	0.431487
LOC100578801	0.00343873	0.00403912	0.00494444	0.00592534	0.00458276	0.00314507
GeneID-408689	1.02625	1.30118	1.23325	0.978699	0.801883	0.885048
LOC551008	0.0705874	0.0607326	0.0469811	0.0585502	0.0398694	0.0498119
LOC100578691	0.236694	0.241007	0.175903	0.176018	0.179421	0.191654
LOC107964104	3.4363	3.3969	3.74465	3.11838	4.74588	6.29774
LOC102655330	0.00263265	0.00188485	0.0023442	0.000414758	0.00906951	0.00885162
LOC113218587	0.00100598	0.00183348	0.000852392	0.00223852	0.00921396	0.00331583
LOC410866	3.22337	2.71592	2.35048	1.90192	2.35692	2.57867
LOC724851	0.725253	0.703232	0.514425	0.582928	0.746085	0.731696
LOC113219429	0.039185	0.0323389	0.0837817	0.0615061	0.0321947	0.0308439
LOC410865	0.653028	0.605785	0.902126	0.918989	0.626033	0.60069
LOC410864	0.980805	0.89314	0.880299	0.890912	1.02901	1.17944
LOC410863	0.437243	0.370261	0.347711	0.35328	0.538583	0.482326
LOC100577605	0.000926063	0.000362965	0.000158227	0.000580095	0.000610321	0.00103199
LOC102654905	0.000224048	0.000444873	0.000463214	0	0	0
LOC100578478	0.0245958	0.0650505	0.0199818	0.0265554	0.0125063	0.00309765
LOC410862	0.0903321	0.161787	0.0529057	0.06905	0.040025	0.0255347
LOC102654726	0.000671143	0.00127612	0	0.000833956	0.00103517	0.000205726
LOC408688	0.679985	0.724065	0.735874	0.791089	0.453865	0.324845
LOC551914	0.689447	0.730939	0.651761	0.690477	0.639718	0.477188
LOC410860	0.0663955	0.117782	0.0617326	0.0775187	0.0732254	0.0562752
LOC408687	0.199791	0.187922	0.204698	0.177663	0.247921	0.233184
LOC100578213	0.00669607	0.012998	0.00977131	0.0125724	0.0661357	0.0151954
LOC107964035	0.0985543	0.0800268	0.0563508	0.0715964	0.0654698	0.0651211
LOC725143	0.621542	0.560621	0.501336	0.573511	0.770748	0.793525
LOC107966085	0.000963793	0.000787846	0.00266156	0.00363011	0.00184595	0.00256177
[truncated: 9,771 more rows]

## Sheet: FoxP KCs
GeneID	Forger_rep1	Forger_rep2	Nurse_rep1	Nurse_rep2	Queen_rep1	Queen_rep2
LOC551580	0.304139	0.247422	0.454282	0.476828	0.227552	0.201701
LOC551555	1.93346	2.03515	1.62107	1.45408	1.57184	1.56494
LOC726347	0.265006	0.306776	0.144907	0.285352	0.272798	0.151859
GeneID-409940	1.53522	1.45457	1.43235	1.30105	0.705141	1.11162
LOC726145	0.213807	0.336353	0.252669	0.224418	0.24942	0.19167
LOC551448	0.730456	0.746908	0.869566	1.12484	0.649822	0.609932
LOC410665	0.212215	0.340456	0.243702	0.186047	0.197574	0.325255
MT-LOC408567	0.459067	0.580719	0.395771	0.440922	0.356764	0.499656
LOC107964061	1.13427	0.927114	2.11975	1.18956	1.16448	1.2971
LOC107964068	0.0443788	0.009387	0.0238255	0.0238176	0.0280304	0.0310579
LOC113219112	0.22955	0.235164	0.228635	0.381745	0.142367	0.207142
LOC726450	1.81699	1.8883	2.95997	2.89556	2.267	2.31252
LOC107964063	0.0144303	0	0	0.0162535	0	0.00238423
MT-LOC113219111	0.171148	0.299814	0.277608	0.299544	0.251817	0.209016
LOC410664	0.644609	0.48916	0.543764	0.726029	0.720294	1.00509
LOC408565	1.0768	1.36662	1.24321	0.903452	0.773077	0.735262
LOC410663	0.311502	0.519549	0.344353	0.275143	0.215902	0.372459
LOC113219398	0.0461623	0.141338	0.177001	0.164569	0.107891	0.0980101
LOC726544	0.782703	0.719541	0.570096	0.470219	0.352049	0.38977
LOC410772	0.15336	0.117618	0.10451	0.146833	0.0465737	0.0956194
LOC551203	1.81214	1.5739	2.33791	2.41942	1.75232	1.81357
LOC100578621	0.532289	0.547314	0.651472	0.669764	0.586835	0.798828
LOC726446	0.153229	0.178126	0.0883298	0.202722	0.198841	0.0857396
LOC100578600	0.130042	0.192266	0.0961226	0.17009	0.064058	0.111046
LOC410771	0.396735	0.299283	0.264825	0.30663	0.228596	0.212193
LOC100578571	0	0	0.0278834	0.0155114	0.0168163	0
LOC102654047	0	0	0	0	0.01565	0
LOC100577692	2.39087	2.20618	1.66906	2.14728	1.83601	2.13977
LOC107965716	0.0117284	0.0600606	0	0.0416129	0.0127742	0
LOC410769	0.687627	0.983178	0.835898	0.65166	0.693928	0.77565
GeneID-100216325	1.17713	0.980051	1.37245	1.17356	2.5889	2.05001
LOC113219286	0	0	0	0	0	0
LOC100578334	0	0	0	0	0	0.00945224
LOC726756	1.09149	1.2043	1.02637	0.960276	1.67658	1.5902
GeneID-410767edd9	0.447719	0.66657	0.496286	0.550379	0.479222	0.329294
GeneID-100629079	0	0	0	0	0	0
LOC726609	2.43995	3.59759	2.61237	2.26744	1.98239	1.917
LOC726788	0.531108	0.607531	0.602107	0.580564	0.674512	0.879394
LOC100578031	1.3186	1.07363	1.21116	1.7568	2.44067	2.25818
LOC107966044	0.0489125	0.0721886	0.113194	0.0186326	0.0682279	0.104933
LOC410766	1.786	1.76346	1.69999	1.61008	1.57264	1.66206
LOC551646	0.514953	0.519323	0.62612	0.432788	0.512775	0.600106
LOC113219417	0.27352	0.137896	0.137518	0.30463	0.251797	0.252351
LOC113219404	3.21548	2.25283	2.57346	3.0986	2.91706	3.06952
LOC551678	1.03084	1.14178	0.919764	0.640293	0.762893	0.587391
LOC726886	0.00525535	0.0649205	0.0346465	0.032168	0.00684776	0.0130742
LOC100577848	0.0236992	0	0	0	0	0
LOC113219278	0.137398	0.193334	0.166909	0.217565	0.0677892	0.0913889
LOC408626	1.0461	0.830972	0.743088	0.960125	1.1164	0.933593
LOC102655614	0.136562	0.0706357	0.085676	0.051234	0.05024	0.0354635
LOC726912	0	0	0	0	0	0.00624395
LOC102655442	0.0190214	0	0.0104814	0	0.0041085	0.0151031
LOC107965930	0.0196533	0	0.00524225	0.0332281	0.0217301	0.079906
LOC113219285	0.0130529	0.00660445	0.025049	0.0161496	0.00849577	0.0218269
LOC100576602	0.0120486	0.0377746	0.0306297	0	0	0.0448986
LOC113218530	0	0	0	0	0	0
LOC100576537	0	0	0.0427421	0.0155273	0.0104607	0.0271752
LOC100576700	0.395051	0.453335	0.367128	0.263376	0.231885	0.27535
LOC113219393	0.0122215	0	0	0	0.00826982	0
LOC102653619	0.0534274	0.0407396	0.0239119	0.0131455	0.0520325	0.0151889
LOC107963981	0	0.0277667	0	0.0218826	0	0
LOC724948	0.989521	0.659452	0.601818	0.726772	0.706778	0.625063
LOC100576789	0.022018	0.0749506	0.0266958	0.0436966	0.00513323	0.0307259
LOC113219394	0.00508258	0.0138126	0.00999057	0.0281278	0.0139559	0
LOC100576820	0	0	0	0	0.0038543	0
LOC724874	0.0481544	0	0	0	0.0112593	0.0130425
GeneID-751098	0.0702776	0.0563605	0.0617305	0.0181586	0.0547029	0.0517952
LOC113219395	0.0131984	0.0177474	0	0	0.0208835	0.00462048
LOC410763	0.243949	0.454424	0.183782	0.32406	0.199537	0.151235
MT-LOC100576088	0.340448	0.361198	0.256445	0.290857	0.173444	0.241341
LOC410765	0.13695	0.201552	0.161295	0.0806233	0.104506	0.137891
LOC113219396	0.908309	0.926616	0.686317	0.75088	0.914581	1.00027
LOC408625	0.0959473	0.168838	0.0958333	0.146102	0.292003	0.180062
LOC113218523	4.45066	3.93536	5.80616	5.94273	3.18442	3.95586
LOC102654759	0.0499689	0.0496161	0.0243818	0.0635706	0.0459672	0.0336373
LOC113219182	0.0616287	0.194345	0.199945	0.314151	0.018516	0.0747364
LOC724679	0.459632	0.456626	0.635434	0.469463	0.952777	0.732727
LOC102654998	0.0609776	0.0888361	0.0905743	0.0290401	0.030378	0.0218049
LOC409327	3.80937	3.23171	3.60694	3.07725	2.3005	2.69724
LOC113219405	0.200915	0.108751	0.112777	0.13796	0.050669	0.0912813
LOC724537	0.923167	0.564607	0.816431	0.870467	0.904856	1.07505
LOC102655107	0.00682273	0	0.0227073	0	0.00455764	0
LOC409620	0.514009	0.621076	0.688606	0.545148	0.547956	0.529227
LOC100577325	1.03897	0.872584	1.0616	1.46958	1.31415	1.05008
LOC113219401	0	0	0	0	0	0
LOC551204	0.855517	0.769768	1.08559	0.780532	1.32172	1.29115
LOC724372	0.421479	0.404024	0.346004	0.247383	0.45021	0.403005
LOC725343	0.443588	0.378466	0.352183	0.477195	0.497856	0.39419
LOC725306	0.9461	0.987995	1.19301	0.79201	1.33718	1.11645
MT-LOC409930	3.10044	3.38495	2.94602	2.18927	1.62206	2.46484
LOC409931	0.256546	0.467908	0.388925	0.223877	0.311068	0.179512
LOC107964458	0	0	0	0	0	0
LOC100578066	0.037976	0.116617	0.13345	0.0795631	0.0787209	0.155854
LOC107964442	0.0354739	0.048778	0.0048448	0	0	0.0139897
LOC113219207	0	0	0	0	0	0
LOC113219214	0	0	0	0	0	0
LOC411665	0.0764552	0.0904464	0.0791831	0.0456225	0.0630257	0.0524857
LOC102655805	0	0	0	0	0	0
LOC102655775	0	0.0319704	0	0	0	0
LOC102655747	0.0177491	0.0242039	0	0	0	0
LOC102655720	0	0	0	0	0	0
LOC102655652	0.0311814	0	0.00690822	0	0.0153675	0.00562944
LOC100578187	0.103566	0.0334758	0.0306683	0.0332514	0.02367	0.0200833
LOC102656449	0	0	0	0	0	0
LOC725041	0	0	0	0	0	0
LOC100578245	0.0924586	0.122687	0.191029	0.073908	0.147051	0.158727
LOC409852	0	0	0	0	0.0110755	0.00361867
LOC102656644	0	0.0259747	0	0	0	0.00774293
LOC413835	1.82129	1.82539	1.29765	1.58276	1.05078	1.07901
LOC413834	2.02509	1.77105	2.75179	3.17238	2.41746	2.41387
LOC409999	0.272071	0.37123	0.134003	0.257426	0.183384	0.149128
LOC727331	0.737153	0.678684	0.874995	0.739075	0.727202	0.794974
LOC412118	1.7546	2.04027	2.14542	1.94698	1.32623	1.59395
LOC726902	0.74789	0.634013	1.51279	0.762556	0.716202	1.43946
LOC552064	1.4115	1.27332	1.33962	1.25393	1.2493	1.45175
LOC409479	3.43505	4.7847	3.14772	3.49753	3.62859	3.87777
GeneID-413609	0.278529	0.422743	0.553608	0.559231	0.441589	0.359026
LOC552163	0.863584	0.773553	1.03762	0.978264	0.628997	0.665271
LOC727019	0.493801	0.625133	0.57553	0.538917	0.465657	0.639377
LOC100578696	0.249999	0.244944	0.160744	0.151212	0.123	0.136871
LOC412925	0.112736	0.0602136	0.0659378	0.0319668	0.019897	0.0651256
LOC411675	2.21883	2.29877	2.67818	2.75669	1.49418	2.14123
MT-LOC411808	0.761938	0.652738	0.899559	1.09821	1.18	0.797768
LOC725638	0.490531	0.482526	0.537499	0.675035	0.305664	0.425113
LOC724901	0.39983	0.394189	0.402924	0.496105	0.3565	0.322905
LOC551574	1.14999	0.976948	1.35935	1.01646	1.04846	1.02418
LOC412610	0.330878	0.420132	0.283954	0.349315	0.332017	0.344434
LOC413784	3.48293	3.04182	2.43296	2.53519	1.87773	2.71938
LOC102655618	0.326492	0.393803	0.329949	0.402216	0.40906	0.469355
MT-LOC412473	0.628279	0.703256	0.557037	0.697372	0.668845	0.870232
LOC550706	0.785906	0.722942	0.882932	0.849067	0.959518	0.879253
LOC725378	1.63696	1.15161	1.16554	1.41073	1.64091	1.77265
GeneID-727422	0.776908	0.791035	0.840014	0.974826	0.578211	0.580324
LOC725884	3.36225	4.53676	4.2508	3.8241	5.52431	4.78513
LOC550716	3.74999	3.56172	3.21515	3.01928	3.35029	3.55729
LOC727419	0.158578	0.238214	0.0693305	0.107141	0.107545	0.068571
LOC408624	0.758836	0.919638	0.765901	0.719648	0.624929	0.628597
LOC551279	0.494798	0.606585	0.700948	0.767516	0.660707	0.591887
LOC724238	0.271803	0.542711	0.299634	0.170462	0.528181	0.498999
LOC107964165	0.0623233	0.224204	0.0857215	0.0786943	0.210765	0.23687
LOC100576540	0.0337629	0	0.0140643	0.00999045	0.0123595	0
LOC102655654	0	0	0	0	0	0
LOC724331	0.582335	0.538392	0.546276	0.656721	0.685582	0.927552
LOC551450	1.60371	1.89805	1.3846	1.66795	1.69659	2.0079
LOC100578309	0.0437112	0.0136228	0.0538959	0.0203487	0.0782322	0.0472285
LOC552162	0.129763	0.141036	0.069967	0.125	0.118715	0.162522
LOC726235	0.522451	0.298006	0.387701	0.462709	0.354789	0.514786
LOC412000	0.821397	0.642632	0.730539	0.84338	0.592771	0.854591
LOC726291	0.632348	0.791457	0.420199	0.360139	0.622157	0.686664
LOC100578472	0.403782	0.429768	0.469334	0.322266	0.239775	0.306374
MT-LOC726316	1.23388	1.65133	1.34317	0.92299	0.584071	0.94471
LOC411985	1.71716	1.63107	1.63653	1.41891	1.52594	1.45126
LOC412578	0.220864	0.328366	0.209912	0.184408	0.103138	0.10949
MT-LOC102655778	0.248873	0.354797	0.207584	0.223925	0.375227	0.193698
LOC725647	3.81692	5.03442	3.8418	3.30523	3.79825	3.87021
LOC412834	0.377774	0.291904	0.553	0.482453	0.616326	0.706491
LOC408623	9.45199	9.08586	7.88879	7.24193	8.75538	8.40174
LOC410761	0.0105622	0.0196759	0	0	0.00846301	0
MT-LOC113219103	0	0	0	0	0	0
LOC100576147	0	0	0	0.0146194	0	0.0289336
LOC724992	0.414458	0.611048	0.550078	0.520396	0.664522	0.712677
LOC410758	1.16853	1.06641	0.939945	1.20733	1.16373	1.01684
LOC410757	0.257173	0.180957	0.287055	0.237836	0.157433	0.13793
LOC408622	0.20957	0.637167	0.31788	0.245682	0.0595992	0.187719
MT-LOC725922	0.0453771	0.211749	0.0705252	0.0248818	0.0173251	0.0760153
LOC411968	0	0	0	0	0	0
LOC102654966	0	0	0	0	0	0
LOC725982	0.45521	0.319846	0.322782	0.350467	0.516161	0.405138
LOC726015	0.0222564	0	0.0276672	0	0.0487728	0.0184163
LOC727399	8.03152	7.61186	6.13685	6.43355	6.45721	5.53012
LOC113219421	0	0	0.00738658	0	0	0.0241066
LOC102655185	0.305433	0.310447	0.524031	1.02554	0.124285	0.154338
LOC113219135	0.0462087	0.0576527	0.0471383	0.254124	0.0479802	0.0262944
LOC102655581	0.474056	0.632873	0.362086	0.310733	0.307768	0.386659
LOC107965102	0.0100214	0	0.026333	0	0.109032	0.0617782
LOC726810	0	0	0.0320913	0	0.102682	0.123133
LOC100578752	0.58795	0.434969	0.367306	0.388917	0.489421	0.453117
LOC552366	0	0	0	0	0	0
LOC412017	0.16066	0.104864	0.0891277	0.150174	0.180978	0.16631
LOC412016	0.162689	0.259827	0.3078	0.161088	0.338906	0.382205
LOC113218608	0.0865032	0.127007	0.0600178	0.0372669	0.0565879	0.073458
LOC409780	5.18457	4.35573	4.67372	4.30898	3.39536	3.1143
LOC102656720	0.00887453	0	0	0.0311632	0	0
LOC102656333	0.00773235	0	0	0	0.00513323	0.00425795
LOC100577895	0.00586064	0	0	0	0.00753502	0
LOC100578042	0	0	0	0	0	0
LOC408618	1.31569	1.43058	2.12962	1.97324	1.76088	1.28358
LOC102654856	0.100325	0.0255262	0.0135946	0.0700062	0.00897389	0
LOC102655012	0.0166132	0	0.0101108	0.0762323	0.0320654	0
LOC102656903	0.0551078	0.0842666	0.0614	0.140609	0.0261683	0.063207
LOC102656828	0.023783	0.103816	0.0331296	0.0590784	0.0153856	0.00907215
LOC107965033	0.0146525	0.0438393	0.0456533	0.0173796	0.0437158	0.0380783
LOC113218984	0.0136626	0.040529	0.0822022	0.0896607	0.0115233	0.023108
LOC724233	2.41498	2.81135	2.4597	2.28859	2.93944	3.50283
LOC408619	0.61157	0.454874	0.500636	0.825192	0.517056	0.615163
LOC408620	0.329364	0.337804	0.399998	0.226719	0.493826	0.462369
LOC102653658	0.109287	0	0.0837499	0.194864	0.192376	0.0503963
LOC408621	0.592942	0.659647	0.876439	0.725084	0.635696	0.696006
LOC102653893	0.130552	0.0642376	0.154965	0.293105	0.101247	0.316069
LOC412319	0.0792662	0.188299	0.209613	0.0869233	0.237345	0.11342
LOC113218842	0.0211494	0.0505488	0.0320279	0.0542406	0.00390676	0
LOC724535	7.32692	6.76701	6.56625	6.52007	4.0029	4.79809
LOC102653954	0.0117142	0.0416172	0.00880807	0.0321313	0.0178628	0.0131786
LOC102653920	0.0095728	0.0235997	0	0.0462902	0	0.0242196
LOC107964158	0	0	0.019703	0.0338097	0.0267115	0.0100264
MT-LOC551321	0.679517	0.394186	0.73977	0.430451	0.732157	0.519111
LOC724720	1.28599	1.26568	0.855208	1.05123	1.00404	0.976974
LOC102654159	0.780945	0.629206	0.571791	0.527594	0.527519	0.380233
LOC724795	0.314263	0.291035	0.276054	0.413323	0.486651	0.458963
GeneID-551388	0.013522	0	0	0.00748519	0.0190092	0.00425795
LOC411799	0.173731	0.321615	0.15939	0.40229	0.236997	0.170935
LOC414017	1.24523	1.07797	1.08654	1.03857	1.27966	1.23324
LOC552530	0.332316	0.440573	0.349798	0.404573	0.218311	0.0717531
LOC100577342	0	0	0	0	0	0
LOC102654398	1.13044	1.02415	0.982674	1.07365	0.445005	0.589984
LOC413244	0.101114	0.104931	0.150724	0.0964684	0.0597471	0.0857133
LOC551531	0.429187	0.49038	0.377539	0.482644	0.412167	0.489786
LOC412107	0.131627	0.128823	0.0328131	0.0733094	0.0723347	0.0592634
LOC726685	0.893203	0.625144	0.795275	0.642722	0.878758	1.1052
LOC100578513	0.774198	0.84019	0.511666	0.687814	0.902071	1.09618
LOC409290	1.31058	1.69413	1.64677	1.91731	2.02386	1.75925
LOC100577369	0.649479	0.722601	0.718653	0.609342	0.606403	0.758139
LOC107966055	1.34398	1.75697	1.2907	1.37589	1.62875	1.58948
LOC551842	0.39339	0.374909	0.315406	0.510375	0.65561	0.442264
LOC100577454	1.11447	1.40833	1.24227	1.03902	0.993623	0.926561
LOC551892	0.42194	0.626292	0.53844	0.392895	0.29901	0.348239
LOC551909	0.997481	1.00711	1.00069	1.15823	1.49418	1.38766
LOC107963991	0.398954	0.38795	0.334971	0.314012	0.250339	0.310046
LOC552083	0.423093	0.475731	0.428996	0.500412	0.348705	0.466806
LOC409584	1.66465	2.16147	1.62322	1.67237	1.64976	2.06379
LOC724578	0.155641	0.306819	0.129409	0.275801	0.137896	0.213449
LOC413437	0.120058	0.211428	0.273293	0.15328	0.128706	0.03674
LOC414038	0.616319	0.684541	0.736781	0.567364	0.701187	0.6945
LOC552602	0.715089	0.666982	0.733113	1.18506	0.559935	0.817109
LOC414037	0.106735	0.09521	0.0658925	0.0901612	0.1509	0.185344
MT-LOC552628	0.288548	0.110225	0.276723	0.180595	0.166234	0.207865
LOC725317	0.795892	0.869436	0.734617	0.859631	1.48078	2.00585
LOC552648	0.124364	0.284198	0.223382	0.235255	0.257328	0.169306
LOC725418	0.277255	0.326059	0.283619	0.157941	0.3867	0.355281
LOC413950	0.587489	0.383745	0.338141	0.321224	0.448126	0.51677
LOC107963979	0.0133729	0	0	0	0.0296202	0
LOC102655724	0	0	0	0	0.00287868	0
LOC725532	0	0	0	0.0115855	0.00390676	0
LOC725574	0	0	0.011842	0.0243986	0	0
LOC100578104	0	0	0	0	0	0
LOC100578131	0	0	0	0	0	0
MT-LOC552676	0.347907	0.520745	0.419516	0.403678	0.338021	0.256756
LOC412511	1.05569	1.12954	1.44573	1.09715	1.21366	1.27917
LOC100578247	0.0241069	0	0	0	0.041868	0.0222
LOC113218578	0.00914711	0	0.0116363	0	0.0169302	0.0162124
LOC725720	0.0075992	0	0	0	0.0449221	0.0235712
LOC102656395	0	0	0	0	0	0
LOC725745	0.354872	0.318948	0.434379	0.380183	0.567593	0.610465
LOC113219256	0.228039	0.183645	0.26028	0.276295	0.213479	0.199687
LOC725841	0.28696	0.342742	0.341151	0.145226	0.227353	0.260229
LOC412141	0.377348	0.394934	0.40169	0.292679	0.395053	0.367732
LOC102656812	0.0606034	0.0758052	0.0409257	0.0312636	0.0345571	0.060385
LOC551819	0.272524	0.215602	0.376958	0.258265	0.214684	0.145379
LOC727479	0.0961793	0.101831	0.0302525	0.0483968	0.0311173	0.0275153
LOC413303	0.010716	0.0493277	0.0416547	0.0423671	0.0642942	0.0385111
LOC551443	0.0873935	0.0732682	0.0401952	0.08223	0.0684207	0.0512989
LOC551411	1.27699	1.40567	1.54632	1.22971	1.19159	1.50075
LOC550789	0.411338	0.309724	0.474602	0.385724	0.485713	0.521709
LOC725816	0.286596	0.215071	0.189522	0.20888	0.13833	0.0909836
LOC412282	1.4298	1.45457	1.21037	1.49952	1.66354	1.64253
LOC550903	0.302876	0.366686	0.398771	0.502212	0.450354	0.46447
LOC408616	1.92631	1.82632	1.59086	1.51564	1.5399	1.61665
LOC102654549	0	0.0333279	0	0	0	0
LOC102654478	0	0	0	0	0.00377934	0
LOC102654454	0	0	0.0111695	0	0	0
LOC113219397	0	0	0	0	0	0
LOC102654413	0	0	0	0	0	0
LOC102654358	0.0252018	0.0823993	0.0315222	0.0801025	0.0266707	0.0583188
LOC100577822	0.0110002	0.0121091	0	0.0146025	0.00331852	0.00361867
LOC102654894	0.0109087	0.0416471	0.0107606	0	0	0
LOC113218819	0.0781142	0.0446164	0.0581475	0.0353296	0.0266068	0.0606553
LOC410754	0.598792	0.669526	0.787733	0.688565	0.585858	0.820955
LOC551383	0.502277	0.358374	0.40207	0.56527	0.521236	0.529739
LOC552743	0.133046	0.13067	0.295557	0.182068	0.114879	0.158248
LOC107965891	0.0322295	0.105774	0.0998082	0.00885329	0.0332658	0.0645053
LOC409517	1.73471	1.91904	1.85377	2.53753	0.965464	1.18084
LOC412528	0.428885	0.397406	0.283633	0.295554	0.449347	0.370344
LOC408615	0.371011	0.21236	0.54323	0.377287	0.585146	0.50378
LOC551202	0.31499	0.116141	0.2172	0.192338	0.245505	0.23527
LOC410753	0.100581	0.0365553	0.112465	0.150725	0.140796	0.094416
LOC408614	13.0582	13.5602	12.7283	13.6683	9.61311	9.37735
LOC100578445	0.506629	0.334743	1.01787	0.998843	0.321497	0.458534
LOC410752	0.450306	0.723697	0.561837	0.697818	0.408273	0.333904
LOC410751	0	0	0	0.0137093	0	0.0200924
GeneID-408613	16.6171	16.2071	16.7868	23.0454	14.0949	16.8198
LOC107964984	0.012261	0.00765184	0	0	0.00472382	0.0240842
LOC100577782	0.0287397	0.11626	0.00928735	0.0499918	0.0417554	0
LOC102655057	0.0171049	0	0	0	0.00472382	0.0168926
LOC412523	0.0503328	0.101478	0.0508931	0.106019	0.148462	0.115092
LOC726298	0.0118921	0	0.0201737	0.0577947	0.0552922	0.0270622
LOC113218896	0.0530086	0.0136228	0.0261454	0.0653463	0	0
LOC100577655	0.00481823	0	0	0	0	0
LOC102654581	0	0	0	0	0	0
LOC107966071	0.0345199	0.0165852	0.0509148	0.0117581	0.0241333	0.00675961
LOC413735	0.158522	0.199946	0.273397	0.310002	0.215115	0.180349
LOC726221	1.17214	1.37034	1.31637	1.23458	1.2598	1.575
LOC410043	1.46151	1.5266	1.40955	1.28315	1.60767	1.57077
LOC409468	0.14542	0.163518	0.112557	0.148207	0.0408926	0.0177485
LOC102653866	0	0	0.0134085	0	0.0159929	0
LOC726449	0.128729	0.142703	0.0640803	0.0378211	0.0759116	0.0562217
LOC552636	0.0396543	0	0.0612199	0.0659283	0.0272657	0.0230282
LOC726088	1.09325	1.47093	1.07342	1.272	0.925762	1.17724
LOC412397	0.383903	0.488167	0.446855	0.563156	0.400929	0.304021
GeneID-412285	0.0173843	0.0338316	0.0126337	0	0	0.0196686
LOC100578115	0	0	0	0	0	0
LOC409417	1.23623	0.97266	0.960829	0.963235	0.878396	0.513601
GeneID-409418	19.6969	22.5266	35.6236	37.4866	15.5291	20.4386
LOC727596	0.165848	0.158038	0.197931	0.314232	0.0941201	0.169712
GeneID-409798	0.737247	0.72374	0.625363	0.3789	0.0346365	0.058201
LOC724192	4.08933	3.50174	3.8087	3.14138	5.59758	4.7257
LOC100577977	0	0	0	0	0	0.0148346
LOC107964644	0.0577601	0.0615562	0.01448	0.0704401	0.0540053	0.00588123
LOC102656214	0.0280035	0.0452428	0.0434689	0.076229	0.00925892	0.0100326
LOC410034	0.105738	0.404248	0.133831	0.330029	0.209035	0.149027
LOC724280	0.597915	0.359845	0.620225	0.648475	0.738837	0.778411
LOC410033	0.967965	1.02685	0.980513	1.07763	1.21717	1.38795
LOC724327	0.0821214	0.0138126	0.0696681	0.0551841	0.08714	0.0357931
GeneID-410032	1.20207	1.31036	0.812617	0.77248	1.32481	1.38953
LOC102655811	0	0	0.00838644	0	0	0
LOC413693	0.0635302	0.0771674	0.172678	0.090888	0.0731246	0.087547
LOC100576321	1.53173	1.47911	1.46919	1.38122	1.55796	1.49065
LOC411794	0.928351	0.898293	1.1268	1.33326	0.706358	0.829506
LOC412190	0.484193	0.344746	0.471152	0.485492	0.414231	0.47827
LOC102655540	0.0970365	0.0255262	0.103389	0.0587532	0.0419432	0.0939149
LOC412189	0.537398	0.897	0.71644	0.538795	0.402876	0.523453
LOC409383	0.219001	0.19527	0.228241	0.127114	0.354479	0.203728
LOC102655045	0	0	0	0	0	0
LOC107964624	0	0	0	0	0	0
LOC113219263	0	0	0	0	0.0145329	0
LOC102655229	0	0.020119	0	0.0114282	0.0266994	0.0200833
LOC107964619	0	0	0	0	0	0.0146536
MT-LOC102655391	0	0.00618351	0.0527303	0	0.0592272	0.0111951
LOC102655431	0	0	0.0218138	0	0	0
LOC551556	0.115704	0.0270679	0.0898769	0.0827415	0.402952	0.223631
LOC409053	9.66309	9.62771	9.11024	8.32771	9.37796	8.48252
LOC411408	0.467747	0.406263	0.399148	0.63189	0.372813	0.3227
LOC107964618	0.0329893	0.0250851	0.0717197	0.0273537	0.0222365	0.0223099
LOC411407	0.377862	0.459466	0.529826	0.397804	0.342565	0.439204
LOC411406	0	0	0	0	0.0266691	0.0269241
LOC107964596	0	0	0	0	0.00306602	0
LOC100576547	0.00833511	0.0246965	0	0.0132443	0.0227326	0
LOC107964593	0	0	0	0	0	0
LOC411405	0	0	0	0	0	0
LOC413346	0	0	0.00952991	0	0.00331852	0
LOC551761	0	0	0	0	0.0152549	0
LOC100576126	0	0	0	0	0	0
LOC113219420	0	0	0	0	0	0
GeneID-725384	0	0	0.0100152	0.0142108	0.00395856	0
LOC725345	0.00485874	0.00776883	0.0245913	0.0881594	0.0152711	0.0392122
GeneID-406080	0.218689	0.149057	0.180482	0.118734	0.120708	0.255186
GeneID-100188973	0.179719	0.0722853	0.0803922	0.156288	0.0721973	0.112488
LOC725419	1.86962	2.02212	2.07256	1.79003	2.61671	2.59376
LOC725455	0.0282986	0.0207189	0	0.0220679	0.0113553	0.00487918
LOC550785	31.2716	34.4908	38.003	33.231	30.9369	36.4369
LOC102653822	0	0	0.00919375	0	0.00406996	0.010019
LOC100576291	2.68	2.03551	2.11599	2.35997	2.88592	3.54816
LOC100578458	0.169352	0.121405	0.164714	0.242949	0.263053	0.285221
LOC102656923	0	0	0	0.0196009	0	0.0180429
LOC411600	0.698779	0.557408	0.588677	0.384665	0.746354	0.574927
LOC725606	0	0.0248247	0.0197795	0.0103749	0.0038543	0.015516
LOC113218708	0.0939878	0.0902661	0.0867283	0.0907275	0.298062	0.118705
LOC410749	0.479177	0.34866	0.216086	0.463363	0.541365	0.468498
LOC725682	0.00842188	0.034816	0.0202899	0.0210613	0.0122154	0.0477757
LOC100578378	0	0	0	0	0.0165991	0
LOC725746	0.297929	0.46242	0.497636	0.515893	0.446873	0.3814
LOC552038	0.471801	0.435498	0.480409	0.586151	0.653124	0.632358
LOC412287	1.06871	1.21665	2.0533	1.90319	0.571904	0.506227
LOC552316	0.512459	0.649794	0.505579	0.475372	0.403997	0.419132
LOC552294	2.16843	2.93588	2.01314	2.33592	1.96261	1.47844
LOC411372	0.245708	0.189462	0.220969	0.149757	0.361015	0.375357
LOC725920	0.0196352	0.0464388	0.0176602	0.0165989	0.0191083	0
LOC725945	0	0	0	0	0	0.0205761
LOC552206	2.06535	1.77047	1.78867	1.81718	2.45974	2.09696
LOC552187	3.80798	3.11513	3.53374	3.97586	3.48011	3.96319
LOC113219400	0.0673749	0.043942	0.0345476	0	0.0584337	0.045861
LOC102655490	0	0	0	0.0156427	0.0275821	0
LOC100578285	0.0566463	0.0210435	0.0194665	0.0297445	0.171292	0.127402
LOC113219388	0	0	0.0208043	0.0114697	0.0203587	0.00743716
LOC100577585	0	0	0	0.0093713	0	0
LOC409807	0.0622708	0.0615835	0.0549493	0.05271	0.103851	0.123207
LOC100578978	0	0	0	0	0.0243463	0.0126442
LOC107964341	0.0602821	0	0.0206415	0.0552197	0.0307779	0.0807422
LOC100579018	0	0	0	0	0	0
LOC726119	0.00776202	0	0.00528203	0.034711	0.144878	0.146852
LOC113219389	0	0	0	0	0	0.0356548
LOC107964337	0	0	0	0	0.0212776	0
LOC503505	0.88237	1.2368	1.17044	1.12307	1.12192	0.621023
LOC107964344	0.089992	0.0251783	0.0681954	0.0873309	0.0472105	0.029611
LOC102656044	0	0	0	0	0.00408511	0.0063006
LOC113219390	0.137619	0.101101	0.055657	0.140191	0.0538991	0.0298511
LOC113219391	0	0	0	0	0	0
LOC552117	0.669197	0.505675	0.47217	0.738663	0.512527	0.476194
LOC412103	2.40085	2.51404	2.51182	2.88139	1.541	1.84417
LOC100576164	0.00930892	0	0.0370537	0.0729006	0.0205157	0
LOC100576139	0.279118	0.21564	0.218706	0.11517	0.171859	0.105753
LOC414021	3.18855	2.94036	1.94953	1.68918	2.06746	2.01921
LOC102654917	0.156544	0.172764	0.113655	0.0741103	0.0727093	0.0665508
LOC100579059	0.633982	0.454013	0.630959	0.602326	0.490845	0.465316
LOC102654976	0.0136282	0	0.0190775	0.0288915	0	0
LOC113219329	0.0198543	0	0	0	0	0.0245719
LOC102655032	0	0.0262684	0.0188517	0.0878568	0.0225227	0.0602461
LOC113219344	0.00945165	0.00660445	0	0.0112785	0	0.00439044
LOC102655155	0.0288712	0.078937	0.0207381	0.0734174	0.0222326	0.021773
LOC414022	1.28619	1.16888	1.00281	1.05162	1.03859	1.28088
MT-LOC725040	0.558128	0.532666	0.531237	0.629274	0.309538	0.504469
LOC410070	4.94902	3.94036	3.78773	3.99164	4.36242	4.70549
LOC410071	0.524224	0.658432	0.720988	0.477568	0.33592	0.401939
GeneID-413803	0.0645618	0.164386	0.117573	0.0395949	0.0126401	0.0484283
LOC113218825	0	0	0	0	0	0
LOC100577039	0	0	0	0	0	0
LOC412458	0.111595	0.297415	0.191521	0.0891718	0.0288766	0.0204212
LOC724721	0.0110528	0	0.0265668	0	0.0801381	0.0139879
LOC412829	0.00682273	0	0	0.0321825	0.0259813	0.0171336
LOC724634	4.7983	4.33192	4.53652	4.55164	3.52889	3.98096
LOC409360	0.409782	0.392403	0.35669	0.313244	0.27672	0.411865
LOC724585	0.314328	0.317996	0.292636	0.29706	0.249831	0.402817
LOC724536	0.349914	0.425307	0.371564	0.499152	0.489799	0.44428
LOC409520	0.426798	0.386588	0.268811	0.211011	0.233334	0.203738
LOC412546	0.665357	0.508731	0.588886	0.60779	0.597601	0.656138
LOC724455	0.357365	0.461378	0.406632	0.598249	0.28813	0.418327
MT-LOC412212	0.707118	0.660998	0.646988	0.959153	0.563078	0.581077
LOC107965181	0.0165021	0.176895	0.0954123	0.0474412	0.0910239	0.0728733
LOC409527	0.689556	0.893207	0.656292	0.64859	0.767478	0.987815
LOC413868	1.75521	1.48926	1.89312	1.91489	2.35081	2.63205
LOC551974	0.682607	0.940918	0.778561	0.655246	0.501751	0.522328
LOC552001	0.0138452	0.0324707	0.0237312	0.0246131	0.0338929	0.0589927
LOC102656856	0.0237867	0	0	0.0166709	0	0
LOC413867	0.722858	0.959069	0.87642	0.606772	0.543993	0.719335
LOC552052	0.707183	0.582088	0.692869	0.621971	0.74367	0.718542
LOC727074	0.660474	0.540621	0.910988	0.58788	0.348143	0.749528
LOC727079	0.169718	0.119421	0.0505836	0.201522	0.107652	0.101553
LOC100578907	0.454233	0.603342	0.284193	0.547288	0.34396	0.591666
LOC727087	0.190724	0.149795	0.295753	0.337187	0.225513	0.189239
LOC412480	0.746602	0.403941	0.543434	0.4181	0.640652	0.674776
LOC727539	1.20812	1.11797	1.1178	1.72421	0.637627	0.761517
LOC727538	0.368569	0.567934	0.487924	0.520588	0.687585	0.667287
LOC724115	0.333118	0.284817	0.246985	0.500397	0.174931	0.237912
LOC724144	0.408684	0.537049	0.534968	0.407322	0.273283	0.338333
LOC551154	1.34315	1.5262	1.96533	1.77563	1.08495	1.24854
LOC724234	0.449989	0.313173	0.432139	0.444242	0.411539	0.416318
LOC409957	10.1059	9.61109	8.82905	10.0042	9.62845	9.45591
LOC724328	0.260661	0.160211	0.267383	0.205368	0.273838	0.271601
LOC100577254	1.32335	1.68141	1.12848	1.31803	1.10113	1.23861
LOC107965915	0	0	0	0	0	0
LOC102655946	0	0.0115141	0	0	0	0.00450892
LOC102656017	0	0.00660445	0	0.0192767	0	0
LOC100577291	0.0107995	0.0278047	0.0505145	0.0651832	0.0300537	0.0272125
LOC725775	0.0105107	0.0795952	0.024546	0.0115855	0.0286116	0.0153947
LOC100577384	0.0325026	0	0.0155586	0	0.00561865	0
LOC100576726	0	0	0	0.0158721	0	0
GeneID-408611	0.363345	0.294105	0.30747	0.352346	0.37119	0.364954
LOC726243	0.474537	0.384609	0.69364	0.786607	0.449348	0.491495
LOC410743	0.0561168	0.0984972	0.105273	0.122807	0.0421084	0.14777
LOC410744	0.0117284	0	0.0384634	0.0700581	0.0214962	0.027493
LOC113219271	0.0335723	0.0429866	0.0265707	0.0279092	0.0481865	0.0465948
LOC410745	0.00406189	0	0.0424544	0.020198	0.0405089	0.0206153
LOC552457	0	0.0629291	0.120579	0.150847	0.0256079	0.11986
LOC410746	0.00818888	0.0180348	0.108378	0.130203	0.0509966	0.0713057
LOC552425	0.0123773	0	0.0529573	0.0307637	0.00451627	0.0265488
LOC410747	0.0740032	0.0939777	0.148031	0.132493	0.0827329	0.0949054
LOC552395	0	0	0	0	0.00451627	0
LOC410748	0.284701	0.27252	0.18049	0.20356	0.398092	0.282156
LOC113219272	0.0380633	0	0.0500252	0.0269372	0.0269235	0.0374006
LOC107964221	0.239503	0.304308	0.38143	0.463367	0.341132	0.478835
LOC550645	0.416125	0.526438	0.252387	0.435791	0.601318	0.471023
LOC102656636	0.18624	0.204852	0.073975	0.0953807	0.101195	0.148717
LOC107964213	0.444941	0.211486	0.48789	0.545771	0.419679	0.503041
LOC408609	0.497758	0.401932	0.638199	0.506781	0.275429	0.256941
LOC102656814	0.0464974	0.0732755	0.0929341	0.0967477	0.0517504	0.0256106
LOC410741	1.12604	1.02084	1.22801	1.09041	1.18353	0.959568
LOC102656788	0.0515226	0.0131088	0.0352531	0.107315	0.0144035	0.0322967
LOC100578082	0.230213	0.126311	0.145339	0.144443	0.0662223	0.0358676
LOC113218656	0.0752116	0	0.0517268	0.00711606	0.0527104	0.0152955
LOC551384	0.841274	0.762778	0.787888	0.667103	0.609899	0.625766
LOC413813	0.655629	0.595146	0.664941	0.600747	0.541285	0.528897
LOC551416	1.90123	1.61646	1.09145	1.3734	1.43841	1.97665
LOC113219245	0.140779	0.105433	0.136819	0.10264	0.078383	0.028927
LOC100577194	0.192448	0.257672	0.105322	0.236997	0.135139	0.0659562
LOC100576961	0	0	0	0	0.0389921	0.0204894
LOC726412	0.0117284	0	0	0	0.0330834	0.0329321
LOC409749	0.296984	0.154899	0.255255	0.29235	0.16788	0.277691
LOC413056	0.0313996	0.044315	0.0301254	0.0306785	0	0.0126012
LOC726451	0	0	0	0	0.0206748	0.00731355
LOC413055	0.729893	0.500543	0.624665	0.891167	0.841299	1.1095
LOC409748	1.03196	1.08789	0.967266	1.09061	1.01803	0.945624
LOC410740	0.206104	0.226856	0.164306	0.171015	0.219396	0.298813
LOC410739	2.73632	3.27406	3.15926	2.98989	3.24714	3.11064
LOC113219185	0.0439923	0.0297152	0.0429106	0.0120595	0.0523038	0.0664313
LOC726545	0	0.0242979	0	0	0	0
LOC726560	0	0	0	0	0	0
LOC726578	0	0	0	0	0	0
LOC726590	0	0	0	0	0	0
LOC410736	0	0	0.0153496	0	0	0
LOC113218747	0	0	0	0.0114958	0.0480512	0.0401603
LOC726646	0.0415159	0.0389317	0	0.0219683	0.0508759	0.0493438
LOC413425	0.422246	0.32727	0.394711	0.470131	0.436649	0.419718
LOC107964114	0	0	0	0	0	0
LOC102656327	0.0130459	0	0.0317087	0.0243986	0.0578748	0.0867161
GeneID-726676	0	0	0	0	0	0
LOC102656453	0	0	0	0.0186963	0	0
LOC102656426	0	0	0	0	0	0
LOC100577481	0.327311	0.455747	0.534554	0.46604	0.563494	0.535981
LOC100576770	0.20477	0.186674	0.311157	0.263282	0.0891099	0.139163
LOC413754	0.541215	0.391776	0.451943	0.60505	0.538487	0.51668
LOC726729	0.669186	0.451781	0.688089	0.619435	0.456271	0.601689
LOC102656747	0.0107995	0.0287396	0	0.0165121	0.0285	0.0156531
LOC408604	0.472603	0.660577	0.493519	0.501131	0.479009	0.566731
LOC726742	0.483881	0.306732	0.470213	0.321696	0.431197	0.54261
LOC100577003	0.0756408	0.117481	0.0673227	0.110431	0.130445	0.103235
LOC102653957	0.077832	0.08595	0.0908494	0.0488781	0.0577741	0.170303
LOC100577082	0.636818	0.785158	0.502409	0.891623	0.280523	0.126017
LOC113218550	0.142429	0.122415	0.115829	0.111052	0.243992	0.161455
LOC100577113	0.241704	0.20351	0.280901	0.262264	0.356645	0.22459
LOC551241	0.488143	0.329174	0.363205	0.482707	0.326854	0.416361
LOC409966	0.633855	0.688564	0.473511	0.693977	0.466736	0.342996
LOC113219392	0.0157305	0.0476558	0.0176961	0.0401817	0	0.00715001
LOC551318	1.71078	1.61971	1.27005	1.21175	1.13116	1.55855
LOC408602	0.928624	0.613944	0.63914	0.638866	0.94156	0.76384
LOC107964879	0.0417044	0.0443174	0.0526255	0.127121	0.0170443	0.0246406
LOC102653881	0.0335665	0	0	0	0	0
LOC410734	0	0	0	0.015604	0.00377018	0
LOC408603	0.0509059	0.0227861	0.0250251	0.0374438	0.0359081	0.0371247
LOC410733	0	0	0	0.0120288	0	0
LOC113219140	0	0	0.0123133	0.0214307	0	0.0129841
LOC408601	0.523761	0.554743	0.491785	0.428766	0.692857	0.761062
LOC410732	1.38127	1.57401	1.27674	1.40116	1.40401	1.5526
LOC113219088	0.176794	0.171218	0.101251	0.0242262	0.106312	0.110218
LOC113219089	0.00579004	0	0.0307081	0	0	0
LOC113219090	0	0.0865383	0.0148245	0	0.012814	0.0220816
LOC102653666	0.0450386	0.061803	0.0539462	0.117345	0.0463126	0.0170167
LOC102653639	0.0343908	0.0206504	0.00681479	0	0.00935408	0.0260671
LOC102653841	0	0.0457405	0	0	0.00793228	0
LOC102656489	0	0	0	0	0	0
LOC412410	1.01993	0.798273	1.36544	1.46402	1.52437	1.37721
LOC727267	0.196385	0.247275	0.222481	0.201377	0.280993	0.330144
LOC727263	2.2685	2.18095	3.16737	2.57006	1.83288	1.91918
LOC113219001	0.0553768	0.152773	0.152551	0.0346651	0.1525	0.0953872
LOC725383	3.36585	4.00387	6.90878	4.8867	5.91776	7.05932
LOC551546	1.07299	1.02837	1.08474	0.962577	0.747584	0.979564
LOC410157	0.224497	0.1456	0.182823	0.189414	0.120866	0.228927
LOC412588	0.643261	0.705804	0.870328	0.976547	0.530483	0.498642
LOC411572	0.4847	0.465608	0.503297	0.538757	0.366927	0.450449
LOC409113	0.517243	0.729905	0.917167	0.691248	0.853716	0.737569
MT-LOC409114	3.37748	4.06711	3.25578	3.59531	2.59028	3.00687
LOC411573	0.861551	1.3152	0.99136	1.35833	0.733662	0.632544
LOC409340	0.726001	0.730912	0.899322	0.87817	1.13458	0.941034
LOC727186	0.366854	0.429208	0.301555	0.383149	0.289287	0.280389
MT-LOC102654365	1.02267	0.786327	0.594613	0.781639	0.715248	0.75161
LOC726541	1.65192	1.49524	1.8121	1.65797	1.75954	1.40086
LOC412114	0.393787	0.204935	0.396775	0.508406	0.496477	0.326107
LOC726505	0	0	0.0190241	0	0.00763368	0.0119346
LOC409078	0.0433584	0.0870634	0.0775139	0.0633202	0.0747901	0.0786341
LOC551581	0.0439267	0.074085	0.0940346	0.123786	0.0464754	0.0279568
LOC413357	0.46326	0.714842	0.577868	0.543322	0.627258	0.62572
LOC107963982	0.840512	0.507388	0.431174	0.506742	0.532253	0.370723
LOC100576288	0.343594	0.466783	0.322399	0.2514	0.239492	0.245341
LOC409927	0.219914	0.249018	0.268851	0.208173	0.194561	0.220646
MT-LOC409926	0.537021	0.459196	0.60726	0.404567	0.387708	0.529027
LOC551728	0.552204	0.577106	0.602043	0.601824	0.686201	0.612495
LOC409925	1.09123	1.09987	0.980125	1.00816	0.779172	0.827294
LOC413471	0.156515	0.0953949	0.119143	0.0925846	0.0288145	0.0504772
LOC413470	1.86478	2.20599	1.6044	1.79422	1.93034	1.89917
LOC409924	0.34859	0.42722	0.275447	0.306468	0.102083	0.104223
LOC413468	1.84156	1.98028	1.58853	1.69153	1.61105	1.87951
LOC413467	0.178089	0.231674	0.196636	0.218799	0.208372	0.181101
LOC409606	0.39505	0.313751	0.51863	0.276716	0.272164	0.296568
LOC409607	1.77584	1.50828	1.55966	2.08117	1.99977	1.87023
LOC409608	0.130985	0.1075	0.104332	0.117492	0.179215	0.100745
LOC113218547	0.0331923	0.0177474	0.0131945	0.0174203	0.0281188	0.00914307
LOC100576445	0.00773235	0	0	0	0.0447603	0
LOC102655437	0.0597092	0.0606154	0.0627183	0.0683833	0.0709306	0.0241434
LOC100578747	0	0	0.00476281	0	0.0112854	0
LOC102655493	0	0	0	0	0	0
LOC102655249	0	0	0	0	0	0
LOC102653825	0	0	0	0	0.0172592	0
LOC409701	0.405711	0.395953	0.213715	0.321681	0.220741	0.277103
LOC113218996	0	0	0	0	0	0
LOC412813	1.41324	1.0221	1.35239	1.78988	0.614883	0.741025
LOC113218813	0.0692384	0.060678	0.132686	0.193933	0.0265581	0.0329809
GeneID-409042	0.00658934	0.0115141	0	0.00999045	0.0335722	0.0224797
LOC102654114	0.00868869	0	0	0.00539238	0	0
LOC408600	4.18902	4.56163	4.46435	4.66211	2.66491	3.29442
LOC725189	1.94753	1.63833	1.50951	1.72614	1.88295	1.3934
LOC107964080	0	0	0	0	0.0147928	0
LOC113219409	0	0	0.0131945	0	0	0
LOC408598	1.12261	1.24794	0.920048	0.924727	0.547221	0.718716
LOC102656618	0.197302	0.155369	0.0895041	0.0727778	0.0467485	0.0143973
LOC410730	0.0396629	0	0.0111695	0.0126706	0.0120599	0.00854783
LOC408597	0.221671	0.154392	0.137337	0.194624	0.175323	0.319973
LOC410729	0	0	0	0	0.0304536	0.00685554
LOC408596	0	0	0	0.0126706	0.00877963	0.00669344
LOC100578424	0.351419	0.366772	0.174717	0.12509	0.170572	0.170931
LOC725576	1.41279	1.57337	1.2569	1.58986	1.08259	1.26707
LOC113219192	0	0	0	0	0	0
LOC552761	0	0	0	0.025711	0	0
LOC113219191	0	0	0	0	0	0
LOC551385	1.44051	1.97974	0.865583	1.08496	0.888163	0.943604
LOC113219406	0	0.0164543	0	0	0	0
LOC725683	0	0	0	0	0.00510304	0.010411
LOC100578568	0	0	0.0182339	0	0.0117604	0.00450892
LOC102654014	0.369381	0.330742	0.321613	0.178609	0.346481	0.364655
LOC725747	0.261086	0.242767	0.254377	0.256836	0.278731	0.243877
LOC725776	0.00466184	0	0	0.0232012	0	0
LOC551557	0.583325	0.590605	0.54175	0.660942	0.83431	0.816851
LOC113219418	0.0630357	0.101348	0.0970721	0.0682243	0.0211099	0.104799
MT-LOC100578653	0.234578	0.32054	0.267702	0.286705	0.263588	0.256826
LOC413713	0.217636	0.276612	0.217262	0.267605	0.233531	0.274324
LOC410115	0.597146	0.58541	0.522672	0.64475	0.389992	0.618555
LOC410116	0.977654	1.13339	1.03703	1.27213	0.875651	1.37269
LOC102654555	1.56056	2.01943	1.44134	1.56371	1.11836	1.24648
LOC102654510	0.0496077	0.052387	0.0537348	0.118972	0.0737542	0.0677694
MT-LOC100578735	0.0122771	0	0.0248663	0.0578392	0.0508346	0.016059
LOC413907	0	0	0.0113177	0	0.0381694	0.0163219
LOC107966050	0	0	0.0100437	0.0138244	0.00430821	0.0154967
LOC409755	0.160984	0.171705	0.267541	0.213559	0.138263	0.247132
MT-LOC551939	0.199088	0.183766	0.251625	0.319171	0.184379	0.294278
LOC724193	0.0287906	0.036491	0.0283327	0.018097	0.0680132	0.040947
MT-LOC413080	0.188953	0.110396	0.103866	0.064311	0.112671	0.09062
LOC409756	1.99012	1.82229	1.9024	2.26285	1.97698	2.44437
LOC413081	0.456919	0.389656	0.310245	0.416971	0.358321	0.237795
LOC724329	0.469834	0.573632	0.399958	0.351096	0.399116	0.483605
LOC409757	0.984987	0.741247	1.52307	1.31017	1.14031	1.49487
LOC551818	0.284603	0.459982	0.240629	0.302133	0.271817	0.120432
LOC551790	0.19615	0.296305	0.233915	0.252534	0.410527	0.430025
LOC412164	0.321154	0.0883457	0.367128	0.310415	0.257185	0.302574
LOC724538	0.455132	0.593552	0.331463	0.468576	0.502766	0.506233
LOC100576871	0.269758	0.217768	0.328788	0.219075	0.154606	0.329052
LOC409564	1.69546	1.3809	1.62932	2.08901	1.13064	1.23472
LOC412674	0.222475	0.153883	0.0747715	0.162499	0.131801	0.188065
LOC724760	0.0095728	0.0113628	0	0	0.0214972	0.0448879
LOC551620	0.950981	1.01379	0.888253	0.860592	0.979886	0.8375
LOC552549	0.579989	0.577981	0.605833	0.558525	0.291969	0.451488
LOC724875	1.38226	1.40396	1.59102	1.39334	1.35506	1.61888
LOC412343	0.479241	0.570422	0.318327	0.430032	0.465156	0.465756
LOC552502	1.05574	1.0668	0.798606	1.11108	0.799097	1.18799
LOC409102	0.835069	0.852884	0.766656	0.524009	0.947886	0.746157
LOC102656283	3.19862	2.73644	2.91244	3.05427	2.70812	2.78501
MT-LOC409103	1.20398	1.43564	1.50273	1.57621	1.3283	1.27631
LOC725105	0.971036	0.743195	0.909508	0.904411	0.627173	0.659683
LOC725150	1.05603	0.894756	0.870935	1.19793	0.606771	0.662842
LOC410061	1.51106	1.71537	1.27434	1.12863	1.75794	1.52318
LOC725237	0.214672	0.113928	0.182327	0.211641	0.249655	0.15682
LOC725279	0.220065	0.314115	0.239248	0.129191	0.214786	0.224117
LOC413759	0.528047	0.474362	0.338054	0.346727	0.516183	0.794772
LOC406118	0.280691	0.258363	0.144574	0.277583	0.364352	0.362724
LOC408592	0.0241703	0	0.0201392	0	0.00721256	0.0129387
LOC410726	0.688996	0.987424	0.773145	0.684029	1.08067	0.953489
LOC725494	1.71177	1.09244	1.76176	1.61105	1.98333	1.89444
LOC408594	9.64539	8.26103	9.50135	9.2497	6.82057	6.75269
MT-LOC410727	0.500944	0.308322	0.214884	0.363403	0.503952	0.597972
LOC725649	0.140535	0.146172	0.0779884	0.18508	0.256893	0.209293
LOC408595	0.97219	0.70141	0.809827	0.894876	0.898287	1.2032
LOC107966049	0	0	0	0	0	0
LOC100578300	0	0.0242979	0.00671447	0	0.0116824	0.0131687
LOC410728	0	0	0	0.0155273	0.0131154	0.0171336
LOC413024	0.905284	0.692935	0.942064	1.28685	0.714686	0.932164
LOC725817	0.0965571	0.101861	0.125665	0.147303	0.112591	0.0868655
LOC107964507	0.103798	0.129638	0.235686	0.139355	0.125792	0.13593
LOC413025	0.191031	0.201136	0.178649	0.135838	0.279561	0.126584
LOC102656318	0	0	0.0245903	0.0448199	0.00438054	0
LOC107964511	0.0336014	0.0238279	0.0556828	0.0800997	0.0402628	0.0837179
LOC100578631	1.15254	0.977449	1.08869	1.57841	0.735623	1.1595
LOC552140	0.26164	0.397865	0.224041	0.388203	0.232837	0.302084
LOC107964502	0.0219415	0.020484	0.0757179	0.0457765	0.0278523	0.05765
LOC552118	0.149841	0.21926	0.223169	0.183972	0.197409	0.159044
LOC725848	0.0513531	0.0848871	0.12054	0.105312	0.0359795	0.0496631
LOC552094	2.0947	1.8877	2.06089	1.81761	3.06573	2.67918
LOC726014	1.27912	1.38665	1.27284	1.32862	1.24715	0.976066
LOC552067	0.157741	0.143198	0.246996	0.246068	0.3343	0.219105
LOC552039	0.328051	0.163909	0.346432	0.129184	0.137448	0.139257
LOC726060	5.00434	5.4225	4.19377	5.33128	3.65635	4.26506
LOC410725	0.144697	0.0935667	0.195645	0.225801	0.0978217	0.167991
LOC410724	0.0149688	0	0.0124027	0.011053	0.011176	0
LOC100578016	0.0547281	0.0168151	0.013061	0.0130978	0.0782832	0.032473
LOC100578057	0.0244218	0.0244882	0.0155344	0.0642943	0.0571773	0.0625711
LOC100578133	0.00989879	0	0.0126398	0.0078701	0.030893	0.0313763
LOC100578184	0	0	0.0105252	0	0	0
LOC107965530	0	0	0	0	0	0.00698373
LOC100577891	0	0	0	0	0	0
LOC550948	0.539181	0.407433	0.386416	0.33415	0.317589	0.367932
LOC408591	1.4122	1.36042	1.3398	1.39261	0.908498	0.93157
LOC408590	1.08694	1.52905	1.1938	1.22063	0.997084	1.26387
LOC409733	0.70151	0.595862	1.04173	0.9034	0.70434	0.801746
LOC100577336	0.210539	0.102068	0.116292	0.135158	0.128907	0.0138393
LOC100577296	0.0349186	0	0	0	0.0160655	0.041846
LOC409734	0.111003	0.131782	0.105268	0.121953	0.182428	0.121786
LOC100577140	0.136541	0.110794	0.142425	0.160993	0.146277	0.112292
LOC552374	0.12901	0.119776	0.0828569	0.0678527	0.37391	0.324376
LOC102656816	0.0147864	0.0156438	0.0222518	0.0164966	0.276789	0.243925
LOC102653642	0	0	0	0	0.015602	0.0190667
LOC102653612	0	0	0	0	0.00806254	0
LOC113219066	0	0.0131088	0.0198314	0	0.24271	0.107847
LOC102656752	0	0	0	0	0	0
LOC412613	0.384876	0.315516	0.241895	0.34977	0.442685	0.426962
LOC409546	0.709886	0.694783	0.616791	0.682473	0.640527	0.583287
LOC102656558	0.0476408	0.0482858	0.0770569	0.07013	0.0706854	0.0318734
LOC551415	0.575845	0.802542	0.2604	0.382369	0.42889	0.410074
LOC551354	0.0661679	0.116565	0.0275594	0.133752	0.0540925	0.0672588
LOC411965	0.156918	0.291523	0.118002	0.188604	0.191297	0.235145
LOC726223	0.261963	0.335844	0.261674	0.369303	0.167743	0.439313
LOC551573	0.399448	0.345254	0.283306	0.354266	0.575186	0.461157
LOC551612	1.03002	0.934091	1.11581	0.933466	0.932934	1.01425
LOC725882	0.0109977	0.0482698	0.0223288	0.0761315	0.0118803	0.0330946
LOC551636	1.22938	1.23533	1.29999	1.37168	1.37391	1.46064
LOC102655714	0.00635472	0.0129481	0.0543767	0.0623007	0.0835671	0.0581733
LOC551670	0.0486227	0.0169872	0.0928857	0.0351332	0.154353	0.0590657
LOC725225	0.0133729	0	0.0215596	0.0355035	0.0302289	0.0635886
LOC409218	2.84193	2.2864	2.79971	2.45897	1.39762	1.67443
LOC100576131	0.212881	0.164778	0.292258	0.366658	0.307742	0.293707
LOC412112	0.163721	0.158142	0.402998	0.331953	0.780028	0.398377
MT-LOC100579052	0.0123741	0	0.0254073	0.0331527	0.0667625	0.0148726
LOC724620	1.79258	1.91317	1.98367	2.13164	2.05906	2.52802
LOC551107	5.77491	6.38859	4.57677	5.06327	5.86109	6.47911
LOC726944	0	0.0251239	0	0	0.0173279	0.0104131
LOC411997	0.0319648	0.0653346	0	0	0	0.00747719
LOC552371	0.0866916	0.176466	0.00741453	0.0395958	0.0355995	0.0187529
LOC726918	1.36844	1.25112	1.70729	1.31435	1.73429	1.88527
LOC412748	0.583634	0.569878	0.82876	0.704789	1.04902	0.871185
LOC409079	0.190983	0.311506	0.288214	0.24648	0.238731	0.20717
LOC727390	0.201247	0.223487	0.265737	0.257852	0.309183	0.282993
LOC412495	0.387055	0.363255	0.405723	0.428777	0.26765	0.54611
LOC550977	0.693035	0.454155	0.627638	0.570431	1.20627	1.312
LOC727396	0.835369	0.608985	1.05086	1.1539	0.696876	0.859056
LOC102654495	0.00481823	0	0	0	0.00447779	0.0128787
LOC100578820	0.174221	0.358855	0.329844	0.370074	0.275738	0.293356
LOC412721	0.257129	0.172851	0.248503	0.22223	0.475371	0.647307
LOC724633	0.207084	0.171102	0.260234	0.266473	0.243018	0.249235
LOC724678	0.279451	0.292113	0.413537	0.354621	0.652855	0.610684
LOC552473	1.25075	1.45077	1.15726	1.21187	1.04056	1.29741
MT-LOC726264	0.210622	0.200853	0.151446	0.187586	0.12478	0.198661
LOC552497	0.330745	0.399058	0.433966	0.481481	0.434411	0.371639
MT-LOC551976	2.20927	1.55276	2.00759	2.42265	1.74014	1.94045
LOC551785	0.134568	0.118645	0.179553	0.121815	0.143494	0.140441
LOC412636	0.0861881	0.0575438	0.0817161	0.114467	0.114837	0.0811971
LOC100578966	0.0841256	0.013796	0.098035	0.145526	0.0301569	0.0689815
LOC100578479	0.736537	0.962265	0.61231	0.766635	0.830876	1.01744
LOC726667	0.324172	0.221054	0.250305	0.289486	0.227725	0.320643
LOC409351	0.904674	1.03254	0.868783	0.903514	0.940465	0.973695
LOC726694	0.42363	0.280814	0.292531	0.283636	0.361187	0.425757
LOC100577197	0	0	0.0220642	0	0.0108901	0
LOC726722	0.0831793	0.135194	0.0595475	0.0325112	0.145622	0.181922
LOC409860	1.98115	1.88435	2.48632	2.04509	1.39927	1.66744
LOC726743	0	0	0.0121159	0.0137791	0	0.0304454
LOC113219232	0	0	0	0	0	0.00874546
MT-LOC726779	0.192044	0.152404	0.139105	0.176442	0.144737	0.157282
LOC113219248	0	0	0	0	0	0
LOC113219247	0	0	0	0.0105703	0	0.008857
LOC409859	0.650573	0.481323	0.597185	0.785463	1.00249	0.892046
LOC411555	1.26781	0.940331	1.01997	1.32296	0.893381	1.23168
LOC107965313	0.125621	0.228648	0.124244	0.19173	0.196419	0.179939
LOC409100	0.921384	0.968226	1.16217	0.92163	0.92767	0.982183
LOC726824	0.90025	0.693439	1.6703	1.36994	1.27465	1.52775
LOC551406	0.22744	0.222054	0.369883	0.385024	0.257302	0.212576
LOC412224	0.824809	0.786507	0.802081	0.766922	0.889417	0.790363
LOC409646	0	0	0.0106096	0	0.0063286	0.0302292
LOC411526	0.299423	0.210511	0.30275	0.451172	0.489289	0.330434
LOC409093	2.18084	1.56719	1.93085	2.27995	1.20198	1.33397
LOC113219225	0	0	0	0	0.0119317	0.0297882
LOC100577425	0.0397974	0.0362124	0.0539618	0.047921	0.0356625	0.0583049
LOC409481	1.74324	1.83354	2.17922	2.06096	1.36828	1.52679
LOC100578657	0.14765	0.104939	0.177475	0.235569	0.2789	0.271754
LOC102655567	0.00583528	0.0301449	0.0238351	0.00539238	0.0260505	0.0280068
LOC410035	3.01316	2.62758	2.54578	3.22939	3.80764	3.87203
LOC102655515	0	0.0611552	0.0105001	0	0.0236867	0.0515578
LOC102655275	0.0676429	0.119428	0.0178328	0.0744953	0.0632227	0.0876895
LOC107964488	1.20966	1.37638	2.81386	1.72089	1.79559	1.61284
MT-LOC413678	0.0165961	0	0.00476281	0	0	0.0118361
LOC413677	0.685373	0.699874	0.671469	0.74998	0.948699	1.03777
LOC102655933	0	0.0227861	0	0.015604	0.00680281	0.00523924
LOC551679	0.581165	0.529455	0.732984	0.681563	0.513346	0.710313
LOC409401	1.07303	1.03505	1.24056	1.0038	0.520901	0.659211
LOC551705	0.529511	0.485642	0.607022	0.63215	0.445423	0.527793
LOC100577499	0.0187181	0.0836808	0.0764755	0.0306341	0.045365	0.111173
LOC409571	0.0511253	0.0699559	0.165357	0.202919	0.130382	0.148568
MT-LOC724719	0.736213	0.824865	0.628993	0.535217	0.373344	0.47548
LOC107966040	0.250164	0.133234	0.193846	0.233529	0.116597	0.153113
LOC100576106	0.0273508	0.0202998	0.0190101	0	0.0705453	0.0450923
LOC552440	0.309219	0.553028	0.443877	0.31671	0.249307	0.271405
LOC726972	1.82185	2.01828	1.51708	1.59895	1.44444	1.5508
LOC107965622	0.0557494	0.127919	0.137899	0.0635414	0.021798	0.0221451
LOC551730	0.152486	0.259612	0.0692508	0.264935	0.475768	0.413382
LOC724235	0.0883115	0.10547	0.108012	0.205608	0.246777	0.383379
LOC414004	0.870058	0.697716	0.820752	0.807377	1.1257	1.08987
LOC724330	0.134958	0.115565	0.123045	0.109825	0.169764	0.191137
LOC724495	0.0509302	0.0170406	0.061472	0.0260476	0.087442	0.0126671
LOC409109	0.631017	0.759427	0.722258	1.02425	0.476219	0.696674
LOC409096	0.0745512	0.0643398	0.170187	0.204337	0.158457	0.0664576
LOC107965607	0	0	0	0	0.00438054	0
LOC100578708	0.0264382	0.116319	0.0690378	0.0160164	0.0490439	0.11846
LOC724635	0.0606055	0.117307	0.0518854	0.105725	0.0560204	0.0441776
LOC724680	0.0185369	0.0416397	0.00681479	0.0617664	0.0761829	0.0279938
LOC113219319	0.0121208	0	0	0	0.00727216	0.00562944
LOC551031	10.1238	11.6167	10.7209	13.1372	9.4739	9.73609
LOC409718	0.359226	0.349847	0.611955	0.682157	0.534139	0.328122
LOC724625	1.35579	1.24551	1.7036	1.19582	1.17236	1.45283
LOC413000	0	0	0	0.0120595	0.00857583	0.0463435
LOC102655469	0.0206863	0	0.0247267	0	0.0270273	0.0351198
LOC102655422	0	0	0	0.00876317	0	0
LOC113219320	0.0265491	0.0604886	0.0601008	0.0710487	0.00438054	0.00221194
LOC552040	0.224628	0.121515	0.222474	0.254175	0.179527	0.114605
LOC113218781	0.102671	0.0259498	0.084228	0.0944091	0.16066	0.169001
LOC409717	2.15766	1.96411	1.95295	1.58701	2.13981	2.09843
LOC552095	0.613922	0.368896	0.485692	0.312715	0.357838	0.453107
LOC409258	0.530523	0.5256	0.523196	0.419395	0.514924	0.39135
LOC409259	0.585022	0.633993	0.536535	0.76515	0.611538	0.441144
LOC552166	2.59264	2.76021	3.32132	3.39789	3.70068	3.66093
LOC410723	1.57215	1.45681	1.19277	1.66981	0.661817	0.940497
LOC102656191	0.0385115	0	0.0251422	0.0318547	0.00730474	0.0279134
LOC725190	1.84306	1.69882	1.64251	1.66834	1.75091	1.50865
LOC113218910	0.0252186	0.0121091	0.0231849	0	0.0063286	0.00538264
LOC113218632	5.64109	6.16606	5.3257	5.21565	5.38533	4.51072
LOC552229	0.0287597	0	0	0.0109841	0.00665836	0
LOC107965163	0	0	0	0	0	0
LOC100576446	0	0	0	0.0103749	0.0154589	0.00615745
LOC102656359	0.0640578	0.0839151	0.040009	0.0485702	0.0931739	0.0424879
LOC102656491	0.55181	0.666581	0.894646	0.742979	1.05191	1.05746
LOC726920	0	0	0	0	0.0143137	0.00731355
LOC102656611	0	0	0.0171009	0	0.00377858	0
LOC102656640	0	0	0	0	0	0
LOC102656669	0	0	0	0	0	0
LOC113219275	0	0	0	0	0	0
LOC102656732	0	0	0	0	0	0
LOC100576505	0	0	0.0219842	0.0159961	0.0213077	0
LOC100577918	0	0.0407871	0	0.0318096	0.0493811	0.0154967
LOC100576730	0	0	0	0.013125	0	0.00905736
LOC107965347	0	0	0.0122904	0	0.0179195	0
LOC413240	0.0865792	0.053261	0.053223	0.0691749	0.0944016	0.114033
LOC413239	0.600885	0.623642	0.563334	0.681339	0.482797	0.617162
LOC409739	0.303053	0.187702	0.370931	0.217438	0.326417	0.33136
LOC102653708	0	0	0	0	0	0
LOC100576586	1.50582	1.51754	1.60445	1.59922	1.20728	1.12692
LOC410718	0.9377	0.814258	0.633288	0.873122	0.690192	0.654739
LOC102654418	0	0	0	0	0.0047691	0
LOC113219423	0	0	0	0	0	0
LOC102654265	0.164875	0.173129	0.0671307	0.0990028	0.0684647	0.0324507
LOC113219258	0.0618207	0.0325249	0.0625665	0.0301422	0.00372018	0.0616971
LOC102653997	0	0	0	0.0524789	0	0
LOC107964845	0.27863	0.297997	0.243574	0.306275	0.127279	0.0572139
LOC410719	0.196847	0.103571	0.204025	0.216791	0.249821	0.230652
LOC725489	0	0.0261165	0.00681479	0	0.00572555	0.0126012
LOC725818	0	0	0	0	0	0
LOC102654797	0.00682273	0	0	0	0.00472382	0
LOC100578389	0	0	0	0	0	0
LOC107963975	0	0	0	0	0	0
LOC102654405	0	0	0	0	0	0
LOC727522	0	0	0	0	0	0
LOC725885	1.61351	1.40011	2.9167	2.06571	2.87456	3.08357
LOC102654266	0	0	0	0	0	0
LOC102654367	0	0	0	0	0.0134608	0
LOC113219308	0.0117142	0.0103278	0.0220478	0.0334946	0.0230009	0.0268923
LOC100577905	4.1071	3.52037	4.62176	4.77621	2.28872	2.92629
LOC724279	0.367603	0.688229	0.496942	0.586047	0.415744	0.35604
LOC724326	0.12068	0.0970311	0.162538	0.139593	0.0602726	0.0701092
LOC412316	0	0	0	0	0.00388722	0
LOC411976	0.0231801	0.0308573	0.0334265	0.0676079	0.025065	0.0063571
LOC726238	13.5644	11.7108	11.4344	10.3515	11.6931	12.8476
LOC411781	0.0470831	0.0424238	0.0649533	0.0416037	0.0749778	0.0611226
GeneID-724534	0.484247	0.64437	0.685546	0.723719	0.573958	0.414385
LOC409298	0.898644	0.547223	0.579142	0.692814	0.492218	0.710616
LOC100577753	0.290813	0.295582	0.227783	0.283085	0.157046	0.212635
LOC411983	0.0277605	0	0.0428484	0.0460682	0.0326962	0.0441602
LOC411715	0.733938	0.76681	0.965278	0.790073	0.628225	0.612187
LOC100577872	0.340568	0.303291	0.250157	0.405506	0.221999	0.161737
LOC107964025	2.91296	2.88458	2.8931	2.73388	1.75307	2.26584
GeneID-411626	0.754751	0.735956	0.906022	0.790584	0.926976	0.931787
LOC552719	0.516435	0.422174	0.271715	0.38322	0.270031	0.408466
MT-LOC725527	0.0631847	0.0492697	0.0282989	0.0616497	0.0484418	0.0404065
LOC413631	0.074633	0.129702	0.19006	0.0877989	0.132486	0.175763
LOC107966041	1.09342	1.27068	0.826945	0.849281	0.973145	1.08368
LOC409138	11.722	9.66241	8.64247	9.58964	8.48389	8.25466
LOC412436	0.407218	0.579119	0.653161	0.556803	0.626175	0.445759
LOC100576414	0	0	0.0174736	0	0	0
LOC411910	0.0178011	0	0	0	0.0383095	0.0388439
LOC102654175	0	0	0	0	0.0224326	0.00238423
LOC724636	0.0338234	0	0.0321956	0.0204584	0.0455382	0.0225418
LOC409238	2.46783	2.35425	4.96833	3.57656	3.64525	2.80961
LOC411850	1.21871	1.05391	1.59912	1.38549	1.83026	1.86727
LOC100576230	0.00463468	0.0231165	0	0.0210613	0.013866	0.0163219
LOC412191	1.66906	1.52411	1.46695	1.31784	1.42486	1.2776
LOC100578952	0.173564	0.0865818	0.0855248	0.139525	0.150712	0.158001
LOC724411	0.23908	0.300731	0.16292	0.209237	0.378745	0.22277
LOC551703	0.0417041	0.106368	0.0500471	0.066312	0.0767224	0.0904698
MT-LOC551676	0.683267	0.703728	0.85406	0.933918	0.742187	0.780973
LOC102656429	0	0	0.013061	0.0298595	0.0247838	0.036852
GeneID-551643	2.21646	4.28987	2.46718	2.55922	1.86928	0.859804
LOC726405	0.33741	0.257333	0.317091	0.281559	0.538771	0.469043
LOC726368	0.210267	0.189901	0.170888	0.248364	0.251991	0.27795
LOC409579	1.48544	1.20269	0.997163	1.07377	1.41236	1.64973
LOC726320	0.0434759	0.0889023	0.0346164	0.0463306	0.0246029	0.0252918
LOC100578782	2.32614	2.65692	2.55966	2.15601	2.10022	3.06507
LOC100578721	0.349794	0.31353	0.469516	0.533243	0.399572	0.314447
LOC552091	0.524654	0.658996	0.742842	0.797276	0.506391	0.456453
LOC552065	0.144997	0.159076	0.150331	0.288787	0.132814	0.118152
LOC726220	0.0618354	0.234726	0.112413	0.137	0.0850899	0.0645843
LOC552036	1.098	1.26277	0.991002	1.16252	1.00457	1.09866
LOC113218798	0.256712	0.0770437	0.180048	0.0440011	0.187455	0.105568
LOC724681	0.105271	0.269545	0.276427	0.108797	0.195868	0.280055
LOC410717	3.20172	3.92182	2.6714	3.21811	2.86134	3.27728
LOC113218805	0.261225	0.184367	0.261803	0.234928	0.198244	0.226138
LOC408589	2.01173	1.83887	2.54461	2.40721	2.71624	2.76992
LOC724761	2.14928	2.40199	1.66108	1.6899	1.97875	1.76578
LOC724796	0	0	0	0	0.00435599	0
LOC724618	0.549172	0.753117	0.51813	0.520469	0.905658	0.808972
LOC113219402	0	0	0	0	0.0158848	0.00238423
LOC411474	0.733474	0.372529	0.928904	0.528026	0.908062	0.94097
LOC409075	0.543768	0.472595	0.677425	0.585423	0.619923	0.588331
MT-LOC411473	0.210754	0.284261	0.162095	0.249247	0.187593	0.158803
LOC409074	1.36734	1.39853	1.18652	1.25893	1.11589	1.31352
LOC725421	0.0583487	0.0581604	0.189662	0.0473483	0.147537	0.158916
LOC411472	0.303079	0.223663	0.221431	0.506339	0.31197	0.213034
LOC725068	7.3782	7.09421	7.87896	6.93138	5.51923	6.34521
LOC412081	0.478767	0.318902	0.513862	0.412688	0.320359	0.370373
MT-LOC726218	0.260463	0.262993	0.195723	0.12603	0.139596	0.0849588
LOC413374	0.763182	0.622762	0.59588	0.730934	0.693027	0.651867
LOC726172	0.474933	0.458863	0.428152	0.462107	0.430053	0.495243
LOC412918	4.51034	2.80442	3.85272	3.51847	3.60928	4.04789
LOC726113	0.31262	0.259041	0.0898822	0.3381	0.203644	0.295036
LOC411995	0.877176	0.692532	0.926138	0.905644	0.80199	1.11547
LOC411996	2.02402	1.65212	1.67329	1.65564	2.5599	2.17839
LOC552186	0.102893	0.0804335	0.0310693	0.0793412	0.145164	0.141407
LOC100578370	0.674653	0.62037	0.634642	0.70469	0.612009	0.824843
LOC725028	0.316297	0.310288	0.256468	0.249428	0.172077	0.257097
LOC409832	1.10798	1.09374	0.930076	1.07534	1.09052	1.2286
MT-LOC413228	0.585755	0.674047	0.365903	0.595062	0.295533	0.398452
LOC409911	2.7065	2.37856	2.79993	4.44289	1.66601	2.07655
LOC409910	2.92232	3.6754	2.86274	2.95814	1.90606	2.39431
LOC409909	0.567896	0.521207	0.679952	0.728517	0.313066	0.607814
LOC100577521	0	0	0	0.0112785	0.0130609	0
LOC411704	0.00936775	0.0168697	0.0404555	0.0878049	0.0473291	0.0272024
LOC411705	0.992353	1.1439	1.27739	0.996063	0.92955	1.3078
LOC552264	0.296405	0.209777	0.429109	0.504509	0.408104	0.201202
LOC100578901	0.111814	0.0923696	0.244903	0.138329	0.145237	0.231442
LOC102655679	0.662573	0.810615	0.634143	0.903811	0.585404	0.595569
LOC552243	3.79719	4.29145	3.99772	4.6018	3.58166	3.59816
LOC552221	2.90481	2.36553	1.97724	2.24362	2.23152	2.20197
LOC725819	0.547548	0.529807	0.555598	0.729264	0.526617	0.661348
LOC409193	1.74218	1.75732	1.4942	1.71999	0.934133	1.03175
LOC113219399	0	0.0235928	0.00697654	0	0.00871578	0
LOC725946	0.486127	0.618475	0.371175	0.442674	0.382534	0.445433
LOC413650	1.12353	0.71338	1.61436	1.03384	1.32666	1.33627
LOC413649	0.14178	0.1608	0.134776	0.110327	0.205515	0.0790815
LOC410009	0	0	0	0	0	0
LOC100576231	0	0	0	0	0	0
LOC113219408	0	0	0	0	0.00331852	0
LOC552032	0.33744	0.316985	0.297648	0.41222	0.1554	0.212954
LOC409282	7.30203	6.72155	8.48765	9.60402	2.47238	3.38192
LOC551978	1.3335	0.870216	0.982848	1.2873	1.02588	1.15593
LOC107964283	1.09482	1.14625	1.6251	0.855362	0.967966	1.82833
LOC412117	0.307681	0.285774	0.460601	0.331848	0.533156	0.474085
MT-LOC726115	0.0932587	0.079757	0.068808	0.0557488	0.0591467	0.0309181
LOC412197	0.840469	0.592029	1.28112	1.07583	2.43553	1.93271
LOC412196	0.0165961	0.0296178	0.0198427	0.0515862	0.0410785	0.0131905
LOC100578255	0.222697	0.168496	0.354146	0.326969	0.369576	0.28794
LOC726325	1.13129	1.05057	1.21164	1.25224	1.41146	1.55928
LOC726348	0.90892	0.915304	0.995914	0.86371	0.396268	0.504719
LOC411982	0.369731	0.444548	0.268985	0.322298	0.225249	0.288793
GeneID-494523	1.95373	1.95979	1.8799	1.47958	2.57427	2.60992
LOC409261	0.0331335	0.183886	0.0927351	0.130637	0.00719137	0.0648022
MT-LOC726369	0.298739	0.407729	0.432292	0.351588	0.301664	0.323626
LOC551699	0.314835	0.309085	0.194457	0.219959	0.252463	0.251428
LOC100577833	2.69889	2.02551	1.57747	1.35027	2.45959	1.58864
LOC726447	0.42427	0.354813	0.373356	0.255793	0.495846	0.338976
LOC726468	0.284147	0.148121	0.393911	0.375808	0.222161	0.174917
LOC406132	0.167157	0.335271	0.357777	0.48469	0.271803	0.254638
LOC100578881	0.0208053	0.0508638	0.0430799	0.0323947	0.0417205	0.00919814
LOC726487	0	0	0.00903982	0.0114024	0	0
LOC102655073	0.0309429	0	0.114526	0.060907	0.128068	0.0162869
LOC726542	0.540918	0.800337	0.802842	0.674746	0.527674	0.510554
LOC551671	0.180636	0.233019	0.188469	0.113246	0.171558	0.0654426
LOC551109	0.280261	0.29291	0.227589	0.339132	0.308608	0.320044
LOC551156	0.301613	0.447878	0.466253	0.450477	0.334362	0.393654
LOC551205	0.431685	0.632483	0.745694	1.01241	0.499911	0.544723
LOC724281	0	0	0	0	0	0
LOC100576257	0	0	0.0116363	0	0.00708842	0
LOC100577942	0	0	0	0	0	0
LOC724373	0	0	0	0	0	0
LOC724412	0.0189592	0	0	0.0181586	0.0357998	0
LOC724539	0	0	0.0048448	0.0142108	0.0315523	0.016382
GeneID-724456	0.0510203	0.0169872	0.0286535	0	0.0180299	0.0263764
LOC102655896	1.75724	2.02057	1.31043	1.31572	1.88509	2.01465
LOC724587	1.19942	1.06912	1.49811	1.46808	0.9097	0.976127
LOC410710	3.54411	4.21368	3.76418	4.06569	5.51477	4.85832
LOC413670	0.00694374	0.0766738	0.00981816	0.0558956	0.0417837	0.0640889
LOC724762	0.0618436	0.121974	0.0341412	0.07643	0.0425304	0.0270696
LOC413672	0.728614	0.631662	0.727386	1.06776	0.341054	0.603302
LOC100576435	0.145307	0.233477	0.111079	0.121481	0.162651	0.0976825
LOC413674	0.515561	0.424741	0.278105	0.191089	0.246135	0.440631
LOC410021	0.654707	0.932549	0.335467	0.59097	0.94582	0.657974
LOC413675	0.150084	0.0511002	0.113015	0.143162	0.143956	0.215542
MT-LOC410022	2.36756	3.36761	3.1545	3.43789	1.91757	2.21842
LOC412626	0.171221	0.103123	0.18997	0.178828	0.0985176	0.0570087
MT-LOC551843	1.67951	2.08878	1.87706	2.13892	1.72597	2.40723
LOC409690	2.06118	2.06745	2.58474	1.74767	3.08416	2.49535
LOC412949	0.244002	0.230125	0.302734	0.255577	0.324785	0.262149
GeneID-406110	5.09048	5.1051	4.48483	4.43293	4.33231	4.46107
GeneID-100049572	8.92805	9.64688	9.14491	10.0031	7.04493	8.74318
LOC412948	0.735167	1.12627	0.340647	0.387292	0.241783	0.223589
LOC409689	0.328886	0.329822	0.237063	0.353519	0.176227	0.312645
LOC725230	0.779815	1.13394	1.58069	1.52135	0.777165	0.742859
LOC725272	0.0938969	0.089875	0.244875	0.251204	0.220525	0.127086
LOC725308	0.406922	0.370925	0.497035	0.601227	1.11702	0.39529
LOC725344	0.142516	0.142644	0.220436	0.233023	0.345519	0.310309
LOC725238	2.08778	1.79971	1.39525	1.86844	3.5275	2.0311
LOC725414	0.115673	0.14043	0.221124	0.136297	0.0984353	0.0718274
LOC725450	0.239218	0.200006	0.434033	0.462489	0.502229	0.285336
LOC100577019	10.2799	9.6636	12.6073	11.7254	7.54308	7.83305
LOC408587	0.0261544	0.0710008	0.0686763	0.0701565	0.043191	0.0460733
LOC113218581	0.547359	0.356397	0.431214	0.378503	0.300615	0.290173
LOC408586	2.88907	2.5229	2.0509	2.75367	2.18267	2.50492
LOC408585	0.135282	0.205239	0.0649822	0.165632	0.104901	0.160385
LOC725495	0	0.0202543	0.00883897	0	0.0740349	0.0715267
LOC550899	5.16791	6.15711	5.38696	4.901	7.01029	7.30168
LOC100577273	0.285903	0.293054	0.351686	0.216321	0.17173	0.332456
LOC102654970	1.17513	1.14677	1.05895	1.15264	1.00595	1.10459
LOC100577239	0	0	0	0.0270946	0.0146342	0.0290144
LOC410706	5.4881	4.3806	3.97265	3.68479	5.74246	5.02082
LOC113219123	0	0	0	0.0181586	0	0
LOC413562	1.99755	2.44699	1.93592	1.37658	1.80089	1.75766
LOC551206	0.0544996	0.0462063	0.0469719	0.0160537	0.0979044	0.0273078
LOC724237	0.0622739	0.0589619	0.0514053	0.0625708	0.044351	0.0578353
LOC100576338	0.0374546	0	0.0134631	0	0.0344124	0.0404385
LOC413560	0.0603461	0.0723578	0.0104814	0	0.156153	0.0859163
LOC409970	0.376664	0.485349	0.380828	0.236589	0.0938367	0.265419
LOC724374	0.0783276	0.0585515	0.0587624	0.0618266	0.0380817	0.0506696
LOC113218522	0	0	0	0	0	0
LOC413558	0.710497	0.676514	0.70363	0.713932	1.39409	1.10059
LOC107964890	0.31924	0.16205	0.146486	0.100394	0.0680114	0.17681
LOC102653680	0.221038	0.086186	0.228292	0.335439	0.143534	0.159562
LOC113219125	0.0258613	0	0.0569916	0.0414835	0.0080765	0
LOC409706	1.93133	2.62771	2.42626	1.9643	2.0579	1.9544
LOC551529	0.624303	0.312647	0.54175	0.532952	0.236871	0.350453
LOC551558	1.15799	0.942517	1.15776	1.21959	1.45266	1.03058
LOC102654380	0	0	0	0	0	0.0177281
LOC551621	0	0.11028	0.0263871	0.0276844	0.0560366	0.0248233
LOC724763	0.00579349	0.0396075	0.0422096	0.0109841	0.0214077	0.0323151
LOC409704	1.87372	1.96959	1.50985	1.74428	1.54975	1.94813
LOC113218643	0.0266802	0	0	0	0.00921092	0
LOC113218641	0.215457	0.236298	0.192714	0.335659	0.246333	0.123818
LOC102654698	0	0.0213725	0.0132275	0.0126706	0.0182992	0.0201555
LOC724835	0.583902	0.640366	0.429129	0.277143	0.81097	0.65593
LOC724903	0.383569	0.194348	0.314964	0.465565	0.0830641	0.116397
LOC408583	1.65215	1.44307	1.28692	2.18052	1.05724	1.00566
LOC102654916	0	0	0	0	0	0
LOC724991	3.24628	2.88541	2.33232	2.22486	2.16418	2.84375
LOC410705	0.00876082	0	0	0	0	0
LOC725078	0	0	0	0	0.00331852	0
LOC100577365	0	0	0	0	0	0
LOC725151	0	0	0	0	0	0
LOC113219411	0	0	0	0	0	0
LOC551157	0.630149	0.603734	0.758237	0.692841	0.794902	0.691952
LOC410702	0.87914	0.651165	0.877107	0.883652	0.920218	0.940907
MT-LOC725281	0	0.0131088	0.00631611	0	0	0
LOC725320	1.26401	1.16183	0.649829	0.887336	0.93735	0.927406
LOC107963961	0.0695819	0.117535	0.131024	0.0783478	0.0430198	0.0559191
LOC107966047	0	0	0	0	0	0.00543131
LOC725386	0	0	0	0	0	0
LOC100577260	0.0219033	0.061602	0	0	0.00732785	0
LOC725457	0	0	0	0	0	0
LOC100577522	0.152012	0.0652332	0.0561489	0.0925059	0.127484	0.0515913
LOC551356	31.376	34.0235	35.9463	29.8385	26.1559	24.0578
LOC102655530	0.0829631	0.104612	0.0613784	0.0399367	0.130492	0.104113
LOC551280	0.11248	0.175154	0.158344	0.093711	0.0204743	0.00746714
LOC724904	0.0156189	0	0.00954538	0.0142912	0	0
LOC100578281	0.639516	0.44029	0.64876	0.782037	0.698188	0.791212
LOC413018	0.787662	0.621782	0.821254	0.865712	0.426025	0.488084
LOC551111	0.29643	0.246809	0.415443	0.428998	0.650556	0.413537
LOC551069	0.30175	0.521814	0.460384	0.333604	0.29092	0.355563
LOC413099	0.429735	0.559777	0.411407	0.398874	0.615632	0.67199
LOC550996	0.967804	0.715769	0.557106	0.656055	0.506201	0.583905
LOC414039	0.158885	0.111346	0.241117	0.149343	0.147295	0.150034
LOC113219413	0	0	0	0	0	0
LOC113218758	0	0	0	0	0	0
LOC724496	0.0759622	0.0965174	0.0958537	0.199163	0.0543026	0.0976348
LOC724540	0.101951	0.214419	0.0825793	0	0.0534588	0.0394383
LOC113218757	0	0	0	0	0	0
LOC725348	0.352618	0.358473	0.393358	0.466422	0.295335	0.222515
LOC725387	0.592482	0.479547	0.571238	0.788174	0.249028	0.331007
LOC725458	0.13215	0.12671	0.0981712	0.104323	0.0398676	0.077101
LOC410696	0.869832	0.959384	0.647609	0.610189	0.444282	0.307589
LOC408579	0.116821	0.190866	0.105544	0.207335	0.108958	0.112454
LOC408578	0.101313	0.065546	0.0893234	0.114982	0.150017	0.144761
LOC408577	8.06703	6.52164	7.46682	8.97937	5.0598	5.38063
LOC102655849	0.0776512	0.103402	0.0896044	0.234068	0.0482696	0.123287
LOC551647	1.65414	1.89864	1.52947	1.42612	1.63506	1.99964
LOC107966043	0	0	0	0	0	0
LOC551680	0	0.0187762	0	0.0132443	0.0169558	0.0148161
LOC408576	8.38849	6.59846	6.89353	8.6505	4.92803	6.91798
LOC551731	2.67885	2.32979	2.30923	1.85811	2.51565	1.98715
LOC551762	0.537313	0.291673	0.713177	0.576854	0.810829	0.824565
LOC100576169	1.2544	1.47765	1.24707	1.17159	1.0358	1.22947
LOC410083	1.62785	1.5353	1.72933	1.64862	2.35463	2.76467
LOC410687	0	0	0	0	0	0
LOC413245	0.170138	0.113421	0.228419	0.297118	0.237803	0.284447
LOC724332	0.280034	0.419099	0.307088	0.230034	0.318156	0.392737
LOC551911	0.29526	0.201119	0.326029	0.193046	0.220448	0.320446
LOC724413	0.406082	0.430036	0.244646	0.402869	0.311107	0.316262
LOC724497	0.176057	0.062988	0.0574584	0.0935273	0.166624	0.0900452
LOC100578913	0.00982467	0	0	0	0.00987985	0.00897686
LOC113218878	0.0116804	0	0.0237397	0.013125	0.146716	0.0461724
LOC410690	0.556876	0.52856	0.65734	0.694656	0.915791	0.918252
LOC408580	0.398077	0.398415	0.486546	0.460708	0.699327	0.635771
LOC410689	41.9552	36.1931	47.1786	46.075	35.8646	39.4769
LOC552096	0.0626377	0.105157	0.152637	0.0896075	0.055879	0.0845208
LOC410688	1.05462	1.02522	0.773236	1.00062	0.930407	0.924085
LOC552141	0.291186	0.281948	0.305425	0.614603	0.339934	0.267403
LOC552167	0.914517	0.846237	0.865537	1.09163	1.04605	1.0964
LOC412601	0.497345	0.785507	0.570192	0.690209	0.682799	0.653492
LOC102656575	0.0536143	0.0631485	0.10152	0.116574	0.117105	0.0949814
LOC102656224	1.1591	1.57458	1.46854	1.50327	1.43816	1.39813
LOC724950	0	0	0	0	0	0
LOC552251	0.0095728	0.0152135	0.00981634	0.0116658	0.0458249	0.0211741
LOC409027	1.31753	1.01268	1.0645	1.08008	1.5089	1.36943
MT-LOC411351	0.615033	0.860532	0.862648	0.87464	0.302857	0.427633
LOC413895	0.839275	0.77	0.4119	0.721158	0.593801	0.64967
LOC552332	1.91789	1.62778	1.38124	1.48736	1.99	2.02137
LOC102655663	0.0257315	0.0300891	0	0	0.0193849	0.0282488
LOC409792	4.59879	3.18802	3.18505	2.81058	4.53354	3.45954
LOC413502	0	0	0	0	0	0
LOC413501	0	0	0	0	0	0.00633834
LOC413500	0	0.0278047	0	0	0	0.0334236
LOC409937	0	0	0.0121828	0.0142912	0.085615	0.0431671
LOC409936	1.93255	1.57973	1.24483	1.4973	1.40869	1.7975
LOC102653813	0	0	0	0	0	0
LOC100578060	0	0.0214231	0	0	0	0
LOC413499	0.275527	0.425071	0.206396	0.24443	0.32934	0.286969
GeneID-725534	0.265299	0.15209	0.230259	0.37519	0.117059	0.107749
LOC411721	0.289444	0.0836264	0.0904227	0.1032	0.0731709	0.186623
LOC725609	0.498872	0.640439	0.460199	0.573548	0.632792	0.585362
LOC411722	0.23754	0.186358	0.304673	0.245462	0.115553	0.170597
LOC411723	1.65133	1.88946	2.92905	2.44811	2.10307	2.76228
LOC410686	6.00959	5.18353	5.68338	5.74292	6.35915	4.6584
LOC410685	0.0858752	0.0574337	0.0284163	0.0599227	0.103327	0.0651745
GeneID-551357	0.247696	0.317609	0.0914096	0.0715516	0.237169	0.346843
LOC410684	0.0126713	0.0254861	0.0105001	0.0114024	0.00545359	0
LOC410683	0.0118457	0	0.0331944	0.0150671	0.0130516	0.0327725
LOC551451	0.624398	0.572817	0.449075	0.287835	0.566511	0.629568
MT-LOC102654681	0.217816	0.14586	0.149089	0.0757401	0.170803	0.0858339
LOC551494	1.12147	0.996649	1.17732	1.45866	0.951586	0.97358
MT-LOC725980	0.365433	0.439397	0.394614	0.392365	0.350387	0.375609
LOC411700	2.32341	2.13955	4.15593	3.56588	0.952467	1.20034
LOC100577704	0.0196533	0.0202998	0	0	0.0155646	0
LOC100577074	0.0783461	0.0675388	0.00999057	0.0361408	0.0728328	0.11242
LOC102655034	0.0689353	0.0541826	0.0915546	0.0536451	0.11914	0.0894923
LOC551622	0.176257	0.0361446	0.0970156	0.0924288	0.0786087	0.178529
LOC726034	0.952231	1.13455	0.862581	0.983676	1.23265	1.03883
MT-LOC726061	0.646868	1.11298	0.750617	0.832428	0.571601	0.546851
GeneID-410681	0.141736	0.0472086	0.072981	0.0637236	0.292224	0.200687
LOC726148	0.268823	0.102127	0.210195	0.146036	0.0988966	0.0949352
LOC107963988	0.120808	0.0946505	0.168932	0.259855	0.119234	0.023765
LOC408573	0.327073	0.413082	0.250895	0.195373	0.540365	0.280304
LOC408574	0.395	0.400362	0.361635	0.567905	0.698227	0.877085
LOC551791	0.285507	0.184073	0.314565	0.248278	0.252173	0.311322
LOC408575	0.511523	0.359009	0.551958	0.567129	0.816697	0.622518
LOC412777	16.0233	14.2868	13.5782	14.1141	17.0125	15.1473
LOC412778	0.279335	0.265776	0.441968	0.57213	0.0725947	0.0740735
LOC726349	1.17136	1.08011	1.51402	1.00189	0.982319	1.26935
LOC413574	0.255986	0.348618	0.285032	0.294724	0.196267	0.306131
LOC413575	0.0192557	0.0400382	0.0270081	0.0663991	0.0157593	0
LOC413576	0	0	0	0.0182989	0.00837563	0.0145672
LOC100578467	0.106728	0.0457963	0.0492986	0.0341926	0.0360789	0.0430073
LOC102656513	0	0	0	0.00612529	0	0
LOC413577	0.428795	0.374986	0.250474	0.417228	0.132339	0.143141
LOC412407	0.522032	0.367585	0.264993	0.442944	0.310328	0.39149
MT-LOC552128	0.923933	1.00939	0.906652	0.522768	0.671061	0.6537
LOC552153	0.0653747	0.0611821	0.164232	0.147207	0.0976436	0.100015
LOC726562	0.850916	0.856116	0.876701	0.983735	0.832704	0.766011
LOC113218663	0.0095384	0	0.0177652	0	0.0121305	0.0121234
LOC726591	0.0603336	0.0213916	0.130242	0.0114958	0.118401	0.15114
LOC113218556	1.67854	1.41365	1.84618	1.65157	1.84346	1.87627
LOC414042	0.745118	0.754532	0.908192	0.745776	0.54004	0.667435
LOC726647	2.22468	2.15546	1.47036	1.81712	1.64531	2.19142
LOC100576242	0.773401	0.688762	0.480141	0.567942	0.690734	0.644738
LOC726708	0.596463	0.550405	0.660185	0.71972	0.751478	0.909236
LOC551725	0.61966	0.677201	0.586611	0.595761	0.479904	0.570723
LOC409225	0.442682	0.314492	0.299266	0.318154	0.316907	0.474907
LOC409226	1.16316	1.02927	1.034	0.770389	1.01137	0.666794
LOC551637	0.438187	0.722551	0.720629	0.649168	0.601763	0.721281
LOC107966053	0.00406189	0	0.0343035	0.0184684	0.033955	0.0321765
LOC107966054	0.949383	0.985949	1.05345	0.970056	0.483522	0.696834
LOC725976	0.495713	0.661335	0.570045	0.585354	0.514531	0.724478
LOC412412	2.19455	2.22895	1.85687	2.20246	1.90725	2.24844
LOC726766	1.42511	1.59843	1.17512	0.944223	0.883968	1.32601
GeneID-726777	4.32189	4.41754	3.8605	3.90959	2.56368	3.89406
LOC113219410	0.327571	0.336296	0.29742	0.240724	0.208684	0.261093
LOC102656360	0.7979	0.53647	0.873303	0.87424	0.452994	0.443236
LOC551665	0.339951	0.30213	0.228968	0.340194	0.307469	0.365295
LOC725572	1.40824	1.78744	1.34301	1.03445	0.95676	1.34009
LOC551633	0.37796	0.287602	0.1817	0.262435	0.421068	0.28315
LOC551606	0.147601	0.0568827	0.144643	0.129305	0.0488863	0.188892
LOC412449	0.257936	0.258447	0.332441	0.217694	0.29729	0.409233
LOC100578271	1.82735	1.65568	2.25467	1.70798	1.98454	2.23635
LOC412362	0.595741	0.463398	0.532299	0.419287	0.317964	0.488362
LOC412361	0.0440848	0.0395857	0.0548846	0.0744025	0.0243462	0.060976
LOC727229	0.205153	0.173407	0.36308	0.479585	0.521817	0.462837
LOC100578205	0.287141	0.388325	0.219442	0.271332	0.336315	0.322299
MT-LOC410678	0.614092	0.513852	0.546391	0.533258	0.410222	0.42002
LOC724145	0	0	0	0	0	0
LOC724195	2.6762	1.93726	3.03422	3.02668	2.83322	2.59516
LOC107965369	0	0	0	0	0	0
LOC102655531	0	0	0.0106911	0.0162535	0	0
MT-LOC551158	0.442468	0.648766	0.416637	0.290097	0.132513	0.30264
LOC551207	1.0041	1.06547	0.856294	1.07315	1.2803	1.37836
LOC100576938	0.0900901	0.0594323	0.136402	0.217761	0.0864093	0.103227
LOC551281	0.270853	0.319172	0.169778	0.387474	0.298547	0.395451
LOC412262	0.95621	0.66036	0.83486	0.972147	1.21718	1.14301
LOC551358	0.458758	0.397494	0.219127	0.389727	0.17688	0.15821
LOC412406	0.87121	0.84051	0.970784	0.928955	0.907899	0.812478
LOC551418	2.35652	3.10286	2.2859	2.14386	2.2398	2.44615
LOC551452	0.206648	0.229585	0.248272	0.0979373	0.121867	0.256955
LOC551472	0.481069	0.722767	0.542158	0.670896	0.473049	0.500558
LOC724638	0.253487	0.369874	0.308505	0.275064	0.177774	0.23109
LOC413968	2.33017	2.2284	1.93783	1.83774	2.4089	1.63008
LOC408572	0.36611	0.382012	0.240783	0.295458	0.119296	0.112873
LOC107966061	0.145094	0.180764	0.306158	0.337155	0.0838221	0.0542585
MT-LOC551584	0.523149	0.764844	0.573707	0.429876	0.20969	0.222675
MT-LOC100577992	0.225948	0.187636	0.144861	0.215461	0.194527	0.128646
LOC410676	0.63209	0.664392	0.601537	0.650499	0.456211	0.641406
LOC725042	0.661088	0.730496	1.12164	1.12792	1.2782	1.025
LOC410675	1.44098	1.80753	1.36519	1.72769	1.51646	1.57194
LOC725079	0.919492	0.764881	0.938099	0.951546	1.49126	1.27722
LOC100576454	0.0659584	0.0778813	0.028219	0.0442468	0.122416	0.158974
LOC410674	1.40749	1.12697	1.54865	1.38543	1.28475	1.38249
LOC113219189	0.0123741	0.0232155	0.0122532	0.0319792	0.0182546	0.0230749
LOC410673	0.324619	0.24472	0.419073	0.414015	0.219148	0.392592
LOC725239	0.0285195	0.0456451	0	0.0243986	0	0
LOC410672	0.91899	0.942805	0.899245	1.06253	1.13056	1.21136
LOC410671	0.0279531	0.0913539	0.0373522	0.108602	0.0736342	0.0833233
LOC102653709	0	0	0.00903982	0	0	0
LOC551893	0.364741	0.399847	0.467154	0.451163	0.503838	0.484847
LOC551912	0.272782	0.196111	0.318824	0.211037	0.187438	0.179754
LOC725459	0.0305382	0	0.020659	0	0	0.0192712
LOC100576258	0.00583528	0.0202998	0	0.0158721	0	0.0163159
LOC107965063	0.0117653	0.0246665	0.0365966	0.0265717	0.0492596	0.00731716
LOC410669	0.130996	0.0531067	0.142226	0.157254	0.0914827	0.0919881
LOC412734	0.363515	0.169936	0.281228	0.23591	0.478879	0.496101
LOC552014	0.362772	0.773261	0.347161	0.557116	0.227553	0.360369
LOC725684	0.512911	0.306878	0.365592	0.429852	0.354463	0.522023
LOC408570	0.00583528	0	0.0153585	0.0114024	0.00823151	0.00810441
LOC102656598	0	0.0249083	0.0106911	0.0291129	0.018924	0.00675961
LOC725748	0.0104037	0.020484	0.0227813	0.126949	0.011635	0
LOC552142	2.46926	2.47287	2.34821	2.73335	2.37439	2.67373
LOC100578882	0.00481823	0	0	0.0191017	0.029356	0.0481523
MT-LOC408569	0.49147	0.613553	1.00461	0.668247	0.490159	0.877157
LOC100578855	0	0.0246965	0	0	0	0
LOC100577689	0.163936	0.265882	0.285256	0.18398	0.423805	0.455631
LOC411927	0.17592	0.124945	0.159571	0.114793	0.078649	0.1072
LOC725947	0.307157	0.323825	0.382017	0.236831	0.199188	0.382677
LOC725981	0.344533	0.363036	0.33938	0.301398	0.230331	0.374688
LOC113219119	0.316099	0.312137	0.365381	0.325233	0.317809	0.305207
LOC551837	0.134183	0.0844051	0.0401107	0.063745	0.0915264	0.0356158
LOC113218850	1.16024	1.03201	1.2842	1.13297	0.909289	1.25904
LOC100577648	0.623975	0.77429	0.749264	0.526993	0.559893	0.641398
LOC724146	0.0255889	0	0.00522723	0	0.037601	0.0514059
LOC724196	0.0349556	0	0.00652486	0	0.0178935	0.0362909
MT-LOC724239	0	0	0	0	0	0
LOC724282	0.0251663	0.0264846	0.0342479	0	0.0318087	0.0318402
LOC408568	2.0202	1.76968	2.46227	2.5255	1.25893	1.68094
MT-LOC100578551	0.832493	1.24733	0.931225	0.928708	0.70639	1.17518
MT-LOC100577533	0.464313	0.410974	0.419526	0.326608	0.517173	0.525278
LOC551386	0.247988	0.232001	0.308429	0.342577	0.47785	0.309304
LOC107965508	0.355342	0.308906	0.338046	0.312524	0.230715	0.225793
LOC551419	0.270568	0.10859	0.313563	0.172939	0.137715	0.16419
LOC412015	0.114534	0.109396	0.199079	0.153059	0.0333654	0.116448
LOC409313	0.803317	0.699721	0.630226	0.611737	0.660193	0.722918
LOC409312	0.610394	0.527995	0.508962	0.677483	0.536637	0.580015
LOC100577501	0.346788	0.263509	0.322847	0.358004	0.385584	0.236841
LOC551559	0.301667	0.333666	0.435431	0.355513	0.231723	0.375462
LOC551585	0.0409816	0.0308052	0.0687933	0.0519598	0.043674	0.0309026
LOC550724	1.23506	1.31001	1.12457	1.14735	1.24467	1.34712
LOC412240	1.0479	1.09737	0.832409	1.01297	1.13303	1.02502
LOC413118	1.37627	1.33577	1.18045	1.48592	1.43309	1.41469
LOC409062	0.631993	0.858324	0.619329	0.759072	0.725242	0.871264
LOC410662	0.126483	0.182699	0.140564	0.229108	0.268805	0.242308
LOC102654353	0.016759	0.0180348	0	0	0.0510095	0.0581501
LOC725106	0	0	0	0	0	0
MT-LOC410791	8.02434	8.38595	6.60585	6.42565	10.3178	9.59615
LOC551792	1.14715	1.03157	1.08706	1.14161	0.574821	0.869626
LOC113218960	0	0	0	0	0.00387189	0
LOC725273	0	0	0	0	0.0104315	0
LOC100576662	0	0	0.00498399	0	0.00571241	0.0090592
LOC100577043	0	0	0	0	0	0
LOC725283	0	0	0	0	0	0
LOC107966045	0.017626	0.00660445	0	0	0	0
LOC550901	0.231607	0.230029	0.204007	0.170918	0.222979	0.186195
LOC551868	0.0844515	0.0960254	0.114162	0.153721	0.154188	0.120137
LOC551894	0.229416	0.190892	0.172311	0.160288	0.132465	0.201887
LOC725415	5.10025	5.21484	3.8836	3.80676	3.83056	2.76232
LOC551941	1.20843	0.951065	0.620501	0.79543	0.852194	0.66037
LOC100576447	0	0.0315846	0.00681479	0	0.0247325	0.0147165
LOC408646	0.050892	0.0965259	0.051802	0.0503995	0.0224614	0.0440515
LOC725651	0.0648731	0	0.0299589	0.0226515	0.0159288	0.0126348
LOC102653777	0	0.020484	0	0	0.00287868	0.00786767
LOC102653941	0	0.0277667	0	0	0	0
LOC102653800	0.0219938	0	0.0323588	0.0204364	0.0216484	0.0500462
LOC408645	0.368861	0.360199	0.429169	0.397427	0.389206	0.410342
LOC410788	0.0117482	0.0262684	0	0.0181586	0.00305048	0.00427392
LOC107963993	0	0	0	0.0192767	0	0
LOC101664701	0.0461045	0.0254861	0	0.0429435	0	0
LOC724197	0	0	0	0	0	0
LOC724283	0.252286	0.0949521	0.13968	0.0989415	0.172978	0.156139
LOC410785	11.1254	8.3452	9.50278	10.2658	8.77569	9.29457
LOC113218729	0.961158	0.724692	1.40532	1.62986	0.50677	0.518054
LOC100576697	0.100548	0.293312	0.152044	0.189544	0.0534615	0.0163219
LOC410784	0.446307	0.298979	0.372385	0.438125	0.256393	0.339199
LOC724415	0.528602	0.588689	0.523949	0.396418	0.497483	0.581492
LOC408643	0.704117	0.830812	0.992035	1.15238	0.840971	0.718857
LOC102655181	0	0	0	0.010981	0	0.0150712
LOC410782	0.81932	0.774805	0.713624	0.511236	0.601775	0.832782
LOC409126	1.41345	1.2169	1.23868	1.2274	1.17818	1.43094
LOC409127	1.54807	1.23919	1.09212	1.12641	0.889353	0.892123
LOC413378	0.486093	0.547813	0.627284	0.459755	0.62497	0.564455
LOC413377	2.27641	2.20647	1.80072	2.03437	3.06121	2.72149
LOC113219302	0	0	0.00903982	0.0138471	0	0.0230163
LOC724639	0.430893	0.542904	1.09077	0.6051	0.714756	1.11116
LOC409887	0.619467	0.640599	0.416578	0.506024	0.710038	0.754956
LOC409886	0.808175	0.598363	0.576674	0.45877	0.478727	0.504368
LOC552426	0.655197	0.6978	1.1568	0.748532	1.16189	0.976483
LOC551960	0.455534	0.318261	0.322053	0.346771	0.344088	0.358492
GeneID-406071	0.0146241	0.0376632	0.0200114	0.0304307	0.0345522	0.0225813
LOC100577450	0.252767	0.247526	0.575523	0.321567	0.491908	0.5609
LOC410080	0.51912	0.96006	0.503401	0.359853	0.305809	0.317867
LOC551906	0.647409	0.541587	0.616581	0.614848	0.806355	0.762195
LOC725284	1.44987	0.872143	0.7034	0.893745	0.52509	0.356639
LOC551889	1.05751	1.01331	1.06203	1.26715	0.833142	1.05554
LOC412088	0.189956	0.246958	0.24945	0.176863	0.305505	0.345227
LOC725154	0.0187756	0.0581896	0.0351116	0.0434046	0.0593266	0.0255265
LOC100576132	0.0198828	0.00719158	0.11611	0.0614021	0.227286	0.0994347
LOC725044	0.0100943	0.0593521	0.0561584	0.0996	0.0190249	0.140824
LOC100579054	0.0905401	0.051815	0.0989452	0.104979	0.0532224	0.0140743
GeneID-409097	0.555648	0.807758	0.353135	0.962344	0.451242	0.393898
LOC411548	0.832861	0.913924	0.855936	1.12038	0.851785	0.753272
LOC100579021	0.0628915	0.0306754	0.100502	0.0522868	0.0450228	0.0300504
LOC100578953	3.26305	3.14743	3.10152	2.04177	2.75365	2.71559
LOC409251	0.418472	0.379997	0.369441	0.367183	0.682615	0.582209
LOC100578883	0.565618	0.532104	0.675038	0.591035	0.57255	0.693403
LOC102656037	0.250945	0.170638	0.158701	0.227356	0.179462	0.26584
LOC724798	0.187693	0.256852	0.136402	0.263016	0.155758	0.174831
LOC411882	0.51313	0.718864	0.580474	0.481357	0.590231	0.41248
LOC727452	0.838786	0.726228	0.914044	1.06709	0.943649	0.876473
LOC107965381	0.0672531	0.0601906	0.0756917	0.0188922	0.147327	0.0873027
LOC725460	1.30653	1.609	1.17771	1.11941	1.52212	1.25385
MT-LOC408642	0.0988377	0.0207189	0.0605848	0.102769	0.0878443	0.112893
LOC551071	12.06	11.4516	11.046	11.9482	8.44644	9.0932
LOC408641	0.012849	0.0431572	0.0104814	0	0.039915	0.00941021
LOC725724	0.075819	0.0767169	0.0519996	0.0698218	0.0428234	0
MT-LOC551208	0.0103043	0	0	0.0158721	0.00895339	0.0192718
LOC102655594	0.017009	0	0.026931	0.0428558	0	0.0610565
LOC551320	6.53687	6.32108	5.9688	6.35076	8.0108	6.60852
LOC102655568	0.0116959	0	0.0297176	0.0861743	0.0316636	0.00409853
GeneID-100578506	2.36376	2.63678	2.48786	2.26013	2.07998	1.86759
LOC408635	0.243917	0.164747	0.217729	0.345023	0.299737	0.309068
LOC551420	0.640016	0.501504	0.572175	0.737885	0.772061	1.09682
LOC409392	0.725835	0.574198	0.605283	0.884231	0.633918	0.699814
LOC726062	0.120446	0.0921305	0.109446	0.0976919	0.110216	0.217627
LOC100578360	0.74337	0.47247	0.499299	0.537773	0.414573	0.552192
LOC412288	1.76115	1.28153	1.42632	1.3921	1.24208	1.20992
LOC726178	5.8574	5.64209	5.92588	6.7047	6.15727	6.75802
LOC409189	2.00534	2.23958	2.0473	1.87101	1.88464	2.22555
LOC411753	0.498306	0.655367	0.49191	0.396668	0.355654	0.392893
LOC107965121	0	0	0	0	0	0
LOC100577142	0	0.0390322	0	0	0.0314824	0
LOC410780	0.125706	0.136088	0.0478514	0.112099	0.0675187	0.117339
LOC410779	4.44991	4.3931	4.0065	3.79921	4.46734	3.74937
LOC107966060	0	0	0	0	0	0
LOC726350	0.0289501	0.0811965	0.0354887	0.0459801	0.0585285	0.0562181
LOC408634	0.205525	0.229357	0.135598	0.183487	0.119452	0.199521
LOC408633	0.222269	0.2303	0.199893	0.220285	0.0743569	0.325022
LOC102653614	0.0428253	0.0685474	0.035078	0.0130549	0.0222317	0.0843818
LOC409288	0.455281	0.413956	0.34603	0.256086	0.501652	0.279648
LOC726431	0.752519	0.612391	0.771329	0.783073	1.04769	0.860414
LOC102656779	0.0164112	0.053189	0.0187785	0	0.0444553	0.0348997
LOC409505	0.647016	0.379757	1.20435	1.04489	1.10038	1.20618
LOC100576990	0.457462	0.370982	0.492494	0.584277	0.605976	0.706046
LOC552660	0.603358	0.321442	0.5185	0.509272	0.406295	0.501846
LOC726056	2.87368	3.1092	2.93823	2.8649	2.86147	3.73232
LOC552654	0.383569	0.354881	0.620814	0.376571	0.588406	0.60639
MT-LOC552644	0.212323	0.457059	0.245561	0.561094	0.36685	0.471171
LOC727436	0.125991	0.172139	0.0506172	0.0702655	0.0842123	0.0858393
LOC113219416	0.205012	0.337227	0.224279	0.208544	0.428876	0.356021
LOC552372	0.390112	0.575548	0.397174	0.246752	0.332033	0.376243
LOC100576918	0.171099	0.0576834	0.146115	0.120563	0.0440221	0.03747
LOC100576885	0.704396	0.462491	0.402711	0.469253	0.497046	0.498208
LOC552315	1.69152	1.64413	2.06216	1.96517	0.963599	1.45132
LOC412712	0.250065	0.226771	0.215836	0.321155	0.284127	0.215593
LOC552274	0.305655	0.210208	0.23118	0.330431	0.217789	0.192911
LOC550992	1.18898	0.805821	0.999439	0.798629	0.631835	0.988805
LOC412451	0.421816	0.596377	0.478994	0.829225	0.684093	0.64341
LOC412384	0.539371	0.400718	0.744036	0.499668	0.416641	0.417866
LOC409462	0.318817	0.226219	0.311363	0.287978	0.255571	0.234897
GeneID-725103	0.846961	1.42571	0.491445	0.712388	0.0701363	0.0449647
LOC751767	0.0317986	0.0403918	0.0562156	0	0.0239796	0
LOC552185	2.51179	2.45802	2.1858	2.31173	1.28286	1.19196
LOC409229	0.467438	0.465302	0.437551	0.551536	0.448247	0.561599
LOC725736	0.0391449	0.0604996	0.0604906	0.0965207	0.125119	0.138657
LOC725712	1.24156	1.39901	1.07832	1.16302	1.04141	1.23026
LOC411836	0.146139	0.142496	0.102879	0.155055	0.131252	0.092471
LOC551469	0.282062	0.191028	0.259879	0.177848	0.154178	0.273982
LOC107964012	0.140302	0.0647625	0.129121	0.0337315	0.0526431	0.139785
LOC727199	1.83466	2.1071	1.48526	1.21254	0.909823	1.22932
LOC107965571	0.0187645	0.0238279	0	0	0.0174281	0
LOC102655636	0	0	0	0	0	0
LOC409036	0.976706	1.18205	0.959478	1.16134	0.795699	0.923129
LOC551381	4.91459	4.90018	4.49782	3.49656	4.30692	5.25862
LOC413524	0.625177	0.729132	0.505338	0.489158	0.530448	0.643013
LOC410057	2.02019	1.92495	1.79359	1.74534	1.38071	1.49876
LOC724794	0.0720072	0.0409756	0.11317	0	0.0823546	0.0879627
LOC552435	0.235727	0.554313	0.427124	0.273465	0.384952	0.448464
MT-LOC724118	0.14325	0.0976213	0.162729	0.246133	0.105409	0.122513
GeneID-503862	1.67502	0.0491636	0.0940551	0.178101	0.240263	0
LOC724148	0	0	0	0	0	0
MT-LOC413551	0.883465	0.964432	0.590091	0.563524	0.986587	0.921397
LOC410050	0.201328	0.464077	0.229041	0.263144	0.075925	0.108547
LOC100578005	0.740791	0.97119	0.744436	0.738748	0.81133	0.902687
LOC413132	2.07581	1.68693	1.47732	1.7172	1.73395	1.67344
LOC411546	0.381105	0.388891	0.325383	0.163314	0.321009	0.277426
LOC100578146	1.39974	1.26267	1.3627	1.36682	1.48944	1.29732
LOC412745	0.829786	0.909665	0.853755	0.866304	0.975774	0.969517
MT-LOC726259	0.15763	0.222879	0.284932	0.138543	0.17491	0.25843
LOC552260	0.117662	0.0679388	0.086985	0.14143	0.124369	0.148255
LOC413855	0.55815	0.60634	0.654118	0.863426	0.6358	0.687106
LOC412220	0.0279591	0	0.0324605	0	0.00697969	0
LOC552197	0.618666	0.461154	0.311042	0.49108	0.304529	0.402474
LOC552068	1.70488	1.74325	1.60495	1.8237	1.49163	1.89848
LOC410777	0.930365	0.823857	0.877583	0.826588	0.742454	0.756947
LOC408632	1.22136	1.10315	1.08075	1.07247	1.11248	1.0934
LOC410776	0.0359601	0.0280154	0.013304	0	0.0314464	0.0446879
LOC408631	2.10864	2.10126	3.67697	2.7909	3.76725	3.63284
LOC102654381	0.0748142	0	0.141773	0.101114	0.0958671	0.117898
LOC410775	0.11662	0.152344	0.0812118	0.10525	0.0684541	0.154233
LOC100578543	0.0922217	0.0115141	0.0310348	0.104491	0.0811836	0.0585341
LOC102655243	1.02791	1.07691	1.56009	1.62822	0.895861	1.11754
LOC724993	0.126722	0.09564	0.0573443	0.0572986	0.0617905	0.069984
LOC107965104	0.0123773	0	0	0	0	0.00945224
LOC100578606	0.0386887	0.049393	0.0399685	0.0488369	0.055163	0.13546
LOC552090	0.308097	0.244345	0.456214	0.336243	0.322953	0.247641
LOC113218939	0	0.0212718	0.00981816	0.0109841	0.00809226	0.0158339
LOC113218940	0	0	0.00939788	0	0	0
LOC412353	9.69486	9.81175	9.96362	8.97228	8.51392	9.8241
LOC412354	0.231883	0.217145	0.123668	0.202901	0.390423	0.36062
LOC107965319	0	0	0	0	0	0
LOC113219004	0.172734	0.134683	0.324539	0.238766	0.461376	0.376496
LOC100576708	0.275874	0.483297	0.245577	0.347741	0.348655	0.343262
MT-LOC413255	0.340809	0.279999	0.25535	0.148619	0.282505	0.401008
LOC100576747	1.24518	1.00363	1.32701	1.1	1.42114	1.4589
LOC107965231	0.0331374	0.0227954	0.0704134	0.119427	0.0829124	0.135151
LOC725388	0.68286	0.693166	0.851254	1.07041	0.420511	0.563657
LOC551242	0.49884	0.345763	0.532337	0.650069	0.63605	0.601195
LOC409311	1.68234	1.69341	2.22195	2.0973	1.57155	1.71282
MT-LOC725496	1.26039	1.78418	1.3859	1.42137	1.22301	1.35164
LOC410756	5.56802	5.80678	4.86779	5.79221	8.24776	6.64482
LOC102656083	0.0166132	0.0585729	0.0581184	0.0619435	0.00423872	0.0321326
LOC107965445	0.0224278	0.00776883	0.0198856	0.0137366	0.00838316	0
LOC410755	0.0420811	0.0365025	0.0707233	0.125992	0.0297479	0.0269515
LOC725725	0	0	0	0	0.00406863	0.0317424
LOC724240	0.910569	0.698078	1.08111	1.29339	1.2914	1.251
LOC551530	3.07078	3.07211	3.16326	3.7599	3.58337	3.49273
LOC724199	0	0	0	0	0	0
LOC408607	0.454738	0.446266	0.366095	0.528838	0.538585	0.443396
LOC100576425	0.0952806	0.0621534	0.133797	0.127755	0.0577184	0.0953679
LOC107965634	0	0	0	0	0	0
LOC102655819	0	0	0	0	0	0
LOC100577577	0	0	0	0	0	0
LOC113219249	0	0	0	0	0	0
LOC551623	0.706452	0.503254	0.671491	0.612978	0.7827	0.726736
LOC107966072	0.012327	0.0669199	0.00522723	0.0114958	0.0471084	0.0553287
GeneID-408606	0.677423	0.704305	0.521799	0.707681	0.94835	1.13657
LOC724541	0.0109087	0	0.0382239	0.0170582	0.014827	0.0170174
GeneID-408605	1.69392	2.16704	2.32585	2.03897	2.38007	2.14415
LOC551732	0.523983	0.459743	0.411021	0.336223	0.26379	0.329704
LOC100577959	0.456165	0.649526	0.416869	0.439325	0.32947	0.34859
LOC113218573	0	0.0136228	0	0	0	0.0183451
LOC113219074	0	0	0	0	0	0
LOC100577920	0.0687843	0	0	0.0647756	0.0105257	0
LOC100577882	0.00583528	0	0.0126428	0	0	0.00570203
LOC102655202	0	0	0	0	0	0
LOC100577847	0	0.0271014	0.0413797	0.0364575	0.00756865	0.0200381
MT-LOC102655882	0	0	0	0	0	0
LOC410694	0.0150663	0	0.0270053	0.0143047	0	0.0444416
LOC113219412	2.12678	1.62999	1.59234	1.04766	0.589289	0.446567
LOC724994	0.322312	0.227954	0.524783	0.452605	0.505963	0.495079
LOC102654799	0.021797	0	0	0.0259204	0.00395856	0.0328861
LOC725045	0.174758	0.118296	0.313542	0.266623	0.16254	0.205549
LOC725081	0.817021	0.719561	0.992326	1.27778	0.814903	0.753189
GeneID-410692	0.274988	0.177559	0.173575	0.187242	0.309591	0.326638
LOC412263	7.12237	5.52653	5.92566	5.69661	5.02528	5.50257
LOC102654496	0	0	0	0	0.00377858	0
LOC725305	0	0.0195153	0	0	0.0135439	0
LOC102654257	0	0	0	0	0.0195259	0.00562944
LOC552181	0.0886833	0.122984	0.0501425	0.0640946	0.0600241	0.00937251
MT-LOC409922	0.206152	0.122669	0.168497	0.173367	0.263775	0.145377
LOC409923	0.35262	0.145914	0.205034	0.118357	0.255396	0.26723
LOC100577118	0.972183	0.890716	1.51128	1.00698	1.61174	1.3415
LOC727144	0.468025	0.43422	0.433252	0.344084	0.253381	0.326979
GeneID-727134	0.506706	0.595608	0.443016	0.375149	0.818177	0.878359
LOC727127	1.20083	1.08201	1.4473	1.10438	0.784029	0.8031
LOC409105	2.06586	1.17821	1.52757	1.39467	1.13641	1.53746
LOC727116	0.321258	0.142235	0.237951	0.258581	0.230962	0.240203
LOC726605	0	0.0544494	0.0214371	0.0486847	0.0274549	0.0205408
LOC551632	0.229632	0.0251716	0.10398	0.073653	0.0456388	0.0382551
LOC726554	0.00864844	0.0214231	0	0	0	0
LOC552434	0.264013	0.446905	0.520831	0.490422	0.358264	0.390523
LOC100578519	0.0611	0.0598034	0.0368131	0.0565459	0.0454397	0.0615042
LOC100578468	0	0	0	0	0	0
LOC724669	0.957278	0.709508	1.44626	0.851712	1.49203	1.70114
LOC551905	0	0	0.00912557	0.0365043	0.00497446	0.0158351
LOC100578694	1.38282	1.54053	1.16857	1.53183	0.831557	0.894666
LOC727049	0.374579	0.272344	0.365437	0.364257	0.382438	0.525699
LOC726108	0.207314	0.167	0.262045	0.24568	0.1343	0.13086
LOC413578	1.49357	1.66936	1.62538	1.57469	1.54331	1.38797
LOC412003	2.49584	2.08907	2.61694	2.50714	1.451	1.93549
LOC727393	0.77883	0.776242	1.05989	1.39183	1.43303	1.19788
LOC727456	0.0576544	0.12539	0.111891	0.147501	0.0930696	0.0746026
LOC727460	0.479027	0.496382	0.407094	0.574758	0.386884	0.374556
LOC113219430	0	0	0	0	0	0
LOC409530	0.644449	0.691372	0.582742	0.621291	0.423234	0.401166
LOC102654355	0.0123552	0.0170406	0.0122904	0.0461425	0	0.0120826
LOC552418	0	0	0	0	0	0
LOC726053	3.27979	2.85578	3.2281	3.2186	3.57581	3.52125
LOC102654146	0	0	0	0	0	0
LOC552453	0	0.0177165	0.00522723	0.0586358	0.00836624	0.010019
LOC724319	0.226575	0.210825	0.27791	0.312506	0.176817	0.125789
LOC100577437	0	0	0	0.0407012	0.00406996	0
LOC100577474	0.0453429	0.0132132	0	0.0492006	0.00390676	0.0390845
LOC107964093	0.0395431	0	0	0	0.0743846	0.0120956
LOC113218607	0.00406189	0.0180348	0.0145597	0.0543371	0.0356981	0.0376274
LOC113218606	0.0363822	0	0	0	0.0135439	0
LOC100577995	5.95613	5.44301	5.14385	4.84327	4.90415	5.40204
LOC552364	0.494224	0.644376	0.631988	0.456982	0.254883	0.360596
LOC550695	0.511812	0.361732	0.369487	0.470182	0.398243	0.313524
LOC724665	0.988749	1.03128	1.03127	1.08141	1.07377	1.32353
LOC409950	0.0148497	0.0592572	0.023456	0.0178674	0.0777699	0.0283933
LOC726051	0.568559	0.55898	0.731961	0.788216	0.52816	0.622831
LOC412386	0.692016	0.552424	0.590036	0.691312	0.607887	0.546157
LOC412516	0.392938	0.316088	0.232311	0.145362	0.348707	0.369457
LOC100576733	0.39968	0.226038	0.213998	0.19877	0.158857	0.149903
LOC726804	9.40446	10.4227	8.12394	9.50201	12.6906	11.8726
LOC102653978	0	0	0.00738658	0	0	0
LOC552370	1.13752	1.27396	1.29978	1.05345	0.775795	0.79772
MT-LOC552343	0.157163	0.241621	0.220936	0.285864	0.30847	0.291228
LOC100576623	0.00963551	0	0.0198614	0.0231162	0.00870655	0.0289317
LOC102654074	0	0	0	0	0	0
LOC107965760	0.0118921	0	0	0	0	0
LOC102655285	0	0	0	0	0	0
LOC100576732	0.00982467	0	0.040858	0.0498931	0.0569257	0.0268855
LOC724673	0	0	0	0	0	0
LOC102655218	0	0	0	0	0	0
LOC726292	0	0	0	0	0	0
LOC412853	2.03132	1.72804	2.28263	2.36206	1.81691	2.18158
LOC102654800	0	0	0	0	0	0.0112689
MT-LOC727515	0.16625	0.162374	0.258161	0.313814	0.142586	0.165412
LOC727168	0.389271	0.370161	0.629316	0.579247	0.540197	0.490222
LOC727350	0.172835	0.179723	0.505285	0.375585	0.351048	0.445286
LOC113219428	0	0.0170406	0	0.0146703	0.013866	0.00465289
LOC727358	0.616478	0.729485	0.825619	0.982523	0.601269	0.581742
LOC726925	0.106429	0.0671912	0.156119	0.12457	0.190811	0.172263
MT-LOC411359	1.19706	1.29335	1.07173	1.09999	0.972386	1.11154
LOC552129	1.57834	1.15544	1.25531	1.51531	1.24041	1.25928
LOC727574	3.20308	3.16768	2.406	2.32231	3.01698	2.70801
LOC100578586	0	0	0.0274888	0.0243986	0.0154498	0.00523924
LOC113218599	0	0	0	0	0	0
LOC107965774	0	0.0259167	0.0140643	0	0	0.0297992
MT-LOC409793	0.922031	0.836916	0.760118	0.843405	0.712772	0.805625
LOC409489	0.0569553	0.160024	0.212873	0.0718231	0.226515	0.16699
LOC726110	0.445295	0.384408	0.39879	0.28349	0.293317	0.27619
LOC100576649	0.554221	0.344532	0.310361	0.377481	0.423208	0.609725
LOC409111	0.479489	0.572353	0.533121	0.503209	0.572632	0.588792
LOC100576896	3.17188	3.32166	4.96684	3.81883	3.82243	4.1904
LOC100576862	1.19236	1.75244	1.12789	1.22579	0.986984	1.16003
GeneID-692346	0.340311	0.234617	0.316534	0.440605	0.126466	0.0948298
LOC100576829	0.869124	0.836342	1.00407	1.00548	0.789464	0.826015
LOC725528	2.94663	3.5587	3.7047	4.46955	2.11408	1.79352
LOC412594	2.79453	2.49096	2.16716	2.52336	2.15149	2.19769
LOC725850	0.118724	0.0667898	0.0691147	0.037076	0.0722139	0.0755673
LOC727119	0.164392	0.0863825	0.0790457	0.178161	0.0766285	0.0338613
LOC102655454	0	0	0	0	0	0
LOC552202	0.0298862	0	0.0668935	0	0	0
LOC100578587	0	0	0	0	0	0
LOC412646	0.733148	0.882261	0.808862	1.32453	0.712348	0.780907
LOC726171	3.19422	3.39913	3.02646	2.60605	3.13627	3.49267
LOC102654530	0	0.0196669	0.0452101	0.0181195	0.0664993	0.0779051
LOC102654576	0.219336	0.197652	0.354508	0.261706	0.469941	0.544643
LOC412465	1.48736	1.81642	2.41873	3.09797	1.21242	1.5463
LOC102654729	0.0179774	0.0206504	0.0105001	0	0	0
LOC100217360	0.0107995	0.0313702	0.0116414	0	0.0190484	0.0220592
LOC102654685	0	0	0	0.0137791	0	0
LOC100579011	0	0	0	0	0	0
LOC100578724	0	0	0.0147628	0.018981	0	0
LOC102655559	0.010576	0	0	0	0.018501	0.0129086
LOC552292	0.0488747	0	0	0.0265314	0.0146543	0.0208678
LOC113218604	0.0123773	0	0	0	0	0.005018
LOC102655008	0.122912	0.122269	0.113298	0.0669549	0.0813085	0.0997322
LOC409457	1.57146	1.33596	1.88679	1.37086	1.2813	1.33911
LOC726760	0.967053	0.814775	1.0257	1.14627	0.751934	0.822863
LOC412505	2.10649	1.58925	2.10858	2.11499	1.75762	2.1389
LOC412697	0.0803866	0.190814	0.0703359	0.172456	0.0934506	0.161652
LOC724300	0	0	0.0194368	0.0103128	0.0317587	0.0273185
LOC100576121	0	0	0	0	0	0
LOC113218584	0.149129	0.240088	0.0943956	0.0729918	0.0981146	0.0777235
LOC412955	0.0271952	0.0590076	0.0360016	0.0864851	0.0342754	0.0122527
LOC102655291	0.0301647	0.0156438	0.0288081	0.0483718	0.0614192	0.0134923
LOC102655235	0.00945165	0.0319704	0	0	0	0.00930579
LOC726798	0	0	0	0	0.0103677	0.00563016
LOC726812	0.240599	0.194687	0.197937	0.231791	0.200945	0.257712
LOC726735	1.34712	1.38741	1.1818	1.63131	1.31301	0.975997
LOC107964089	0.0125177	0	0.0326116	0	0.00809226	0.00685554
LOC725270	0	0	0	0	0	0
LOC724471	0.0770865	0.0113628	0.102542	0.0264887	0.0585017	0.0963839
LOC411729	0	0	0.0124994	0.0177377	0.00823151	0
GeneID-724556	0.0204029	0	0	0.0170625	0	0
GeneID-724694	0	0	0	0	0	0
LOC724735	0	0	0	0	0	0
GeneID-724777	0.0161007	0	0	0	0.0153033	0.00874546
LOC100578507	0.257664	0.373324	0.160801	0.220792	0.357975	0.261321
MT-LOC551255	1.10321	1.49559	1.29986	1.29823	0.920059	1.393
LOC102655706	0.37839	0.505982	0.388491	0.476601	0.385858	0.345476
GeneID-551010	7.90392	5.4968	5.26387	5.43112	5.88038	6.18088
LOC550962	0.12602	0.106315	0.132294	0.113906	0.133026	0.267572
MT-LOC727534	0.38298	0.546269	0.409011	0.581189	0.442949	0.482631
LOC552788	0.913446	1.41074	1.26427	1.34292	1.06115	1.01484
LOC552790	0.651285	0.435583	0.323348	0.681635	0.192383	0.326849
LOC724275	0.0777109	0.0918317	0.0263974	0.0494475	0.0543663	0.0625839
LOC413607	0.512884	0.450263	0.395213	0.281909	0.281072	0.387498
MT-LOC102654955	2.46694	2.99106	2.88004	2.55523	2.48389	2.60511
MT-LOC100578624	0.222837	0.248862	0.133039	0.150842	0.132208	0.184922
LOC412759	0.044675	0.136913	0.133438	0.0439096	0.0823094	0.0854266
LOC551997	1.23269	0.976251	1.44259	1.44374	2.19752	1.70981
LOC412010	0.204558	0.206746	0.310106	0.407607	0.43288	0.209037
LOC412009	0.31858	0.345394	0.331692	0.466662	0.360251	0.375589
LOC412008	0.823951	0.525928	0.671409	0.709549	0.536439	0.497082
MT-LOC552105	0.486466	0.607102	0.650819	0.461973	0.458063	0.666205
LOC724716	0.361254	0.272448	0.268563	0.273579	0.264674	0.331701
LOC107964039	0.36675	0.522025	0.425594	0.224717	0.424973	0.299514
LOC724736	0.026008	0.0609358	0.0489883	0.0347373	0.0216129	0.0293209
LOC107964040	0.0297327	0.0794184	0.0349745	0.022186	0.0637454	0.023436
LOC102654107	0	0.0121091	0.0198846	0.028306	0	0.0290173
LOC102654330	0	0	0	0	0	0
LOC113218593	0	0	0.0298465	0.0125927	0.00409948	0
LOC413279	0.126032	0.0908112	0.0789852	0.0628184	0.0812203	0.0633665
LOC413278	0.410453	0.348783	0.336975	0.446093	0.479751	0.619792
LOC551690	0.657204	0.778232	0.850147	0.514917	0.573839	0.819522
LOC413146	0.387063	0.441387	0.345517	0.402889	0.604398	0.558781
LOC102656852	0.079269	0.190895	0.0700339	0.10271	0.138885	0.110683
LOC409791	30.7389	30.4557	28.715	37.2666	16.7431	23.522
LOC102656798	0.0641349	0.0196759	0.127825	0.0575139	0.0113807	0.0246254
LOC551596	2.59218	2.77045	3.63197	3.15909	2.2745	2.79488
LOC413147	0.304209	0.273543	0.293587	0.292171	0.505146	0.543616
LOC113218583	0.0214542	0.0143733	0.0337618	0.0584318	0	0
LOC551536	0.464727	0.370431	0.395052	0.514045	0.471632	0.351442
LOC412143	2.41754	2.25464	2.23681	2.07274	1.82912	2.65132
LOC100578537	0.531472	0.692503	0.657687	0.728362	0.541797	0.502867
LOC413869	0.647342	0.862831	0.862122	0.692462	0.564799	0.678574
LOC102655388	0.051057	0.0520669	0.191626	0.146915	0.135699	0.206755
LOC100578498	0.374278	0.161374	0.121545	0.18145	0.115298	0.235545
LOC412711	0.627868	0.591058	0.520061	0.63009	0.906902	0.609965
LOC551273	0.228701	0.281048	0.238157	0.346589	0.193956	0.196001
LOC100578429	1.03858	0.841397	0.845838	0.743465	1.018	0.972333
LOC100579024	0.42521	0.594732	0.515239	0.47588	0.462299	0.436781
LOC725295	0.445819	0.2543	0.380988	0.356645	0.159066	0.211689
LOC100578885	4.2721	3.92604	3.81819	4.22916	3.43492	3.64607
LOC102655792	0.191059	0.0698089	0.103122	0.158513	0.0885888	0.132337
LOC408716	24.3382	23.4931	31.0889	30.0348	16.3546	16.1956
LOC113218529	0.100991	0.146052	0.139192	0.204496	0.390562	0.260768
GeneID-410902	0.08009	0.075906	0.0736846	0.104265	0.109337	0.0879953
LOC408717	2.3299	2.48363	1.97491	2.01338	1.81554	1.71677
LOC100578397	0.154943	0.152989	0.397112	0.376708	0.344977	0.257533
LOC408718	1.7749	1.46274	1.51306	1.54351	1.67185	1.69676
LOC100578839	0.0771731	0.0412002	0.114997	0.0639485	0.0186289	0.0198555
GeneID-411453	0.779338	0.742087	0.768956	0.523056	0.705651	0.600953
LOC725743	0.560732	0.75365	0.714178	0.525718	0.469267	0.612857
LOC411452	0.00658934	0	0.0466429	0.0369987	0.0242768	0.0094564
LOC100576174	0.0299394	0.020119	0.0249992	0.0285328	0.0561073	0.0635331
LOC410087	0.709749	0.810536	0.980513	0.824313	0.822881	0.861459
LOC724274	3.3108	3.70455	4.44073	3.62256	2.14718	3.06623
LOC724367	0.171122	0.206415	0.515117	0.606227	1.84193	0.257789
LOC724405	4.26876	5.07903	4.29339	4.01178	5.8215	5.48783
LOC724449	1.8632	1.78186	2.79097	2.69384	2.63273	2.17636
LOC724488	1.46194	1.17512	3.71094	2.95308	0.884836	0.815242
LOC411348	0.678491	0.651527	0.737096	0.900975	0.416863	0.410454
LOC408715	1.45025	1.43048	1.12044	0.917267	0.761613	0.462442
LOC102656562	0.0178386	0.0934751	0.0145357	0	0.0185316	0.00451213
LOC551009	0.502022	0.782316	0.625639	0.829088	0.386093	0.543616
LOC412824	0.772707	0.979467	0.909763	0.820173	0.570898	0.489408
LOC100578420	0.0222474	0	0	0.0120288	0	0.00476718
LOC107964054	0	0	0	0	0	0
LOC107964083	0.0199096	0	0.0509387	0	0.00545359	0
LOC408714	0.0400844	0.0435278	0.0184415	0.021522	0.05487	0
LOC100578727	0.0167797	0	0.0327396	0.0181586	0.0147306	0.00720916
LOC100577598	0	0	0	0	0	0.00647973
LOC100576249	0.0202143	0.0115141	0.0406908	0.0684717	0.0349167	0.0161853
LOC410897	0.356873	0.471509	0.534034	0.632098	0.593432	0.537334
LOC408713	0.0326162	0.104175	0.0316008	0.0281891	0.0204825	0.0467592
LOC410896	0.0144303	0.0161151	0.0169127	0.0126706	0.0106367	0.0369003
LOC408712	1.96939	2.03901	2.02259	1.38761	3.78588	2.95596
LOC552020	19.0959	20.3742	14.0597	12.9571	11.4901	12.0241
LOC113218591	0.715652	0.404285	0.3847	0.18146	0.331402	0.316902
LOC408711	0.213933	0.174114	0.238173	0.196401	0.313407	0.154561
LOC410895	0.264268	0.314842	0.221561	0.205455	0.345711	0.214255
LOC107964043	0.0202519	0.0202998	0.0479564	0.0496088	0.048965	0.0224631
LOC113218592	0	0.0131088	0	0.0201537	0.0163648	0
LOC107964042	0.274808	0.325593	0.409968	0.251337	0.380061	0.404746
LOC410894	0	0	0	0	0.0181397	0
LOC410893	0.103738	0.0962109	0.2723	0.148877	0.182293	0.179704
LOC408710	1.76279	1.53416	1.58282	1.63982	1.53457	1.3168
LOC726303	0.13709	0.0683745	0.142147	0.0878958	0.0554698	0.150616
LOC551849	0.0859456	0.0407147	0.020377	0.0170127	0.0303418	0.0676881
LOC410888	0.147856	0.091675	0.0567828	0.181266	0.0563833	0.0331213
LOC107964069	0	0	0	0	0.00777687	0.0063006
LOC107964103	0.108307	0.0957045	0.167766	0.340897	0.216145	0.123629
LOC408705	3.02517	2.86147	2.9451	3.00674	3.05803	4.17017
LOC551773	0.661841	0.675404	0.572382	0.558617	0.373298	0.578523
LOC551743	0.118246	0.17983	0.134273	0.143472	0.0564614	0.115394
MT-LOC724162	0.876041	0.917244	0.730503	0.826621	0.473837	0.748966
LOC413265	0.051814	0.11176	0.0799636	0.0885242	0.0942648	0.071402
MT-LOC113218582	0.224832	0.345465	0.0589613	0.129569	0.230123	0.156251
MT-LOC552307	0.144772	0.10822	0.147646	0.124547	0.132155	0.0749702
LOC552346	0.667347	0.536202	0.632921	0.645096	0.590373	0.515126
LOC724424	0.325325	0.32118	0.282716	0.272683	0.321428	0.267086
LOC411955	0.178337	0.201498	0.184992	0.128883	0.0399032	0.0658274
LOC100579003	1.02445	0.762516	0.570793	0.64551	0.922732	1.00287
LOC552405	0.103181	0.0640409	0.161476	0.0858679	0.104593	0.187969
LOC552422	0.297908	0.410228	0.363687	0.431709	0.227976	0.34347
LOC724598	0.595329	0.507462	0.591718	0.734601	0.498666	0.53209
LOC410127	0.988972	0.835859	0.748738	1.01293	1.00327	0.773617
MT-LOC413928	0.30626	0.404978	0.567322	0.468995	0.234371	0.3771
MT-LOC552471	0.282172	0.201917	0.500821	0.227059	0.225744	0.326668
LOC552483	0.109414	0.0935012	0.109271	0.0493286	0.125287	0.05811
LOC411349	0.693134	0.493788	0.938602	1.42779	0.337013	0.347827
LOC102654426	3.09505	3.45635	2.68702	2.03383	2.39063	2.5048
LOC409038	0.459451	0.526301	0.24588	0.424575	0.139055	0.168712
LOC409039	1.33958	1.46562	1.027	0.950253	1.29003	1.20457
GeneID-409040	0.338673	0.593483	0.422095	0.401192	0.283912	0.238545
LOC725008	0	0	0.0502093	0.0126706	0	0.00538264
LOC102654452	0.0364921	0.0956237	0.0398801	0.0772642	0.026139	0.0730217
LOC725119	0.484415	0.410927	0.721745	0.828176	0.258319	0.369867
LOC725164	6.4082	6.04913	11.4046	14.198	8.90275	11.4092
LOC413060	0.0855763	0	0.0724188	0.025402	0.0937666	0.269394
LOC100579058	0	0	0	0	0.00756865	0.049999
LOC410891	1.37475	1.04397	0.908213	1.14111	1.17397	1.03019
LOC410890	0.0211646	0.0600321	0.0323017	0.0104522	0.0129695	0
LOC725396	0.392474	0.23805	0.386027	0.228156	0.284031	0.227297
LOC408708	0.53051	0.761186	0.435342	0.44273	0.539952	0.502235
LOC725429	0.38309	0.279583	0.231214	0.440693	0.210134	0.198218
LOC410889	0.658322	0.538519	0.530275	0.389584	0.356485	0.39501
LOC725530	0.510745	0.584569	0.270769	0.325771	0.303001	0.350039
LOC100576320	0	0	0	0	0	0
LOC107963989	0	0	0	0	0	0
LOC725506	0	0	0	0	0	0
LOC113218596	0	0	0	0	0	0
LOC725588	0.0450908	0.0602973	0.0145597	0	0.0695869	0
LOC725625	0.217722	0.206532	0.203181	0.190949	0.147109	0.244694
LOC113218610	0.0639031	0.175471	0.145228	0.0881288	0.0539129	0.106989
LOC100576512	0.0489177	0.120172	0.104608	0.114431	0.0935825	0.0556861
LOC113218595	0	0	0	0	0.00772535	0
LOC725757	0.254846	0.17116	0.250463	0.192313	0.257056	0.238301
LOC725789	0.10094	0.108692	0.151868	0.139578	0.0717156	0.139455
LOC725742	0.434349	0.499585	0.355167	0.504054	0.410088	0.444689
LOC408706	4.13787	3.7203	4.30641	4.10946	2.05952	2.79627
LOC725826	0.621999	0.50809	0.876361	0.976889	0.626881	0.890006
LOC725860	4.72876	4.67899	2.96752	2.34151	3.7807	5.18083
LOC725891	1.17165	1.23643	0.656133	0.798908	1.037	0.735255
LOC412076	0.383851	0.358154	0.456576	0.310057	0.399319	0.374644
LOC412077	0.70306	0.825044	0.839455	0.811788	1.22803	1.04451
LOC726009	0.195012	0.204686	0.21933	0.357524	0.20686	0.301432
LOC551412	0.0970662	0.0373604	0.0847444	0.152618	0.0885827	0.0971382
LOC726085	0.422042	0.398472	0.655869	0.574088	0.470975	0.511703
LOC551508	0.423276	0.336723	0.438765	0.598862	0.591509	0.553214
LOC409566	0.186499	0.22708	0.343835	0.330226	0.48136	0.328263
MT-LOC412678	0.161769	0.296892	0.323038	0.393799	0.21579	0.364269
LOC413955	0.159356	0.315471	0.417464	0.367392	0.412774	0.428763
MT-LOC412127	0.232436	0.290177	0.229972	0.323821	0.279416	0.233374
LOC410887	0.975052	1.13148	0.897205	1.00243	0.92486	1.01937
LOC726187	1.0348	1.251	1.22504	0.921709	0.990131	0.915961
LOC726295	2.96506	4.12354	3.76182	2.67351	5.0126	5.46121
LOC410886	1.11717	1.09973	0.988281	0.752261	0.673176	0.836161
LOC551254	2.08083	2.44421	2.54626	3.4727	1.24238	1.54738
LOC410885	0	0	0.0239467	0	0.0246592	0.0135202
LOC410884	0	0	0	0	0	0
LOC551123	8.43312	9.15997	8.62541	7.82461	11.0408	7.78258
LOC102654210	0	0	0.0104586	0	0	0.0207787
LOC100577125	0.0525752	0.10436	0.0579233	0.0184902	0	0.0281697
LOC102654085	0.00876082	0	0	0	0	0
LOC410883	0.393224	0.292007	0.478374	0.333157	0.337411	0.244934
LOC100577268	0.126843	0.176198	0.135583	0.0900276	0.135304	0.151055
LOC410882	9.86937	8.15446	6.88402	7.64401	8.85942	7.75488
LOC550665	0.18986	0.183353	0.148389	0.184959	0.175705	0.271599
LOC724553	0.188096	0.171891	0.216807	0.126482	0.164593	0.322023
LOC413933	0.420521	0.596802	0.505257	0.656696	0.390291	0.316583
LOC100576274	0.123806	0.0526706	0.15964	0.0954846	0.0815378	0.128608
LOC413023	0.573182	0.642741	0.395098	0.452432	0.345405	0.452866
LOC412780	0.543452	0.339571	0.252058	0.44844	0.371578	0.430022
LOC102656247	0.125139	0.137122	0.0849887	0.1234	0.0877872	0.150709
LOC727293	0.0408018	0.115663	0.057692	0.0883299	0.0724449	0.0977379
LOC113218590	0.0355651	0.071381	0.114612	0.056956	0.0921606	0.109344
LOC727300	0.310615	0.331234	0.13714	0.163018	0.0983992	0.277701
LOC410879	0.183588	0.199987	0.193148	0.13697	0.26295	0.261446
LOC727308	0.263967	0.309132	0.224405	0.313193	0.262712	0.25885
LOC113218598	0	0	0	0	0	0
LOC408702	0.214654	0.154122	0.0849427	0.20541	0.109031	0.104646
LOC102654348	0	0	0	0	0	0
LOC408701	0.327578	0.428816	0.434954	0.421821	0.534751	0.504587
LOC725009	0.366652	0.331177	0.302846	0.437821	0.413749	0.5321
LOC100578514	0	0	0	0	0	0
LOC725089	0	0	0	0	0	0
LOC100578611	1.28163	1.29522	1.04232	1.60826	0.425238	0.482416
LOC412330	4.27318	3.79449	3.69598	3.32603	5.8407	4.62365
LOC100578715	0.0253253	0.0612029	0.0746138	0.0444555	0.0823079	0.0483207
LOC412331	0.743582	0.621585	0.545756	0.551431	0.664355	0.613298
LOC725325	0.0435036	0.0501702	0.0420996	0	0.0332887	0.0473538
LOC725357	0.365643	0.342436	0.426949	0.357649	0.302664	0.32339
LOC102655463	0.0149734	0	0	0.0105703	0.00538278	0
LOC411871	3.53757	3.32921	3.81433	3.62476	3.71443	4.5081
LOC411870	0.25266	0.220413	0.333168	0.178247	0.328843	0.271474
LOC409246	0.872245	0.801428	0.714583	1.03356	0.784442	0.758871
LOC409092	0.594673	0.621379	0.379846	0.385668	0.343156	0.205311
LOC100578119	0.170237	0.224919	0.298329	0.218373	0.395519	0.370479
LOC409091	0.299705	0.308027	0.202468	0.133764	0.0947094	0.163749
LOC724425	0	0	0	0	0	0
LOC100578084	0	0	0.0234796	0	0.0512625	0.0191093
LOC413350	1.17046	0.502544	0.873777	1.28426	1.25642	2.12623
LOC413351	0.238351	0.192858	0.247074	0.172451	0.218399	0.187546
GeneID-724675	2.64585	2.54518	3.80952	3.14008	2.52489	2.85649
LOC724599	3.11567	2.67986	3.0663	3.69585	2.47813	2.70772
LOC552075	0.502941	0.611453	0.671364	0.845693	0.880308	0.894321
LOC113218612	0.024761	0.0183381	0	0.00707949	0.0482826	0.023141
LOC100577939	0	0.0564814	0.00918418	0.0148982	0.0522624	0.0266896
LOC551992	0.162889	0.260697	0.286591	0.333156	0.189749	0.29422
LOC412700	1.40096	1.62759	2.02253	1.85224	1.70038	1.81323
LOC724808	0.736529	0.68231	0.705635	0.96879	0.643475	0.595217
LOC724850	0.354212	0.338543	0.516707	0.478122	0.452467	0.499903
LOC551872	0.844567	1.07848	0.849489	1.12179	0.917288	0.746286
MT-LOC413845	0.156907	0.321984	0.307152	0.350376	0.126251	0.150775
LOC409871	0.579815	0.660112	0.786827	0.758199	0.704456	0.64751
LOC410878	0	0	0	0	0.0135788	0
LOC551772	0.158661	0.28389	0.217778	0.20929	0.210335	0.204213
LOC100578436	0.230372	0.206011	0.310711	0.353779	0.393241	0.371249
LOC102655100	7.91616	8.80209	14.0385	15.2114	8.80193	8.3836
LOC113218600	2.06708	1.75011	2.77562	3.24923	2.61411	2.25084
LOC107966103	12.0094	13.0385	19.8883	18.4803	15.0039	13.7941
LOC408699	1.04376	1.13097	2.64722	3.22822	1.10008	1.22272
LOC113218601	28.328	31.6777	52.1306	51.0887	33.5768	31.5659
LOC107966102	13.0176	12.8038	35.2725	38.5664	19.7669	19.1911
LOC725165	0	0.0953193	0.0626612	0.0878951	0.028736	0.0402765
LOC725205	0	0	0	0	0	0
LOC100577787	0.00931204	0	0.00999057	0.0401841	0	0
LOC107966099	0	0.0817377	0	0	0.0192807	0.00868395
GeneID-100578402	0	0	0	0	0	0
GeneID-100578210	0.0241025	0.0551379	0.0158368	0	0	0
LOC102655367	0.00936775	0	0.0202461	0.0416364	0.0050815	0
LOC107966100	0.0130459	0	0	0	0.0169838	0.0118361
LOC102655434	0	0	0	0	0.0076509	0
LOC107966098	0.0632992	0.149864	0.126487	0.0982037	0.0691778	0.0711009
GeneID-100577979	0	0	0	0	0	0
GeneID-100578047	0	0	0.0140643	0	0	0.0152207
GeneID-100577902	0.0181284	0	0	0	0.0141939	0
GeneID-100577867	0	0	0	0	0	0
GeneID-100578013	0	0	0.00999057	0	0.0143567	0
GeneID-100578083	0	0	0.0193536	0.0137791	0.00470594	0.0126012
LOC100577715	0.059096	0.0184481	0.125822	0.119682	0.0391319	0.0485257
LOC113218603	0.18455	0.324758	0.364421	0.384554	0.383767	0.276138
LOC100577671	0.0123773	0.0208464	0.0191843	0.021948	0.0247791	0.018111
LOC100577634	0	0	0.0103562	0	0	0
LOC100577938	0.170718	0.162627	0.288018	0.19709	0.0701001	0.14884
GeneID-100578142	0.0526068	0	0.0964482	0.0103749	0.034097	0.0295573
LOC100577590	0.13709	0.243254	0.164437	0.152491	0.0912728	0.0756375
LOC725861	0.120248	0.10402	0.160495	0.100703	0.0824978	0.0699415
LOC102655825	0.0089071	0.0152135	0.00649044	0.00711606	0.0480389	0.0228624
LOC102655857	0	0.0278047	0.00883897	0.00748519	0.00470594	0.0147034
GeneID-100577482	0.0292851	0.0806538	0.0132773	0.023674	0.0528723	0.00905736
LOC107966088	0.00812991	0.0530275	0.0135931	0.0295793	0.02666	0.0310047
GeneID-100642168	0.0116133	0	0	0	0.0208501	0
GeneID-100577446	0.103585	0.0791549	0.272192	0.0770981	0.179435	0.0191719
LOC100577413	0.725698	0.590036	0.594274	0.706579	0.666634	0.669362
GeneID-100577786	0.155353	0.37135	0.243281	0.131745	0.204805	0.183599
LOC726097	0.00682273	0.0403373	0.0636631	0.0298017	0.0519938	0.0509475
LOC102656092	0.00887453	0.0259747	0	0	0	0
LOC100577334	0.112	0.130298	0.0954031	0.115181	0.0897753	0.0764095
LOC113218602	0.0230249	0	0.00695087	0.0242558	0.0438143	0.0166692
GeneID-100577714	0.395336	0.249595	0.243243	0.291846	0.0619193	0.105367
LOC100577226	0.169728	0.134445	0.288022	0.326633	0.122187	0.128535
GeneID-100577181	0.0989079	0.0852992	0.104127	0.0823675	0.115249	0.0593055
LOC107963966	0.054358	0.0350582	0.0384344	0.0434869	0.0949637	0.0257325
LOC100577101	0.0326382	0.0675682	0.0536502	0.0407211	0.0748533	0.0263686
LOC100577068	0.0854304	0.0407685	0.0597955	0.0419603	0.138494	0.0828545
GeneID-100577031	0	0.0398773	0	0.0218826	0.0326277	0.033946
LOC100576984	0.0104037	0.0530909	0.0359947	0.0160164	0.0722194	0.0326207
LOC107966095	0	0	0	0	0	0
LOC100576944	0	0	0.0195723	0.0148982	0.0809017	0.0121634
LOC113218588	0	0	0	0	0.0034011	0
LOC100576914	0.0138597	0	0.0193482	0	0.045339	0.0259521
LOC100576881	0.0095728	0	0.0183384	0	0.00574672	0
LOC113218533	0	0	0.00631611	0	0.0164665	0.0163856
LOC102656676	0	0	0	0	0	0
LOC100576816	0	0.019293	0	0	0	0
LOC100576783	0	0	0.0052324	0	0.0226223	0.00523924
GeneID-100576749	0	0	0.0105905	0	0.0187788	0.0168112
LOC107966089	0	0	0	0	0	0
GeneID-100642169	0	0	0	0	0.00761654	0
GeneID-100642170	0.0117199	0	0	0	0.00914097	0
GeneID-100642171	0	0.009387	0	0	0.027339	0
LOC102656907	0	0	0	0	0.0152549	0
GeneID-100576714	0	0	0	0	0.0195456	0
GeneID-100642172	0	0	0	0	0.004622	0.0223564
GeneID-100576681	0.0361347	0.0443626	0.109482	0.0692197	0.0420467	0.00698373
GeneID-100578520	0.00976931	0	0	0	0.00725261	0
LOC102653637	0.0276903	0.0152135	0.0231451	0.0128776	0.155917	0.030479
LOC102653703	0.02099	0	0.00738658	0.0549991	0.0392813	0.0476254
LOC102655435	0	0	0	0	0.0532907	0.00414516
GeneID-726567	0.533905	0.43878	0.609737	0.665572	0.57766	0.716994
LOC113218586	0.0661376	0.0264996	0.0762103	0.0661649	0.0605354	0.0526493
LOC726583	0.27939	0.245825	0.438385	0.358992	0.386042	0.286989
LOC100576571	0.494906	0.380327	0.585283	0.482279	1.11511	1.07319
LOC550664	0.309308	0.162543	0.310362	0.352011	0.196048	0.223922
LOC412132	1.87082	1.46555	1.60104	1.64544	1.53093	1.53328
LOC552365	0.543925	0.618477	0.561608	0.667335	0.762881	0.782667
LOC726679	0.804671	1.09462	0.691584	0.54905	0.81231	0.901445
LOC412005	0.565736	0.438363	0.707672	0.697298	0.481853	0.689418
LOC726711	0.128761	0.178292	0.216146	0.142646	0.0643418	0.077856
LOC102654653	1.31909	1.43362	1.15188	1.15909	1.31254	1.82881
LOC408693	0.298677	0.220157	0.196021	0.266128	0.238817	0.18165
LOC107964030	0.253711	0.104011	0.151557	0.209613	0.100688	0.119934
LOC726747	1.09452	1.42665	1.09517	0.995838	1.02192	1.23868
LOC410874	4.90057	4.00821	4.00737	4.11061	4.46253	3.70766
LOC408694	1.57676	1.30398	1.19727	1.22557	0.944467	1.03493
LOC408695	0.995717	1.55744	1.03002	0.923726	0.445504	0.26107
LOC408696	0.742449	1.14237	0.581706	0.553306	0.344632	0.204359
LOC726783	0	0	0.00499717	0	0	0
LOC726793	0.0374875	0.171143	0.129308	0.0522912	0.05546	0.0109066
LOC726803	0	0	0	0	0.0109681	0
LOC100578437	0.448368	0.454913	0.565018	0.66508	0.602585	0.882517
LOC107964086	0.0412325	0.0747033	0.129469	0.074575	0.0221575	0.0903273
LOC408697	0.690537	0.609269	1.18118	1.05268	0.201389	0.203966
LOC726840	0.360012	0.317588	0.287498	0.170734	0.260847	0.369951
LOC410875	0.398181	0.501444	0.742817	0.552313	0.744716	0.742584
LOC410876	0.0654679	0.0718152	0.0840596	0.0627603	0.0594174	0.0518844
LOC100576403	0	0	0	0	0.0265812	0
LOC410877	0.664626	0.744698	0.680598	0.551765	0.605175	0.706432
LOC550806	0.813019	0.524853	0.624497	0.540403	0.638306	0.8369
LOC551801	0.982971	1.3326	1.15713	1.25092	1.03256	0.978497
LOC726899	0.091049	0.146594	0.0485072	0.125342	0.103657	0.0620508
LOC726924	17.1301	18.1337	21.2528	18.0252	17.6042	16.4368
LOC551711	0.287153	0.309206	0.400065	0.272125	0.311051	0.497156
LOC100576433	0.268219	0.163362	0.27707	0.328441	0.305702	0.307397
LOC411671	0.124786	0.127585	0.208009	0.224294	0.220284	0.233049
LOC726956	1.31476	1.24474	1.73168	1.37097	1.32789	1.73919
MT-LOC413186	0.667197	0.739829	0.499752	0.596692	0.782727	0.749945
LOC100578356	0.426862	0.205432	0.404017	0.305468	0.207553	0.213416
LOC100577827	0.0228659	0	0.00993616	0	0.135068	0.0899195
LOC113219427	0.0464368	0	0.0346385	0.0333993	0.0766504	0.119146
LOC107964072	0.0626471	0.0333688	0.0244384	0.0636881	0.0833145	0.115526
LOC100577670	0.81515	0.67717	0.782984	1.0985	0.695912	0.990182
LOC100576284	0	0	0	0.00999045	0.00656811	0.010019
LOC100578730	0	0	0	0.00999045	0.0112593	0.0284684
LOC726987	0.0252572	0.0404131	0.07095	0	0.0183806	0.0224733
LOC100577255	0.0459931	0	0.0165121	0	0.0550934	0.0406697
LOC102656630	0	0	0	0	0	0
LOC410872	0.280367	0.219926	0.368635	0.20272	0.366099	0.448715
LOC410871	0.267182	0.271257	0.298071	0.48635	0.289893	0.440215
LOC724187	0.0152458	0	0.0196162	0.0152829	0	0.0421955
LOC551364	0.0320911	0.0687274	0.0598989	0.0368907	0.0424597	0.0544416
LOC100577749	0.139559	0.0398758	0.0826688	0.0875472	0.0414122	0
LOC410870	0.319758	0.153645	0.208671	0.259463	0.199758	0.306557
LOC408691	1.0953	1.40693	1.00371	0.85808	0.94837	0.771732
LOC410869	1.60719	1.36965	1.47546	1.87741	0.928678	1.13958
LOC100578833	0.248019	0.213579	0.161139	0.223335	0.128733	0.142638
LOC724507	0.0318436	0	0.0323585	0.0160537	0.0261158	0.0142208
LOC410867	4.71418	4.62966	3.57428	3.50584	4.83366	4.22451
LOC113218589	0.357677	0.291259	0.622056	1.0923	0.358516	0.491416
LOC408690	0.669151	0.72094	0.579458	0.502981	0.53659	0.509843
LOC100578801	0	0	0	0	0.00898253	0
GeneID-408689	1.39961	2.06474	1.83549	1.03125	1.56894	1.8135
LOC551008	0.102111	0.0598678	0.0865268	0.0865268	0.0490924	0.0605341
LOC100578691	0.244495	0.249401	0.120382	0.120601	0.093964	0.259886
LOC107964104	4.52807	4.44051	4.83973	3.88161	6.21892	8.58498
LOC102655330	0	0	0.00606141	0	0.0213811	0.0142727
LOC113218587	0	0	0	0	0.0257032	0.0156417
LOC410866	2.44427	2.35061	1.61753	1.59424	1.84984	1.66131
LOC724851	1.1225	1.08628	0.730547	0.845641	1.22767	1.0047
LOC113219429	0.111332	0	0.132397	0.0518506	0.0410962	0.0610805
LOC410865	0.734406	0.635543	0.783486	0.793003	0.665078	0.766627
LOC410864	1.04758	1.1446	1.14082	1.05371	1.04724	1.19733
LOC410863	0.492025	0.500822	0.263082	0.348347	0.667336	0.684115
LOC100577605	0	0	0	0.0117581	0	0
LOC102654905	0	0	0	0	0	0
LOC100578478	0.0675452	0.0607885	0.0290799	0.0436472	0	0.0184927
LOC410862	0.124316	0.207532	0.0481881	0.12458	0.0578096	0.0439807
LOC102654726	0.0131697	0.0200991	0	0	0	0
LOC408688	2.86678	2.56301	3.52284	2.96449	2.49608	1.574
LOC551914	1.22539	1.21743	1.15231	1.20509	2.19299	1.74127
LOC410860	0.0336657	0.270243	0.045776	0.119046	0.259378	0.173632
LOC408687	0.219188	0.381488	0.298032	0.179663	0.332526	0.254894
LOC100578213	0.00527878	0.0129481	0.0399559	0	0.0690279	0.0405704
LOC107964035	0.246442	0.131036	0.0640534	0.0480263	0.0915977	0.109526
LOC725143	0.700523	0.881979	0.575399	0.728499	0.793723	0.679454
LOC107966085	0	0.0140756	0	0	0.0106367	0
[truncated: 9,771 more rows]

## Sheet: Undefined KCs
GeneID	Forger_rep1	Forger_rep2	Nurse_rep1	Nurse_rep2	Queen_rep1	Queen_rep2
LOC551580	0.284805	0.298726	0.351026	0.262353	0.166975	0.239356
LOC551555	1.7221	1.72708	1.47455	1.50079	1.50737	1.48884
LOC726347	0.606121	0.551824	0.418813	0.441728	0.511257	0.536236
GeneID-409940	1.32023	1.18141	1.08205	1.09635	1.00877	0.983561
LOC726145	0.224847	0.220091	0.301703	0.304599	0.215096	0.268975
LOC551448	0.811449	0.913692	0.819943	0.936991	0.623771	0.760723
LOC410665	0.347578	0.292722	0.302888	0.338802	0.217355	0.280463
MT-LOC408567	0.451707	0.482017	0.396629	0.435495	0.300004	0.363639
LOC107964061	1.07041	0.899064	1.67171	1.43065	0.814724	0.88843
LOC107964068	0.0402129	0.0236505	0.042991	0.0444495	0.0107299	0.0233867
LOC113219112	0.208185	0.207059	0.261646	0.332233	0.290436	0.273921
LOC726450	1.98664	1.93441	2.3668	2.53946	2.47534	2.28203
LOC107964063	0.0047433	0.00772834	0.0100157	0.00482726	0.00550381	0.0262016
MT-LOC113219111	0.296112	0.286792	0.245388	0.225753	0.21511	0.146
LOC410664	0.563308	0.553274	0.51445	0.615048	0.732824	0.785373
LOC408565	1.00344	1.13022	1.0023	0.919257	0.677708	0.785954
LOC410663	0.296197	0.363871	0.375678	0.309538	0.178669	0.253294
LOC113219398	0.0864487	0.116063	0.124866	0.133324	0.0427888	0.0764926
LOC726544	0.414452	0.417413	0.430019	0.394604	0.271403	0.257397
LOC410772	0.114716	0.112977	0.131514	0.16905	0.0958515	0.0956736
LOC551203	1.51684	1.36943	1.73279	1.91342	1.56941	1.36632
LOC100578621	0.477668	0.465466	0.559499	0.623009	0.318381	0.421014
LOC726446	0.129176	0.113699	0.0971925	0.102292	0.134404	0.106871
LOC100578600	0.127133	0.11404	0.0788997	0.117987	0.0983483	0.0572413
LOC410771	0.328448	0.299567	0.286013	0.297349	0.315665	0.309961
LOC100578571	0.0162471	0.00459798	0.00794864	0.00495788	0	0
LOC102654047	0	0	0.000615955	0	0.000446433	0
LOC100577692	0.676953	0.602598	0.452575	0.533629	0.508579	0.419374
LOC107965716	0.00655391	0.0272275	0.00451323	0.00443614	0.00913895	0
LOC410769	0.630684	0.571354	0.572327	0.613038	0.578201	0.588954
GeneID-100216325	1.24516	1.35298	1.9094	1.51097	3.2764	2.35389
LOC113219286	0	0	0	0	0	0
LOC100578334	0	0	0	0	0	0
LOC726756	1.01854	0.998337	0.953643	0.971884	1.33469	1.36312
GeneID-410767edd9	0.283831	0.335135	0.348308	0.30932	0.337415	0.204451
GeneID-100629079	0	0	0	0	0	0
LOC726609	2.5774	3.05392	2.76959	2.65111	1.77203	2.32156
LOC726788	0.824892	0.735302	0.581974	0.653489	0.538106	0.828358
LOC100578031	1.36911	1.33968	1.37695	1.53091	2.19868	2.27083
LOC107966044	0.0746972	0.0564007	0.107574	0.0595712	0.155942	0.130125
LOC410766	1.78248	1.3977	1.51153	1.59805	1.35886	1.5016
LOC551646	0.674924	0.583406	0.569124	0.490875	0.459284	0.594155
LOC113219417	0.316738	0.196712	0.235904	0.23268	0.239275	0.254925
LOC113219404	3.53298	3.08156	3.07581	3.23512	3.1584	3.29592
LOC551678	0.902088	1.02654	0.70328	0.688102	0.802853	0.710235
LOC726886	0.15241	0.142791	0.160959	0.15673	0.0632587	0.101998
LOC100577848	0.126933	0.0227066	0.0373694	0.035314	0.0245018	0.0208668
LOC113219278	0.179641	0.145928	0.236492	0.238214	0.0739451	0.145902
LOC408626	0.974645	0.918702	0.657341	0.731714	0.987982	0.976444
LOC102655614	0.0587792	0.0782816	0.0527784	0.0714629	0.0652408	0.0255161
LOC726912	0.00310788	0.00326935	0.00657125	0.00390501	0.00591756	0.00306035
LOC102655442	0.00201268	0.0079861	0.00389376	0.00627335	0.00717775	0.00551648
LOC107965930	0.00813729	0.00416602	0.0388199	0.0203212	0.0279995	0.0310847
LOC113219285	0.00408863	0.00540626	0.0118706	0.0112587	0.0105778	0.0129625
LOC100576602	0.0254773	0.0276048	0.0124025	0.0245418	0.0280601	0.0265948
LOC113218530	0.00294116	0	0	0	0.000782119	0
LOC100576537	0.0131694	0.00884484	0.013693	0.02665	0.0141892	0.0239229
LOC100576700	1.41238	1.03258	0.921811	1.20578	2.27708	2.23374
LOC113219393	0.00712189	0.00640681	0.0137221	0.016603	0.00499939	0.00558347
LOC102653619	0.229144	0.215431	0.15756	0.132036	0.557254	0.534021
LOC107963981	0.00824261	0.00530688	0.00598379	0.0267672	0.0349972	0.0205885
LOC724948	0.875335	0.825533	0.711638	0.667684	0.907576	0.589495
LOC100576789	0.0247311	0.0168942	0.0311168	0.0223658	0.0282744	0.0128692
LOC113219394	0.0311145	0.0375341	0.0568182	0.0422	0.0236278	0.0263179
LOC100576820	0.00486	0.00262008	0.00444859	0.00162195	0.00379523	0.00061207
LOC724874	0.0164531	0.0204318	0.0196733	0.0118991	0.0272708	0.0366649
GeneID-751098	0.0635077	0.0325588	0.0820558	0.0638228	0.0237379	0.0253639
LOC113219395	0.0263012	0.0179853	0.0217578	0.00845596	0.0366096	0.0111023
LOC410763	0.266894	0.260347	0.308229	0.265476	0.141375	0.178624
MT-LOC100576088	0.252709	0.259507	0.275517	0.247699	0.154698	0.124078
LOC410765	0.171183	0.0972208	0.13517	0.1416	0.0731899	0.134059
LOC113219396	0.851073	0.840744	0.685463	0.755186	0.788579	0.84957
LOC408625	0.139295	0.125919	0.13374	0.124564	0.139529	0.1839
LOC113218523	2.72686	2.80372	3.04201	3.26968	2.05717	2.32971
LOC102654759	0.03999	0.0374137	0.0309281	0.0490502	0.0252225	0.0211717
LOC113219182	0.105617	0.0905988	0.103365	0.132946	0.0270277	0.0495735
LOC724679	0.340285	0.320212	0.31681	0.377854	0.636854	0.506013
LOC102654998	0.0405381	0.0248802	0.0542939	0.0574724	0.0283775	0.0248963
LOC409327	3.32523	2.82801	3.68368	3.16901	2.22928	2.20114
LOC113219405	0.0857326	0.0666171	0.0619885	0.117604	0.0278041	0.0370993
LOC724537	0.867698	0.827654	0.849807	0.738884	0.852414	1.00345
LOC102655107	0.00867919	0.0172959	0.020388	0.00829026	0.0168595	0.0420405
LOC409620	0.514511	0.482573	0.514947	0.512555	0.520927	0.525473
LOC100577325	1.17101	1.08652	1.14583	1.38923	1.15295	0.994188
LOC113219401	0	0	0.00117347	0	0.0003735	0
LOC551204	0.993595	0.918492	1.15312	0.959176	1.2667	1.22124
LOC724372	0.401847	0.338195	0.380061	0.599403	0.33213	0.388397
LOC725343	0.426758	0.346811	0.402361	0.402018	0.563794	0.567375
LOC725306	1.01923	0.893457	0.80462	0.919162	1.12411	0.802412
MT-LOC409930	3.0876	3.68901	2.83694	2.53244	1.62544	2.7298
LOC409931	0.285139	0.264154	0.442469	0.358286	0.435736	0.330048
LOC107964458	0.00635168	0	0.00119355	0	0.000894134	0
LOC100578066	0.213646	0.191666	0.151212	0.118999	0.105478	0.0719486
LOC107964442	0.0314863	0.0140616	0.0137507	0.0200668	0.0172234	0.0140778
LOC113219207	0.00384634	0.00417644	0.00352842	0.00334911	0.00200364	0.00192095
LOC113219214	0.00248652	0	0.00117947	0.00309299	0.00324017	0.00269687
LOC411665	0.143868	0.187682	0.139631	0.19268	0.0950895	0.0830717
LOC102655805	0.00439026	0.00880111	0	0.000647353	0.00201462	0.000744546
LOC102655775	0	0	0	0	0	0
LOC102655747	0.00429641	0.00287766	0.00288996	0.0069878	0.00163055	0.00246412
LOC102655720	0.000858446	0	0.00347956	0.00530194	0.00100977	0.00545331
LOC102655652	0.0230964	0.0247056	0.0220542	0.0240672	0.0111743	0.0210932
LOC100578187	0.0708936	0.0777881	0.0474599	0.0376175	0.0604935	0.0205002
LOC102656449	0	0	0	0	0.00881528	0
LOC725041	0.00240524	0	0	0.00412624	0	0.0011733
LOC100578245	0.119351	0.0899188	0.125769	0.0881066	0.121905	0.0953609
LOC409852	0.0585785	0.0127285	0.179007	0.16899	0.0242407	0.00841958
LOC102656644	0.00526729	0.00145848	0.01178	0.0166106	0.00197167	0
LOC413835	1.63571	1.75144	1.37122	1.25039	0.976637	1.03705
LOC413834	1.86455	2.05821	2.88513	2.60051	2.76419	2.33914
LOC409999	0.291327	0.288774	0.226017	0.188906	0.135303	0.162425
LOC727331	0.669836	0.639347	0.646561	0.789165	0.470004	0.612761
LOC412118	2.17962	1.97639	2.32076	2.726	1.3602	1.55942
LOC726902	0.90913	0.968853	1.42927	0.894372	0.78529	1.12804
LOC552064	1.12306	0.987466	1.19325	1.04788	1.05087	1.08151
LOC409479	3.86166	4.70137	4.19539	3.84281	3.40405	4.08451
GeneID-413609	0.410111	0.389371	0.455624	0.466257	0.364575	0.365381
LOC552163	0.947045	0.938511	0.93193	0.92068	0.71972	0.69781
LOC727019	0.512915	0.563879	0.577827	0.565995	0.519133	0.61013
LOC100578696	0.170438	0.179153	0.145404	0.0890891	0.153289	0.132997
LOC412925	0.0776723	0.0419005	0.036861	0.0611447	0.0450572	0.025573
LOC411675	2.03216	1.82123	2.25157	2.3708	1.34344	1.89133
MT-LOC411808	1.03156	1.01723	0.977461	1.11621	1.22791	1.04137
LOC725638	0.442844	0.407463	0.397439	0.45209	0.240496	0.280878
LOC724901	0.379005	0.434558	0.470756	0.456077	0.293391	0.308718
LOC551574	0.969302	0.929422	1.0528	1.00535	1.00068	0.972401
LOC412610	0.371746	0.374896	0.320086	0.417591	0.246361	0.266651
LOC413784	3.79819	3.36775	2.95799	3.0309	2.26644	3.12576
LOC102655618	0.391961	0.367337	0.35827	0.393808	0.311815	0.315145
MT-LOC412473	0.467131	0.522633	0.565471	0.553019	0.551885	0.653409
LOC550706	0.74985	0.654232	0.740965	0.742609	0.901662	0.726122
LOC725378	1.76917	1.59942	1.34345	1.357	1.47084	1.64944
GeneID-727422	0.644471	0.576313	0.714606	0.710988	0.447074	0.503294
LOC725884	3.49939	4.72002	4.66724	3.80694	4.95214	4.8534
LOC550716	3.54061	3.67744	3.41542	3.50208	3.62983	3.61487
LOC727419	0.11196	0.125842	0.128007	0.108538	0.0608541	0.116945
LOC408624	0.782651	0.76121	0.62262	0.628007	0.674806	0.690811
LOC551279	0.534181	0.550206	0.770899	0.786778	0.669724	0.597075
LOC724238	1.38054	1.0369	1.00927	1.06586	0.864555	0.974352
LOC107964165	0.0573718	0.0532496	0.0620781	0.0754627	0.087328	0.132656
LOC100576540	0.0118155	0.016186	0.0194348	0.0159666	0.0180058	0.0132891
LOC102655654	0	0	0.00198916	0	0	0
LOC724331	0.601665	0.636751	0.553866	0.458131	0.714968	0.697588
LOC551450	1.66873	1.54762	1.55963	1.72284	1.87967	1.87986
LOC100578309	0.0281884	0.0226485	0.0429949	0.044894	0.0656623	0.0473148
LOC552162	0.121733	0.135273	0.181742	0.230913	0.116737	0.135991
LOC726235	0.473841	0.427853	0.375247	0.371848	0.214923	0.274958
LOC412000	0.732631	0.602594	0.551935	0.657236	0.473331	0.434332
LOC726291	0.513923	0.438285	0.439462	0.487151	0.682506	0.484028
LOC100578472	0.352319	0.339795	0.381345	0.32409	0.263061	0.318969
MT-LOC726316	1.46947	1.67404	1.28957	1.10212	0.613417	0.975763
LOC411985	1.48212	1.34481	1.41421	1.5309	1.58714	1.453
LOC412578	0.187924	0.168911	0.163172	0.172843	0.123062	0.151893
MT-LOC102655778	0.300879	0.284626	0.252907	0.274034	0.242634	0.244156
LOC725647	3.96865	4.65304	3.77606	3.38159	3.11617	3.42674
LOC412834	0.35859	0.416505	0.503628	0.415688	0.548899	0.560012
LOC408623	8.42917	7.95165	7.24152	7.32121	8.11563	8.44599
LOC410761	0.0101133	0.00505571	0.0059671	0.00662743	0.0112999	0.00158844
MT-LOC113219103	0	0	0	0	0	0
LOC100576147	0.00912058	0	0.00338838	0.00319411	0.00560204	0.00739514
LOC724992	0.577215	0.565491	0.616792	0.711811	0.523947	0.831964
LOC410758	1.15492	1.18867	1.08627	1.1806	0.956251	0.691686
LOC410757	0.17837	0.169737	0.129933	0.151617	0.079988	0.120031
LOC408622	0.237114	0.606714	0.303666	0.306338	0.0607752	0.0688276
MT-LOC725922	0.0527631	0.118268	0.116494	0.0849913	0.0939338	0.103648
LOC411968	0	0.00298105	0	0	0.00145259	0.00386065
LOC102654966	0	0	0	0	0.00304921	0.00545703
LOC725982	0.337112	0.32173	0.300334	0.299805	0.490444	0.361523
LOC726015	0.00882269	0.0103817	0.014365	0.00687845	0.0392497	0.0200598
LOC727399	5.16598	4.37448	2.86668	3.05527	5.53415	4.56434
LOC113219421	0.00112033	0.00783646	0.0033776	0.00325004	0.00281808	0.00155854
LOC102655185	0.229847	0.20337	0.262586	0.405239	0.066887	0.0856239
LOC113219135	0.0380786	0.0251935	0.0335272	0.0419236	0.0172212	0.0191232
LOC102655581	0.37566	0.406391	0.263846	0.288892	0.263005	0.269412
LOC107965102	0.00442986	0.0114544	0.0141458	0.00426719	0.079574	0.0766949
LOC726810	0.0171337	0.0107267	0.0150637	0.0139844	0.0937687	0.116328
LOC100578752	0.42694	0.359931	0.396091	0.356927	0.436411	0.457224
LOC552366	0.00834293	0.00555419	0	0.0016507	0.0058725	0.00539915
LOC412017	0.0804423	0.113943	0.0906828	0.0783437	0.150849	0.121526
LOC412016	0.263829	0.202242	0.224095	0.205138	0.285566	0.372169
LOC113218608	0.00680119	0.0135857	0.0107125	0.00965056	0.0150745	0.00719166
LOC409780	1.11091	1.18709	0.947499	1.00417	0.905197	0.714286
LOC102656720	0.0048811	0.00171422	0	0.00432737	0.00152963	0
LOC102656333	0.00155325	0	0.00127106	0	0	0
LOC100577895	0	0.00374493	0.00463794	0	0.00213262	0
LOC100578042	0	0	0	0	0	0
LOC408618	0.879708	0.854832	1.01136	1.08724	0.730367	0.528019
LOC102654856	0.0151881	0.0123768	0.00899396	0.00534825	0.000317152	0.00639228
LOC102655012	0.0251116	0.0139792	0.0131877	0.0258496	0.0136495	0.0031595
LOC102656903	0.0333847	0.0470864	0.0311347	0.0634767	0.0140485	0
LOC102656828	0.0287234	0.0142637	0.0155971	0.0126028	0.0108772	0
LOC107965033	0.0168276	0.0214798	0.0191962	0.0339395	0.00560801	0.00608312
LOC113218984	0.0286943	0.0129538	0.0272773	0.0361708	0.00248398	0.0192842
LOC724233	2.8757	3.00818	2.8651	2.68635	3.02074	3.70498
LOC408619	0.546836	0.604763	0.538846	0.60709	0.537103	0.498632
LOC408620	0.562616	0.439754	0.352097	0.41643	0.478225	0.488564
LOC102653658	0.0304628	0.0212179	0.0252284	0.0280781	0.231533	0.0615955
LOC408621	0.618684	0.726979	0.696234	0.690919	0.562313	0.586474
LOC102653893	0.0842943	0.127614	0.144845	0.147095	0.0660424	0.0817903
LOC412319	0.129677	0.0949208	0.144971	0.109206	0.202047	0.170058
LOC113218842	0.0481156	0.025393	0.0520846	0.0511611	0.0243728	0.0249406
LOC724535	6.7689	6.63776	6.99793	7.16779	4.78623	4.89542
LOC102653954	0.0202471	0.0288494	0.0184861	0.0408934	0.00759965	0.00738233
LOC102653920	0.0152552	0.0210209	0.0277133	0.0292691	0.0118923	0.0213169
LOC107964158	0.0140149	0.00589561	0.0261386	0.0316931	0.0226309	0.0145485
MT-LOC551321	0.547143	0.508517	0.552189	0.533413	0.501916	0.533716
LOC724720	1.27782	1.37508	1.05147	1.13544	0.774066	0.927515
LOC102654159	0.75609	0.636598	0.526257	0.635563	0.417236	0.483533
LOC724795	0.394989	0.391509	0.352166	0.349836	0.405079	0.400189
GeneID-551388	0.00925797	0.00973187	0	0.0102357	0.0121929	0.00686745
LOC411799	0.25707	0.277805	0.203647	0.268186	0.164999	0.219134
LOC414017	1.04143	1.19765	1.05159	1.09809	1.18445	1.19401
LOC552530	0.403571	0.370692	0.380628	0.46383	0.32565	0.386803
LOC100577342	0	0	0.00173107	0.00357196	0.00103136	0
LOC102654398	1.07959	1.01972	1.03333	0.983159	0.592983	0.697345
LOC413244	0.0992161	0.110923	0.111379	0.0786743	0.074498	0.075557
LOC551531	0.40272	0.366614	0.3687	0.378102	0.424807	0.429084
LOC412107	0.0886888	0.0905335	0.102898	0.0882923	0.0559104	0.0654606
LOC726685	0.818953	0.706395	0.714688	0.769937	0.662564	0.835926
LOC100578513	0.716343	0.732466	0.598209	0.669355	0.793675	0.912674
LOC409290	1.31035	1.78988	1.81461	1.78482	1.67202	1.86976
LOC100577369	0.613475	0.572417	0.46125	0.531898	0.501506	0.442173
LOC107966055	1.53949	1.54388	1.31402	1.28679	1.32077	1.59157
LOC551842	0.450565	0.43805	0.439552	0.476245	0.481063	0.516554
LOC100577454	1.14078	1.19755	0.904975	1.04295	0.945536	1.16472
LOC551892	0.56132	0.509156	0.506554	0.486654	0.3092	0.442933
LOC551909	1.00048	1.00405	0.9228	1.11467	1.26883	1.19583
LOC107963991	0.312934	0.357544	0.295231	0.296502	0.171413	0.203334
LOC552083	0.491452	0.440882	0.407589	0.403147	0.41977	0.492234
LOC409584	1.88066	1.964	1.44705	1.70278	1.49517	1.91829
LOC724578	0.198944	0.238258	0.174588	0.224256	0.143798	0.205677
LOC413437	0.0596884	0.0876262	0.14214	0.0947252	0.0871164	0.103966
LOC414038	0.608454	0.656195	0.612511	0.611927	0.607703	0.72369
LOC552602	0.757507	0.889112	0.836871	0.855826	0.457133	0.584007
LOC414037	0.300968	0.240896	0.224204	0.209429	0.176315	0.179908
MT-LOC552628	0.229564	0.250475	0.233465	0.241162	0.153117	0.235625
LOC725317	0.96641	0.804882	0.781607	0.847847	1.40441	1.57774
LOC552648	0.216774	0.246233	0.209985	0.223995	0.190689	0.216755
LOC725418	0.336753	0.283895	0.299537	0.324857	0.306557	0.386818
LOC413950	0.468043	0.466663	0.355249	0.40294	0.403923	0.4431
LOC107963979	0.00781512	0.00533459	0.00128903	0.00883255	0.0399996	0.022496
LOC102655724	0.0063673	0	0.00170686	0.0024723	0.0102246	0.00887636
LOC725532	0.0056124	0.00798191	0.00443891	0.00537241	0.00215714	0.00758438
LOC725574	0.0205879	0.0111885	0.015689	0.0241384	0.00236487	0.00869775
LOC100578104	0	0	0	0	0	0
LOC100578131	0	0	0	0	0	0
MT-LOC552676	0.404866	0.459835	0.379782	0.393097	0.290298	0.387119
LOC412511	0.993356	1.26459	1.64451	1.2214	1.09697	1.19938
LOC100578247	0.000578513	0.00153098	0.00585357	0	0.0230176	0.0219486
LOC113218578	0.00311904	0	0.00312987	0.0124547	0.0373304	0.0264944
LOC725720	0.019008	0.0239587	0.00255807	0.0120028	0.0308003	0.0437405
LOC102656395	0.00217963	0	0	0	0.000955562	0.00351617
LOC725745	0.440473	0.459781	0.377503	0.386008	0.448799	0.605297
LOC113219256	0.17686	0.164366	0.196878	0.223524	0.166588	0.0887467
LOC725841	0.255988	0.296637	0.341972	0.190596	0.129731	0.152278
LOC412141	0.355093	0.345728	0.307904	0.386636	0.334135	0.354599
LOC102656812	0.0553639	0.0370913	0.0449234	0.043456	0.0343484	0.0509531
LOC551819	0.239819	0.237104	0.2098	0.278445	0.126118	0.139545
LOC727479	0.0734919	0.0660085	0.0842183	0.0688446	0.0228372	0.0157586
LOC413303	0.0321577	0.0568525	0.0310933	0.0400288	0.0365384	0.023044
LOC551443	0.0470787	0.0604516	0.0393897	0.071593	0.108539	0.110432
LOC551411	1.45974	1.39777	1.23014	1.15115	0.941692	1.1911
LOC550789	0.337074	0.281862	0.385401	0.374739	0.36261	0.392418
LOC725816	0.171813	0.256249	0.151645	0.125823	0.126837	0.105642
LOC412282	1.38329	1.37197	1.2244	1.33879	1.48081	1.36392
LOC550903	0.377126	0.448324	0.33681	0.388381	0.361182	0.486053
LOC408616	1.67626	1.46631	1.38601	1.32639	1.351	1.49247
LOC102654549	0.00273426	0.00348617	0.00177059	0	0.00134271	0
LOC102654478	0.00144546	0	0.000580617	0.00326811	0	0.00344887
LOC102654454	0.000882987	0.00678066	0.00299773	0.00677376	0.00225712	0.00132446
LOC113219397	0.00296135	0.00953076	0.00867588	0.00712185	0.00238949	0.00192095
LOC102654413	0.00193141	0.00331796	0.0076695	0.00571037	0.00513518	0.00257749
LOC102654358	0.0470755	0.0506654	0.0540142	0.129872	0.0174576	0.0507483
LOC100577822	0.0216572	0.0221111	0.0251345	0.0426555	0.00849883	0.0314786
LOC102654894	0.0102336	0.0279055	0.0213608	0.014282	0.0159093	0.0172098
LOC113218819	0.0665105	0.052999	0.0360785	0.0615979	0.0203953	0.0259608
LOC410754	0.593341	0.633549	0.666698	0.707157	0.611929	0.662766
LOC551383	0.474049	0.483101	0.46712	0.359422	0.325771	0.44989
LOC552743	0.191773	0.198178	0.210269	0.199602	0.142921	0.192388
LOC107965891	0.100395	0.0768969	0.0587473	0.0687942	0.0592391	0.040527
LOC409517	1.59961	1.72882	1.44592	1.97597	0.847956	0.996107
LOC412528	0.520036	0.442595	0.523628	0.45534	0.527393	0.561697
LOC408615	0.289844	0.298146	0.452649	0.374684	0.51838	0.441027
LOC551202	0.244622	0.253573	0.167875	0.225508	0.211258	0.160815
LOC410753	0.121264	0.109892	0.141822	0.136508	0.0956009	0.117895
LOC408614	11.1976	11.364	10.8781	11.6365	10.5594	10.7991
LOC100578445	0.478144	0.49441	0.807216	0.970131	0.461755	0.483288
LOC410752	0.484382	0.555559	0.5432	0.680555	0.579474	0.441395
LOC410751	0.0007764	0.00709761	0.00279748	0.00197349	0.00883569	0.0113249
GeneID-408613	15.9199	15.7483	15.2728	18.6027	13.8345	14.8762
LOC107964984	0.0108029	0.0117843	0.0157157	0.0200842	0.0098651	0.0056987
LOC100577782	0.0250389	0.032326	0.0194584	0.0384263	0.0222948	0.0121754
LOC102655057	0.018043	0.0161704	0.0143567	0.00834341	0.00503649	0.0133083
LOC412523	0.0712764	0.0557888	0.0763684	0.0739208	0.157509	0.078947
LOC726298	0.0794333	0.0756699	0.0915776	0.0712441	0.0629151	0.0704715
LOC113218896	0.028591	0.00551927	0.00745225	0.0158318	0.0132326	0.0129232
LOC100577655	0.00237339	0	0	0	0.000639117	0
LOC102654581	0.00185764	0	0	0.000928845	0.000866917	0
LOC107966071	0.0104996	0.0177552	0.0136143	0.011892	0.0119716	0.0174167
LOC413735	0.247835	0.22479	0.251841	0.267888	0.207249	0.197765
LOC726221	1.54093	1.50387	1.32831	1.14058	0.935611	1.28682
LOC410043	1.33673	1.53529	1.34947	1.4827	1.51897	1.45449
LOC409468	0.227709	0.229788	0.142456	0.139552	0.124565	0.0993748
LOC102653866	0.00613302	0	0.0052943	0.00399166	0.00512409	0.00908095
LOC726449	0.0680972	0.0884523	0.0453079	0.0608767	0.019038	0.0391283
LOC552636	0.0305627	0.0407803	0.0484726	0.0329019	0.0203792	0.0225478
LOC726088	1.22943	1.25061	1.07798	1.10665	1.06701	1.18297
LOC412397	0.515628	0.541194	0.475583	0.538384	0.393381	0.348605
GeneID-412285	0.0199988	0.0231497	0.0151221	0.039068	0.0166742	0.0399765
LOC100578115	0	0	0	0	0.00201105	0
LOC409417	1.06326	1.22607	0.929481	1.07762	0.888107	0.887944
GeneID-409418	21.0367	20.9393	39.6674	38.613	14.1799	20.3115
LOC727596	0.141796	0.164211	0.164485	0.238075	0.131519	0.118497
GeneID-409798	0.961328	1.06265	0.592997	0.392801	0.073509	0.047462
LOC724192	3.14163	2.97887	2.87713	2.91379	3.75352	3.17768
LOC100577977	0.00490766	0	0.00725503	0.0100741	0.00314163	0.00420069
LOC107964644	0.0212229	0.0269217	0.0312411	0.0184964	0.0269666	0.0136631
LOC102656214	0.0275041	0.0248818	0.0289834	0.0304172	0.0244884	0.0280111
LOC410034	0.204435	0.284794	0.191825	0.24339	0.159446	0.136209
LOC724280	0.530145	0.555643	0.512155	0.460457	0.480736	0.643692
LOC410033	0.929641	0.921621	1.09673	0.983478	1.16453	1.32349
LOC724327	0.0418187	0.0430519	0.0691977	0.0818593	0.0745256	0.061308
GeneID-410032	1.13618	1.31299	1.04168	1.02622	1.2906	1.31619
LOC102655811	0	0	0	0.00531881	0	0.00431516
LOC413693	0.077773	0.0960661	0.100707	0.117541	0.0983526	0.100105
LOC100576321	1.82345	1.49174	1.56415	1.72051	1.65226	1.70038
LOC411794	1.20672	1.18429	1.10574	1.1311	0.773822	0.966108
LOC412190	0.411445	0.36843	0.532544	0.470118	0.603976	0.570852
LOC102655540	0.0725275	0.0913906	0.12534	0.0836066	0.0594817	0.0621919
LOC412189	0.739377	0.74732	0.683085	0.555777	0.40941	0.549357
LOC409383	0.305385	0.285917	0.326227	0.284236	0.544625	0.390403
LOC102655045	0.00419855	0	0.00621484	0	0	0
LOC107964624	0	0	0	0	0.00139414	0
LOC113219263	0.00128658	0	0.00235359	0.00340532	0.00419112	0
LOC102655229	0.0113118	0.00118594	0.0120724	0	0.0316419	0.00455825
LOC107964619	0	0	0	0	0.000548049	0.00262364
MT-LOC102655391	0.00792428	0.00471378	0.00765961	0.00668163	0.0691626	0.023721
LOC102655431	0.00192784	0.00290514	0.00563085	0	0.00740988	0.00784314
LOC551556	0.105255	0.117029	0.087608	0.124799	0.507996	0.270678
LOC409053	9.83033	9.86363	8.59759	8.91116	10.8467	9.7109
LOC411408	0.314833	0.28291	0.371213	0.528777	0.366166	0.309325
LOC107964618	0.0281833	0.0236807	0.0263584	0.0286146	0.0582007	0.0185663
LOC411407	0.409188	0.431556	0.526311	0.484448	0.353475	0.387135
LOC411406	0.00377045	0.00385937	0	0	0.0145996	0.0192349
LOC107964596	0	0	0	0.00468449	0.00453959	0
LOC100576547	0.00302656	0.00702628	0.00151603	0.00315459	0.01287	0.00772043
LOC107964593	0	0	0	0	0.00360191	0
LOC411405	0	0.0013097	0.00156403	0	0	0
LOC413346	0.00204436	0	0	0	0.00178055	0
LOC551761	0	0.00485778	0.00227738	0.00500121	0.00267383	0
LOC100576126	0	0	0.00116539	0	0.00172161	0.00276568
LOC113219420	0	0	0	0	0	0
GeneID-725384	0.00622143	0.00692185	0.0200782	0.014252	0.00571911	0.006675
LOC725345	0.0294473	0.0298583	0.0251933	0.0272622	0.0151779	0.0202078
GeneID-406080	0.154505	0.177038	0.166492	0.116878	0.0913995	0.179392
[truncated: 11,415 more rows]
