# Supplementary material for: Single-cell transcriptomic analysis of honeybee brains identifies vitellogenin as caste differentiation-related factor
Source: iScience. 2022 Jun 18;25(7):104643. doi: 10.1016/j.isci.2022.104643 (PMC9254125; doi:10.1016/j.isci.2022.104643)
Supplement: Table S7. Transcripts in Optic lobe cells, related to Figure 1. [file mmc5.xlsx]

## Sheet: Tm5c
GeneID	Forager_rep1	Forager_rep2	Nurse_rep1	Nurse_rep2	Queen_rep1	Queen_rep2
LOC551580	0.281923	0.254995	0.331408	0.301061	0.271757	0.353852
LOC551555	1.64293	1.67406	1.57376	1.59815	1.40262	1.44338
LOC726347	0.159834	0.170668	0.127914	0.123092	0.133737	0.115658
GeneID-409940	0.974348	0.945095	0.920799	0.90891	0.797977	0.842998
LOC726145	0.236224	0.203133	0.260419	0.247041	0.178919	0.249817
LOC551448	0.649581	0.7977	0.720215	0.773505	0.554805	0.616534
LOC410665	0.374456	0.340732	0.389726	0.358539	0.234299	0.278439
MT-LOC408567	0.522871	0.541173	0.36703	0.437432	0.317773	0.369729
LOC107964061	0.940105	0.876233	1.31344	1.14041	0.844174	0.807794
LOC107964068	0.02208	0.0313869	0.0300053	0.0363869	0.0291228	0.029849
LOC113219112	0.249451	0.286857	0.355005	0.367413	0.313236	0.391912
LOC726450	2.20784	2.26997	2.64334	3.07177	2.75245	2.9516
LOC107964063	0.00864416	0.0100482	0.0080186	0.00822336	0.000961987	0.00538414
MT-LOC113219111	0.266108	0.2883	0.249529	0.240878	0.240212	0.231235
LOC410664	0.605571	0.594937	0.638468	0.694844	0.642962	0.813344
LOC408565	0.987293	0.972817	0.969924	0.818864	0.615838	0.628142
LOC410663	0.317163	0.32522	0.30185	0.314503	0.182565	0.198504
LOC113219398	0.0932322	0.157581	0.181751	0.199533	0.122694	0.136169
LOC726544	0.528816	0.579297	0.534462	0.438336	0.627783	0.426859
LOC410772	0.115445	0.144398	0.138189	0.159953	0.120671	0.108626
LOC551203	1.47378	1.55215	1.70324	1.94446	1.38354	1.46101
LOC100578621	0.559238	0.602497	0.650379	0.64629	0.334762	0.424993
LOC726446	0.0989639	0.121289	0.135227	0.0929932	0.165475	0.0777045
LOC100578600	0.180502	0.167917	0.136249	0.142173	0.143691	0.173704
LOC410771	0.32086	0.332445	0.293687	0.303893	0.257129	0.22116
LOC100578571	0.00863034	0.0141294	0.00113546	0.0153785	0.00168143	0.00254171
LOC102654047	0	0	0	0	0	0.00231481
LOC100577692	0.473437	0.538083	0.374215	0.425808	0.319726	0.302408
LOC107965716	0.0102317	0.00466554	0.00153586	0.00492392	0.00115637	0
LOC410769	0.673651	0.620879	0.662474	0.671549	0.566691	0.651464
GeneID-100216325	1.42326	1.17487	2.02873	1.63209	2.5999	2.25871
LOC113219286	0	0	0	0	0	0
LOC100578334	0.00249625	0	0	0	0.00233722	0.0029948
LOC726756	1.04832	1.05429	0.957063	1.11092	1.34656	1.26262
GeneID-410767edd9	0.268262	0.371173	0.335123	0.268949	0.366443	0.241568
GeneID-100629079	0	0	0	0	0	0
LOC726609	2.81339	2.84232	2.96537	2.6459	2.0138	2.25124
LOC726788	0.95344	0.863845	0.667702	0.791295	0.771908	0.912511
LOC100578031	1.31956	1.40691	1.81932	1.81706	2.23007	2.30141
LOC107966044	0.0604205	0.0847623	0.109749	0.0678531	0.188007	0.158475
LOC410766	1.85365	1.75693	1.69085	1.75645	1.55821	1.62757
LOC551646	0.802378	0.676765	0.665888	0.67074	0.534866	0.69907
LOC113219417	0.248779	0.256784	0.268196	0.20422	0.262446	0.314063
LOC113219404	3.61122	3.29118	3.19617	3.3209	2.90735	3.11454
LOC551678	0.733658	0.959793	0.602889	0.70742	0.619088	0.579612
LOC726886	0.0636632	0.0578133	0.0608453	0.0802796	0.028289	0.0400018
LOC100577848	0.00938257	0.00820817	0.0145162	0.00611909	0.00522375	0.00233053
LOC113219278	0.270124	0.168594	0.166853	0.193683	0.156135	0.139779
LOC408626	0.980205	0.92491	0.763004	0.85066	0.914722	0.895234
LOC102655614	0.0786979	0.0724714	0.0690959	0.0833888	0.0658429	0.0492335
LOC726912	0.0041559	0.00271158	0	0.00225373	0.00474239	0.00185618
LOC102655442	0.00402603	0.00315216	0.00343505	0.0033019	0.00873844	0.0118822
LOC107965930	0.0143472	0.00529704	0.0280898	0.0210974	0.017813	0.0109148
LOC113219285	0.0129185	0.00996523	0.01251	0.0158004	0.00117819	0.0016835
LOC100576602	0.0277071	0.0219137	0.0169275	0.0186222	0.0201394	0.0275734
LOC113218530	0	0	0.0009999	0	0.00647037	0.00915374
LOC100576537	0.0160242	0.00991554	0.0182307	0.00841148	0.0161234	0.0149113
LOC100576700	0.978476	0.931851	0.952117	0.966553	0.599315	0.687784
LOC113219393	0.0234118	0.0340067	0.0523955	0.0266795	0.00638199	0.00219111
LOC102653619	0.137848	0.151617	0.123734	0.0976057	0.146296	0.128179
LOC107963981	0.00166198	0.00272125	0.00434894	0.00944286	0.0153606	0.00641219
LOC724948	0.979313	0.840829	0.838797	0.726333	0.552936	0.647144
LOC100576789	0.0281625	0.0188487	0.0302282	0.00848079	0.0208537	0.0159686
LOC113219394	0.0888938	0.103147	0.0766758	0.125647	0.212657	0.107938
LOC100576820	0.00125432	0.00181093	0.00411416	0.0045642	0.0164921	0.00314505
LOC724874	0.00485652	0.0176472	0.0317894	0.0129997	0.0197169	0.0161604
GeneID-751098	0.478455	0.583115	0.480387	0.338105	0.278425	0.269897
LOC113219395	0.0230507	0.0169755	0.0354951	0.0230857	0.0463122	0.0382157
LOC410763	0.327339	0.300665	0.309929	0.315541	0.186432	0.188105
MT-LOC100576088	0.31774	0.34653	0.274648	0.231298	0.200466	0.22081
LOC410765	0.184302	0.133165	0.172313	0.128643	0.147882	0.210818
LOC113219396	0.992022	1.03948	0.989727	1.1295	0.748876	0.936958
LOC408625	0.194052	0.142773	0.160408	0.198357	0.133299	0.153191
LOC113218523	1.04127	1.54016	1.24223	1.21063	0.734357	0.675186
LOC102654759	0.0121288	0.0160243	0.00602972	0.0159379	0.00337519	0.00843262
LOC113219182	0.139928	0.104972	0.13494	0.148256	0.069215	0.0914559
LOC724679	0.209491	0.172248	0.210304	0.168463	0.226099	0.221923
LOC102654998	0.0481972	0.0671557	0.0494836	0.0467113	0.0263669	0.0526064
LOC409327	3.05364	2.91929	3.1708	3.01073	2.05731	2.72579
LOC113219405	0.0632472	0.05923	0.0480567	0.0721491	0.0469842	0.0754639
LOC724537	0.763935	0.710193	0.850308	0.836572	0.651981	0.697517
LOC102655107	0.00557843	0.00861572	0.0214035	0.0100075	0.0117629	0.0115134
LOC409620	0.539025	0.513631	0.656403	0.626206	0.452849	0.4488
LOC100577325	1.13063	1.11152	1.16304	1.25803	0.984815	1.03234
LOC113219401	0	0	0.00253165	0	0.000579126	0
LOC551204	1.11859	0.95279	1.17796	1.10669	1.37185	1.29157
LOC724372	0.392618	0.302876	0.333548	0.49568	0.324284	0.376812
LOC725343	0.351164	0.388976	0.387548	0.443664	0.393685	0.417235
LOC725306	0.886714	0.910815	0.878488	1.00144	0.954802	0.831231
MT-LOC409930	3.87224	4.01136	2.94507	2.54291	2.27628	2.89428
LOC409931	0.367261	0.330181	0.640872	0.64544	1.00507	0.833604
LOC107964458	0.00649787	0.00307103	0.000873286	0.00301966	0.000859089	0
LOC100578066	0.0926978	0.117936	0.137119	0.12407	0.108294	0.133129
LOC107964442	0.0371371	0.0173501	0.012973	0.0272163	0.00662755	0.0271084
LOC113219207	0.00335805	0	0	0.00567054	0.000785074	0.00163519
LOC113219214	0	0	0	0	0.0060713	0.00202869
LOC411665	0.270431	0.293156	0.412524	0.442814	0.335612	0.480178
LOC102655805	0	0.00279439	0.0059238	0.00870131	0.00444402	0.00707144
LOC102655775	0	0	0	0	0.00324946	0
LOC102655747	0.00865787	0.0105038	0.00876753	0.0100436	0.0120705	0.0167349
LOC102655720	0.00490604	0.00102552	0.00462899	0.00357412	0.00694809	0
LOC102655652	0.0375813	0.0219185	0.0424754	0.0519205	0.0360718	0.0534838
LOC100578187	0.10553	0.110456	0.156392	0.102726	0.213332	0.263655
LOC102656449	0	0	0.00221484	0	0.00516394	0.00129924
LOC725041	0.0050733	0	0	0.00178755	0.00156909	0.0019916
LOC100578245	0.12768	0.122608	0.125007	0.109922	0.0941105	0.0882553
LOC409852	0.0126801	0.00439144	0.00808391	0.00205291	0.0133287	0.00434494
LOC102656644	0.00132659	0	0.00206654	0.00130036	0.00246683	0.0018874
LOC413835	1.54239	1.61469	1.29952	1.30641	1.01796	0.953544
LOC413834	1.9741	2.03268	3.1014	2.73852	3.14387	2.74709
LOC409999	0.298737	0.225593	0.247153	0.238792	0.150256	0.122828
LOC727331	0.66871	0.646786	0.586069	0.742269	0.491717	0.578255
LOC412118	1.8846	1.7967	2.12206	2.29384	1.3243	1.31732
LOC726902	0.966269	1.02878	1.56249	1.02739	1.10655	1.2272
LOC552064	1.07058	1.09963	1.27747	1.21989	1.0141	1.21635
LOC409479	3.65995	4.49429	3.77967	3.72589	3.41777	3.50268
GeneID-413609	0.416796	0.446919	0.505279	0.567737	0.424209	0.401331
LOC552163	0.989207	0.937887	1.10109	1.03614	0.76887	0.700031
LOC727019	0.543086	0.596163	0.572083	0.578984	0.614234	0.649878
LOC100578696	0.113185	0.126475	0.124408	0.118863	0.117585	0.0823279
LOC412925	0.014656	0.0702348	0.0396243	0.049127	0.0295037	0.0271344
LOC411675	1.6645	1.61938	1.79423	1.93694	1.16404	1.3676
MT-LOC411808	1.33296	1.15222	1.23804	1.42035	1.66512	1.30308
LOC725638	0.456769	0.427752	0.39385	0.463317	0.286484	0.376355
LOC724901	0.374132	0.382484	0.469312	0.497773	0.267301	0.306212
LOC551574	1.02172	0.967386	1.13336	1.05917	1.02316	1.00218
LOC412610	0.360211	0.456521	0.37191	0.396543	0.37768	0.353975
LOC413784	1.94623	2.00589	1.84103	1.9614	1.32329	1.55585
LOC102655618	0.453244	0.419419	0.469786	0.494722	0.312728	0.407542
MT-LOC412473	0.644948	0.595208	0.601992	0.559357	0.622628	0.648395
LOC550706	0.820492	0.780873	0.82866	0.896287	0.879157	0.90092
LOC725378	2.06192	1.64639	1.42379	1.54312	1.55046	1.58728
GeneID-727422	0.60236	0.572558	0.730559	0.788844	0.48337	0.456129
LOC725884	3.54354	4.25198	4.27849	3.5493	4.50259	3.8571
LOC550716	4.09328	3.97283	3.50231	3.66839	4.12112	3.87579
LOC727419	0.117846	0.119744	0.124193	0.110782	0.0861809	0.114849
LOC408624	0.762034	0.761544	0.697268	0.836629	0.683686	0.702126
LOC551279	0.520165	0.567187	0.688308	0.761488	0.704615	0.533604
LOC724238	0.305411	0.30357	0.191719	0.198436	0.229391	0.225833
LOC107964165	0.0424957	0.0719731	0.0758089	0.0651418	0.109195	0.0908402
LOC100576540	0.0110654	0	0.00205507	0.0104573	0.0226431	0.0033558
LOC102655654	0.0020368	0	0.000989315	0	0	0
LOC724331	0.617888	0.52008	0.602846	0.580137	0.499821	0.619858
LOC551450	1.80146	1.68803	1.82757	1.85943	1.46839	1.47439
LOC100578309	0.0372343	0.0205725	0.0459211	0.0434463	0.0965695	0.0598928
LOC552162	0.164953	0.170177	0.209347	0.240227	0.0984761	0.123182
LOC726235	0.557497	0.536004	0.466985	0.499106	0.336685	0.411665
LOC412000	0.662172	0.645042	0.550258	0.641196	0.33971	0.407382
LOC726291	0.530585	0.515562	0.482092	0.547169	0.561326	0.555848
LOC100578472	0.33818	0.311583	0.407607	0.307842	0.310748	0.292192
MT-LOC726316	1.66399	1.77365	1.42153	1.17292	0.81437	1.02544
LOC411985	1.44459	1.32597	1.38951	1.50793	1.4517	1.42161
LOC412578	0.168133	0.255511	0.14612	0.202989	0.143783	0.192307
MT-LOC102655778	0.364119	0.352256	0.267008	0.319128	0.315943	0.340111
LOC725647	3.43939	4.05669	3.15436	3.03125	2.67381	2.55628
LOC412834	0.396602	0.418753	0.48517	0.486515	0.528055	0.595313
LOC408623	10.9486	10.3119	9.30193	8.79878	10.4663	10.5958
LOC410761	0.00585336	0.0152533	0.000868282	0.00880545	0.00139083	0
MT-LOC113219103	0	0	0	0	0	0
LOC100576147	0.00274552	0.00746706	0.00675216	0.0025977	0.00194141	0.013533
LOC724992	0.644431	0.669665	0.608575	0.636556	0.573795	0.851923
LOC410758	2.57893	2.24223	2.39042	2.59605	2.96613	2.90058
LOC410757	0.133149	0.147082	0.11966	0.128235	0.0759309	0.101497
LOC408622	0.179869	0.487486	0.243175	0.234394	0.0466513	0.0431456
MT-LOC725922	0.0404834	0.10455	0.0472641	0.0624669	0.0564417	0.0496114
LOC411968	0	0	0	0	0	0
LOC102654966	0	0	0	0	0.00123603	0
LOC725982	0.392218	0.403504	0.32308	0.323502	0.465652	0.355663
LOC726015	0.0152729	0.0184931	0.0059605	0.00954294	0.0411474	0.0148238
LOC727399	3.18284	3.10613	2.16018	2.31919	2.28199	2.22278
LOC113219421	0.0019789	0	0.00504141	0.00679361	0.00292171	0.0133064
LOC102655185	0.0875595	0.118732	0.13938	0.252526	0.0366191	0.0366161
LOC113219135	0.0212364	0.0055359	0.0203367	0.037531	0.00133763	0.00889672
LOC102655581	0.268679	0.285301	0.229164	0.257465	0.17778	0.194262
LOC107965102	0.00910236	0.00637077	0.0153347	0.00737518	0.0816174	0.0524072
LOC726810	0.0146243	0.00681735	0.0185929	0.0109887	0.10101	0.0542651
LOC100578752	0.304574	0.297235	0.275472	0.228351	0.353279	0.254988
LOC552366	0.00257032	0.00106236	0.00602465	0.00257691	0.00172258	0.000710565
LOC412017	0.120406	0.098884	0.0887524	0.0971007	0.138088	0.138265
LOC412016	0.233104	0.217739	0.182356	0.230517	0.318189	0.266845
LOC113218608	0.0111686	0.0166781	0.0206149	0.0186655	0.0370182	0.0241943
LOC409780	1.72284	1.7587	1.71608	1.80711	2.07587	1.60351
LOC102656720	0.00142356	0.00662987	0	0.00264553	0.0148578	0.00348092
LOC102656333	0.00537521	0.00787918	0.00697721	0.00642055	0.00608501	0.00471522
LOC100577895	0.000806433	0.00299269	0.00432098	0.00207376	0.000659306	0.00292783
LOC100578042	0	0	0	0	0	0
LOC408618	0.47866	0.57637	0.538305	0.651684	0.562174	0.449634
LOC102654856	0.00143372	0.00628804	0.00303976	0.00588854	0.00618668	0.00549703
LOC102655012	0.00658318	0.00463648	0.0054311	0.00807695	0.00530133	0.00255959
LOC102656903	0.0153189	0.0113034	0.0124539	0.0124129	0.0063706	0.00628075
LOC102656828	0.00182869	0.0129591	0.00535629	0.0192226	0.00818577	0.0021918
LOC107965033	0.00273983	0.0148469	0.0183465	0.00838641	0.00384548	0.00917744
LOC113218984	0.0246282	0.0123616	0.0293816	0.0344152	0.00686658	0.0167123
LOC724233	2.62023	2.65983	2.56207	2.49943	3.33981	3.15757
LOC408619	0.461212	0.546046	0.488934	0.603047	0.432554	0.454561
LOC408620	0.553508	0.440878	0.367772	0.458768	0.457741	0.463645
LOC102653658	0.0286858	0.0253504	0.0125009	0.0237111	0.201131	0.227891
LOC408621	0.558316	0.644924	0.756812	0.729744	0.524859	0.530079
LOC102653893	0.169521	0.194469	0.319474	0.224672	0.138607	0.159763
LOC412319	0.115626	0.0873207	0.132827	0.115793	0.179405	0.166528
LOC113218842	0.0272589	0.0273858	0.046074	0.0470705	0.0280407	0.0353002
LOC724535	6.64677	6.56624	7.43647	7.04057	4.51513	5.13784
LOC102653954	0.0187667	0.018399	0.0165264	0.041045	0.00872794	0.0154316
LOC102653920	0.0228777	0.0388014	0.022546	0.0348337	0.00939015	0.0127973
LOC107964158	0.0177229	0.0198697	0.0207704	0.0296857	0.0137265	0.0247991
MT-LOC551321	0.615725	0.629294	0.678557	0.511629	0.447277	0.604837
LOC724720	1.35228	1.48915	0.959361	1.03087	0.893763	0.974844
LOC102654159	0.765114	0.648489	0.542557	0.650017	0.418587	0.549933
LOC724795	0.488688	0.483023	0.355452	0.382209	0.440241	0.522813
GeneID-551388	0.01528	0.00619829	0.00236972	0.00362114	0.0145878	0.0179378
LOC411799	0.209361	0.202988	0.212923	0.224486	0.155127	0.140717
LOC414017	1.23578	1.19744	1.19297	1.12536	1.07376	1.11013
LOC552530	0.18237	0.196427	0.171462	0.256009	0.159834	0.115363
LOC100577342	0.00375075	0	0.000919709	0.00130058	0	0.00208659
LOC102654398	1.28791	1.20289	1.06769	1.08725	0.762847	0.888645
LOC413244	0.114581	0.0705371	0.10996	0.103283	0.0912923	0.131848
LOC551531	0.439991	0.311764	0.329651	0.416168	0.388885	0.392394
LOC412107	0.0664293	0.0567409	0.0717363	0.0789823	0.0739171	0.0371243
LOC726685	1.00247	0.790474	0.861162	0.960581	0.855159	1.03277
LOC100578513	0.751778	0.804585	0.768971	0.880911	0.90443	0.842959
LOC409290	1.25329	1.6175	1.60875	1.71819	1.56794	1.48966
LOC100577369	0.651706	0.507087	0.496611	0.593866	0.489407	0.56816
LOC107966055	1.65611	1.39424	1.3794	1.49363	1.3622	1.35691
LOC551842	0.406291	0.380832	0.435949	0.502266	0.436701	0.388697
LOC100577454	1.50469	1.52071	1.21502	1.34066	1.05541	1.13979
LOC551892	0.484028	0.486247	0.480222	0.505176	0.235164	0.390139
LOC551909	1.16382	1.1175	1.12389	1.23696	1.27809	1.32238
LOC107963991	0.299604	0.296939	0.323355	0.345545	0.228515	0.231216
LOC552083	0.599418	0.497445	0.430331	0.443759	0.52189	0.477112
LOC409584	1.98557	1.95085	1.62883	1.69484	1.70202	1.80882
LOC724578	0.27054	0.320281	0.251715	0.277072	0.179505	0.174888
LOC413437	0.0944759	0.0759771	0.152625	0.110612	0.108754	0.11571
LOC414038	0.83802	0.748688	0.700293	0.675143	0.773386	0.76379
LOC552602	0.865566	0.890857	0.800215	0.861733	0.469619	0.587632
LOC414037	0.0969955	0.0434289	0.0646848	0.0764704	0.115588	0.102399
MT-LOC552628	0.29338	0.253914	0.266749	0.234937	0.200337	0.236176
LOC725317	1.63494	1.30559	1.23821	1.60029	1.9711	3.01149
LOC552648	0.226597	0.230907	0.185046	0.230316	0.228654	0.269899
LOC725418	0.306886	0.377057	0.343433	0.33008	0.325743	0.361383
LOC413950	0.487684	0.462425	0.389721	0.465902	0.339094	0.361656
LOC107963979	0.0179632	0.0236706	0.0225433	0.0221112	0.0255877	0.0216665
LOC102655724	0.00355307	0	0.00573777	0.00195479	0.00166215	0.0037556
LOC725532	0.119061	0.117425	0.129571	0.0975385	0.042509	0.0493893
LOC725574	0.312452	0.379107	0.420642	0.31009	0.140101	0.169951
LOC100578104	0.0172939	0.00888338	0.0106513	0.0239856	0.0104884	0.00989344
LOC100578131	0.00230811	0	0	0.00662059	0	0
MT-LOC552676	0.384667	0.409291	0.365281	0.313361	0.290641	0.357438
LOC412511	1.001	1.22562	1.47232	1.1365	0.975602	1.06934
LOC100578247	0.00505232	0	0.005793	0.00431151	0.0435433	0.0321639
LOC113218578	0.00314555	0.00423971	0.00354327	0.00355971	0.0540126	0.0355228
LOC725720	0.0334473	0.0508002	0.0198452	0.0285463	0.0629939	0.03701
LOC102656395	0	0.00169687	0	0	0.000725856	0
LOC725745	0.559032	0.532285	0.47121	0.557335	0.663726	0.762701
LOC113219256	0.153449	0.167207	0.194528	0.235413	0.18867	0.174036
LOC725841	0.245273	0.302368	0.366105	0.184996	0.173228	0.164061
LOC412141	0.294433	0.334093	0.342263	0.333538	0.31421	0.277975
LOC102656812	0.045183	0.0415775	0.040536	0.040076	0.0211777	0.0519602
LOC551819	0.198012	0.195701	0.236748	0.236207	0.11092	0.151538
LOC727479	0.0585082	0.0629128	0.056629	0.044371	0.0160049	0.0263509
LOC413303	0.0336091	0.0361695	0.0324945	0.0324308	0.0348525	0.0195783
LOC551443	0.05549	0.0562783	0.0563941	0.0696949	0.0902181	0.0908101
LOC551411	1.37482	1.4194	1.30154	1.1699	1.14795	1.33305
LOC550789	0.294018	0.295422	0.498168	0.403699	0.333611	0.286607
LOC725816	0.172583	0.247521	0.187851	0.168316	0.152617	0.133241
LOC412282	1.56308	1.46865	1.42199	1.60611	1.61839	1.57129
LOC550903	0.400896	0.443629	0.412332	0.399839	0.424137	0.407669
LOC408616	1.66395	1.59755	1.51561	1.5893	1.90188	2.2147
LOC102654549	0.00267445	0.000745528	0.00072448	0.00186714	0.0027262	0.00780955
LOC102654478	0.00112304	0	0	0	0.00232085	0.00140434
LOC102654454	0.00380453	0	0	0.00222289	0.00136358	0.00360613
LOC113219397	0	0.00269875	0.00132398	0	0	0
LOC102654413	0	0	0	0.00254802	0	0
LOC102654358	0.00989959	0.0168962	0.0106853	0.0176983	0.0102594	0.012658
LOC100577822	0.0106175	0.00115785	0.0074653	0.00979954	0.0108181	0.0197512
LOC102654894	0.0108619	0.00457707	0.0067246	0.0133264	0.0174869	0.00774524
LOC113218819	0.0406081	0.0463688	0.0392578	0.0452834	0.0250736	0.0183156
LOC410754	0.698864	0.630298	0.696215	0.60337	0.606998	0.594257
LOC551383	0.472543	0.509748	0.407433	0.466306	0.372288	0.410915
LOC552743	0.224668	0.218635	0.298806	0.181384	0.153946	0.140432
LOC107965891	0.0816831	0.0917702	0.0769657	0.060757	0.0402318	0.0412456
LOC409517	1.51667	1.58379	1.38603	1.89597	0.986634	1.08511
LOC412528	0.486663	0.529172	0.42543	0.395326	0.402412	0.465901
LOC408615	0.284791	0.330811	0.448606	0.408308	0.393643	0.449083
LOC551202	0.20095	0.223019	0.147884	0.19719	0.177453	0.189663
LOC410753	0.142081	0.119353	0.131773	0.150945	0.124489	0.11566
LOC408614	8.60571	9.01745	8.42257	8.65423	6.99139	7.17266
LOC100578445	0.624608	0.556058	1.30464	1.48423	0.799761	0.726761
LOC410752	0.975914	0.851814	1.10123	1.33363	0.758554	0.677111
LOC410751	0.00557035	0.00531856	0.0114716	0.0010031	0.0124959	0.00358593
GeneID-408613	24.8385	20.3318	21.7597	27.0988	20.3049	23.7376
LOC107964984	0.0165474	0.0238498	0.00766551	0.0237175	0.0166335	0.0136432
LOC100577782	0.0219537	0.0148458	0.0210406	0.0323346	0.0191158	0.0139221
LOC102655057	0.00585436	0.00578572	0.00730313	0.00124028	0.00206399	0.00227196
LOC412523	0.0340961	0.0604964	0.0732381	0.0783666	0.0779899	0.0944536
LOC726298	0.0947958	0.0914603	0.129365	0.141678	0.17994	0.173645
LOC113218896	0.0204342	0.00585971	0.0130679	0.0326234	0.0113534	0.0102339
LOC100577655	0	0.00299269	0.000870853	0	0.00131208	0.000606072
LOC102654581	0	0	0	0.00570313	0	0.00277155
LOC107966071	0.0371713	0.00507182	0.0258271	0.0388935	0.0228602	0.0115567
LOC413735	0.224127	0.179269	0.252975	0.213644	0.200473	0.228643
LOC726221	1.57905	1.54001	1.30725	1.17039	1.00805	1.4462
LOC410043	1.48007	1.57675	1.26215	1.38323	1.3911	1.51465
LOC409468	0.244663	0.29222	0.214577	0.215825	0.447321	0.399054
LOC102653866	0	0.00658219	0.00806145	0.00619416	0.00874622	0.00826808
LOC726449	0.0603034	0.0454437	0.0404357	0.052744	0.0140581	0.0479389
LOC552636	0.0256038	0.0704811	0.044843	0.0421604	0.0328854	0.0245307
LOC726088	1.1742	1.22103	1.0103	1.10385	0.988215	1.06165
LOC412397	0.527411	0.556054	0.466973	0.538227	0.427453	0.430405
GeneID-412285	0.0133978	0.0249734	0.0247018	0.0120111	0.0293498	0.0262832
LOC100578115	0	0	0	0	0	0.00103794
LOC409417	1.21163	1.33479	1.12893	1.06707	1.01847	0.775863
GeneID-409418	22.1835	22.0009	34.7279	35.427	19.8394	21.9344
LOC727596	0.161927	0.172847	0.172618	0.221563	0.124285	0.117804
GeneID-409798	1.08762	0.967691	0.562561	0.406072	0.0854931	0.06961
LOC724192	2.82377	3.0556	2.75352	2.88584	3.49074	3.22551
LOC100577977	0.00493766	0.00933131	0.00855388	0.0126937	0.0024475	0.00097947
LOC107964644	0.0348042	0.0269921	0.0246603	0.0359661	0.0193555	0.0288779
LOC102656214	0.0227402	0.0284974	0.0226112	0.0445669	0.0148373	0.0377004
LOC410034	0.200195	0.233584	0.158711	0.177715	0.12659	0.131059
LOC724280	0.600108	0.58678	0.618453	0.6002	0.587251	0.560896
LOC410033	0.989768	0.819146	1.04768	1.02309	1.03884	1.12041
LOC724327	0.0526195	0.0778646	0.0748096	0.0584493	0.0633513	0.0938457
GeneID-410032	1.22361	1.33592	1.02269	1.07565	1.31067	1.22449
LOC102655811	0	0	0.00189565	0.00102646	0.00131208	0
LOC413693	0.0868458	0.102227	0.112513	0.122764	0.0878147	0.0842325
LOC100576321	2.24176	2.10395	2.39244	2.59346	1.68077	1.95822
LOC411794	1.27303	1.24151	1.12171	1.22881	0.713862	0.878758
LOC412190	0.592431	0.430506	0.532269	0.457967	0.60306	0.472665
LOC102655540	0.139808	0.0885932	0.117075	0.0901443	0.0708049	0.0546688
LOC412189	0.846606	0.892083	0.775613	0.730535	0.589755	0.706146
LOC409383	0.806697	0.722633	1.19657	0.918625	1.09179	1.27142
LOC102655045	0.00155939	0.00393487	0.00236742	0.00377668	0.000430261	0.00268709
LOC107964624	0	0	0	0	0.000738394	0.00157835
LOC113219263	0	0	0	0.00441044	0.00337845	0.000753653
LOC102655229	0.00862365	0.0024218	0.00775443	0.00827263	0.0224499	0.0117986
LOC107964619	0	0.00153155	0.000702001	0.00365656	0.00315019	0.00263576
MT-LOC102655391	0.0238031	0.00219939	0.0450847	0.0271008	0.0505054	0.0326359
LOC102655431	0.00142173	0.00170853	0.00440215	0.00751722	0.00818004	0.0019984
LOC551556	0.0896114	0.117181	0.130694	0.207032	0.327481	0.173764
LOC409053	9.05608	9.18641	8.65595	9.28557	8.79619	8.18939
LOC411408	0.226244	0.292008	0.230092	0.342752	0.248922	0.194163
LOC107964618	0.0107218	0.0160081	0.0280559	0.0294469	0.0306858	0.0253463
LOC411407	0.409996	0.450817	0.474845	0.478859	0.341749	0.487158
LOC411406	0.00560708	0.000790684	0.000698763	0.00768529	0.0155377	0.00873589
LOC107964596	0.000678411	0.00186418	0.00354107	0	0.00335579	0
LOC100576547	0.0112329	0.0168669	0.0159049	0.0177217	0.015257	0.0111756
LOC107964593	0	0	0	0	0.00371039	0
LOC411405	0	0	0.00185254	0	0	0
LOC413346	0	0	0	0.0019361	0	0
LOC551761	0	0	0.000685824	0.00444868	0.000733895	0.00281936
LOC100576126	0	0.000730976	0	0	0	0
LOC113219420	0	0	0	0	0	0
GeneID-725384	0.00719341	0.0240461	0.0347922	0.0346088	0.0188068	0.0264187
LOC725345	0.0451917	0.042197	0.0359447	0.0435438	0.0122467	0.0239507
GeneID-406080	0.220488	0.232009	0.246958	0.150981	0.141147	0.151943
GeneID-100188973	0.117851	0.116216	0.124825	0.128607	0.114366	0.108481
LOC725419	3.48763	3.41446	3.78515	3.65236	3.16339	3.62099
LOC725455	0.00368371	0.00675287	0.0171076	0.0126047	0.0184019	0.0345165
LOC550785	32.0893	35.715	39.188	35.1527	35.8233	39.9179
LOC102653822	0.00677946	0.00514164	0.00185254	0.00322174	0.00229501	0
LOC100576291	2.0816	1.7251	1.55202	1.64845	1.93316	2.57208
LOC100578458	0.107613	0.107298	0.14033	0.147209	0.126085	0.159112
LOC102656923	0	0	0.00434034	0.00393189	0.00485701	0
LOC411600	0.613604	0.532445	0.568164	0.641199	0.628087	0.585473
LOC725606	0.0118713	0.0149902	0.00484971	0.0128551	0.00839877	0.0100856
LOC113218708	0.119326	0.061049	0.0697184	0.0659288	0.101458	0.0865874
LOC410749	0.374643	0.381069	0.342072	0.376222	0.370484	0.37393
LOC725682	0.0307934	0.0466962	0.0377067	0.0780357	0.134447	0.165807
LOC100578378	0.00429805	0	0.0097935	0.00190426	0.00336988	0.00197461
LOC725746	0.454837	0.450821	0.748647	0.580526	0.609274	0.761391
LOC552038	0.490108	0.487594	0.532403	0.556765	0.609956	0.577129
LOC412287	1.00345	0.954492	1.54339	1.71401	0.568752	0.568753
LOC552316	0.610555	0.864018	0.437976	0.452077	0.3506	0.421299
LOC552294	2.9569	3.44545	2.88919	2.94386	2.18479	1.98382
LOC411372	0.235923	0.23984	0.198309	0.270498	0.269267	0.205095
LOC725920	0.0157663	0.013678	0.0137944	0.0189434	0.014792	0.0150708
LOC725945	0	0	0	0.00177446	0	0.000651984
LOC552206	1.81931	1.72107	1.63926	1.42677	2.16903	1.70079
LOC552187	1.82521	1.82026	1.4654	1.63499	1.92295	1.63953
LOC113219400	0.0263809	0.0291975	0.00789829	0.0136747	0.0459404	0.0213796
LOC102655490	0	0	0	0.00110607	0.00478224	0.00666201
LOC100578285	0.0579289	0.0297141	0.0212074	0.0342094	0.0797092	0.0725297
LOC113219388	0.00841663	0.00296434	0.00656342	0.00383569	0.00766909	0.0168839
LOC100577585	0.00754794	0.00470386	0.00795675	0.00518894	0.00090308	0.00327279
LOC409807	0.0601658	0.0476359	0.0268955	0.0261613	0.0602918	0.0839596
LOC100578978	0.00264055	0.00373338	0.000810241	0.00165415	0.000809604	0.00767655
LOC107964341	0.0472258	0.0453989	0.0353387	0.0323387	0.0709027	0.0323807
LOC100579018	0	0	0	0	0	0
LOC726119	0.014899	0.0116304	0.012065	0.0228035	0.0307016	0.0337465
LOC113219389	0.00412526	0.00873441	0.00491512	0.0040179	0.0264626	0.00659566
LOC107964337	0	0	0	0	0.0029069	0.00269575
LOC503505	1.01137	1.07611	1.46694	1.36705	0.911165	0.796108
LOC107964344	0.116352	0.0793773	0.0567724	0.0844624	0.0480568	0.0397414
LOC102656044	0.00436983	0.00207872	0.00258032	0.00674728	0.00098382	0.00130274
LOC113219390	0.0491203	0.0416696	0.058512	0.0413294	0.0133784	0.00980471
LOC113219391	0	0	0	0	0	0
LOC552117	0.650717	0.618127	0.59027	0.688834	0.480914	0.475358
LOC412103	1.99307	2.13678	1.84913	2.10551	1.29204	1.50689
LOC100576164	0.0538256	0.0287225	0.0937833	0.0574007	0.0309764	0.0422393
LOC100576139	0.137177	0.124749	0.0803164	0.103315	0.0744414	0.0473376
LOC414021	2.15764	2.26816	2.11621	2.27918	1.11108	1.58502
LOC102654917	0.0609099	0.0518611	0.0822631	0.0821601	0.0382297	0.065492
LOC100579059	0.266353	0.286151	0.303723	0.484488	0.167587	0.216833
LOC102654976	0.0100769	0.0113362	0.00950097	0.00970796	0.00382138	0.00922062
LOC113219329	0.00820512	0	0.00320286	0.00397151	0.000951137	0.00227967
LOC102655032	0.0260402	0.024659	0.0504596	0.11364	0.0205687	0.0374605
LOC113219344	0.00753339	0.00353956	0.0174346	0.019282	0	0.00118569
LOC102655155	0.0182969	0.044097	0.0629248	0.0599031	0.0208242	0.0362289
LOC414022	1.31995	1.42353	1.13065	1.25811	1.04035	1.21889
MT-LOC725040	0.446785	0.402255	0.55486	0.549048	0.367593	0.387277
LOC410070	3.68941	3.45135	3.44064	3.30252	3.05897	3.14587
LOC410071	0.665412	0.758302	0.984011	0.863865	0.390518	0.349341
GeneID-413803	0.584619	0.445275	0.768656	0.667674	0.343478	0.689025
LOC113218825	0.00705506	0.00516321	0	0.0053717	0	0.00340326
LOC100577039	0.0105747	0.00499699	0.022612	0.022901	0.0179663	0.0134037
LOC412458	0.119322	0.19591	0.136867	0.088457	0.0352174	0.0221681
LOC724721	0.0180038	0.0263073	0.0192911	0.0171046	0.0164742	0.0152818
LOC412829	0.0123241	0.00481499	0.0079068	0.0109958	0.0194208	0.0221637
LOC724634	4.24127	3.93474	3.83357	4.25526	3.39906	3.50839
LOC409360	0.229145	0.27884	0.292333	0.27117	0.166073	0.169082
LOC724585	0.390239	0.374273	0.359453	0.370191	0.306691	0.344654
LOC724536	0.447779	0.471977	0.425183	0.493028	0.423626	0.463916
LOC409520	0.254267	0.324031	0.278437	0.310106	0.215503	0.292014
LOC412546	0.52123	0.543749	0.603994	0.603839	0.411357	0.602994
LOC724455	0.360972	0.375805	0.435745	0.42916	0.218957	0.254487
MT-LOC412212	0.475658	0.527674	0.638317	0.654373	0.482709	0.505499
LOC107965181	0.0402864	0.0379173	0.0697855	0.0515546	0.0955605	0.0866191
LOC409527	0.942636	0.876937	0.721103	0.817199	0.707533	0.864236
LOC413868	1.68314	1.97196	1.79896	1.56608	1.98765	1.77821
LOC551974	0.851903	0.833691	0.752375	0.673356	0.509847	0.637517
LOC552001	0.0456146	0.0325752	0.0425345	0.0348191	0.0163084	0.0323205
LOC102656856	0.0124815	0.00830023	0.0259373	0.016189	0.00460222	0.0114371
LOC413867	0.784547	0.958248	0.991483	0.806469	0.40055	0.532361
LOC552052	0.543151	0.474518	0.684649	0.634399	0.490014	0.464467
LOC727074	0.422108	0.416885	0.434092	0.40742	0.29205	0.33292
LOC727079	0.157704	0.102044	0.138552	0.141188	0.158462	0.147092
LOC100578907	0.335742	0.407719	0.483379	0.459707	0.27561	0.371055
LOC727087	0.233041	0.276007	0.323432	0.303549	0.293972	0.25174
LOC412480	0.608537	0.500765	0.486539	0.514852	0.614537	0.623643
LOC727539	0.902564	0.903752	0.874932	1.08089	0.57636	0.503774
LOC727538	0.486206	0.473462	0.512082	0.493624	0.724213	0.644494
LOC724115	0.26413	0.326467	0.281283	0.317534	0.204484	0.189299
LOC724144	0.520664	0.489138	0.480086	0.449226	0.307284	0.247974
LOC551154	1.32132	1.46587	1.76445	1.67032	1.05884	1.028
LOC724234	0.336304	0.232608	0.311085	0.248651	0.338457	0.307013
LOC409957	11.3855	10.3028	10.4176	11.2205	11.795	11.5649
LOC724328	0.273432	0.312852	0.327945	0.268688	0.282479	0.29967
LOC100577254	1.29175	1.5302	1.21058	1.39242	0.995238	0.92942
LOC107965915	0	0	0	0	0	0
LOC102655946	0.00559224	0.00678489	0.00559073	0.00448328	0.00944412	0.000753653
LOC102656017	0.0106957	0.000627301	0.00908898	0.011089	0.00266948	0.00146391
LOC100577291	0.0262683	0.0231811	0.0551072	0.028873	0.0497804	0.0271676
LOC725775	0.03769	0.0254573	0.0142938	0.021944	0.124876	0.0779392
LOC100577384	0.003506	0.01321	0.0149304	0.0171046	0.00957128	0.0202074
LOC100576726	0.016114	0.00122004	0.00265598	0.00238339	0.000846874	0
GeneID-408611	0.485696	0.42509	0.308017	0.39833	0.392968	0.402434
LOC726243	0.342027	0.38751	0.467132	0.46515	0.357582	0.29788
LOC410743	0.0643364	0.0694825	0.0540316	0.0693059	0.0775314	0.0707588
LOC410744	0.00777405	0.0134697	0.0398366	0.0570332	0.0282411	0.0113275
LOC113219271	0.0484411	0.0447241	0.0716767	0.0498727	0.0786656	0.0962748
LOC410745	0.0102015	0.0202213	0.0136928	0.0253732	0.0112913	0.0193599
LOC552457	0.0160996	0.0262392	0.063947	0.0813937	0.0395272	0.0422047
LOC410746	0.0375086	0.0363985	0.0516991	0.0830457	0.0379024	0.0341972
LOC552425	0.0104221	0.0126068	0.0310531	0.0369658	0.01345	0.00842879
LOC410747	0.154157	0.125398	0.158702	0.14242	0.0781859	0.10864
LOC552395	0.00101373	0.000607004	0.00672302	0.00528165	0.00115579	0.00458276
LOC410748	0.145824	0.142049	0.11038	0.13915	0.144504	0.0979839
LOC113219272	0.028081	0.0273443	0.0158628	0.0138108	0.0100662	0.00913343
LOC107964221	0.242533	0.22576	0.281856	0.221374	0.2298	0.262729
LOC550645	0.326099	0.342352	0.288929	0.303878	0.49181	0.368815
LOC102656636	0.121005	0.108372	0.0740515	0.0916686	0.0795484	0.0702121
LOC107964213	0.362396	0.415126	0.427957	0.372964	0.438346	0.444046
LOC408609	0.51957	0.471332	0.595252	0.526968	0.262161	0.389843
LOC102656814	0.0468	0.0559083	0.0297379	0.0167889	0.0289556	0.0381847
LOC410741	0.630555	0.813314	0.723195	0.537668	0.449027	0.40179
LOC102656788	0.0290152	0.0180297	0.0452556	0.0316254	0.0730461	0.0476572
LOC100578082	0.10496	0.110456	0.16199	0.199935	0.11314	0.166228
LOC113218656	0.037252	0.0233254	0.0207363	0.0268819	0.0229559	0.0293576
LOC551384	0.701694	0.713497	0.994378	0.801079	0.869132	0.846923
LOC413813	0.569882	0.662185	0.615572	0.599639	0.503915	0.583767
LOC551416	1.81774	1.56762	1.35176	1.45662	1.26871	1.62609
LOC113219245	0.219025	0.170187	0.133129	0.213293	0.0734177	0.0874349
LOC100577194	0.135488	0.135841	0.134009	0.111314	0.0725983	0.108598
LOC100576961	0.00453019	0	0.00596433	0.0124037	0.0901392	0.0399889
LOC726412	0.00332981	0.0100434	0.00413547	0.00615518	0.104731	0.0536439
LOC409749	0.209916	0.235215	0.182055	0.146176	0.200043	0.22547
LOC413056	0.0330916	0.0271108	0.0176294	0.0231081	0.00939606	0.00615015
LOC726451	0.0193237	0.0181351	0.0272533	0.0248086	0.016526	0.0224958
LOC413055	0.725367	0.632453	0.639594	0.616079	0.558182	0.595845
LOC409748	1.71078	1.70601	1.57535	1.50984	1.38354	1.57505
LOC410740	0.151768	0.176257	0.186843	0.180354	0.184778	0.176797
LOC410739	3.18084	3.18876	3.47368	3.53492	3.56738	3.68745
LOC113219185	0.11714	0.156292	0.127997	0.103704	0.0919141	0.0653418
LOC726545	0.00130872	0.00203939	0	0.00138066	0	0
LOC726560	0	0.00357564	0.00242128	0.000568015	0	0.00343891
LOC726578	0	0	0.00199868	0	0	0
LOC726590	0	0	0	0	0	0
LOC410736	0.000591975	0.00335617	0	0.00051184	0.00199894	0
LOC113218747	0	0	0.0014881	0.000622929	0	0
LOC726646	0.00878564	0.00969358	0.0109799	0.00948013	0.0077877	0.00360808
LOC413425	0.384401	0.376307	0.443977	0.531251	0.404569	0.316638
LOC107964114	0	0	0	0	0	0
LOC102656327	0.0128721	0.0160729	0.026109	0.0132529	0.0505729	0.0513348
GeneID-726676	0	0	0.000685824	0.000728857	0	0
LOC102656453	0.000772204	0.00780088	0.00988201	0.00869455	0.030108	0.00959311
LOC102656426	0	0	0	0	0	0
LOC100577481	0.475039	0.461566	0.540439	0.57916	0.540902	0.493164
LOC100576770	0.340573	0.270945	0.295741	0.308128	0.228303	0.246919
LOC413754	0.515748	0.507904	0.483698	0.64125	0.39385	0.334418
LOC726729	0.344663	0.405294	0.412867	0.349252	0.383823	0.324029
LOC102656747	0.00462691	0.00487329	0.0188425	0.00743807	0.00287041	0.00839948
LOC408604	0.443833	0.387632	0.437124	0.450705	0.431087	0.429889
LOC726742	0.381243	0.374526	0.384424	0.425496	0.28035	0.374356
LOC100577003	0.160732	0.1501	0.285012	0.208534	0.158377	0.176353
LOC102653957	0.141615	0.142065	0.134118	0.144822	0.113459	0.140169
LOC100577082	0.710581	1.61895	0.665155	1.04442	0.215093	0.195971
LOC113218550	0.105603	0.117843	0.10859	0.103689	0.176009	0.1558
LOC100577113	0.0993779	0.140793	0.132052	0.136952	0.250795	0.1819
LOC551241	0.54488	0.495531	0.492294	0.570724	0.35088	0.424306
LOC409966	0.277893	0.318922	0.29856	0.280187	0.186008	0.18127
LOC113219392	0.00112476	0.00153155	0.00696578	0.00542841	0.0111651	0.00606143
LOC551318	1.45948	1.47194	1.61612	1.27168	1.07023	1.48651
LOC408602	0.705156	0.615269	0.68344	0.580782	0.914175	0.789989
LOC107964879	0.0339879	0.0644847	0.0293958	0.0278481	0.0215618	0.0201949
LOC102653881	0	0	0	0.00258329	0	0
LOC410734	0.000621825	0.00405829	0	0	0	0.00174073
LOC408603	0.0234934	0.0503058	0.0323856	0.0469083	0.0204414	0.0163357
LOC410733	0.0083215	0.0070091	0.00342448	0.012522	0.011403	0.0012055
LOC113219140	0.00154335	0.00862804	0	0.0017544	0.00201608	0.0119511
LOC408601	0.582285	0.501076	0.451677	0.450859	0.509204	0.612884
LOC410732	1.48023	1.41447	1.18934	1.15635	1.2311	1.26421
LOC113219088	0.0888943	0.131056	0.127289	0.0862554	0.264353	0.152915
LOC113219089	0.00560327	0.0114277	0.00319235	0.00946839	0.0195742	0.00849629
LOC113219090	0.0456276	0.0399423	0.011298	0.0187526	0.0595426	0.0240243
LOC102653666	0.0375811	0.0484895	0.0481628	0.0521239	0.119421	0.0622459
LOC102653639	0.0154705	0.0189821	0.00692556	0.0080149	0.0330888	0.0109503
LOC102653841	0.00314702	0.00892018	0.00597341	0.00859981	0.0168658	0.000828631
LOC102656489	0.00128215	0.00146339	0	0.000550092	0	0.000766178
LOC412410	1.15706	1.08768	1.12453	1.19266	1.24304	1.17363
LOC727267	0.252343	0.225251	0.285052	0.243162	0.19005	0.201475
LOC727263	2.62242	2.55754	2.98547	2.67255	1.67888	1.95833
LOC113219001	0.10838	0.117064	0.125848	0.115443	0.165126	0.128633
LOC725383	2.77638	3.1753	5.57185	3.88991	4.37776	5.05877
LOC551546	1.3166	1.17692	1.11122	1.00557	0.866533	0.866189
LOC410157	0.142522	0.185967	0.203412	0.206731	0.15573	0.14043
LOC412588	0.773491	0.729329	1.01652	0.968904	0.50582	0.508665
LOC411572	0.598576	0.452822	0.501578	0.532189	0.380661	0.415224
LOC409113	0.818101	0.678039	0.815578	0.714735	0.702994	0.619766
MT-LOC409114	4.35939	4.48086	3.87615	4.10133	3.30344	3.59606
LOC411573	0.68327	0.658793	0.748613	0.904759	0.457918	0.467881
LOC409340	0.83008	0.720587	1.0772	0.962562	1.0698	0.964386
LOC727186	0.411171	0.286579	0.250932	0.252796	0.160956	0.188655
MT-LOC102654365	0.69677	0.798038	0.515571	0.729524	0.604791	0.76176
LOC726541	1.50592	1.37574	1.69656	1.85724	1.47218	1.26992
LOC412114	0.30894	0.327421	0.371371	0.391951	0.330483	0.27389
LOC726505	0.00485177	0.00406308	0.00950842	0.0133442	0.0261395	0.00788495
LOC409078	0.152527	0.138879	0.154636	0.152679	0.188063	0.192522
LOC551581	0.0931392	0.226036	0.130608	0.117278	0.057886	0.0374729
LOC413357	0.760168	0.78244	0.664124	0.711077	0.541645	0.619858
LOC107963982	1.02756	0.907331	0.745433	0.840468	1.01531	0.782944
LOC100576288	0.271345	0.269303	0.2418	0.345384	0.117666	0.187153
LOC409927	0.249429	0.236132	0.302109	0.270427	0.196667	0.234962
MT-LOC409926	0.60535	0.571306	0.418297	0.487007	0.371801	0.449264
LOC551728	0.570457	0.587416	0.651586	0.610813	0.589317	0.68477
LOC409925	0.96253	0.924825	0.814135	0.876198	0.536275	0.615787
LOC413471	0.0639969	0.065842	0.0878142	0.133859	0.0285432	0.0372215
LOC413470	2.03226	2.17304	1.5358	1.62801	1.89069	2.03373
LOC409924	0.446559	0.575482	0.468758	0.403658	0.155168	0.153858
LOC413468	1.60574	1.70353	1.51064	1.69049	1.36162	1.38819
LOC413467	0.256955	0.221875	0.206041	0.234952	0.164493	0.218841
LOC409606	0.241321	0.239744	0.302833	0.325255	0.25193	0.276356
LOC409607	1.7334	1.7558	1.99705	1.81969	1.70841	1.70518
LOC409608	0.406888	0.292026	0.665264	0.439294	0.618287	0.672289
LOC113218547	0.0659951	0.051418	0.0991849	0.119091	0.0203345	0.0503544
LOC100576445	0.0342128	0.0587206	0.102761	0.167063	0.0307503	0.0860321
LOC102655437	0.229309	0.173672	0.197845	0.22599	0.0863448	0.100918
LOC100578747	0.012327	0.00247283	0.00903964	0.00925831	0.00226554	0.0036016
LOC102655493	0	0	0	0.00293085	0.00119944	0
LOC102655249	0.000748602	0.000991751	0	0	0.00317418	0.00126941
LOC102653825	0	0	0	0	0	0
LOC409701	0.232896	0.191785	0.198753	0.169402	0.105218	0.10179
LOC113218996	0	0	0	0	0	0
LOC412813	0.35968	0.321813	0.359035	0.41693	0.323599	0.207465
LOC113218813	0.0146188	0.0140355	0.00794108	0.0370914	0.0132208	0.0063002
GeneID-409042	0.00315018	0.00327238	0.00243576	0.00360912	0.00892007	0.0027442
LOC102654114	0	0.00192868	0	0.00238028	0	0
LOC408600	2.9188	3.1975	3.12075	2.83711	1.79273	2.42129
LOC725189	2.38187	2.54155	1.9916	2.49083	1.92541	1.63237
LOC107964080	0.00458586	0.0024937	0.00192901	0.00558599	0.00600318	0.00137677
LOC113219409	0.00428505	0.00483226	0	0.00898856	0.00098382	0.00497286
LOC408598	0.897993	0.956725	0.905606	0.985174	0.672242	0.831933
LOC102656618	0.16082	0.367736	0.139417	0.120842	0.0776238	0.0949741
LOC410730	0.0174712	0.0274115	0.025989	0.022103	0.00584915	0.032228
LOC408597	0.187237	0.158896	0.170424	0.208538	0.172879	0.18904
LOC410729	0.00188805	0	0	0.000848791	0.00486042	0.00189942
LOC408596	0.00469904	0.00781281	0.00502756	0.00464763	0.0162267	0.00592011
LOC100578424	0.3348	0.303689	0.264289	0.325384	0.205473	0.301884
LOC725576	0.992361	1.11466	0.854901	0.980796	0.684915	0.755995
LOC113219192	0	0.00322451	0	0	0	0.000684688
LOC552761	0.00138498	0	0.00246124	0.00282284	0.00355692	0.00863092
LOC113219191	0.00213775	0.010429	0.0049316	0.00744521	0.0042409	0.00100371
LOC551385	1.72367	1.74064	1.36342	1.38067	1.25554	1.56495
LOC113219406	0.0107029	0.00677339	0.0175085	0.00856368	0.0145344	0.00947465
LOC725683	0.00311796	0.00661483	0.0105131	0.00304557	0.000475398	0
LOC100578568	0.00196229	0	0.00117675	0	0.0024881	0.00514924
LOC102654014	0.392237	0.352	0.295898	0.296163	0.227172	0.324148
LOC725747	0.384004	0.372707	0.344512	0.31502	0.218625	0.266104
LOC725776	0.00098581	0.0079529	0.00969935	0.00725136	0.00249225	0.00614977
LOC551557	0.678436	0.699573	0.644599	0.781519	0.752093	0.723104
LOC113219418	0.038874	0.0642547	0.0670097	0.0428658	0.0399834	0.0396347
MT-LOC100578653	0.275398	0.193016	0.202878	0.318666	0.234807	0.222271
LOC413713	0.207937	0.246733	0.217178	0.313137	0.160243	0.240264
LOC410115	0.645378	0.649195	0.658531	0.692801	0.402587	0.575552
LOC410116	0.922803	0.919599	1.03802	1.1321	0.936183	0.984186
LOC102654555	1.62154	1.59952	1.21186	1.33351	0.93818	1.2333
LOC102654510	0.0886152	0.141027	0.0826793	0.0885419	0.125917	0.092796
MT-LOC100578735	0.0294243	0.018158	0.012782	0.0158868	0.0930421	0.0504887
LOC413907	0.00489261	0.00132486	0.00357976	0.0115246	0.0230729	0.0146228
LOC107966050	0.00109211	0.00823416	0.0100893	0.0122044	0.0248859	0.0163198
LOC409755	0.184017	0.200385	0.250126	0.272401	0.277056	0.183473
MT-LOC551939	0.28747	0.290562	0.271842	0.322287	0.320653	0.396849
LOC724193	0.0416247	0.0321636	0.0438882	0.0399991	0.0487726	0.0492199
MT-LOC413080	0.102446	0.102709	0.108503	0.110725	0.0929196	0.102708
LOC409756	2.02374	2.12926	1.72385	1.86252	1.65006	1.92138
LOC413081	0.291098	0.248404	0.367702	0.38104	0.313259	0.266915
LOC724329	0.415487	0.383736	0.540697	0.448034	0.349814	0.355023
LOC409757	0.809241	0.861848	1.02951	1.19642	1.09432	1.09323
LOC551818	0.27027	0.383086	0.292207	0.293296	0.185686	0.187356
LOC551790	0.302436	0.258604	0.254182	0.308512	0.328528	0.264126
LOC412164	0.198091	0.208222	0.304835	0.222899	0.228479	0.273793
LOC724538	0.447494	0.369226	0.338852	0.476562	0.41532	0.324872
LOC100576871	0.232305	0.240826	0.259368	0.212879	0.120908	0.181881
LOC409564	2.15384	1.95748	2.0194	2.29207	1.29525	1.50348
LOC412674	0.171662	0.144904	0.157005	0.172512	0.128373	0.114615
LOC724760	0.00619369	0.0183296	0.0127695	0.0149133	0.00537027	0.00537898
LOC551620	0.840712	0.848601	0.910191	0.892032	0.792001	0.874286
LOC552549	0.557154	0.515628	0.566657	0.561383	0.352457	0.335157
LOC724875	0.988692	0.934253	0.882759	0.830597	0.967447	1.05078
LOC412343	0.489053	0.467253	0.418441	0.398563	0.459487	0.551
LOC552502	1.24763	1.17604	1.07943	1.21128	0.73951	1.143
LOC409102	0.797727	0.691332	0.884407	0.679932	0.730447	0.749654
LOC102656283	2.24085	2.06526	2.37882	2.76734	2.40767	1.979
MT-LOC409103	1.45604	1.49411	1.6037	1.60574	1.50515	1.42705
LOC725105	0.79453	0.659937	0.99155	1.08165	0.67687	0.850101
LOC725150	0.582851	0.591128	0.715045	0.603214	0.392625	0.412899
LOC410061	1.89552	1.66215	1.77002	1.71531	1.7782	1.98272
LOC725237	0.122794	0.138679	0.186419	0.163233	0.222763	0.172645
LOC725279	0.242994	0.242575	0.228693	0.209322	0.211282	0.197735
LOC413759	0.264672	0.281356	0.27442	0.323587	0.17705	0.258576
LOC406118	0.289207	0.288559	0.298752	0.283756	0.379421	0.334099
LOC408592	0.0117862	0.00217417	0.0209028	0.01405	0.0140938	0.0130214
LOC410726	0.779209	0.71545	0.835452	0.885343	0.913453	0.884322
LOC725494	0.972713	0.958839	0.951418	0.948523	0.928244	0.878671
LOC408594	2.79374	2.99903	2.83352	2.92034	1.85802	1.95044
MT-LOC410727	0.483679	0.369255	0.366133	0.499337	0.479082	0.533629
LOC725649	0.31749	0.250432	0.255795	0.264951	0.390829	0.387626
LOC408595	1.3599	1.14778	1.21413	1.25374	1.24211	1.44232
LOC107966049	0	0	0.00585823	0	0.00214301	0
LOC100578300	0.00488616	0.00919354	0.00315104	0.00488888	0	0.00146391
LOC410728	0.00220657	0	0	0.00104766	0.00661921	0
LOC413024	0.291628	0.308116	0.351383	0.345777	0.250321	0.211043
LOC725817	0.0989383	0.138143	0.135151	0.099319	0.11488	0.102371
LOC107964507	0.154403	0.145676	0.134603	0.153296	0.0758818	0.121816
LOC413025	0.2618	0.232029	0.19767	0.211769	0.170497	0.18931
LOC102656318	0.00759327	0.00456186	0.0112198	0.0116324	0.00510572	0.00452151
LOC107964511	0.0243145	0.0213675	0.0340718	0.0244205	0.0366696	0.0506136
LOC100578631	0.677848	0.846884	0.853565	1.04583	0.597588	0.871086
LOC552140	0.374999	0.324013	0.334893	0.333959	0.256725	0.274728
LOC107964502	0.0204034	0.0294271	0.0270904	0.0245773	0.0415259	0.0348244
LOC552118	0.203486	0.235102	0.199131	0.164613	0.197695	0.176747
LOC725848	0.056924	0.0349908	0.0741525	0.0669313	0.0616895	0.0395057
LOC552094	1.82234	1.85513	1.55578	1.58037	2.30435	1.87832
LOC726014	1.19981	1.25396	1.15129	1.21375	1.10012	0.969012
LOC552067	0.152616	0.193423	0.265807	0.282604	0.345017	0.269279
LOC552039	0.0817558	0.106305	0.0942499	0.0800246	0.0657681	0.0640195
LOC726060	5.14849	5.42358	4.66484	5.1609	4.42228	4.96902
LOC410725	0.127647	0.184532	0.184528	0.228043	0.151322	0.128692
LOC410724	0.108444	0.0839626	0.0436626	0.0482525	0.0304427	0.0336436
LOC100578016	0.189797	0.108545	0.0898901	0.102406	0.165182	0.171955
LOC100578057	0.18957	0.108306	0.135527	0.104719	0.318641	0.369688
LOC100578133	0.0398032	0.0359167	0.0341391	0.0196039	0.14656	0.176544
LOC100578184	0	0.00575066	0	0.00114712	0.0162941	0.0110172
LOC107965530	0	0	0	0	0	0.0244753
LOC100577891	0	0	0	0	0	0.02927
LOC550948	0.397106	0.43339	0.382023	0.356195	0.260725	0.279914
LOC408591	1.15961	1.09986	1.09622	1.21804	0.975033	0.951757
LOC408590	1.3555	1.32174	1.16292	1.26536	0.959526	1.01713
LOC409733	0.399138	0.370131	0.403221	0.440462	0.392843	0.400589
LOC100577336	0.18477	0.180763	0.159615	0.159101	0.115272	0.117283
LOC100577296	0.0345806	0.0269241	0.0295638	0.0229403	0.0178876	0.0232863
LOC409734	0.178294	0.134361	0.227987	0.209663	0.183905	0.16618
LOC100577140	0.192907	0.140837	0.154329	0.191331	0.161698	0.170265
LOC552374	0.226088	0.117877	0.126325	0.0700451	0.167298	0.278547
LOC102656816	0.0127219	0.0214966	0.0123171	0.0131274	0.0677221	0.0662437
LOC102653642	0.00155939	0	0.00312202	0.00100466	0.0081524	0
LOC102653612	0	0	0	0	0.000970638	0
LOC113219066	0.00485535	0.00855984	0.0143874	0.000848791	0.114319	0.0509318
LOC102656752	0	0	0	0	0	0
LOC412613	0.425101	0.412868	0.363903	0.347783	0.414593	0.419803
LOC409546	0.460765	0.424218	0.555372	0.611795	0.412462	0.540826
LOC102656558	0.0240962	0.0113711	0.0237632	0.036707	0.0382929	0.0390502
LOC551415	0.505787	0.617357	0.444869	0.47161	0.488901	0.35407
LOC551354	0.125608	0.0930863	0.0670594	0.109611	0.0645544	0.0793396
LOC411965	0.16533	0.153722	0.148046	0.158008	0.115927	0.122118
LOC726223	0.299872	0.259684	0.248037	0.257818	0.166795	0.180316
LOC551573	0.371799	0.315808	0.275632	0.418919	0.384098	0.410231
LOC551612	1.01054	1.10375	1.08217	0.951575	1.02234	0.944725
LOC725882	0.0248424	0.0114335	0.0379033	0.0315713	0.0112837	0.0133822
LOC551636	1.00361	0.98894	1.24295	1.20028	1.01876	1.01229
LOC102655714	0.0326551	0.0235092	0.0313272	0.04948	0.0482658	0.0429445
LOC551670	0.0245318	0.0206406	0.0377485	0.0349572	0.0652864	0.0734121
LOC725225	0.00995936	0.0112707	0.0171876	0.0212179	0.0273529	0.0490751
LOC409218	1.30143	1.2806	1.07195	1.26755	1.03099	1.07778
LOC100576131	0.189204	0.237438	0.276351	0.255484	0.18057	0.133847
LOC412112	0.243766	0.210032	0.380901	0.351645	0.6433	0.457856
MT-LOC100579052	0.0259065	0.0110098	0.0372223	0.0206982	0.0326932	0.0191678
LOC724620	1.62384	1.53565	1.66816	1.59318	1.89789	1.68787
LOC551107	5.12396	5.40388	4.26191	4.24037	4.58358	5.01204
LOC726944	0.0052828	0.00893921	0.01294	0.0113545	0.00667118	0.0170073
LOC411997	0.0654333	0.0630262	0.0516118	0.0378578	0.0829026	0.0718241
LOC552371	0.384502	0.270383	0.323871	0.393715	0.275922	0.348318
LOC726918	1.35427	1.28619	1.59481	1.45725	1.43493	1.49881
LOC412748	0.416102	0.432327	0.64427	0.789963	0.903852	0.914518
LOC409079	0.239809	0.213801	0.235994	0.213232	0.201144	0.209442
LOC727390	0.251957	0.246515	0.273733	0.243703	0.275102	0.272224
LOC412495	0.466749	0.430979	0.494502	0.476146	0.429804	0.49281
LOC550977	0.609148	0.432251	0.683829	0.614676	0.952786	0.933795
LOC727396	1.03053	0.890434	0.963431	1.0731	0.79289	0.799497
LOC102654495	0.00911392	0.0114612	0.0104057	0.0145271	0.0121342	0.0166035
LOC100578820	0.190313	0.173127	0.180929	0.218364	0.164337	0.136025
LOC412721	0.252959	0.247876	0.191264	0.264074	0.319939	0.307292
LOC724633	0.297879	0.232335	0.268676	0.337829	0.316173	0.302762
LOC724678	0.46597	0.449337	0.516033	0.50655	0.669673	0.513861
LOC552473	1.96132	1.95049	1.78175	1.83904	1.4838	1.60009
MT-LOC726264	0.230502	0.209113	0.172671	0.178829	0.148939	0.179505
LOC552497	0.437835	0.41638	0.466957	0.502026	0.467491	0.326749
MT-LOC551976	1.75129	1.55736	1.70144	2.03468	1.23373	1.48162
LOC551785	0.171528	0.160901	0.212359	0.156379	0.165563	0.112551
LOC412636	0.0885431	0.0923903	0.0831216	0.112494	0.101413	0.108267
LOC100578966	0.0381055	0.0502539	0.0799566	0.0618151	0.0423768	0.0882988
LOC100578479	0.930318	0.844262	0.862834	1.07373	0.728086	0.938529
LOC726667	0.293537	0.316134	0.337013	0.246888	0.297757	0.257601
LOC409351	0.869511	0.917609	1.00562	0.954584	0.784955	0.849444
LOC726694	0.313743	0.310048	0.325988	0.363816	0.25131	0.275033
LOC100577197	0.00838991	0	0.00814306	0.0086422	0.0076918	0.010248
LOC726722	0.0701486	0.0609164	0.0285481	0.0480043	0.0779843	0.0787815
LOC409860	1.85733	1.7519	2.48599	2.12881	1.61096	1.84755
LOC726743	0.0203519	0.0223459	0.0356533	0.0350344	0.0530759	0.0322216
LOC113219232	0.00218368	0.00271842	0.00246184	0.00306102	0	0
MT-LOC726779	0.195808	0.201644	0.191464	0.237038	0.167314	0.183831
LOC113219248	0	0	0.00180375	0	0.00621515	0.00336868
LOC113219247	0.00138498	0.00315528	0.00156104	0.0021131	0.00166215	0
LOC409859	0.668459	0.601899	0.607911	0.745158	0.855806	0.710022
LOC411555	1.20564	0.963149	0.843263	1.08514	0.677585	0.787422
LOC107965313	0.235479	0.199505	0.144547	0.18144	0.151177	0.158319
LOC409100	0.977481	1.06665	1.17211	1.04207	0.88398	0.782754
LOC726824	0.641339	0.627854	0.932731	0.97172	0.78548	0.872326
LOC551406	0.291798	0.270711	0.208322	0.284898	0.172851	0.151081
LOC412224	0.790239	0.987267	0.771823	0.89115	0.860096	0.778806
LOC409646	0.00500323	0.00876977	0.00553321	0.0102082	0.0121502	0.0058122
LOC411526	0.311646	0.318832	0.281681	0.334474	0.306424	0.338338
LOC409093	1.82605	1.54351	1.80879	1.70041	0.892937	1.06413
LOC113219225	0.00920337	0.00565441	0.014823	0.0219828	0.0167602	0.0120192
LOC100577425	0.0316539	0.0352855	0.037103	0.0328141	0.0586112	0.0389811
LOC409481	1.799	1.91265	1.75695	1.84524	1.42581	1.44418
LOC100578657	0.0801262	0.0939211	0.16841	0.123255	0.1342	0.139501
LOC102655567	0.0611526	0.0682478	0.0552916	0.0701337	0.0570856	0.08967
LOC410035	2.85589	2.79189	3.87544	4.11347	3.60087	3.89335
LOC102655515	0.0413297	0.030542	0.0139519	0.0357929	0.0612829	0.0488322
LOC102655275	0.0178306	0.00803962	0.0243762	0.0411368	0.0390082	0.0542919
LOC107964488	1.21613	1.05099	2.7277	1.87091	1.55231	1.41256
MT-LOC413678	0.000584887	0.00192447	0.00688319	0.0021237	0.00208967	0.0090961
LOC413677	0.666371	0.700427	0.829902	0.661363	0.795439	0.764587
LOC102655933	0.0113763	0.0238524	0.0190967	0.0116511	0.00508016	0.0169503
LOC551679	0.621094	0.640295	0.587151	0.695137	0.501898	0.547954
LOC409401	1.34805	1.1892	1.16488	1.03139	0.605704	0.879904
LOC551705	0.620752	0.630454	0.505203	0.508502	0.426396	0.494175
LOC100577499	0.0272437	0.0458004	0.0244727	0.0333812	0.0662649	0.0583539
LOC409571	0.107961	0.143275	0.117439	0.104185	0.141092	0.136469
MT-LOC724719	0.764344	0.749674	0.794926	0.679559	0.599973	0.64862
LOC107966040	0.230035	0.199982	0.177316	0.240879	0.192447	0.216487
LOC100576106	0.0244496	0.0276967	0.0263675	0.0255088	0.0649123	0.0470918
LOC552440	0.384269	0.409203	0.388804	0.387171	0.258447	0.377602
LOC726972	1.55997	1.40338	1.75568	1.76783	1.96325	2.16218
LOC107965622	0.0472957	0.0544546	0.0651694	0.0763792	0.0469979	0.0422105
LOC551730	0.179768	0.236089	0.202172	0.306093	0.392626	0.389167
LOC724235	0.0938384	0.0945155	0.115454	0.220044	0.261865	0.232668
LOC414004	0.968133	0.980258	0.970779	0.850078	1.08955	1.00336
LOC724330	0.200371	0.215949	0.182551	0.164977	0.166199	0.18549
LOC724495	0.036462	0.0646847	0.0481155	0.0483826	0.0322776	0.0357734
LOC409109	0.608185	0.709857	1.07645	0.94102	0.430745	0.492935
LOC409096	0.0755512	0.0802117	0.106957	0.141691	0.0613526	0.117566
LOC107965607	0	0.00127976	0.000867905	0	0.00674932	0.00249509
LOC100578708	0.0375358	0.0488385	0.0622707	0.0578118	0.058156	0.0615482
LOC724635	0.0981081	0.107271	0.0776462	0.0791562	0.0480691	0.0565936
LOC724680	0.0944561	0.0837077	0.0453638	0.0475885	0.106746	0.0713306
LOC113219319	0.00489227	0.00231377	0.00387005	0.00491799	0.0041859	0.00807718
LOC551031	6.35077	7.084	5.96777	5.74668	3.60736	3.4725
LOC409718	0.389883	0.382082	0.417592	0.45571	0.425741	0.366369
LOC724625	1.22201	1.27632	1.60328	1.34769	1.17528	1.41373
LOC413000	0.00963102	0.0183174	0.0194473	0.028737	0.0362686	0.0285488
LOC102655469	0.00262627	0.00282697	0.00745382	0.00447658	0.0250552	0.017311
LOC102655422	0	0	0	0	0	0
LOC113219320	0.0153001	0.0117208	0.00877197	0.0208914	0.0194734	0.0256218
LOC552040	0.197724	0.182054	0.199717	0.264216	0.163484	0.12711
LOC113218781	0.112071	0.121254	0.105604	0.105218	0.162416	0.155091
LOC409717	2.17555	2.04064	1.91046	2.02902	2.03933	1.96676
LOC552095	0.494743	0.509598	0.519766	0.522495	0.419313	0.457657
LOC409258	0.520369	0.541843	0.475121	0.424029	0.389029	0.479385
LOC409259	0.80146	0.754927	0.721654	0.728354	0.454125	0.586884
LOC552166	2.88672	2.78612	3.42897	3.28091	4.07048	4.28649
LOC410723	0.864959	0.744167	0.800276	1.15185	0.441218	0.486459
LOC102656191	0.00983658	0.0208811	0.020807	0.0451881	0.0126787	0.0301277
LOC725190	4.77215	3.94152	4.71315	4.78797	5.42956	5.64025
LOC113218910	0.00686045	0.0105353	0.0103355	0.0067468	0.00453317	0.00380654
LOC113218632	15.9575	13.7135	13.5613	13.6427	16.8992	17.0959
LOC552229	0.010295	0.0106326	0.00860312	0.0197035	0.0279919	0.0201806
LOC107965163	0.0931916	0.0513967	0.0372254	0.100813	0.0453044	0.0312975
LOC100576446	0.0112203	0.00323849	0.00804718	0.0112558	0.023615	0.0283437
LOC102656359	0.10213	0.141929	0.0776212	0.133557	0.113126	0.128977
LOC102656491	0.670612	0.67759	0.719001	0.617856	0.858137	0.9861
LOC726920	0.0108663	0.0126948	0.00717432	0.00472778	0.0192357	0.00755268
LOC102656611	0.0117195	0.0120844	0.00527831	0.00667722	0.00917908	0.00863718
LOC102656640	0	0.00180587	0.00395173	0	0.00218115	0
LOC102656669	0	0	0	0	0	0
LOC113219275	0	0	0	0	0	0
LOC102656732	0.00132183	0	0	0	0.000968515	0
LOC100576505	0.00166212	0.0121419	0.00573895	0.00836101	0.00794169	0.0044605
LOC100577918	0.00729372	0.0210885	0.00606344	0.0187277	0.113751	0.0898514
LOC100576730	0.00274628	0.0117945	0.00816485	0.00622783	0.0169133	0.0141045
LOC107965347	0	0.00118893	0.00196078	0	0.0130056	0.000808728
LOC413240	0.0651556	0.0825679	0.0956633	0.0808407	0.0508527	0.091371
LOC413239	0.62503	0.584905	0.525474	0.60332	0.415579	0.491527
LOC409739	0.295747	0.245689	0.335732	0.319303	0.38725	0.342696
LOC102653708	0	0.0022865	0	0	0	0
LOC100576586	1.50362	1.48659	1.28387	1.54527	0.879653	0.914156
LOC410718	0.807188	0.825566	0.698607	0.891573	0.604564	0.695626
LOC102654418	0.00915993	0.00200482	0.00334672	0.00878531	0.00152776	0.00602047
LOC113219423	0.000623052	0	0	0	0	0
LOC102654265	0.104612	0.063854	0.0678402	0.0741816	0.0615342	0.0833238
LOC113219258	0.0397836	0.043532	0.0446499	0.0490761	0.0123862	0.0253487
LOC102653997	0.00455432	0.00358978	0.00209369	0.00469297	0	0.000520646
LOC107964845	0.239255	0.206184	0.213241	0.182742	0.139113	0.177262
LOC410719	0.147586	0.131484	0.16147	0.19905	0.162993	0.185141
LOC725489	0.00443385	0.00164395	0.00558493	0.00282263	0.00556049	0.012539
LOC725818	0	0.00299269	0	0.0021724	0.000577144	0.00502416
LOC102654797	0	0	0	0.000729748	0.00102265	0
LOC100578389	0	0.00506954	0.00219635	0.00183881	0.00110099	0
LOC107963975	0	0	0	0	0	0
LOC102654405	0	0	0	0	0.00157201	0
LOC727522	0	0	0.00253872	0	0	0
LOC725885	2.36416	2.61368	3.09727	2.45538	2.92286	2.62015
LOC102654266	0.00112134	0.00173048	0.000808931	0.00889865	0.00245349	0.00119417
LOC102654367	0.0010703	0	0.00385748	0	0.000896007	0
LOC113219308	0.0280847	0.0405216	0.0295394	0.0311568	0.0121135	0.0162352
LOC100577905	3.40692	3.09964	4.35128	4.00934	2.31282	2.46993
LOC724279	0.396549	0.535703	0.405047	0.486807	0.509449	0.460819
LOC724326	0.132448	0.174232	0.154952	0.14465	0.111622	0.101038
LOC412316	0.00118379	0.00276965	0.00801804	0.00651314	0.00367163	0.00331279
LOC411976	0.0397392	0.0391015	0.0367828	0.0396528	0.0345631	0.013946
LOC726238	20.0201	18.2222	17.6212	16.9715	18.5048	21.4326
LOC411781	0.0535336	0.0718733	0.0758582	0.0758443	0.0603614	0.0590794
GeneID-724534	0.542883	0.495513	0.797588	0.650919	0.617191	0.65563
LOC409298	0.597715	0.695869	0.511344	0.633141	0.493489	0.504125
LOC100577753	0.263649	0.213056	0.282729	0.299827	0.170127	0.162608
LOC411983	0.0219401	0.0220431	0.0505903	0.0410827	0.0210367	0.0300394
LOC411715	0.8057	0.827021	1.08382	1.11522	0.780732	0.925355
LOC100577872	0.256259	0.239846	0.254416	0.311998	0.295509	0.233667
LOC107964025	1.73388	1.8886	1.90835	1.96694	1.47139	1.41362
GeneID-411626	0.888168	0.864805	0.872134	0.839655	0.838339	0.908682
LOC552719	0.452791	0.427621	0.390388	0.386078	0.237952	0.233368
MT-LOC725527	0.0296647	0.0252676	0.0554638	0.0467189	0.049634	0.0437893
LOC413631	0.088463	0.141958	0.1001	0.162407	0.111283	0.116591
LOC107966041	1.01562	0.97691	0.977242	0.984281	0.657289	0.857398
LOC409138	5.41862	5.80815	5.53706	5.04812	4.06568	3.98712
LOC412436	0.809954	0.794934	0.954611	0.949395	0.689917	0.853366
LOC100576414	0	0	0.00186881	0.00117698	0.00359049	0.00555422
LOC411910	0.0058328	0.00388579	0	0.00950681	0.0110743	0.00852235
LOC102654175	0.00270673	0	0.0026096	0.00321264	0.0184621	0.00596534
LOC724636	0.225234	0.224913	0.14204	0.274475	0.590733	0.251162
LOC409238	3.25842	3.55023	6.63765	5.35401	5.13944	4.1476
LOC411850	1.15927	1.16668	1.56694	1.36013	1.74055	1.67922
LOC100576230	0.0189288	0.0157869	0.0206776	0.0183426	0.0190928	0.00601093
LOC412191	1.32859	1.2244	1.18887	1.42333	1.52155	1.32934
LOC100578952	0.165939	0.1337	0.149721	0.180251	0.130534	0.127712
LOC724411	0.258188	0.325974	0.241131	0.213336	0.272325	0.269546
LOC551703	0.0952716	0.0924522	0.0817312	0.138629	0.0558776	0.0677554
MT-LOC551676	0.827113	0.946551	0.675086	0.789136	0.603732	0.592701
LOC102656429	0.0180674	0.0253868	0.0091676	0.0165728	0.00745094	0.0209028
GeneID-551643	2.1566	4.43877	1.99344	2.19745	1.65907	0.739658
LOC726405	0.290334	0.284349	0.328446	0.358855	0.523838	0.375875
LOC726368	0.32817	0.262715	0.288115	0.364655	0.309086	0.295964
LOC409579	1.54128	1.22575	1.14117	1.27007	1.17657	1.38124
LOC726320	0.0319191	0.0371533	0.0435083	0.0557038	0.07607	0.0882179
LOC100578782	3.00284	2.9904	2.6401	2.41542	2.22551	2.98571
LOC100578721	0.356426	0.29347	0.386885	0.406702	0.367037	0.221823
LOC552091	0.549749	0.461069	0.638453	0.622993	0.422247	0.450892
LOC552065	0.352214	0.32252	0.319745	0.453403	0.185907	0.251968
LOC726220	0.119819	0.103648	0.0796003	0.0613946	0.0447727	0.052055
LOC552036	1.23683	1.27444	1.23084	1.31435	0.951769	1.10324
LOC113218798	0.12969	0.124061	0.181313	0.0920953	0.161516	0.180338
LOC724681	0.192274	0.24225	0.210994	0.183073	0.207712	0.270688
LOC410717	4.82201	5.242	3.52924	4.14755	2.64946	3.78024
LOC113218805	0.115157	0.0930562	0.157475	0.168101	0.106592	0.0800338
LOC408589	2.26099	2.17016	2.62753	2.20648	3.2281	3.01396
LOC724761	1.51036	1.41755	1.314	1.4399	1.81465	1.82981
LOC724796	0	0	0	0	0	0
LOC724618	0.357578	0.454323	0.407034	0.358193	0.378155	0.353855
LOC113219402	0.0103754	0.00177871	0.00250763	0.00964651	0	0.00115799
LOC411474	0.600537	0.629391	0.857463	0.794435	0.651434	0.729251
LOC409075	0.564242	0.634618	0.583848	0.607073	0.53399	0.573546
MT-LOC411473	0.173879	0.167195	0.181153	0.2091	0.170811	0.18318
LOC409074	1.36497	1.31854	1.3038	1.57519	1.21515	1.2125
LOC725421	0.081232	0.0993207	0.119049	0.180248	0.288202	0.370111
LOC411472	0.245637	0.288253	0.308428	0.369952	0.269403	0.219256
LOC725068	6.9277	7.92952	7.73361	8.02284	6.07638	6.41946
LOC412081	0.469414	0.537248	0.991979	0.923481	0.249346	0.342286
MT-LOC726218	0.21989	0.244605	0.206971	0.278357	0.161453	0.179353
LOC413374	0.774732	0.661341	0.710748	0.859962	0.616146	0.621823
LOC726172	0.708026	0.724091	0.522672	0.594568	0.561998	0.487824
LOC412918	4.14846	3.4915	3.8161	3.53696	2.8034	3.03712
LOC726113	0.261709	0.121694	0.1488	0.172092	0.235997	0.221953
LOC411995	0.850395	0.821495	0.775418	0.914051	0.622381	0.737668
LOC411996	2.0786	1.9864	2.1265	2.57629	2.40161	2.17128
LOC552186	0.100822	0.113401	0.0817153	0.113535	0.163948	0.126197
LOC100578370	0.698532	0.5396	0.742605	0.805128	0.66794	0.728141
LOC725028	0.28725	0.327171	0.307606	0.32104	0.23379	0.241749
LOC409832	0.893166	1.01143	0.835066	0.822748	0.884864	0.878797
MT-LOC413228	0.753182	0.770765	0.570479	0.693273	0.551551	0.598665
LOC409911	1.83282	1.86617	1.81731	2.40213	1.26463	1.3181
LOC409910	3.0841	3.48744	2.72251	2.63769	1.5599	2.14364
LOC409909	0.576347	0.743601	0.565969	0.646609	0.46199	0.485748
LOC100577521	0.00443109	0.0041711	0.0119427	0.0121097	0.035514	0.0151664
LOC411704	0.0327711	0.064071	0.0550258	0.0771355	0.0217521	0.0253374
LOC411705	1.36876	1.29619	1.59877	1.5731	1.24312	1.38607
LOC552264	0.350996	0.410084	0.353223	0.371971	0.33283	0.361471
LOC100578901	0.175811	0.187656	0.28726	0.243978	0.214902	0.23885
LOC102655679	0.773852	0.820813	0.69777	0.79788	0.579305	0.623084
LOC552243	9.9226	9.70471	10.5247	11.1262	7.77786	8.62512
LOC552221	3.56608	3.31683	3.31525	3.48265	2.68356	2.63447
LOC725819	0.2869	0.332837	0.319283	0.374217	0.294356	0.236377
LOC409193	1.46497	1.52379	1.52901	1.53024	1.00851	1.07313
LOC113219399	0.000584887	0.00764986	0.00189693	0.0141629	0.00323562	0.00833123
LOC725946	0.672957	0.678334	0.500466	0.449339	0.344038	0.360077
LOC413650	1.25089	0.996031	1.46729	1.29524	0.94331	0.978718
LOC413649	0.159894	0.145763	0.140277	0.125177	0.12351	0.157995
LOC410009	0.246083	0.172186	0.166007	0.250321	0.186142	0.192613
LOC100576231	0.00056263	0	0.00223714	0.00529947	0.000435248	0.00772141
LOC113219408	0	0	0	0.000922906	0.00118655	0
LOC552032	0.307553	0.322769	0.267164	0.274084	0.180967	0.223491
LOC409282	3.48538	3.24703	3.75074	4.29816	1.84149	2.01308
LOC551978	1.35989	1.13029	1.0051	1.23999	0.880632	1.14744
LOC107964283	1.06592	0.970961	1.63873	1.03245	1.52838	1.95821
LOC412117	0.376659	0.34769	0.462958	0.36929	0.94403	0.633136
MT-LOC726115	0.0707761	0.138675	0.102505	0.0700818	0.0433665	0.0623161
LOC412197	0.719717	0.672508	1.084	1.08254	1.71335	1.60835
LOC412196	0.00585666	0.0184638	0.0237538	0.0403695	0.0195693	0.020358
LOC100578255	0.197024	0.165408	0.188389	0.209832	0.149119	0.200874
LOC726325	0.901089	0.951109	0.860247	1.10838	1.00994	0.91147
LOC726348	0.648128	0.640168	0.729846	0.652295	0.320968	0.33045
LOC411982	0.355333	0.342393	0.306636	0.410214	0.229481	0.220637
GeneID-494523	1.79316	2.02096	1.4495	1.4455	2.54732	2.53858
LOC409261	0.0632359	0.0934382	0.116183	0.0691314	0.0721488	0.10261
MT-LOC726369	0.471486	0.38501	0.498687	0.403524	0.412564	0.476659
LOC551699	0.272578	0.264882	0.273005	0.252116	0.246607	0.21506
LOC100577833	3.70115	2.8135	2.06984	2.02708	2.10542	1.57894
LOC726447	0.3463	0.308013	0.487771	0.366422	0.32424	0.227396
LOC726468	0.218676	0.265458	0.397069	0.340757	0.306899	0.241914
LOC406132	0.329563	0.377593	0.498178	0.540095	0.341606	0.30211
LOC100578881	0.0278962	0.0414439	0.0514687	0.051299	0.0416123	0.0231549
LOC726487	0.00490961	0.00285778	0.00132802	0.00495782	0.00667477	0.00107478
LOC102655073	0.00397557	0.0224659	0.0605324	0.0575756	0.0430653	0.00878677
LOC726542	0.458392	0.62493	0.739604	0.627274	0.606443	0.421969
LOC551671	0.196551	0.183071	0.19317	0.157109	0.110179	0.114767
LOC551109	0.292856	0.213614	0.27569	0.274721	0.247146	0.304303
LOC551156	0.429505	0.489318	0.432282	0.462031	0.413489	0.394191
LOC551205	0.546924	0.622199	0.712092	0.740393	0.606373	0.633082
LOC724281	0	0.00330809	0	0.00136142	0.00116773	0
LOC100576257	0	0.00461495	0.00144175	0.00241894	0	0
LOC100577942	0.00397024	0.00388283	0.00120424	0.00215021	0	0
LOC724373	0	0	0	0	0	0
LOC724412	0.0177324	0.0385796	0.0166011	0.0118256	0.0301515	0.0141858
LOC724539	0.00817356	0.00881765	0.0137291	0.0158181	0.0205321	0.0186271
GeneID-724456	0.013992	0.0447641	0.0196347	0.0219359	0.014948	0.0187215
LOC102655896	1.53606	1.77168	1.37808	1.43109	1.89246	1.69035
LOC724587	1.08603	1.03716	1.20931	1.17025	0.610572	0.754844
LOC410710	2.8727	3.5871	3.64008	3.2841	3.41774	2.84547
LOC413670	0.00969097	0.0169193	0.016117	0.0168434	0.0276929	0.0189592
LOC724762	0.0246791	0.0288104	0.0169286	0.037369	0.0236017	0.039746
LOC413672	0.57311	0.594573	0.497632	0.560099	0.425675	0.471795
LOC100576435	0.142585	0.249965	0.120638	0.148611	0.0734707	0.0580081
LOC413674	0.485095	0.428967	0.354622	0.307589	0.313107	0.369392
LOC410021	2.62503	2.31084	2.19802	2.61634	2.98726	2.78455
LOC413675	0.128615	0.0976101	0.128907	0.125798	0.150725	0.145602
MT-LOC410022	3.47246	3.30588	3.10304	3.71232	2.50606	2.91815
LOC412626	0.149745	0.16228	0.137172	0.15416	0.12944	0.123668
MT-LOC551843	1.77129	1.66052	1.63612	1.82806	1.73331	1.9291
LOC409690	2.47253	2.50431	3.01291	2.30529	3.79931	2.87971
LOC412949	0.0360937	0.0637885	0.0682708	0.100246	0.0821886	0.0656803
GeneID-406110	0.821319	1.05285	0.718813	0.724069	0.587736	0.481948
GeneID-100049572	0.695533	0.796456	0.653856	0.637617	0.69576	0.826949
LOC412948	0.56411	0.974806	0.216478	0.370385	0.124152	0.088982
LOC409689	0.323115	0.411087	0.370494	0.30196	0.300291	0.343331
LOC725230	0.89327	0.965904	1.80401	1.593	0.804264	0.821814
LOC725272	0.0977424	0.112475	0.154135	0.164088	0.205964	0.0761904
LOC725308	0.336312	0.290682	0.625526	0.481686	1.00916	0.423342
LOC725344	0.166974	0.127323	0.26516	0.306353	0.359842	0.227607
LOC725238	2.2266	2.08167	1.72445	2.07898	3.29336	2.02392
LOC725414	0.130896	0.171363	0.25954	0.204798	0.138053	0.0908018
LOC725450	0.24669	0.231396	0.42151	0.45041	0.512082	0.330214
LOC100577019	9.90922	10.3618	10.5344	9.82835	8.06685	7.47657
LOC408587	0.0403788	0.0458406	0.0567445	0.0336602	0.0366342	0.0566888
LOC113218581	0.488204	0.445965	0.456063	0.413811	0.353346	0.383972
LOC408586	3.39321	2.89476	2.89671	3.51655	2.68837	3.10024
LOC408585	0.162776	0.176622	0.134311	0.124661	0.11265	0.116207
LOC725495	0.0260863	0.0183692	0.00243114	0.029363	0.0780091	0.0584797
LOC550899	3.62585	4.48811	3.59987	3.76776	2.49543	2.31071
LOC100577273	0.356485	0.359219	0.298121	0.299802	0.198526	0.270915
LOC102654970	1.43811	1.23412	1.10359	1.24036	1.08322	1.13543
LOC100577239	0.0218552	0.0168971	0.0127516	0.0237514	0.020363	0.0159384
LOC410706	1.17744	1.10803	0.698652	0.73745	1.02074	0.675037
LOC113219123	0	0	0	0	0.00924755	0.00222409
LOC413562	0.577517	0.562962	0.442904	0.418197	0.621565	0.565757
LOC551206	0.050564	0.0521255	0.05198	0.0525173	0.079964	0.0454152
LOC724237	0.0113882	0.0109666	0.0163506	0.0213827	0.0177734	0.0116847
LOC100576338	0	0.00570468	0	0.00153745	0.0153699	0.00996426
LOC413560	0.140015	0.119763	0.367479	0.275959	0.114861	0.0912511
LOC409970	0.129542	0.191766	0.125069	0.119228	0.0570576	0.0514597
LOC724374	0.00552144	0.00980127	0.0103316	0.019821	0.021091	0.0147814
LOC113218522	0	0	0	0	0.00296445	0
LOC413558	0.131227	0.121519	0.114699	0.0839343	0.124728	0.0723197
LOC107964890	0.0052814	0.00906642	0.00466239	0.00532112	0.00450596	0.00469587
LOC102653680	0.00544442	0.0143424	0.0308777	0.022986	0.00058014	0.00158188
LOC113219125	0	0.00116634	0.00613579	0.00347733	0.00119357	0.000846238
LOC409706	2.53192	2.55635	2.43448	2.09147	2.31262	2.40366
LOC551529	0.150688	0.170996	0.14557	0.178349	0.128358	0.0575215
LOC551558	0.76455	0.648808	0.61326	0.6864	0.795575	0.663236
LOC102654380	0	0	0	0	0	0
LOC551621	0.00443388	0.00402876	0.00836517	0.00705768	0.0133872	0.00934015
LOC724763	0.0165078	0.030548	0.015164	0.0320728	0.0291126	0.017567
LOC409704	1.58676	1.57796	1.40463	1.65091	1.33397	1.35737
LOC113218643	0.0027754	0.00309586	0.000669389	0.0116512	0.0019691	0.0064398
LOC113218641	0.103793	0.0974086	0.0987008	0.132778	0.0746642	0.0731616
LOC102654698	0.000685087	0.00508309	0.0133315	0.00723109	0.00550763	0.00542436
LOC724835	0.16291	0.17278	0.179235	0.15548	0.341954	0.166855
LOC724903	2.36553	1.9236	2.62583	2.80531	1.22696	1.94555
LOC408583	1.33161	1.31843	0.986122	1.28119	0.836744	0.945489
LOC102654916	0.00471379	0.00173728	0.00273874	0.00103027	0.0024244	0.00652256
LOC724991	3.16494	2.93899	2.85462	2.94356	2.89776	3.54506
LOC410705	0	0.00192561	0.00287274	0	0	0.000495236
LOC725078	0	0	0	0	0	0
LOC100577365	0.00359235	0	0.00227947	0.00370926	0.0183595	0.00340107
LOC725151	0	0	0	0.000572374	0.0170628	0
LOC113219411	0	0	0	0	0.00586642	0.00348857
LOC551157	0.758473	0.783724	0.718473	0.704865	0.708394	0.748803
LOC410702	0.577231	0.623022	0.605493	0.674409	0.586498	0.56797
MT-LOC725281	0.00798717	0.00663927	0.00886264	0.00363069	0.00601641	0.00440804
LOC725320	0.863612	0.816962	0.696878	0.797563	0.729088	0.755506
LOC107963961	0.116258	0.0920806	0.0938031	0.0994639	0.0390225	0.0261957
LOC107966047	0.00552157	0.00476856	0.00369728	0.00600857	0.0205208	0.00688594
LOC725386	0	0.000830208	0	0.00363493	0.00105726	0.00341986
LOC100577260	0.192172	0.207025	0.101985	0.0893301	0.117923	0.113455
LOC725457	0.00510807	0.00588158	0.000858811	0.000828222	0.00853472	0.00989801
LOC100577522	1.73936	1.64143	1.87259	1.9637	2.01375	1.11459
LOC551356	52.412	57.6739	59.55	64.4279	38.8207	36.8524
LOC102655530	0.115404	0.0869536	0.13206	0.116934	0.154738	0.105279
LOC551280	0.13339	0.166117	0.125414	0.111911	0.0717309	0.0122071
LOC724904	0.0143931	0.00422723	0.00556304	0.010393	0.00856052	0.0050671
LOC100578281	0.721917	0.741005	0.795474	0.763423	0.714	0.915439
LOC413018	0.598934	0.637341	0.664238	0.667255	0.419072	0.393454
LOC551111	0.217852	0.219946	0.323971	0.324909	0.381116	0.31852
LOC551069	0.220197	0.277168	0.211081	0.265503	0.189357	0.158206
LOC413099	0.332545	0.35032	0.384483	0.404939	0.505758	0.445824
LOC550996	1.02749	0.839097	0.728765	0.749761	0.568216	0.68936
LOC414039	0.165054	0.134126	0.217531	0.170198	0.144636	0.13761
LOC113219413	0	0	0	0	0	0
LOC113218758	0	0.00138404	0	0.00157874	0	0.000909107
LOC724496	0.185965	0.160971	0.124718	0.157128	0.140012	0.146387
LOC724540	0.0919496	0.122187	0.10395	0.0836025	0.0654076	0.0821759
LOC113218757	0	0	0	0	0.000601468	0
LOC725348	0.442263	0.408292	0.371246	0.38322	0.286832	0.233908
LOC725387	0.311868	0.294085	0.340185	0.525339	0.141592	0.192981
LOC725458	0.122233	0.107135	0.0861173	0.0997985	0.0392916	0.0529823
LOC410696	1.19006	1.3257	1.38269	1.29219	1.22705	1.12261
LOC408579	0.155381	0.140916	0.134195	0.140362	0.107153	0.0753731
LOC408578	0.0802918	0.0805188	0.137321	0.099964	0.0707067	0.0921573
LOC408577	3.53415	3.87593	3.92927	4.24771	3.87079	3.96686
LOC102655849	0.0458197	0.0611096	0.0944703	0.112166	0.0448964	0.0650845
LOC551647	4.26527	4.24626	4.28582	4.39681	3.79538	5.06089
LOC107966043	0.00513516	0	0	0.00476595	0.00452838	0.00431863
LOC551680	0.0193842	0.0125559	0.0249909	0.0240055	0.0169882	0.0247063
LOC408576	9.29529	8.06468	7.57464	9.1526	6.38671	8.38143
LOC551731	2.01949	1.96146	2.0891	1.96336	1.96238	1.85887
LOC551762	0.698256	0.652666	0.902466	0.777448	0.691776	0.697443
LOC100576169	0.83387	0.869139	0.896005	0.956746	0.81078	0.828617
LOC410083	1.15627	1.15924	1.31318	1.39038	1.4941	1.08378
LOC410687	0.000727236	0	0	0	0	0.00433493
LOC413245	0.309169	0.329072	0.297317	0.309532	0.282486	0.263536
LOC724332	0.213338	0.226762	0.252153	0.285075	0.180186	0.199525
LOC551911	0.376878	0.258999	0.280934	0.27019	0.170326	0.235341
LOC724413	0.414339	0.447562	0.373262	0.33935	0.227112	0.293902
LOC724497	0.130285	0.156845	0.157019	0.184616	0.165597	0.147717
LOC100578913	0.013252	0.019784	0.0166274	0.0294197	0.0112096	0.0152902
LOC113218878	0.0780192	0.0546238	0.0909782	0.0966076	0.110297	0.162507
LOC410690	1.03268	0.943956	0.993082	1.06092	1.10928	1.14524
LOC408580	0.495807	0.438004	0.405722	0.460193	0.585843	0.528634
LOC410689	32.6224	31.9367	34.24	31.1409	27.0099	27.4914
LOC552096	0.107207	0.108974	0.140525	0.143048	0.0800099	0.080343
LOC410688	1.0501	1.07221	0.980715	0.964589	0.868986	0.840233
LOC552141	0.305571	0.234898	0.379404	0.455602	0.326884	0.269609
LOC552167	1.32723	1.14889	0.951442	1.08712	1.23499	1.239
LOC412601	0.545407	0.522709	0.682033	0.670026	0.558645	0.568311
LOC102656575	0.203532	0.168642	0.238637	0.244916	0.106187	0.178065
LOC102656224	1.65694	1.75349	1.7134	1.75926	1.53013	1.59206
LOC724950	0	0	0.00245339	0.00203114	0.0017922	0.00655569
LOC552251	0.0151702	0.0187708	0.0274882	0.0246838	0.0949263	0.0477904
LOC409027	2.79538	2.44336	2.56243	2.58114	1.97198	2.24218
MT-LOC411351	0.715176	0.746039	0.815274	0.94882	0.643883	0.608899
LOC413895	0.627155	0.585541	0.541766	0.587527	0.486345	0.559884
LOC552332	1.73134	1.66075	1.32704	1.44965	1.59925	1.45831
LOC102655663	0.0071568	0.00156231	0.0108359	0.00992942	0.00852427	0.00871731
LOC409792	13.1761	12.0382	13.2098	13.5916	11.0083	13.2599
LOC413502	0.00114057	0	0.00463741	0	0	0
LOC413501	0.000618649	0.00164395	0	0.00378176	0.00669125	0.00595844
LOC413500	0.00745245	0.00841447	0	0.00355528	0.0118863	0.0167754
LOC409937	0.0239963	0.0139956	0.0160784	0.0202373	0.0415538	0.0278363
LOC409936	1.70047	1.37877	1.20315	1.34525	1.29814	1.40471
LOC102653813	0	0	0	0	0	0
LOC100578060	0.000963677	0.00246737	0.00277745	0.00262934	0.00843321	0
LOC413499	0.232751	0.201359	0.298148	0.311676	0.312471	0.357901
GeneID-725534	0.183838	0.187696	0.156391	0.238381	0.120018	0.142444
LOC411721	0.115711	0.0805319	0.118429	0.110325	0.0994989	0.0920338
LOC725609	0.632348	0.714488	0.758129	0.599543	0.586484	0.712651
LOC411722	0.248108	0.252937	0.249018	0.267368	0.169256	0.188872
LOC411723	1.57271	1.61207	2.52242	2.03104	1.9931	2.36088
LOC410686	5.17015	4.9279	5.38362	5.71326	6.24713	5.37026
LOC410685	0.153735	0.134638	0.111343	0.140161	0.159254	0.101904
GeneID-551357	0.520306	0.53449	0.41556	0.337557	0.359126	0.407642
LOC410684	0.145716	0.183612	0.186524	0.182901	0.108836	0.105231
LOC410683	0.0194381	0.0161081	0.0234692	0.0121091	0.0140999	0.0168342
LOC551451	0.638298	0.526787	0.473223	0.553438	0.559196	0.606706
MT-LOC102654681	0.164497	0.155705	0.154799	0.104178	0.143464	0.188156
LOC551494	1.23835	1.00178	1.1657	1.20965	1.14354	1.23548
MT-LOC725980	0.529456	0.484929	0.46359	0.358567	0.345596	0.42478
LOC411700	1.51631	1.56203	2.88007	2.7076	0.649421	0.917821
LOC100577704	0.00332408	0.003562	0.00236088	0.0040323	0.00990331	0.00232556
LOC100577074	0.0275245	0.020407	0.0062109	0.0229072	0.022835	0.0411284
LOC102655034	0.0958674	0.0821095	0.112832	0.0884514	0.108139	0.0946796
LOC551622	0.13669	0.121477	0.121242	0.157586	0.164336	0.112228
LOC726034	1.19363	1.02587	0.841305	1.18991	1.24568	1.12572
MT-LOC726061	0.920805	0.939931	0.844934	0.700931	0.702645	0.683733
GeneID-410681	0.188168	0.172898	0.150319	0.178693	0.227884	0.207049
LOC726148	0.0351873	0.0467198	0.047734	0.0464236	0.0168884	0.0212685
LOC107963988	0.0477211	0.020732	0.0202664	0.0316344	0.0423882	0.0230823
LOC408573	0.339351	0.310079	0.294127	0.19573	0.355161	0.262062
LOC408574	0.476699	0.465483	0.546384	0.497249	0.593749	0.620995
LOC551791	0.312074	0.259064	0.238184	0.283608	0.209017	0.267564
LOC408575	0.517889	0.460313	0.492977	0.477565	0.723518	0.622989
LOC412777	33.3214	28.1609	27.9046	30.6958	32.8213	37.4003
LOC412778	0.455739	0.404994	0.391722	0.48549	0.234242	0.261384
LOC726349	1.17124	1.13391	1.16941	1.05056	0.897914	1.18534
LOC413574	0.231562	0.255695	0.297564	0.286775	0.161592	0.232365
LOC413575	0.0570615	0.0632859	0.0536843	0.0587625	0.0356101	0.0337813
LOC413576	0.00151218	0.00396705	0.00848645	0.0077161	0.00350538	0.0199525
LOC100578467	0.25605	0.12863	0.193867	0.226639	0.150225	0.210404
LOC102656513	0.0017687	0.011652	0.00360152	0.00161645	0.00772637	0
LOC413577	1.56512	1.11851	0.934709	1.20729	0.521808	1.06023
LOC412407	0.42445	0.515115	0.374841	0.382715	0.254763	0.335896
MT-LOC552128	0.815664	0.967336	0.821699	0.772387	0.732548	0.791639
LOC552153	0.106951	0.106234	0.170619	0.154773	0.109294	0.112786
LOC726562	0.869406	0.737029	0.896745	0.990029	0.77435	0.721087
LOC113218663	0.0156424	0.0112596	0.00851866	0.00434297	0.00872742	0.00515226
LOC726591	0.116489	0.0718249	0.106452	0.09387	0.133437	0.127687
LOC113218556	1.63004	1.36416	1.68109	1.70108	1.63604	1.86787
LOC414042	0.505694	0.672608	0.585877	0.591742	0.504152	0.437097
LOC726647	2.73773	2.73277	2.52255	2.52595	2.35893	2.98445
LOC100576242	0.945843	0.94027	0.825385	0.781231	0.578799	0.648373
LOC726708	0.627744	0.538802	0.769892	0.644518	0.612623	0.709851
LOC551725	0.391868	0.403714	0.490826	0.463539	0.367753	0.327123
LOC409225	0.364965	0.345443	0.306253	0.286249	0.363883	0.355788
LOC409226	1.5533	1.31632	1.27477	1.40277	0.981285	1.19242
LOC551637	0.597851	0.593241	0.65053	0.689484	0.536313	0.491839
LOC107966053	0.0796983	0.0702501	0.0848988	0.0924166	0.0443887	0.0921001
LOC107966054	1.03445	0.951932	1.00858	0.850223	0.566698	0.74716
LOC725976	0.63374	0.672281	0.52786	0.599396	0.557872	0.816783
LOC412412	2.67629	2.71197	2.07214	2.13067	1.8829	2.0361
LOC726766	1.25216	1.19553	1.12917	1.13708	0.77611	1.00199
GeneID-726777	5.56095	4.74908	4.59196	4.16324	3.36299	4.59712
LOC113219410	0.319372	0.301436	0.30927	0.203897	0.21339	0.233243
LOC102656360	1.19146	1.00602	1.02733	1.12967	0.644451	0.602324
LOC551665	0.366657	0.303897	0.261058	0.356646	0.291855	0.26932
LOC725572	1.70176	1.61305	1.34686	1.28644	0.940377	1.12746
LOC551633	0.208235	0.249113	0.267904	0.215562	0.387881	0.234305
LOC551606	0.091433	0.104934	0.103564	0.123805	0.0683364	0.0741045
LOC412449	0.318139	0.312818	0.307525	0.334215	0.332966	0.348325
LOC100578271	1.96301	1.81715	2.08563	1.90512	1.66597	1.57952
LOC412362	0.393853	0.463564	0.394656	0.39821	0.306445	0.377247
LOC412361	0.0496864	0.068545	0.056426	0.0720687	0.0454365	0.0411875
LOC727229	0.28132	0.269528	0.344499	0.439531	0.406553	0.396097
LOC100578205	0.433217	0.371479	0.35235	0.367082	0.338061	0.427885
MT-LOC410678	0.733865	0.62627	0.53973	0.61415	0.478714	0.504669
LOC724145	0.00222154	0	0.00193498	0	0	0
LOC724195	2.10096	1.82541	2.0154	1.74969	1.57963	1.78161
LOC107965369	0.00254952	0	0.00237869	0	0.000474887	0
LOC102655531	0.00083099	0.00901349	0	0.00236163	0.00139199	0
MT-LOC551158	0.537516	0.553579	0.408165	0.341958	0.185022	0.242642
LOC551207	1.16898	1.10709	1.04074	1.07874	1.13071	1.14742
LOC100576938	0.158995	0.118372	0.150882	0.182417	0.0971384	0.121331
LOC551281	0.289027	0.274429	0.247132	0.26601	0.260659	0.277972
LOC412262	0.907946	0.932503	1.12199	1.1638	0.926397	1.03374
LOC551358	0.345766	0.349753	0.257285	0.362295	0.297011	0.29421
LOC412406	1.29183	1.29387	1.28625	1.28966	0.809815	0.799583
LOC551418	2.1486	2.49745	2.03065	1.93373	1.74517	1.85493
LOC551452	0.21477	0.189087	0.171413	0.19077	0.187938	0.259641
LOC551472	0.495192	0.511975	0.576457	0.618589	0.398667	0.438893
LOC724638	0.174445	0.207896	0.24663	0.172931	0.143232	0.223038
LOC413968	6.29165	6.49533	6.40447	6.78729	3.35813	3.74441
LOC408572	0.887116	0.68302	0.609194	0.563827	0.467545	0.652298
LOC107966061	0.728197	0.746647	0.700213	0.727594	0.29014	0.806591
MT-LOC551584	0.625658	0.700659	0.608331	0.452025	0.346717	0.367453
MT-LOC100577992	0.216831	0.172819	0.166053	0.194636	0.157895	0.174643
LOC410676	0.710626	0.661173	0.546757	0.612677	0.482917	0.639558
LOC725042	0.976126	0.769062	1.10055	1.16768	1.18134	1.11043
LOC410675	1.29494	1.26399	1.26582	1.50658	1.0642	1.1215
LOC725079	1.10859	0.915539	0.912666	1.14372	1.45534	1.29293
LOC100576454	0.097124	0.0988677	0.0764776	0.0792201	0.146568	0.0786584
LOC410674	1.83075	1.77964	1.89846	1.94111	1.60866	1.5137
LOC113219189	0.046262	0.0634846	0.0671358	0.0658469	0.022876	0.0323801
LOC410673	0.335914	0.285773	0.368057	0.363383	0.153324	0.318507
LOC725239	0.0082239	0.0164612	0.00827052	0.00575168	0.0181263	0.0104357
LOC410672	1.18971	1.06061	0.95565	1.0102	1.07724	1.04283
LOC410671	0.105037	0.0890446	0.0996032	0.122203	0.126053	0.138404
LOC102653709	0.0047186	0.00522218	0	0.00153745	0.00098773	0.00286874
LOC551893	0.400558	0.489859	0.514813	0.43823	0.544655	0.534174
LOC551912	0.305328	0.250931	0.277535	0.26751	0.202983	0.150222
LOC725459	0.0180393	0.014331	0.0352838	0.0132547	0.0156597	0.0279605
LOC100576258	0.00111963	0.00914931	0.0191222	0.00396296	0.00839007	0.0259183
LOC107965063	0.0549416	0.0588949	0.118139	0.0962934	0.0840166	0.10674
LOC410669	2.0899	1.66131	1.81534	1.96622	1.87834	2.64959
LOC412734	0.34586	0.35064	0.390825	0.302853	0.415755	0.382112
LOC552014	0.475413	0.522356	0.55954	0.495141	0.293855	0.376104
LOC725684	0.393079	0.375105	0.352252	0.387559	0.323098	0.41509
LOC408570	0.00570034	0.00263733	0.0370885	0.0132216	0.00856749	0.0179828
LOC102656598	0.015923	0.0169096	0.0395211	0.0410372	0.0513341	0.0309969
LOC725748	0.0195685	0.0176387	0.0204531	0.0168849	0.0119615	0.00407553
LOC552142	1.75205	1.59371	1.79566	1.76123	1.84335	1.51834
LOC100578882	0.0216283	0.018594	0.013258	0.00776518	0.0385197	0.0168867
MT-LOC408569	0.524457	0.551554	0.749877	0.567352	0.559912	0.599437
LOC100578855	0	0.000855546	0.00130959	0.00219897	0	0.00283643
LOC100577689	0.284224	0.206835	0.301962	0.324792	0.375565	0.457709
LOC411927	0.134999	0.126287	0.183024	0.179792	0.109459	0.108927
LOC725947	0.334686	0.324663	0.370275	0.28155	0.279989	0.324833
LOC725981	0.371377	0.391679	0.333766	0.360208	0.25246	0.375038
LOC113219119	0.295952	0.322372	0.328036	0.327516	0.24687	0.372546
LOC551837	0.0977866	0.118072	0.0725687	0.112471	0.0395922	0.0672888
LOC113218850	1.45717	1.39373	1.57228	1.29465	1.16504	1.19307
LOC100577648	0.593731	0.640533	0.818175	0.631235	0.459803	0.633752
LOC724146	0.499256	0.471477	0.336188	0.26863	0.259134	0.244494
LOC724196	0.0171987	0.0174111	0.0101294	0.012197	0.020113	0.0404164
MT-LOC724239	0	0	0.00261233	0	0.00275103	0.000780439
LOC724282	0.0201215	0.0320293	0.0139915	0.0191181	0.043886	0.0549225
LOC408568	1.64371	1.38304	1.69421	1.8831	0.869001	1.02431
MT-LOC100578551	1.15625	1.12546	1.05001	0.981059	0.785726	0.916003
MT-LOC100577533	0.394579	0.437239	0.345106	0.348188	0.360557	0.37124
LOC551386	0.266469	0.242876	0.326832	0.288076	0.362488	0.301043
LOC107965508	0.347426	0.376735	0.338064	0.310493	0.329562	0.286647
LOC551419	0.224253	0.209457	0.261161	0.200291	0.16222	0.144347
LOC412015	0.134341	0.133389	0.132449	0.117782	0.0593808	0.0856795
LOC409313	0.708472	0.696343	0.722704	0.628098	0.580581	0.610888
LOC409312	0.489263	0.5519	0.461481	0.476095	0.445693	0.527343
LOC100577501	0.305446	0.29088	0.404728	0.40411	0.330034	0.375259
LOC551559	0.331751	0.379977	0.266347	0.269642	0.174002	0.264141
LOC551585	0.0719375	0.0726337	0.0679083	0.0703935	0.0373222	0.059091
LOC550724	2.04954	1.89101	1.84193	1.96952	1.26769	1.34227
LOC412240	1.08653	1.08526	0.88746	0.952127	1.02466	0.992938
LOC413118	1.36573	1.39678	1.43039	1.37982	1.01864	1.20571
LOC409062	0.860246	0.650365	0.790622	0.715144	0.630753	0.727818
LOC410662	1.12871	0.749762	1.18294	1.18146	1.03672	1.30911
LOC102654353	0.0253786	0.0210201	0.00585947	0.00678974	0.0159826	0.0208995
LOC725106	0	0	0	0	0.00188514	0.00178535
MT-LOC410791	9.93466	10.15	9.79576	9.24171	16.3598	14.5219
LOC551792	1.7633	1.7319	1.73043	1.66462	1.09871	1.4105
LOC113218960	0	0.00155488	0	0.00733171	0.00540252	0.00290646
LOC725273	0.00249441	0.00320004	0.00081586	0.00556545	0.0131976	0.0147601
LOC100576662	0.00678886	0	0	0.00602647	0	0.00645429
LOC100577043	0	0	0	0.00215858	0.00135383	0.00126306
LOC725283	0	0	0	0	0	0
LOC107966045	0.014841	0.0144453	0.00246609	0.00133966	0.00962022	0
LOC550901	0.305342	0.300074	0.243824	0.250813	0.234164	0.281928
LOC551868	0.120632	0.104951	0.0794253	0.0981625	0.0822931	0.0937784
LOC551894	0.166658	0.135823	0.176224	0.188035	0.129071	0.131463
LOC725415	1.66454	1.97037	1.71352	1.34493	1.22203	1.218
LOC551941	1.13737	1.0362	1.17322	1.17168	1.03455	1.26272
LOC100576447	0.0179277	0.0150928	0.0106402	0.0141352	0.0214669	0.0438213
LOC408646	0.0456213	0.0543465	0.106229	0.116782	0.0366071	0.0803134
LOC725651	0.0156791	0.0452107	0.0297818	0.0132901	0.0258977	0.0313887
LOC102653777	0.000556924	0.00284104	0.00225378	0.000984012	0.0127058	0.0114275
LOC102653941	0	0	0.000994926	0	0.002866	0
LOC102653800	0.0405113	0.0575308	0.0511997	0.062284	0.0393424	0.0615356
LOC408645	1.26854	1.27776	1.43381	1.0259	1.08285	1.0978
LOC410788	0.00585972	0.00970251	0.0052272	0.00429884	0.000690365	0.00153979
LOC107963993	0	0.00115785	0	0.00168761	0	0.00146875
LOC101664701	0.0230134	0.0259332	0.0157512	0.0309361	0.00290147	0.00240212
LOC724197	0	0.00114853	0.00202061	0	0.000771814	0
LOC724283	0.151587	0.172181	0.156121	0.177297	0.104152	0.0971246
LOC410785	3.84189	3.8546	3.92067	4.14422	4.33642	3.89695
LOC113218729	0.335711	0.394506	0.37441	0.456151	0.282812	0.273795
LOC100576697	0.0558138	0.0719639	0.0605408	0.0795958	0.0380083	0.0308168
LOC410784	0.432603	0.490397	0.496527	0.548026	0.287695	0.274082
LOC724415	0.51143	0.572899	0.501732	0.587847	0.426217	0.526698
LOC408643	0.879359	0.910885	0.90339	0.99131	0.621819	0.898914
LOC102655181	0.0122737	0.00324337	0.0127384	0.00102782	0.00239777	0.00881775
LOC410782	1.05193	0.982303	0.839892	0.777586	0.832183	0.934748
LOC409126	1.63302	1.62127	1.50161	1.60358	1.1901	1.41859
LOC409127	1.23812	1.15014	1.20916	1.20116	0.955147	0.931805
LOC413378	0.624024	0.530312	0.700862	0.652705	0.680816	0.597882
LOC413377	1.79704	1.86407	1.74343	2.11293	2.21805	1.88716
LOC113219302	0.0039898	0.0061441	0.0185913	0.0064379	0.00951953	0.00188997
LOC724639	0.623118	0.626889	1.0532	0.683065	0.70583	0.965525
LOC409887	0.481235	0.536893	0.405028	0.454315	0.641665	0.541688
LOC409886	0.683448	0.714459	0.616749	0.593385	0.471814	0.481421
LOC552426	0.562402	0.50426	1.01298	0.729978	0.932157	0.679117
LOC551960	0.365521	0.360315	0.305699	0.29651	0.266988	0.285311
GeneID-406071	0.0398799	0.0155054	0.038807	0.0428478	0.00598465	0.0221454
LOC100577450	0.319587	0.295615	0.433604	0.35313	0.535306	0.389821
LOC410080	0.625092	0.684641	0.502357	0.569343	0.334205	0.399848
LOC551906	0.823107	0.767537	0.693479	0.682355	0.613303	0.701057
LOC725284	0.616363	0.543438	0.556427	0.513018	0.692817	0.617727
LOC551889	1.43582	1.36426	1.20104	1.36488	1.02511	0.967978
LOC412088	0.250053	0.242298	0.268339	0.250657	0.241846	0.276008
LOC725154	0.0297216	0.0369617	0.0365029	0.0305823	0.0268353	0.0304445
LOC100576132	0.0461955	0.0497743	0.0774505	0.103409	0.0924328	0.0363596
LOC725044	0.0928061	0.0904366	0.114515	0.112294	0.0882657	0.0890191
LOC100579054	0.15048	0.177384	0.149067	0.179154	0.100939	0.0906877
GeneID-409097	0.766198	0.999147	0.567924	0.828888	0.685258	0.633391
LOC411548	0.867008	0.882562	0.858957	1.07443	0.685976	0.726394
LOC100579021	0.0588434	0.0449255	0.0854558	0.0520346	0.0409778	0.0400058
LOC100578953	2.94989	3.09678	2.62513	2.53514	2.62024	2.88968
LOC409251	0.423655	0.369371	0.331038	0.36274	0.438707	0.360562
LOC100578883	0.486092	0.48531	0.586934	0.562895	0.49685	0.459106
LOC102656037	0.180943	0.135313	0.155094	0.221758	0.102793	0.0922389
LOC724798	0.183168	0.1563	0.159545	0.18958	0.16473	0.144991
LOC411882	0.543099	0.528747	0.579539	0.627161	0.466582	0.449194
LOC727452	0.799956	0.889076	0.956828	0.935122	0.611913	0.575416
LOC107965381	0.0586693	0.0375992	0.0510975	0.0561663	0.0712232	0.0864464
LOC725460	1.20366	1.34544	0.987644	0.940349	0.97591	1.21064
MT-LOC408642	0.0517694	0.025079	0.056685	0.0524583	0.0449902	0.0457065
LOC551071	9.10189	8.72373	8.13472	9.20012	8.1182	8.74695
LOC408641	0.0379513	0.0283854	0.0173761	0.0325504	0.0378849	0.0039136
LOC725724	0.0630499	0.161036	0.090331	0.0826356	0.0217682	0.0100684
MT-LOC551208	0.00260054	0.00740082	0.0196146	0.0108991	0.00357421	0.0222226
LOC102655594	0.0115646	0.00573861	0.0203013	0.0186491	0.00214927	0.00221328
LOC551320	5.89118	6.34295	5.27154	5.43366	6.35922	5.72035
LOC102655568	0.0232281	0.0444096	0.0350358	0.0274971	0.0158491	0.0297189
GeneID-100578506	3.02063	3.18343	2.94181	2.819	2.1092	2.26967
LOC408635	0.313105	0.28194	0.269109	0.296508	0.21981	0.247584
LOC551420	0.446512	0.419883	0.42714	0.475811	0.511099	0.759369
LOC409392	0.929063	0.834888	0.841831	0.979579	0.725297	0.734654
LOC726062	0.158633	0.16758	0.149263	0.172185	0.122153	0.171024
LOC100578360	0.689698	0.635327	0.622723	0.522286	0.466811	0.55343
LOC412288	1.51054	1.47943	1.40712	1.40413	1.35834	1.45051
LOC726178	6.31985	6.22999	6.24341	7.25032	6.06097	6.20404
LOC409189	2.66812	2.77072	2.37441	2.4234	3.01492	2.87728
LOC411753	0.465138	0.397369	0.399725	0.418405	0.296757	0.288523
LOC107965121	0	0	0	0	0.00436744	0
LOC100577142	0.00969626	0.0204739	0.0296134	0.0281096	0.0350634	0.0160791
LOC410780	0.11381	0.190957	0.0726192	0.0502952	0.104098	0.0896171
LOC410779	3.01054	3.31482	3.77663	3.45345	2.82007	3.24315
LOC107966060	0	0.0038689	0.00351365	0	0.00738091	0.00257739
LOC726350	0.0443308	0.0492528	0.0592405	0.029376	0.0283304	0.0246117
LOC408634	0.172413	0.151341	0.135626	0.11229	0.129241	0.115884
LOC408633	0.223301	0.271521	0.239664	0.220502	0.150591	0.151566
LOC102653614	0.0236065	0.0254361	0.0352348	0.0346495	0.0233753	0.0525127
LOC409288	0.502536	0.475914	0.52223	0.617035	0.559727	0.539307
LOC726431	0.709427	0.753378	0.671203	0.666899	0.865799	0.717526
LOC102656779	0.0321114	0.0396888	0.0338985	0.039335	0.0692313	0.118131
LOC409505	0.829045	0.710914	1.39236	0.978474	1.41031	1.1834
LOC100576990	0.753334	0.695592	0.613657	0.675551	0.493272	0.73716
LOC552660	0.540989	0.538499	0.422489	0.471611	0.553865	0.560904
LOC726056	2.89893	3.15976	3.09921	2.96942	2.67087	3.2107
LOC552654	0.370183	0.453139	0.474941	0.473206	0.564939	0.588911
MT-LOC552644	0.380581	0.458989	0.334574	0.407785	0.362413	0.345897
LOC727436	0.100838	0.0819022	0.087377	0.0871846	0.0895174	0.0736201
LOC113219416	0.288128	0.218951	0.179709	0.21477	0.289759	0.237782
LOC552372	0.403263	0.461627	0.442077	0.356724	0.266961	0.353903
LOC100576918	0.168254	0.11427	0.122192	0.153784	0.0582393	0.0835763
LOC100576885	0.704304	0.697518	0.680896	0.576249	0.434759	0.463225
LOC552315	1.43158	1.51337	1.72088	1.39677	0.68654	0.822036
LOC412712	0.187003	0.271846	0.318395	0.313687	0.178957	0.21373
LOC552274	0.257331	0.26242	0.29216	0.274059	0.238772	0.268304
LOC550992	0.879327	0.797492	0.679733	0.711045	0.579861	0.736864
LOC412451	0.453374	0.440846	0.467851	0.574062	0.515715	0.48112
LOC412384	0.722423	0.53604	0.551114	0.596155	0.463596	0.547446
LOC409462	0.340209	0.303777	0.343003	0.34255	0.249082	0.321265
GeneID-725103	0.742566	1.52686	0.397035	0.529019	0.0541811	0.0573932
LOC751767	0.00953193	0.0145965	0.00999092	0.00683717	0.0242017	0.00147789
LOC552185	1.69915	1.62093	1.6228	1.77987	1.0773	1.13786
LOC409229	0.544479	0.444013	0.540667	0.570164	0.445439	0.386178
LOC725736	0.122151	0.151421	0.0975244	0.119656	0.0731268	0.101594
LOC725712	1.46434	1.41989	1.19486	1.10331	1.17324	1.2206
LOC411836	0.201247	0.158704	0.161142	0.161914	0.150411	0.124717
LOC551469	0.324198	0.331335	0.441675	0.295722	0.304012	0.331186
LOC107964012	0.190841	0.15206	0.152379	0.13634	0.0746684	0.120985
LOC727199	1.81563	1.72801	1.4205	1.32476	1.19023	1.28618
LOC107965571	0.00145687	0.00131036	0.00374723	0.0050789	0.00646808	0.0027805
LOC102655636	0.00061482	0	0	0	0.000431502	0
LOC409036	1.19481	1.27937	1.16408	1.17483	0.80235	0.766975
LOC551381	5.41815	5.22662	4.86307	4.17363	4.83599	6.14836
LOC413524	0.715364	0.644714	0.477915	0.672595	0.476843	0.573189
LOC410057	1.57039	1.49482	1.24921	1.43753	0.961628	1.16985
LOC724794	0.0484449	0.0636551	0.0753849	0.0506151	0.0587024	0.100018
LOC552435	0.333346	0.349542	0.346734	0.396563	0.357519	0.337475
MT-LOC724118	0.0936459	0.146986	0.171706	0.152353	0.162702	0.102766
GeneID-503862	1.45985	0.0637189	0.0801497	0.113505	0.182887	0.0379411
LOC724148	0	0	0	0	0	0
MT-LOC413551	1.03319	1.06263	0.829544	0.920278	0.956932	0.979593
LOC410050	0.278078	0.328809	0.275644	0.30044	0.138124	0.128976
LOC100578005	0.751323	0.763309	0.784302	0.70898	0.68933	0.808152
LOC413132	1.33334	1.39341	1.42538	1.57782	1.14579	1.35176
LOC411546	0.293943	0.306568	0.315914	0.281835	0.246784	0.340077
LOC100578146	1.10279	1.20288	1.20896	1.07283	1.27464	0.958069
LOC412745	0.830417	0.984402	1.01363	0.897561	0.849483	0.951393
MT-LOC726259	0.196853	0.140663	0.25834	0.246307	0.232448	0.290389
LOC552260	0.133771	0.102369	0.110861	0.134615	0.132256	0.102094
LOC413855	0.824494	0.93024	0.826408	0.812519	0.799422	0.762487
LOC412220	0.0106112	0.00364037	0.0142975	0.00755074	0.0121605	0.0063956
LOC552197	0.564859	0.639399	0.453635	0.645805	0.356273	0.440742
LOC552068	1.43075	1.54033	1.32425	1.38315	1.05482	1.16432
LOC410777	0.80592	0.84322	0.955877	0.954415	0.696031	0.585952
LOC408632	1.34066	1.16195	1.40027	1.26246	0.96235	1.00069
LOC410776	0.00204928	0.00219243	0.00139237	0.00392116	0.00455989	0.00168606
LOC408631	2.72678	2.34731	4.10836	3.53992	3.69391	3.96061
LOC102654381	0.0819661	0.0690898	0.0873701	0.125911	0.0813358	0.0554188
LOC410775	0.0724773	0.10113	0.0681405	0.126134	0.086629	0.0751923
LOC100578543	0.0293574	0.0206587	0.0131749	0.0270251	0.0280993	0.0247245
LOC102655243	0.99892	1.0067	1.26762	1.49396	0.801348	1.09698
LOC724993	0.0648756	0.0363095	0.0779281	0.0593265	0.0288611	0.0447358
LOC107965104	0.00906994	0.010585	0.00444277	0.0110385	0	0.00194386
LOC100578606	0.0535243	0.0464161	0.0560691	0.0536737	0.0740575	0.040042
LOC552090	0.345454	0.309365	0.288438	0.319226	0.201759	0.242649
LOC113218939	0.00886661	0.0156433	0.015927	0.0252667	0.00949611	0.0144678
LOC113218940	0	0.00453975	0.01034	0	0	0
LOC412353	9.4118	8.61669	9.53046	8.72629	7.58852	8.73783
LOC412354	0.295869	0.282884	0.310806	0.280432	0.595831	0.634177
LOC107965319	0	0	0	0	0	0
LOC113219004	0.246197	0.223992	0.247128	0.277903	0.317999	0.273699
LOC100576708	0.421819	0.459831	0.361401	0.390936	0.408814	0.384301
MT-LOC413255	0.263503	0.267527	0.280075	0.232463	0.311865	0.396942
LOC100576747	1.03506	1.05683	1.10552	1.04091	1.14922	1.22084
LOC107965231	0.0350497	0.071705	0.074468	0.0476417	0.0658871	0.114603
LOC725388	0.645445	0.581494	0.761307	0.821732	0.505284	0.552483
LOC551242	0.465359	0.425756	0.585349	0.571084	0.508888	0.48172
LOC409311	1.78384	1.91622	2.20939	1.84982	1.61602	1.84915
MT-LOC725496	1.82065	1.66132	1.44596	1.52407	1.19346	1.36627
LOC410756	6.23629	6.46203	5.6203	6.02761	4.38314	3.60797
LOC102656083	0.00359501	0.0112868	0.0132587	0.0104637	0.00461012	0.0222762
LOC107965445	0.00424376	0.00134006	0.0158717	0.00430993	0.00215681	0.000626119
LOC410755	0.117202	0.095933	0.139809	0.11	0.0614829	0.0886653
LOC725725	0.00773694	0.00297391	0.0116699	0.0113593	0.0272038	0.0297196
LOC724240	1.34964	1.29044	1.3384	1.3466	1.24342	1.20399
LOC551530	4.0019	3.88848	4.41778	4.87325	3.36795	3.83918
LOC724199	0	0.000775884	0	0	0.00164243	0.000632103
LOC408607	0.460474	0.426646	0.423578	0.440997	0.411782	0.547671
LOC100576425	0.113398	0.0880834	0.148392	0.10677	0.0435262	0.119523
LOC107965634	0	0	0	0	0.00262565	0
LOC102655819	0	0.000777688	0	0	0.000445854	0
LOC100577577	0	0	0	0	0	0
LOC113219249	0	0	0	0	0	0
LOC551623	0.329987	0.458115	0.293204	0.347987	0.256175	0.275958
LOC107966072	0.00392209	0.00255464	0.00957082	0.00484365	0.00814966	0.00355316
GeneID-408606	0.655215	0.57805	0.689461	0.685514	0.68701	0.636692
LOC724541	0.0119703	0.0194864	0.00935891	0.0304187	0.0189113	0.0213819
GeneID-408605	2.0228	2.01966	2.16221	2.37945	2.53898	2.6783
LOC551732	0.451038	0.499481	0.406793	0.381802	0.268103	0.287287
LOC100577959	7.20344	4.77596	4.35588	3.24126	2.71029	3.67931
LOC113218573	0.00180333	0	0	0	0	0
LOC113219074	0.0010211	0	0.00327067	0	0	0
LOC100577920	0.13074	0.133295	0.0903839	0.0799066	0.0300735	0.0150373
LOC100577882	0.00194983	0.00332396	0.00643204	0.00704715	0	0
LOC102655202	0	0	0	0	0	0
LOC100577847	0.0235468	0.0587986	0.0294727	0.0319207	0.0105709	0.0115114
MT-LOC102655882	0	0	0	0	0	0
LOC410694	0.0254693	0.0481772	0.0334975	0.0261219	0.0268841	0.026767
LOC113219412	0.436492	0.455117	0.368345	0.326062	1.07719	0.64857
LOC724994	0.263584	0.223249	0.410122	0.339045	0.335937	0.343581
LOC102654799	0.0115899	0.00296416	0.00628482	0.00998002	0.00764391	0
LOC725045	0.197871	0.264248	0.179316	0.192051	0.130997	0.17516
LOC725081	0.670222	0.728154	0.779076	0.738738	0.585634	0.545721
GeneID-410692	0.261908	0.219695	0.291026	0.284163	0.274816	0.262827
LOC412263	1.85274	1.83123	1.55776	1.76495	1.29229	1.43721
LOC102654496	0.00097226	0.00127976	0.00821478	0.00187597	0.00479135	0.00488437
LOC725305	0.00592044	0.000736751	0	0.0031554	0.0108214	0.00388091
LOC102654257	0.00188765	0.00701251	0.000975991	0.00522242	0.0263783	0.0227293
LOC552181	0.0721181	0.0676095	0.048278	0.0528396	0.0377052	0.0541218
MT-LOC409922	0.290451	0.22903	0.194653	0.260507	0.188379	0.23217
LOC409923	0.147497	0.171428	0.161843	0.159257	0.144886	0.134937
LOC100577118	1.24327	1.08911	2.02304	1.95641	2.01163	2.16203
LOC727144	0.401295	0.446405	0.31076	0.341346	0.210473	0.256387
GeneID-727134	0.671656	0.616387	0.621221	0.619668	0.845064	0.825204
LOC727127	1.1641	1.10755	1.28736	1.24363	0.698538	0.797801
LOC409105	1.68483	1.63144	1.35251	1.49067	0.998788	1.22241
LOC727116	0.217149	0.192863	0.17497	0.201347	0.208798	0.216139
LOC726605	0.0249577	0.0133924	0.0079787	0.0280064	0.0137438	0.0293273
LOC551632	0.00559138	0.00789915	0.00209504	0.00276767	0.00157239	0.00160149
LOC726554	0.213557	0.166604	0.17609	0.170061	0.114587	0.147756
LOC552434	0.435152	0.405051	0.507033	0.572198	0.374378	0.378881
LOC100578519	0.102776	0.0957553	0.127187	0.135215	0.0887696	0.0692609
LOC100578468	0	0	0.00281611	0	0.00197918	0.00219111
LOC724669	0.921543	0.762981	1.23393	1.04985	1.42519	1.4592
LOC551905	0.0141216	0.0199192	0.0277356	0.0382037	0.0138153	0.0272744
LOC100578694	1.22371	1.18551	1.06455	1.12711	0.587781	0.768271
LOC727049	0.387607	0.324881	0.4753	0.363627	0.384074	0.440072
LOC726108	0.136907	0.165762	0.151898	0.155728	0.0933886	0.086634
LOC413578	1.58223	1.51461	1.65296	1.6267	1.1903	1.18477
LOC412003	1.76682	1.59747	1.94275	1.99522	1.27005	1.41144
LOC727393	0.829598	0.757579	1.16947	1.07074	1.19959	0.949495
LOC727456	0.109607	0.0838124	0.109506	0.100941	0.052384	0.0580016
LOC727460	0.769568	0.69041	0.786043	0.767277	0.632355	0.72953
LOC113219430	0	0.000974219	0	0	0	0
LOC409530	0.271289	0.335096	0.293274	0.245731	0.105389	0.0820256
LOC102654355	0.02297	0.0340527	0.0366031	0.0112992	0.00688738	0.00286769
LOC552418	0	0	0	0.00119611	0.00365728	0
LOC726053	3.69877	3.08809	3.93051	3.64942	3.36443	3.59246
LOC102654146	0.0111765	0.00593066	0.0151214	0.00509621	0.0206682	0.018707
LOC552453	0.076722	0.0237653	0.104882	0.0839338	0.17626	0.145949
LOC724319	0.251714	0.267885	0.251223	0.336458	0.3522	0.324438
LOC100577437	0.0283909	0.0172666	0.00671136	0.0182395	0.00289872	0.0164961
LOC100577474	0.0249346	0.0277995	0.0206079	0.0150742	0.0288103	0.0384706
LOC107964093	0.0392933	0.0230318	0.0441755	0.0247164	0.033989	0.0208974
LOC113218607	0.0233966	0.0113655	0.0196112	0.016186	0.0273563	0.018502
LOC113218606	0.02738	0.0170989	0.0167044	0.034533	0.027967	0.0577009
LOC100577995	5.96577	5.23768	5.63259	5.85766	4.65874	4.23482
LOC552364	0.695737	0.756845	0.648098	0.698003	0.334931	0.438912
LOC550695	0.303379	0.336434	0.388847	0.327773	0.266382	0.282359
LOC724665	1.30475	1.22643	1.37079	1.09198	1.0224	1.07851
LOC409950	0.0327412	0.0163452	0.0646366	0.0361392	0.0515512	0.0373922
LOC726051	0.730012	0.769104	1.2062	1.29134	1.13844	1.11159
LOC412386	0.727605	0.698853	0.568119	0.60353	0.527177	0.507052
LOC412516	0.304855	0.25251	0.208505	0.227538	0.220821	0.23349
LOC100576733	0.238257	0.292556	0.269887	0.259044	0.16766	0.234119
LOC726804	6.85432	6.7555	5.56235	6.04311	7.06979	6.5825
LOC102653978	0.000685087	0.00892054	0.0098097	0.00495263	0.012522	0.00197813
LOC552370	1.83905	1.919	1.8587	1.89977	1.12351	1.21246
MT-LOC552343	0.238624	0.256211	0.299028	0.343916	0.309982	0.230955
LOC100576623	0.0141349	0.0165771	0.0296536	0.0113145	0.0216622	0.0262993
LOC102654074	0	0	0	0.000561519	0	0
LOC107965760	0	0	0.00178635	0.000599625	0	0
LOC102655285	0	0	0	0	0	0
LOC100576732	0.0346811	0.034892	0.0313924	0.0153567	0.0220374	0.018857
LOC724673	0	0	0	0	0	0
LOC102655218	0	0.00102834	0	0	0	0
LOC726292	0	0	0	0	0	0
LOC412853	0.891837	0.889811	1.31932	1.03167	1.13518	1.00417
LOC102654800	0	0	0	0	0	0
MT-LOC727515	0.243658	0.25212	0.332489	0.300165	0.23112	0.171921
LOC727168	0.358488	0.437275	0.485848	0.617834	0.418237	0.336092
LOC727350	0.264949	0.245648	0.429639	0.435879	0.391414	0.383482
LOC113219428	0.0039723	0.00688379	0.0106769	0.0081927	0.00939011	0.0149919
LOC727358	0.575606	0.601333	0.60792	0.734144	0.446458	0.451835
LOC726925	0.152236	0.151371	0.216856	0.241363	0.0858287	0.116039
MT-LOC411359	1.13396	1.06249	1.19169	1.25918	1.02606	1.08406
LOC552129	1.36534	1.32067	1.56001	1.45242	1.12638	1.26536
LOC727574	4.29331	3.93222	3.23243	3.53461	2.76864	2.97833
LOC100578586	0.0154481	0.00749904	0.0282855	0.0160417	0.0150712	0.0203712
LOC113218599	0	0.00845942	0	0.0046743	0.000733895	0
LOC107965774	0.00614059	0.0152898	0.0132794	0.00384403	0.0236494	0.0372808
MT-LOC409793	1.18578	1.07577	1.19911	1.07931	0.953678	1.08466
LOC409489	0.0987724	0.098923	0.137317	0.162273	0.122428	0.0933928
LOC726110	0.299784	0.272407	0.312071	0.359957	0.303912	0.27569
LOC100576649	0.341489	0.361484	0.378344	0.3663	0.234217	0.378078
LOC409111	0.505946	0.594104	0.702934	0.563547	0.522689	0.676903
LOC100576896	3.33577	3.02183	4.2077	3.66524	3.30718	3.3761
LOC100576862	1.16271	1.06457	1.07919	0.990093	0.986895	0.908216
GeneID-692346	0.240299	0.260785	0.259886	0.301264	0.114485	0.169134
LOC100576829	0.836057	0.782752	1.03879	1.1198	0.701786	0.800104
LOC725528	3.39657	3.48739	3.80144	4.35493	3.08249	2.97172
LOC412594	2.30971	2.22864	2.20614	2.2647	2.01294	2.00612
LOC725850	0.122969	0.12722	0.0874643	0.0558705	0.0462486	0.0586471
LOC727119	0.111146	0.104679	0.114972	0.098809	0.058361	0.0221088
LOC102655454	0.00357634	0.00849915	0.00193502	0.00505324	0	0
LOC552202	0.0249756	0.0152734	0.0303071	0.0257102	0	0
LOC100578587	0	0	0.00487592	0.00212674	0	0
LOC412646	0.843194	0.902947	1.12967	1.0985	1.02853	0.836854
LOC726171	2.94358	3.21785	2.70602	2.64725	2.8406	3.14648
LOC102654530	0.0137274	0.0293488	0.0290927	0.0427247	0.0505409	0.0590144
LOC102654576	0.224676	0.236661	0.351628	0.321369	0.323028	0.391097
LOC412465	0.532624	0.810122	0.961179	1.19744	0.487522	0.432579
LOC102654729	0.0272323	0.00547351	0.00598987	0.0054754	0.00172771	0.00413825
LOC100217360	0.0126054	0.0184035	0.00317273	0.0119338	0.0139154	0.0122133
LOC102654685	0	0.000776691	0	0.00219187	0	0.00231991
LOC100579011	0	0	0	0	0	0
LOC100578724	0	0	0	0	0	0
LOC102655559	0.00968055	0.000933525	0.00295683	0.00531298	0	0.000646559
LOC552292	0.0312659	0.0258173	0.0188053	0.0172694	0.0284289	0.0135733
LOC113218604	0.00167024	0	0.00987378	0.0151621	0.00583977	0.0103086
LOC102655008	0.0979348	0.10378	0.173792	0.122697	0.111853	0.126327
LOC409457	1.06384	1.19746	1.39862	1.31662	1.0887	0.994718
LOC726760	0.934275	0.94952	0.991299	0.996681	0.74239	0.791278
LOC412505	1.33377	1.31053	1.45383	1.42031	1.32726	1.26184
LOC412697	0.130687	0.129551	0.121976	0.161204	0.118264	0.135076
LOC724300	0.000613967	0.00315847	0.00391513	0.00828553	0.0581075	0.0284701
LOC100576121	0.00162573	0.00916844	0.000971912	0.00443139	0.00475786	0.00899814
LOC113218584	1.25747	1.25918	1.18101	1.30104	0.972045	1.56747
LOC412955	0.472701	0.405378	0.465312	0.535298	0.230062	0.448408
LOC102655291	0.131456	0.138223	0.152476	0.113898	0.119794	0.11649
LOC102655235	0.00410722	0.00426489	0.00859795	0.00252961	0.0119526	0.0149154
LOC726798	0	0.000782771	0.00567	0.00241093	0.00461842	0
LOC726812	0.26642	0.182396	0.281488	0.255045	0.170896	0.258634
LOC726735	1.28626	1.21324	1.30136	1.37483	0.98463	1.07326
LOC107964089	0.00387996	0	0.0100838	0.00994478	0.00329565	0.00520051
LOC725270	0	0	0	0	0	0
LOC724471	0.0437461	0.0480781	0.0966853	0.0486047	0.0594289	0.0508129
LOC411729	0.00918421	0.0193168	0.013543	0.0224941	0.000801489	0
GeneID-724556	0.0116216	0.00467618	0.00368666	0.00161288	0	0.00392866
GeneID-724694	0.00359128	0	0	0.000940814	0	0
LOC724735	0.00193631	0	0	0	0	0
GeneID-724777	0	0	0.00393505	0.0106301	0.00565488	0.00171075
LOC100578507	0.221669	0.234912	0.178123	0.19475	0.122165	0.157558
MT-LOC551255	1.22263	1.42368	1.19267	1.07136	1.02988	1.29662
LOC102655706	0.763815	0.765279	1.134	1.02251	0.587988	0.684113
GeneID-551010	1.34377	1.27837	1.05245	1.01503	1.02908	1.10431
LOC550962	0.166589	0.129063	0.138112	0.15686	0.103846	0.140628
MT-LOC727534	0.520634	0.639377	0.619691	0.604096	0.450298	0.552735
LOC552788	0.998021	0.979409	1.09712	1.20735	0.988962	0.954756
LOC552790	0.480419	0.428622	0.293416	0.586727	0.242804	0.260575
LOC724275	0.128454	0.147584	0.0437207	0.101003	0.0316067	0.079447
LOC413607	0.508215	0.449147	0.41303	0.456589	0.314022	0.427035
MT-LOC102654955	3.23247	3.19159	3.38309	3.22548	2.62555	2.91525
MT-LOC100578624	0.15857	0.164198	0.151801	0.135641	0.120641	0.096867
LOC412759	0.0976176	0.116915	0.159465	0.130952	0.056714	0.0531663
LOC551997	1.27577	1.2037	1.36248	1.44108	1.56402	1.39425
LOC412010	0.268682	0.20713	0.289589	0.351335	0.411911	0.284185
LOC412009	0.437804	0.437814	0.397825	0.366001	0.286287	0.366469
LOC412008	0.566687	0.560128	0.542298	0.633004	0.371087	0.351875
MT-LOC552105	0.562095	0.507475	0.733869	0.55745	0.600753	0.638214
LOC724716	0.247206	0.2219	0.237031	0.184321	0.189974	0.23752
LOC107964039	0.565904	0.748262	0.753387	0.732453	0.951016	0.726586
LOC724736	0.137398	0.105832	0.137971	0.159274	0.0498487	0.0966154
LOC107964040	0.0736342	0.0548838	0.0552267	0.0477651	0.0345651	0.0506543
LOC102654107	0.0185401	0.0182503	0.0212896	0.0172001	0.013087	0.0254685
LOC102654330	0	0.00461537	0.00186916	0.00162678	0	0
LOC113218593	0.0100953	0.0210084	0.0177449	0.0275033	0.0103484	0.00251212
LOC413279	0.078245	0.0679502	0.0895973	0.0735966	0.0587809	0.0901707
LOC413278	0.449919	0.488553	0.486244	0.486277	0.330688	0.369653
LOC551690	0.845451	0.928011	0.932453	0.739066	0.750311	0.790661
LOC413146	0.595511	0.573274	0.578715	0.608835	0.601542	0.636049
LOC102656852	0.0622906	0.0583179	0.0254129	0.0955935	0.0921883	0.0731184
LOC409791	12.3519	13.7408	11.3418	13.5778	8.84188	9.0705
LOC102656798	0.0575161	0.0756117	0.216663	0.104263	0.0414503	0.0688613
LOC551596	1.56785	2.00333	2.60782	2.49754	1.53743	1.63109
LOC413147	0.325433	0.308155	0.400846	0.400583	0.37884	0.407165
LOC113218583	0.020958	0.0463061	0.0184178	0.0210575	0.00638819	0.0118163
LOC551536	0.364751	0.358527	0.439985	0.425217	0.377013	0.367623
LOC412143	2.47683	2.45126	2.42833	2.34339	2.02003	2.21969
LOC100578537	0.63654	0.600391	0.545015	0.710374	0.539821	0.453827
LOC413869	0.585259	0.595652	0.531442	0.633913	0.454225	0.383831
LOC102655388	0.0489594	0.0681488	0.0978785	0.134247	0.169222	0.122821
LOC100578498	0.027711	0.0473091	0.036543	0.0307686	0.0407845	0.0148887
LOC412711	0.765365	0.74295	0.629075	0.616381	0.770944	0.702484
LOC551273	0.368762	0.344868	0.316942	0.373568	0.282845	0.349345
LOC100578429	0.581702	0.532733	0.537987	0.616202	0.491711	0.405236
LOC100579024	0.42639	0.403042	0.567604	0.491488	0.454666	0.43246
LOC725295	0.29276	0.388442	0.344469	0.320031	0.164972	0.238561
LOC100578885	2.6492	2.73781	2.74099	2.97243	2.00073	2.30229
LOC102655792	0.0897371	0.103782	0.0870236	0.112017	0.0444398	0.0785898
LOC408716	9.4865	9.1668	9.06193	9.44504	8.95928	8.76056
LOC113218529	0.172424	0.139729	0.166042	0.195187	0.31275	0.240333
GeneID-410902	0.0479375	0.0521534	0.0386967	0.0868956	0.0575075	0.0927025
LOC408717	1.50231	1.8409	1.56121	1.63899	1.3529	1.25926
LOC100578397	0.0764082	0.135288	0.280685	0.253888	0.23287	0.146791
LOC408718	1.88226	1.87679	1.88976	1.86776	1.25099	1.21866
LOC100578839	0.0860645	0.0669949	0.0489878	0.0614414	0.0468388	0.0974296
GeneID-411453	0.664315	0.679301	0.67508	0.62332	0.645166	0.652146
LOC725743	0.684548	0.71143	0.637991	0.545219	0.43318	0.609519
LOC411452	0.0476837	0.0350212	0.0392254	0.0438785	0.0789546	0.0518963
LOC100576174	0.0183187	0.021539	0.0303936	0.0284144	0.0297434	0.0354341
LOC410087	0.726219	0.837274	0.984563	0.77548	0.741247	0.811162
LOC724274	3.85523	4.42087	4.75618	3.63695	2.83418	3.41597
LOC724367	0.217254	0.200385	0.638081	0.338536	0.321309	0.297515
LOC724405	6.22299	6.67761	5.88937	5.39251	7.43799	6.78714
LOC724449	2.17574	2.2012	3.02859	2.74263	2.55556	1.94683
LOC724488	0.901338	1.04678	2.43418	1.98305	0.530096	0.538963
LOC411348	1.13008	1.01145	0.968456	1.12081	0.532438	0.740169
LOC408715	1.19855	1.58291	0.817952	0.842818	0.652324	0.478851
LOC102656562	0.0200813	0.0262734	0.0254708	0.0143563	0.00697794	0.00561844
LOC551009	0.573235	0.667797	0.571231	0.664269	0.284209	0.433912
LOC412824	0.84448	0.866893	0.875563	0.896814	0.53951	0.511494
LOC100578420	0.0255922	0.0100653	0.0135884	0.017708	0.00549217	0.0153529
LOC107964054	0	0.00261085	0	0	0.00124282	0.00251212
LOC107964083	0.0809081	0.0444281	0.0960398	0.074376	0.0412473	0.0918215
LOC408714	0.0846402	0.0848059	0.158709	0.137892	0.0606885	0.0873436
LOC100578727	0.931267	0.865986	0.567749	0.45495	0.205146	0.538685
LOC100577598	0.00580714	0	0	0.00131778	0.00671317	0.00703851
LOC100576249	0.0363928	0.0766946	0.0601956	0.0649642	0.0250447	0.0356412
LOC410897	0.486232	0.447623	0.710439	0.627849	0.554883	0.609668
LOC408713	0.0657867	0.0885672	0.039514	0.0381128	0.0440511	0.0537843
LOC410896	0.0144578	0.0364634	0.0212887	0.0345362	0.0119374	0.0194527
LOC408712	2.31442	1.94657	2.15283	2.06104	3.17324	3.01087
LOC552020	16.4446	16.3851	12.6905	11.5643	8.66231	11.0574
LOC113218591	0.322044	0.292658	0.352949	0.30678	0.208127	0.243806
LOC408711	0.229298	0.217025	0.197384	0.16733	0.256905	0.192575
LOC410895	0.311468	0.478853	0.250381	0.327456	0.416533	0.290218
LOC107964043	0.0126634	0.0214922	0.0215965	0.0259702	0.0393549	0.0286109
LOC113218592	0	0	0	0	0	0
LOC107964042	0.159143	0.12865	0.204817	0.195622	0.162575	0.168731
LOC410894	0	0	0	0	0.0016178	0.00126306
LOC410893	0.158453	0.157174	0.187438	0.230705	0.241474	0.152153
LOC408710	1.43099	1.41286	1.49465	1.50196	1.20462	1.15339
LOC726303	0.122952	0.131557	0.115697	0.151767	0.131329	0.153628
LOC551849	0.0521463	0.0480703	0.0412901	0.034607	0.0464651	0.0358929
LOC410888	0.0463111	0.0691912	0.0684521	0.0582689	0.0568474	0.0594662
LOC107964069	0.0545101	0.0290784	0.0280579	0.0327082	0.1026	0.065414
LOC107964103	0.05465	0.0557034	0.134049	0.0969886	0.0960963	0.0781657
LOC408705	2.97426	2.6703	2.70814	3.1523	2.65379	3.88936
LOC551773	0.483322	0.48844	0.500441	0.602202	0.401037	0.414663
LOC551743	0.194292	0.173679	0.17514	0.15525	0.100287	0.128442
MT-LOC724162	0.836033	0.915092	0.70533	0.9635	0.668436	0.684356
LOC413265	0.0957309	0.123867	0.148361	0.133239	0.115842	0.116952
MT-LOC113218582	0.27708	0.273409	0.183212	0.213004	0.275812	0.305461
MT-LOC552307	0.199339	0.207269	0.184079	0.234893	0.151867	0.190679
LOC552346	0.604414	0.633781	0.525281	0.631423	0.443328	0.504684
LOC724424	0.382563	0.366828	0.320101	0.30722	0.249724	0.262919
LOC411955	0.0939846	0.111709	0.100796	0.125587	0.0594712	0.0711734
LOC100579003	0.884536	0.890371	0.662957	0.885083	0.960405	0.944928
LOC552405	0.152697	0.158193	0.197055	0.207641	0.132165	0.152221
LOC552422	0.406439	0.41696	0.377791	0.412027	0.268458	0.335816
LOC724598	0.477826	0.446027	0.579886	0.583042	0.485588	0.453067
LOC410127	1.21264	1.14164	1.14134	1.29807	1.07152	1.09968
MT-LOC413928	0.592722	0.553384	0.39204	0.375099	0.221458	0.2953
MT-LOC552471	0.298456	0.386064	0.301708	0.29729	0.218829	0.213055
LOC552483	0.0858597	0.0910162	0.126946	0.102839	0.126273	0.0908418
LOC411349	0.450306	0.39092	0.623619	0.652655	0.570563	0.440415
LOC102654426	2.59157	2.89082	1.86419	1.93611	1.94762	2.41985
LOC409038	0.449682	0.431388	0.430161	0.476025	0.350241	0.430988
LOC409039	1.68669	1.49166	1.6289	1.49511	1.62238	1.54666
GeneID-409040	8.68945	6.46775	7.20046	6.87403	6.79721	8.70753
LOC725008	0.00809758	0.00698905	0.0215773	0.0109997	0	0
LOC102654452	0.0147022	0.0132758	0.0162824	0.0409739	0.0106386	0.00695148
LOC725119	0.327524	0.346377	0.572017	0.55379	0.13806	0.184083
LOC725164	5.25752	4.31133	5.3492	6.43786	2.34921	2.37538
LOC413060	0.0646821	0.0542291	0.13029	0.131432	0.103998	0.0802302
LOC100579058	0.00755382	0.00173048	0.00409749	0.0167315	0.0749501	0.030782
LOC410891	1.08745	0.825997	0.834656	1.00986	1.00336	0.874416
LOC410890	0.0406276	0.0557957	0.0327329	0.0512224	0.00859554	0.0278167
LOC725396	0.329726	0.2419	0.33101	0.251409	0.207391	0.229328
LOC408708	0.593117	0.583911	0.597977	0.510681	0.507243	0.531404
LOC725429	0.280899	0.237125	0.266729	0.448515	0.168564	0.194041
LOC410889	0.458248	0.450492	0.443686	0.360833	0.284321	0.361075
LOC725530	0.324551	0.519238	0.328311	0.296123	0.250488	0.228097
LOC100576320	0.00355661	0	0.00201167	0.000682438	0	0.000491034
LOC107963989	0	0	0	0	0.00325493	0.000535759
LOC725506	0	0	0.00180668	0	0	0
LOC113218596	0	0	0	0	0	0
LOC725588	0.0164326	0.0161219	0.0171303	0.0145279	0.0376766	0.0196061
LOC725625	0.122046	0.127766	0.0889397	0.0771478	0.118766	0.0894374
LOC113218610	0.0602893	0.0746808	0.094439	0.111988	0.0416402	0.0508067
LOC100576512	0.0899769	0.150322	0.0986964	0.0885226	0.131277	0.11426
LOC113218595	0.00167861	0	0	0	0	0
LOC725757	0.246492	0.22685	0.254607	0.328487	0.19594	0.176261
LOC725789	0.0868877	0.105616	0.160993	0.13578	0.124826	0.110378
LOC725742	0.527254	0.544922	0.475037	0.504869	0.425835	0.459169
LOC408706	3.49786	3.58276	4.00423	3.90381	2.36207	3.01747
LOC725826	0.839766	0.71281	0.866619	0.896783	0.864668	1.06968
LOC725860	1.74466	2.03922	1.52676	1.61589	1.36576	1.23123
LOC725891	1.02642	0.940678	1.12181	1.20234	0.66445	0.838377
LOC412076	0.335908	0.322005	0.449824	0.42752	0.330831	0.331731
LOC412077	0.971496	0.862034	0.717086	0.962055	0.868899	0.8978
LOC726009	0.194553	0.256061	0.239347	0.209905	0.236291	0.258451
LOC551412	0.0700996	0.0918939	0.0526068	0.0968427	0.0779963	0.0487914
LOC726085	0.541318	0.507559	0.658603	0.540542	0.542078	0.50378
LOC551508	0.366091	0.402379	0.336732	0.424438	0.45457	0.424343
LOC409566	0.303818	0.350439	0.417711	0.414925	0.404992	0.330011
MT-LOC412678	0.258225	0.303261	0.360879	0.450801	0.322367	0.315645
LOC413955	0.340593	0.331183	0.420598	0.540662	0.592787	0.682713
MT-LOC412127	0.19621	0.199503	0.241133	0.287505	0.230499	0.253863
LOC410887	1.12168	1.17127	1.26159	1.18433	1.0692	1.06761
LOC726187	1.03597	1.10778	1.23411	1.23599	0.831801	0.867855
LOC726295	3.11562	3.55234	3.7467	2.83239	5.03727	4.4592
LOC410886	1.18289	1.21689	1.21567	1.33323	0.697386	0.792883
LOC551254	2.13057	2.49784	2.45018	2.40916	1.08013	1.21525
LOC410885	0.00354819	0.00365089	0.0113741	0.0166993	0.0175722	0.011966
LOC410884	0.00533717	0.00231543	0.00184139	0.00240328	0.000400953	0
LOC551123	27.5274	25.3944	32.756	31.9569	32.3331	30.3208
LOC102654210	0.0643714	0.0517854	0.0578473	0.0461263	0.0129063	0.0201574
LOC100577125	0.290866	0.352021	0.336027	0.324235	0.132296	0.162281
LOC102654085	0.0518403	0.0665551	0.0573945	0.0684592	0.0429885	0.0460789
LOC410883	0.332259	0.330928	0.335672	0.355079	0.238666	0.270695
LOC100577268	0.0492161	0.0456096	0.0451753	0.0554888	0.0621538	0.0574384
LOC410882	0.315774	0.359125	0.246343	0.279806	0.352519	0.324692
LOC550665	0.208198	0.26366	0.166167	0.141571	0.184521	0.17182
LOC724553	0.244503	0.191731	0.149271	0.174893	0.154312	0.225896
LOC413933	0.514632	0.54804	0.451075	0.535146	0.405863	0.360896
LOC100576274	0.118158	0.124657	0.153551	0.0999002	0.0660019	0.0651031
LOC413023	0.458278	0.468654	0.426615	0.331592	0.228865	0.407912
LOC412780	0.329943	0.298627	0.294497	0.356558	0.22923	0.323248
LOC102656247	0.0822503	0.271403	0.0132044	0.0611601	0.0830888	0.27484
LOC727293	0.0800008	0.16089	0.100887	0.109109	0.0718913	0.0977953
LOC113218590	0.10292	0.104322	0.102483	0.0847658	0.0752392	0.0967067
LOC727300	0.254282	0.24477	0.219118	0.196023	0.143901	0.203474
LOC410879	0.22599	0.160879	0.199865	0.17936	0.199258	0.232474
LOC727308	1.42389	1.30902	1.47841	1.58386	1.54773	1.92083
LOC113218598	0.0049336	0.00196621	0.00450058	0.00570286	0.00819773	0.00796834
LOC408702	0.321295	0.305948	0.232447	0.236329	0.194672	0.283401
LOC102654348	0	0	0	0	0	0
LOC408701	0.455329	0.390161	0.378336	0.420161	0.33318	0.471829
LOC725009	0.50688	0.435726	0.363463	0.365629	0.381249	0.427835
LOC100578514	0.00399356	0.00297525	0	0.0020284	0.00883794	0.0135069
LOC725089	0	0	0	0	0.00219925	0
LOC100578611	1.2397	1.22682	1.10546	1.39708	1.26129	1.56665
LOC412330	3.64409	3.72075	3.70226	3.61696	4.73791	4.21381
LOC100578715	0.0383343	0.0447737	0.0402568	0.0430161	0.0659292	0.0554014
LOC412331	0.577281	0.441664	0.44413	0.573438	0.502566	0.446848
LOC725325	0.0196069	0.0252248	0.0276182	0.0538698	0.040934	0.0376442
LOC725357	0.335222	0.325248	0.359197	0.319095	0.266928	0.286799
LOC102655463	0.00259838	0.00526353	0.00719089	0.00343306	0.00829046	0.00168274
LOC411871	2.13525	2.36101	2.2501	2.33295	1.7995	2.08912
LOC411870	0.335423	0.288133	0.26667	0.276714	0.250152	0.255094
LOC409246	0.772463	0.803394	0.706776	0.786259	0.654166	0.711951
LOC409092	0.55604	0.530292	0.460557	0.48672	0.3503	0.400879
LOC100578119	0.248125	0.215288	0.238294	0.252577	0.249383	0.26745
LOC409091	0.151597	0.201435	0.136206	0.175764	0.102008	0.0569242
LOC724425	0	0	0	0	0.000689954	0.00218917
LOC100578084	0.00569193	0.00164117	0.00558582	0	0.00303814	0.00381694
LOC413350	0.0695044	0.0790004	0.0712756	0.0450449	0.105628	0.133643
LOC413351	0.383039	0.335409	0.313814	0.388101	0.35625	0.401568
GeneID-724675	2.75813	2.40281	3.10913	2.74623	1.98008	2.6906
LOC724599	2.85601	2.62321	2.86001	3.38889	2.15974	2.3424
LOC552075	0.406502	0.483239	0.803423	0.612069	0.790575	0.593661
LOC113218612	0.0964677	0.0660416	0.0590662	0.0643548	0.0545346	0.0552385
LOC100577939	0.0152666	0.0180447	0.0130668	0.0125397	0.0295427	0.0173843
LOC551992	0.315586	0.262959	0.331089	0.385588	0.268255	0.328524
LOC412700	1.49635	1.47353	1.62757	1.65933	1.4316	1.53804
LOC724808	0.817797	0.791072	0.691133	0.787919	0.63975	0.731099
LOC724850	0.368062	0.357144	0.509801	0.50423	0.455529	0.429607
LOC551872	1.21535	1.15398	1.3353	1.46272	1.04186	1.04694
MT-LOC413845	0.259696	0.313049	0.373855	0.3392	0.248588	0.232326
LOC409871	0.485595	0.54886	0.485028	0.560886	0.51944	0.527098
LOC410878	0.000586477	0.00351591	0	0.00219809	0.00564382	0.00105609
LOC551772	0.224318	0.240237	0.146699	0.191958	0.137359	0.158645
LOC100578436	0.0862771	0.125266	0.0863387	0.0840231	0.121242	0.128977
LOC102655100	24.3343	25.7574	32.3489	30.3569	36.0409	29.0967
LOC113218600	5.21943	5.77039	6.17248	6.05835	9.81328	7.53091
LOC107966103	29.9503	34.8343	39.5947	36.9653	53.9522	44.3214
LOC408699	3.42119	2.97734	3.68999	4.52075	4.55832	3.50478
LOC113218601	71.1963	81.3093	97.0395	88.5411	127.488	103.592
LOC107966102	35.3599	34.9913	54.0467	52.1624	83.0202	63.5654
LOC725165	0.00445816	0.00563885	0.0158633	0.00501649	0.0171393	0.0084591
LOC725205	0	0.00330358	0	0	0	0
LOC100577787	0	0	0.000919709	0.00314724	0	0
LOC107966099	0	0.0012459	0.0030656	0.00184852	0.00397041	0.00400155
GeneID-100578402	0	0	0	0	0	0
GeneID-100578210	0	0	0	0	0	0
LOC102655367	0.000732417	0.00421114	0.00294868	0.000903979	0.00218708	0.00245089
LOC107966100	0.00129606	0.00140407	0	0.00115052	0	0.000508494
LOC102655434	0	0.00393166	0	0.00123652	0.000840866	0
LOC107966098	0.00272528	0.0114156	0.00719381	0.0128528	0.0144927	0.005562
GeneID-100577979	0	0	0	0.00186669	0.00168762	0
GeneID-100578047	0.00147559	0	0.00115647	0.000840515	0	0
GeneID-100577902	0	0.0129582	0.00394622	0	0.00494888	0.00217791
GeneID-100577867	0	0.00140143	0.000850702	0.00323596	0.000919005	0.00302014
GeneID-100578013	0	0	0.00232775	0.000809047	0.00129469	0
GeneID-100578083	0	0	0.00162522	0.00126578	0.00194965	0.00256586
LOC100577715	0.00116239	0.00862384	0.0170687	0.00375991	0.0172068	0.00705682
LOC113218603	0.0208533	0.0513953	0.0416375	0.0332323	0.0501167	0.0342164
LOC100577671	0	0.00182524	0	0.00123633	0.00151787	0.00177987
LOC100577634	0.000581196	0.000607004	0	0.00184625	0.000566846	0
LOC100577938	0.00391971	0.00347975	0.00482412	0.0106657	0.00242648	0.00232189
GeneID-100578142	0.00537531	0.00356278	0.00590476	0.000856003	0.00265594	0
LOC100577590	0.00659196	0.0123089	0.0086298	0.013172	0.0137666	0.0134012
LOC725861	0.0115442	0.00286116	0.00421056	0.00525267	0.00486383	0.00162633
LOC102655825	0	0	0	0.00310841	0.00122652	0.0048498
LOC102655857	0	0	0.0016239	0	0.00148263	0
GeneID-100577482	0.0066769	0.00423239	0.00516316	0.00726325	0.00102468	0.00684751
LOC107966088	0.00459396	0.001878	0.00514628	0.0015839	0	0.000836554
GeneID-100642168	0	0	0	0.0015338	0.000934089	0.00407177
GeneID-100577446	0.00866152	0.0230288	0.0110789	0.00580741	0.00772482	0.00976171
LOC100577413	0.0537991	0.0554317	0.0348228	0.0406303	0.0398082	0.0369119
GeneID-100577786	0.020183	0.0263102	0.0103505	0.0225992	0.015677	0.0204168
LOC726097	0.0116987	0.00998944	0.0180484	0.00273325	0.00427406	0.00175597
LOC102656092	0	0	0.00146821	0	0	0
LOC100577334	0.00955772	0.0107841	0.0121918	0.0177114	0.0200358	0.00706767
LOC113218602	0.00613623	0.00797347	0.00460302	0.00227349	0.00176667	0.00141044
GeneID-100577714	0.105146	0.114601	0.0816893	0.0747337	0.0379817	0.0482727
LOC100577226	0.0450126	0.0309814	0.0526715	0.0406209	0.0384654	0.0389786
GeneID-100577181	0.0162528	0.02764	0.0149841	0.0337105	0.0195329	0.009464
LOC107963966	0.016833	0.0176256	0.0114151	0.0158041	0.0150914	0.0237583
LOC100577101	0.013006	0.0129293	0.016026	0.0225069	0.0320081	0.0311995
LOC100577068	0.00886369	0.00825407	0.00864899	0.0135152	0.0207711	0.0139954
GeneID-100577031	0.0015127	0	0.00682108	0.00742404	0.00517126	0.00505564
LOC100576984	0.00769568	0.00883178	0.00675098	0.0110355	0.0107401	0.0120657
LOC107966095	0	0	0	0	0	0
LOC100576944	0.00246343	0.00762007	0.00537338	0.00380905	0.0138351	0.0104845
LOC113218588	0	0	0	0	0	0
LOC100576914	0.00890379	0.00569917	0.00395716	0.00745615	0.0105705	0.0077758
LOC100576881	0	0.000873498	0	0.0029391	0.00245432	0.00345062
LOC113218533	0	0.00176095	0.00462536	0	0.00695174	0.00867287
LOC102656676	0	0	0	0	0	0
LOC100576816	0.00981319	0.0129794	0.0009999	0.000640888	0.00389384	0.00475997
LOC100576783	0.000581196	0	0.00662101	0.00527794	0.00248763	0.00393501
GeneID-100576749	0.0049175	0.00228558	0.00440159	0.00781525	0.0103497	0.00338448
LOC107966089	0	0	0	0	0	0
GeneID-100642169	0.00336571	0.00112404	0.00115433	0.00699173	0	0.0032222
GeneID-100642170	0	0.00904893	0.00133923	0.00174745	0.00172971	0.000660668
GeneID-100642171	0	0.00337407	0.00267872	0.00143623	0.00286013	0
LOC102656907	0	0.000786899	0	0.0035832	0.00728007	0.00256323
GeneID-100576714	0	0.00320533	0.00244668	0.00220042	0.00316215	0.00117243
GeneID-100642172	0	0	0	0	0.00373891	0
GeneID-100576681	0.0269481	0.0116576	0.0194337	0.0125411	0.016671	0.011759
GeneID-100578520	0	0	0	0	0.00116306	0.00134666
LOC102653637	0.041183	0.0217352	0.0313982	0.0500823	0.0259851	0.0314699
LOC102653703	0.03934	0.0179131	0.033318	0.0288417	0.0175509	0.021379
LOC102655435	0.0127284	0	0.000697691	0.00403071	0.00860096	0.00589339
GeneID-726567	0.62778	0.648255	0.547235	0.592738	0.332531	0.403874
LOC113218586	0.0764088	0.0796899	0.136887	0.141127	0.108447	0.107889
LOC726583	0.495797	0.480558	0.570468	0.578325	0.550294	0.463172
LOC100576571	0.401785	0.363792	0.590093	0.476036	0.622048	0.708222
LOC550664	0.318693	0.297317	0.316081	0.297493	0.282014	0.328774
LOC412132	2.10075	1.91039	1.97857	1.97373	1.65944	1.65828
LOC552365	0.644278	0.636518	0.727874	0.808793	0.635939	0.713914
LOC726679	0.63298	0.732033	0.61074	0.752379	0.65051	0.787088
LOC412005	0.507343	0.427435	0.597283	0.683179	0.605429	0.552979
LOC726711	0.130469	0.122833	0.190453	0.0971677	0.0770228	0.0974997
LOC102654653	1.7449	1.5945	1.77717	1.63276	1.67314	2.09035
LOC408693	0.0914906	0.105265	0.0995079	0.108359	0.0496085	0.067871
LOC107964030	0.113547	0.0813927	0.116185	0.152945	0.125281	0.136668
LOC726747	1.13062	1.31586	1.18537	1.13445	1.14985	1.34094
LOC410874	4.89713	4.30089	3.94386	4.08682	3.74028	3.57631
LOC408694	0.453553	0.506498	0.376949	0.462909	0.529033	0.40376
LOC408695	1.21366	1.55845	1.16015	1.01853	0.449676	0.250092
LOC408696	0.959288	1.27107	0.584984	0.54748	0.264158	0.17809
LOC726783	0.00770433	0.0154192	0.00622157	0.0094282	0.0041038	0
LOC726793	0.078285	0.0703791	0.0942925	0.0669812	0.0569473	0.0138384
LOC726803	0	0	0	0.00169795	0	0
LOC100578437	0.342038	0.348364	0.379169	0.365957	0.416952	0.355561
LOC107964086	0.0222758	0.0410803	0.0276869	0.024831	0.0361446	0.030353
LOC408697	0.194261	0.217499	0.189144	0.217453	0.198828	0.163657
LOC726840	0.295561	0.278263	0.239097	0.218	0.243126	0.286798
LOC410875	0.455921	0.336246	0.765671	0.602307	0.773593	0.873206
LOC410876	0.039548	0.0557095	0.0870305	0.0725331	0.0614562	0.0707167
LOC100576403	0.00440962	0	0.00566414	0.00442415	0.0505911	0.0333953
LOC410877	0.685982	0.604265	0.652032	0.78701	0.541957	0.69255
LOC550806	0.672433	0.623726	0.617063	0.587174	0.599783	0.624982
LOC551801	0.842987	0.876565	0.984882	0.919942	0.592094	0.643195
LOC726899	0.0992653	0.0874397	0.0881121	0.0673528	0.0599283	0.0564766
LOC726924	35.0454	30.6807	35.1259	33.4303	31.8709	32.7926
LOC551711	0.363342	0.322044	0.35349	0.271746	0.284447	0.308792
LOC100576433	0.349223	0.283685	0.314423	0.387881	0.291021	0.258389
LOC411671	0.217471	0.193242	0.214299	0.208022	0.182199	0.231839
LOC726956	1.05273	1.08125	1.18131	1.16211	1.04052	1.14589
MT-LOC413186	1.09238	1.00606	0.75265	0.923201	1.36635	1.19969
LOC100578356	0.26567	0.30385	0.263543	0.298401	0.159734	0.261486
LOC100577827	0.0150283	0.0310642	0.0040892	0.00889107	0.0305506	0.0299632
LOC113219427	0.0310382	0.0386413	0.00877557	0.0212959	0.020883	0.0341527
LOC107964072	0.0339668	0.030028	0.0232477	0.0295492	0.0457296	0.0328255
LOC100577670	0.886657	1.03037	0.885609	1.06029	0.446612	0.68422
LOC100576284	0.0170096	0.00904858	0.00216187	0.00712265	0.00182688	0
LOC100578730	0.00152312	0.00197962	0.000716332	0.00469856	0.00554156	0.0067785
LOC726987	0.00897182	0.0813832	0.014739	0.0189129	0.00738995	0.00475932
LOC100577255	0.00552932	0.00596837	0.00796002	0.00549874	0.0138732	0.0109862
LOC102656630	0	0	0	0	0	0
LOC410872	0.165455	0.213412	0.249934	0.215786	0.267029	0.241784
LOC410871	0.330729	0.352321	0.268126	0.324693	0.30869	0.267752
LOC724187	0.0243036	0.00449582	0.0112409	0.0197877	0.0141317	0.0203463
LOC551364	0.0581233	0.077129	0.0718404	0.0651038	0.0381944	0.0849963
LOC100577749	0.0859592	0.0735729	0.0603567	0.0687761	0.0569866	0.0474298
LOC410870	0.0663982	0.0866821	0.0405318	0.0616292	0.0417477	0.0443976
LOC408691	1.2114	1.118	0.986259	0.886383	0.724481	0.738943
LOC410869	1.095	1.09512	1.01006	1.30743	0.765536	0.727465
LOC100578833	0.141167	0.10954	0.148548	0.144848	0.10186	0.0728597
LOC724507	0.0173013	0.0271339	0.0181457	0.01494	0.0308746	0.0479296
LOC410867	3.76417	4.22302	3.7922	3.86309	3.84614	3.76333
LOC113218589	0.513861	0.504019	0.796316	0.86206	0.327478	0.479697
LOC408690	0.603345	0.58428	0.657085	0.57741	0.442541	0.50366
LOC100578801	0.000792341	0.0022763	0.00799431	0.00438244	0.01114	0.00290889
GeneID-408689	1.57977	1.80663	1.70519	1.41878	1.32989	1.48917
LOC551008	0.157956	0.121337	0.11017	0.0931061	0.0678597	0.101047
LOC100578691	0.32044	0.341121	0.314083	0.306756	0.185441	0.262644
LOC107964104	5.00658	4.46017	4.78449	3.90172	5.91791	7.66038
LOC102655330	0.0109019	0.00459104	0.0066869	0	0.00966656	0.0159795
LOC113218587	0.00286465	0.00159031	0	0.00188221	0.0214972	0.00615246
LOC410866	0.756309	0.99645	0.541048	0.563872	0.334876	0.320246
LOC724851	0.435462	0.499523	0.347371	0.35605	0.302059	0.25098
LOC113219429	0.0685428	0.0616959	0.10738	0.10748	0.0660214	0.0597314
LOC410865	0.738312	0.727587	1.26082	1.22623	0.808268	0.834689
LOC410864	1.01439	0.990598	0.983145	0.857212	0.892076	1.13119
LOC410863	0.396494	0.364476	0.392969	0.374242	0.468988	0.362425
LOC100577605	0	0	0	0	0.00414306	0
LOC102654905	0	0	0	0.00179832	0	0
LOC100578478	0.0500821	0.0951841	0.0139179	0.0353743	0.0118094	0.0198491
LOC410862	0.0947381	0.197257	0.052253	0.0788607	0.041961	0.0374831
LOC102654726	0	0.00223848	0.00589618	0	0	0
LOC408688	7.55192	7.04517	10.4575	8.87378	6.4078	8.35706
LOC551914	1.73112	1.56268	1.57142	1.5657	2.65556	2.12993
LOC410860	0.112158	0.154077	0.135377	0.183448	0.274678	0.128331
LOC408687	0.173119	0.201623	0.213511	0.174549	0.240732	0.193684
LOC100578213	0.0170743	0.0169548	0.0235333	0.0233753	0.0733912	0.0318888
LOC107964035	0.140048	0.10179	0.116706	0.100541	0.113764	0.0757127
LOC725143	0.689844	0.739291	0.684045	0.775079	0.664545	0.852932
LOC107966085	0	0	0.00199243	0.00534808	0.000562447	0.00251439
[truncated: 9,771 more rows]

## Sheet: T1
GeneID	Forager_rep1	Forager_rep2	Nurse_rep1	Nurse_rep2	Queen_rep1	Queen_rep2
LOC551580	0.281971	0.233706	0.312664	0.330626	0.257849	0.32255
LOC551555	1.86266	1.89155	1.62123	1.51656	1.64467	1.48528
LOC726347	0.141276	0.137556	0.0556325	0.12162	0.112864	0.0722112
GeneID-409940	0.633663	0.63455	0.605379	0.462086	0.452429	0.479059
LOC726145	0.241229	0.265677	0.270998	0.278836	0.220831	0.278531
LOC551448	0.65816	0.744705	0.855255	0.834321	0.656574	0.550492
LOC410665	0.436903	0.48503	0.372385	0.450745	0.316095	0.363803
MT-LOC408567	0.628081	0.580647	0.516181	0.486074	0.62034	0.454488
LOC107964061	0.900532	0.882774	1.51032	1.32394	0.847172	0.899879
LOC107964068	0.0154299	0.0317993	0.0397115	0.0153072	0.0491862	0.0106696
LOC113219112	0.245401	0.29299	0.365022	0.331173	0.281454	0.263958
LOC726450	1.83527	1.8472	2.6023	2.85989	2.37412	1.63186
LOC107964063	0.00455157	0.00767079	0	0.0117942	0	0
MT-LOC113219111	0.315916	0.25622	0.221863	0.306403	0.214477	0.240802
LOC410664	0.719593	0.675001	0.671114	0.637527	0.637993	0.760953
LOC408565	0.999514	0.952777	1.05197	0.907166	0.641967	0.676388
LOC410663	0.345123	0.279709	0.365062	0.345756	0.206763	0.234888
LOC113219398	0.119563	0.187064	0.16011	0.171774	0.166305	0.109018
LOC726544	0.576645	0.516408	0.519565	0.578773	0.737645	0.771228
LOC410772	0.122036	0.149702	0.10152	0.155375	0.0880135	0.0822614
LOC551203	1.18774	1.30945	1.53869	1.75882	1.35662	1.45298
LOC100578621	0.212084	0.261781	0.165252	0.277719	0.09489	0.101131
LOC726446	0.104388	0.0609801	0.0539866	0.0662817	0.107804	0.06617
LOC100578600	0.146708	0.101008	0.0918761	0.0789122	0.0966479	0.0595548
LOC410771	0.304502	0.359314	0.281222	0.321529	0.291463	0.281169
LOC100578571	0.00264977	0.00874525	0.0080947	0.0067964	0.0119262	0.00244703
LOC102654047	0	0	0	0	0	0
LOC100577692	0.301735	0.496298	0.255471	0.298327	0.263315	0.200127
LOC107965716	0.00857828	0.0165034	0.00205241	0.00564223	0.00269227	0
LOC410769	0.75237	0.65118	0.595771	0.626664	0.586691	0.61796
GeneID-100216325	1.47053	1.38919	2.35803	1.63364	3.88017	4.03613
LOC113219286	0	0	0	0	0	0
LOC100578334	0	0	0	0	0	0
LOC726756	1.53444	1.29553	0.989569	1.31213	1.41197	1.30557
GeneID-410767edd9	0.273556	0.291684	0.28929	0.301537	0.391372	0.227887
GeneID-100629079	0	0	0	0	0	0
LOC726609	3.43552	2.94572	3.37831	3.25183	2.22925	2.46246
LOC726788	0.929382	0.89219	0.712996	0.974111	0.775571	1.09689
LOC100578031	1.50733	1.36761	1.61042	2.01942	2.52558	1.89766
LOC107966044	0.0797757	0.0938323	0.107545	0.0305951	0.159415	0.110985
LOC410766	1.99542	1.76797	1.59893	1.87612	1.46436	1.48021
LOC551646	1.13471	1.01893	1.0109	0.849092	0.856253	0.841144
LOC113219417	0.398108	0.258541	0.239961	0.260182	0.251728	0.280168
LOC113219404	4.19255	3.50447	3.36153	3.7255	2.99884	3.39168
LOC551678	0.963752	0.929345	0.632241	0.728682	0.706403	0.620423
LOC726886	0.0119294	0.0320493	0.0249587	0.0232544	0.0211299	0.0116973
LOC100577848	0.00372812	0.00942377	0	0	0.00854491	0
LOC113219278	0.471823	0.320798	0.198827	0.194767	0.230559	0.190381
LOC408626	1.10842	0.941431	0.794823	0.975727	0.958281	0.829947
LOC102655614	0.0811976	0.0533493	0.0524991	0.0903134	0.0770889	0.0227091
LOC726912	0.00265331	0.00358532	0	0.00165957	0.0131734	0.00943181
LOC102655442	0.0108511	0	0.0133787	0.0126525	0.00134262	0.0130465
LOC107965930	0.0123191	0.00535953	0.0141905	0	0.0206083	0.00368176
LOC113219285	0.0116058	0.00449471	0.00574988	0.00891013	0.0051919	0.0148183
LOC100576602	0.0159343	0.0249088	0.0188778	0.011982	0.0533616	0.0245931
LOC113218530	0	0	0	0.00567457	0.00230881	0
LOC100576537	0.0111095	0.0120847	0.0185354	0.00509508	0.0120654	0.0183553
LOC100576700	0.308439	0.243415	0.219336	0.190334	0.143526	0.267792
LOC113219393	0	0.0128282	0	0.00222995	0	0.0110035
LOC102653619	0.014434	0.0107435	0.0332221	0.0231837	0.0492008	0.0563155
LOC107963981	0.00232415	0.00501689	0	0	0.00486306	0
LOC724948	1.25222	0.954715	0.93041	0.923218	0.600669	1.0154
LOC100576789	0.00671645	0.0381292	0.019056	0.0225351	0.0213165	0
LOC113219394	0.0147808	0.0260391	0.0160912	0.0261999	0.0320322	0.0249129
LOC100576820	0	0	0	0.00550912	0.00113355	0
LOC724874	0.00405943	0.0300926	0.0396402	0	0.00461429	0.02299
GeneID-751098	0.0248598	0.0455307	0.0627877	0.0825682	0.0292915	0.03561
LOC113219395	0.0159082	0.0106282	0.00399227	0.0409874	0.0461883	0.0313036
LOC410763	0.412246	0.350002	0.412161	0.36115	0.146551	0.286103
MT-LOC100576088	0.314915	0.346478	0.340898	0.277978	0.245142	0.32574
LOC410765	0.245171	0.207359	0.210576	0.220061	0.231934	0.28534
LOC113219396	0.842223	0.936199	0.738912	0.981115	0.629949	0.719262
LOC408625	0.215882	0.14559	0.187531	0.202838	0.19226	0.169856
LOC113218523	1.23355	1.50523	1.49173	1.39885	1.08622	0.90341
LOC102654759	0.0208035	0.0124069	0.0168684	0.039026	0.0089361	0.0292772
LOC113219182	0.114317	0.113733	0.107213	0.0903864	0.0360812	0.0245653
LOC724679	0.257962	0.225476	0.237151	0.213545	0.305163	0.265578
LOC102654998	0.0306766	0.0383949	0.0329975	0.0622794	0.0132209	0.0255278
LOC409327	2.49168	2.42463	2.4874	2.32048	2.40313	3.34397
LOC113219405	0.0252469	0.0522812	0.0319314	0.0379684	0.0502556	0.0877373
LOC724537	0.8759	0.7832	0.939819	0.903201	0.840525	0.792983
LOC102655107	0.013628	0.00518938	0.0169007	0.0113411	0.0279666	0.0105877
LOC409620	0.394989	0.481979	0.63048	0.721314	0.491112	0.445647
LOC100577325	0.994006	0.989204	1.03915	1.24906	1.01218	1.01688
LOC113219401	0	0	0	0	0	0
LOC551204	0.999065	0.91234	1.20407	1.08061	1.31506	1.11098
LOC724372	0.368561	0.290096	0.257129	0.470235	0.283909	0.244536
LOC725343	0.292666	0.416328	0.360946	0.404939	0.446309	0.333779
LOC725306	0.797023	0.911347	0.834108	0.857132	0.926278	0.741751
MT-LOC409930	4.44042	4.06259	3.48504	2.64416	2.31607	2.86337
LOC409931	0.632714	0.539939	0.68624	0.75951	0.747659	0.701192
LOC107964458	0.00847476	0	0.00353827	0.00294357	0	0
LOC100578066	0.173315	0.215902	0.246422	0.229024	0.145534	0.133048
LOC107964442	0.0821313	0.0655578	0.0577537	0.0723759	0.027845	0.0274096
LOC113219207	0.00732784	0.00543931	0.00904704	0	0.0112288	0.00895843
LOC113219214	0	0.0136651	0.00431127	0.0068107	0.00391147	0
LOC411665	1.19499	1.10897	1.37528	1.65896	0.784386	1.07723
LOC102655805	0.0126476	0.0374994	0	0.0254587	0.0142352	0.00882962
LOC102655775	0	0	0	0	0	0
LOC102655747	0.0613714	0.0386052	0.0488533	0.062446	0.0097345	0.0196341
LOC102655720	0.00576348	0.00374622	0	0.00466588	0	0
LOC102655652	0.113275	0.163476	0.118331	0.146911	0.0448456	0.0609775
LOC100578187	0.176906	0.193898	0.19455	0.270487	0.15781	0.128991
LOC102656449	0	0.0110505	0.0300907	0.01486	0.0205305	0
LOC725041	0.00501187	0	0.0141049	0	0.00351581	0.00362788
LOC100578245	0.130092	0.140997	0.143513	0.132773	0.135223	0.071447
LOC409852	0	0.00388473	0	0.0125266	0.0448064	0
LOC102656644	0.00416084	0.00231149	0.0036841	0	0	0
LOC413835	1.89427	1.90056	1.40527	1.37761	1.1354	1.112
LOC413834	2.12178	2.03682	2.70461	2.34702	2.862	2.25293
LOC409999	0.364386	0.339336	0.324364	0.288727	0.203678	0.271671
LOC727331	0.688304	0.623859	0.676282	0.865444	0.535317	0.527975
LOC412118	1.92811	1.96946	2.18732	2.11092	1.27993	1.401
LOC726902	1.06773	1.13017	1.75645	1.17616	1.13302	1.11872
LOC552064	1.25073	1.24077	1.33866	1.13865	1.037	1.08906
LOC409479	4.02041	4.60036	4.21874	3.75911	3.43487	3.637
GeneID-413609	0.430484	0.434429	0.539373	0.570395	0.411825	0.422283
LOC552163	1.29268	0.940678	1.22612	1.16135	0.850575	0.824728
LOC727019	0.711234	0.748117	0.612504	0.636899	0.756107	0.775423
LOC100578696	0.131923	0.103418	0.143397	0.134775	0.106576	0.103909
LOC412925	0.0259853	0.0404036	0.0120413	0.0608768	0.0410263	0.0119251
LOC411675	1.79451	1.70294	2.05209	2.24449	1.1586	1.45852
MT-LOC411808	2.70774	2.44436	2.29031	2.79688	1.91067	2.00212
LOC725638	0.605641	0.413187	0.352753	0.523176	0.282428	0.277064
LOC724901	0.41035	0.378683	0.539586	0.481862	0.327471	0.268261
LOC551574	1.15524	1.21741	1.22473	1.24146	1.42196	1.11319
LOC412610	0.379745	0.488142	0.264948	0.437322	0.334477	0.297182
LOC413784	2.09864	2.39522	2.00725	2.3057	1.73399	2.36971
LOC102655618	0.535884	0.455427	0.436767	0.505294	0.370799	0.346184
MT-LOC412473	0.622405	0.620345	0.657801	0.642818	0.654521	0.737817
LOC550706	0.901446	0.866866	0.833132	0.954895	0.875481	0.873818
LOC725378	2.37767	1.90629	1.61886	2.11255	1.56053	1.51018
GeneID-727422	0.630362	0.667389	0.719869	0.826723	0.422503	0.400434
LOC725884	3.7524	4.29259	4.71728	4.1085	4.65774	3.49424
LOC550716	4.57492	4.47382	4.2988	4.42067	4.49464	5.05249
LOC727419	0.158187	0.123572	0.137238	0.0978327	0.0945114	0.0974954
LOC408624	0.920396	0.86191	0.688521	0.828333	0.770578	0.696253
LOC551279	0.668082	0.622389	0.860656	0.85014	0.587867	0.646091
LOC724238	0.290389	0.212153	0.196958	0.163509	0.194096	0.113956
LOC107964165	0.0140813	0.036437	0.0784294	0.0338311	0.118859	0.0856175
LOC100576540	0.00206979	0.0112932	0.00397745	0.0131967	0.0344564	0.0100692
LOC102655654	0	0	0	0	0	0
LOC724331	0.712421	0.626609	0.672036	0.678079	0.616009	0.644974
LOC551450	1.71203	1.62799	1.71486	1.75794	1.3983	1.4405
LOC100578309	0.036201	0.0218425	0.0225206	0.0319855	0.0799657	0.025481
LOC552162	0.151624	0.190597	0.246195	0.219499	0.0914922	0.152127
LOC726235	0.947673	0.674661	0.586164	0.630366	0.471573	0.611867
LOC412000	0.541748	0.615863	0.447608	0.506701	0.4577	0.334176
LOC726291	0.436835	0.495932	0.579541	0.520493	0.545496	0.605875
LOC100578472	0.390857	0.372017	0.37645	0.43735	0.275622	0.286849
MT-LOC726316	1.99801	2.08734	1.76801	1.18943	0.98182	1.37144
LOC411985	1.44157	1.52547	1.43868	1.60391	1.59758	1.36013
LOC412578	0.21917	0.245127	0.204799	0.172713	0.149478	0.25202
MT-LOC102655778	0.509778	0.447552	0.266354	0.408392	0.242461	0.351254
LOC725647	3.80559	4.32666	3.7169	3.29588	2.61585	2.80071
LOC412834	0.387063	0.41578	0.533364	0.505653	0.654621	0.785297
LOC408623	12.5592	12.013	10.5641	9.88764	12.6134	14.6171
LOC410761	0.0153266	0.0156805	0.00575963	0.00766093	0.00639623	0
MT-LOC113219103	0	0	0	0	0	0
LOC100576147	0	0	0.00338489	0.00337918	0.00985867	0.0126329
LOC724992	1.0042	0.773565	0.801594	0.736521	0.775696	0.948489
LOC410758	5.60697	4.9123	4.93148	5.95004	4.65431	5.05824
LOC410757	0.120655	0.159028	0.198761	0.118622	0.132176	0.11209
LOC408622	0.238805	0.521068	0.23953	0.199448	0.046521	0.0495265
MT-LOC725922	0.0754094	0.0707134	0.0841801	0.0852782	0.078949	0.0421676
LOC411968	0	0	0.00420714	0	0	0.00596741
LOC102654966	0	0	0	0	0.0014871	0
LOC725982	0.420653	0.294316	0.324208	0.397646	0.433464	0.369147
LOC726015	0.0153321	0.014112	0.0141922	0.00216103	0.0311221	0.023136
LOC727399	2.52909	2.58375	1.91384	1.825	2.45011	2.46886
LOC113219421	0	0.00229379	0	0	0	0
LOC102655185	0.0768039	0.112226	0.127179	0.218797	0.0704228	0.047852
LOC113219135	0.00980251	0.0398066	0.00189458	0.00302487	0.00218029	0.0140167
LOC102655581	0.276235	0.346181	0.360719	0.310061	0.260185	0.244491
LOC107965102	0.0212777	0	0.0234239	0.0120724	0.124333	0.0505741
LOC726810	0.00310459	0.00922752	0.0149945	0.0126341	0.102632	0.0891735
LOC100578752	0.263686	0.29298	0.261067	0.197618	0.447243	0.388629
LOC552366	0.00142386	0.00863111	0.00767625	0	0.00399921	0
LOC412017	0.111777	0.0867272	0.0764479	0.127141	0.158788	0.183024
LOC412016	0.314958	0.253836	0.18941	0.230285	0.391583	0.432927
LOC113218608	0.0170407	0.0106904	0.013103	0.00471386	0.00227679	0.0196547
LOC409780	0.837837	1.22861	0.83053	0.881475	0.894026	0.679043
LOC102656720	0	0.00625437	0	0	0	0.00422566
LOC102656333	0	0	0	0	0	0
LOC100577895	0.00213086	0	0	0.0075493	0.0117018	0
LOC100578042	0	0	0	0	0	0
LOC408618	0.383335	0.569407	0.621658	0.621394	0.517424	0.340698
LOC102654856	0.00185235	0.00368951	0.00829485	0.00595519	0.0209958	0
LOC102655012	0.00741682	0	0.0265767	0.00291961	0.00463877	0
LOC102656903	0.0161029	0.00432578	0.0104121	0.00872445	0.00193239	0.00339912
LOC102656828	0	0.00651013	0.00867345	0.0136806	0	0
LOC107965033	0.00301735	0.00641317	0	0.0124886	0.00446667	0
LOC113218984	0.0232649	0.0115017	0.0070986	0.00950884	0	0.00194662
LOC724233	2.96444	2.95169	2.80481	2.66354	2.83197	3.00814
LOC408619	0.531598	0.580061	0.567328	0.710674	0.549127	0.536276
LOC408620	0.549334	0.446005	0.526038	0.461587	0.453958	0.477015
LOC102653658	0.00602774	0.0132425	0	0.00579819	0.0300021	0.0530077
LOC408621	0.683584	0.713595	0.841262	0.776129	0.460434	0.624183
LOC102653893	0.198935	0.201839	0.28202	0.162704	0.129177	0.0989149
LOC412319	0.148008	0.140725	0.157719	0.166228	0.168442	0.201142
LOC113218842	0.0260461	0.010051	0.0156112	0.0353356	0.0170709	0.0305921
LOC724535	6.62619	7.07669	8.13024	7.25361	4.96454	5.59257
LOC102653954	0.0292669	0.0149407	0.00338489	0.0487834	0.00809942	0
LOC102653920	0.0804542	0.0517826	0.041525	0.0401539	0.0185322	0.0927048
LOC107964158	0.0241568	0.00611423	0.022635	0.0353285	0.0065991	0.00985252
MT-LOC551321	0.763933	0.60122	0.798287	0.52613	0.515939	0.539616
LOC724720	1.49973	1.43951	1.15141	1.17399	0.858827	0.946189
LOC102654159	0.725611	0.606726	0.618798	0.715639	0.476041	0.48102
LOC724795	0.554265	0.496679	0.465384	0.34764	0.583129	0.504812
GeneID-551388	0	0.00601555	0	0	0.0330982	0.00357047
LOC411799	0.296034	0.285401	0.24549	0.264422	0.23301	0.164534
LOC414017	1.22555	1.27109	1.1728	1.16603	1.11559	1.12178
LOC552530	0.219578	0.148511	0.134977	0.214307	0.156881	0.130137
LOC100577342	0	0.00341456	0.00274539	0	0	0
LOC102654398	1.65475	1.28309	1.39384	1.3489	0.900503	0.826108
LOC413244	0.184598	0.113155	0.0692789	0.107566	0.0823956	0.117554
LOC551531	0.645146	0.443659	0.459764	0.400406	0.450033	0.424521
LOC412107	0.0788525	0.0948573	0.0739853	0.0799735	0.0957625	0.0414585
LOC726685	1.23435	0.794671	0.930067	1.31348	0.93934	1.06802
LOC100578513	0.748766	0.753997	0.805304	0.956416	0.719627	0.736808
LOC409290	1.46916	1.70656	1.78832	1.72117	1.62697	1.56304
LOC100577369	0.587807	0.492141	0.482121	0.596456	0.490209	0.456894
LOC107966055	1.48765	1.53624	1.15272	1.45863	1.1751	1.39165
LOC551842	0.584365	0.461887	0.482072	0.464642	0.449697	0.540278
LOC100577454	1.6673	1.47639	1.1095	1.3813	1.15538	1.18451
LOC551892	0.587499	0.512811	0.449172	0.499901	0.296709	0.339412
LOC551909	1.54214	1.28187	1.1796	1.45507	1.36793	1.34094
LOC107963991	0.371921	0.328387	0.451362	0.382594	0.241631	0.248384
LOC552083	0.536783	0.537952	0.491721	0.438719	0.463603	0.457806
LOC409584	2.25021	2.25909	1.80375	1.90132	2.03192	1.7302
LOC724578	0.362696	0.333934	0.33976	0.3404	0.210704	0.255955
LOC413437	0.0976726	0.0930758	0.19971	0.126875	0.11264	0.146292
LOC414038	0.882062	1.00771	0.915984	0.838312	0.814519	0.783065
LOC552602	0.89618	0.926443	0.986408	0.922913	0.542964	0.612976
LOC414037	0.0702058	0.0777328	0.0291654	0.0526904	0.0765448	0.105752
MT-LOC552628	0.340461	0.314247	0.304606	0.214819	0.224101	0.179668
LOC725317	1.18965	0.944097	1.08069	1.10895	1.51463	2.03192
LOC552648	0.304619	0.263349	0.214151	0.287949	0.236829	0.321008
LOC725418	0.462891	0.416513	0.416932	0.460008	0.333921	0.516752
LOC413950	0.533257	0.507027	0.409068	0.58439	0.445729	0.450063
LOC107963979	0.00739668	0	0	0.0110812	0.0151239	0.0137238
LOC102655724	0	0.00147313	0	0	0.00312728	0
LOC725532	0.00354831	0.0193512	0.0182171	0.0435323	0.017573	0.0242895
LOC725574	0.0450747	0.0469192	0.0909698	0.0573255	0.056	0.0878637
LOC100578104	0.00611028	0	0.00331753	0.00570381	0.0014811	0
LOC100578131	0	0	0	0	0	0
MT-LOC552676	0.546047	0.4672	0.430886	0.435875	0.317703	0.443836
LOC412511	1.11237	1.21298	1.80675	1.24654	1.00554	1.21605
LOC100578247	0.00813451	0	0	0	0.0800491	0.0432855
LOC113218578	0.00224937	0	0.00315426	0.00599188	0.0342647	0.029038
LOC725720	0.117811	0.0650461	0.0312572	0.0276653	0.0986448	0.174131
LOC102656395	0	0	0	0.00510571	0.00267022	0.00282722
LOC725745	0.622306	0.55289	0.547954	0.531235	0.682765	0.617817
LOC113219256	0.128648	0.163412	0.114564	0.243814	0.19211	0.111388
LOC725841	0.372671	0.428683	0.371444	0.292885	0.289047	0.134458
LOC412141	0.401975	0.333026	0.377726	0.412426	0.306846	0.339017
LOC102656812	0.0437953	0.0288488	0.0590016	0.0556495	0.0393681	0.0359159
LOC551819	0.261443	0.272622	0.222919	0.25045	0.120632	0.0995553
LOC727479	0.0326207	0.0485221	0.0792368	0.0266913	0.0176187	0
LOC413303	0.0182177	0.0361594	0.010052	0.00606827	0.0211968	0.0317089
LOC551443	0.11891	0.0752785	0.0889796	0.173567	0.158787	0.0599023
LOC551411	1.4429	1.50441	1.45103	1.27125	1.16008	1.35532
LOC550789	0.271739	0.297715	0.529013	0.351897	0.345372	0.310481
LOC725816	0.1384	0.246752	0.151615	0.179214	0.118342	0.08844
LOC412282	1.58349	1.50263	1.66559	1.74977	1.50403	1.40993
LOC550903	0.470425	0.464908	0.388091	0.503386	0.426045	0.44992
LOC408616	1.43866	1.25279	1.19785	1.48599	1.43078	1.37619
LOC102654549	0.00688442	0.00502533	0	0	0	0
LOC102654478	0	0	0	0	0	0
LOC102654454	0	0	0	0	0	0
LOC113219397	0	0.00512088	0	0	0	0
LOC102654413	0	0	0	0	0	0
LOC102654358	0.00941921	0.00466297	0.00880358	0.0151822	0.00357249	0
LOC100577822	0.00211746	0	0.00383862	0.00492195	0.00594915	0
LOC102654894	0.0063151	0.0108834	0.0100134	0.00269576	0.0175003	0.011406
LOC113218819	0.0324697	0.0364086	0.0320356	0.0426665	0.0118809	0.0220587
LOC410754	0.648908	0.689404	0.698625	0.64966	0.54288	0.615071
LOC551383	0.510641	0.471535	0.41947	0.454137	0.381175	0.395123
LOC552743	0.306475	0.247535	0.26958	0.280134	0.149038	0.181542
LOC107965891	0.103429	0.0454351	0.0497159	0.0660245	0.0323738	0.0287293
LOC409517	1.78272	1.81433	1.57755	2.62525	1.04382	1.44822
LOC412528	0.459533	0.434185	0.361808	0.365034	0.599771	0.536438
LOC408615	0.345002	0.328433	0.549556	0.3894	0.444658	0.396902
LOC551202	0.276219	0.245233	0.224501	0.24822	0.30316	0.30901
LOC410753	0.128205	0.104232	0.148945	0.149963	0.119372	0.117149
LOC408614	11.0668	10.3134	11.0304	12.8639	9.01863	11.6105
LOC100578445	0.910523	0.886016	1.79314	1.75421	0.89675	1.27239
LOC410752	1.34966	1.22745	1.40148	1.97661	0.948439	1.30311
LOC410751	0.00435936	0.00267001	0	0	0.00346841	0.00977426
GeneID-408613	23.5628	20.5078	22.223	29.3944	19.0691	24.7893
LOC107964984	0	0.0050224	0.011536	0.0109398	0.0102716	0
LOC100577782	0.0173384	0.0154388	0.0160754	0.0210423	0.00356801	0.025971
LOC102655057	0.00254647	0.00611423	0	0.0021414	0.00500625	0
LOC412523	0.0465445	0.058473	0.0470949	0.0632362	0.148849	0.0597299
LOC726298	0.128725	0.0681375	0.15847	0.130773	0.215842	0.171627
LOC113218896	0.031473	0.00555714	0.0249362	0.0115681	0.00236519	0.00889792
LOC100577655	0	0	0.00189458	0	0	0
LOC102654581	0.00210119	0	0	0	0.00262153	0
LOC107966071	0.0202414	0.0151208	0.0368064	0.00735687	0.0160908	0.0413701
LOC413735	0.192069	0.267856	0.246625	0.209157	0.171675	0.290663
LOC726221	1.81112	1.78734	1.50833	1.35774	1.16931	1.65275
LOC410043	1.63919	1.73842	1.47288	1.55502	1.61285	1.95238
LOC409468	0.902976	0.786419	0.757005	0.734203	0.834533	0.793457
LOC102653866	0.00519824	0.00696771	0.0163204	0.0163333	0.0160456	0.0052716
LOC726449	0.14354	0.138797	0.0928072	0.131829	0.0834942	0.097827
LOC552636	0.0873972	0.111355	0.0967758	0.124997	0.0839875	0.0966881
LOC726088	1.4686	1.42542	1.18433	1.22629	1.02271	1.37146
LOC412397	0.627089	0.520217	0.658233	0.603039	0.542635	0.479662
GeneID-412285	0.00462906	0.0305293	0.0317049	0.0210197	0.00942186	0.0092955
LOC100578115	0	0	0	0	0	0
LOC409417	1.2646	1.35381	1.12214	1.03361	0.902422	0.889661
GeneID-409418	26.7001	24.2335	36.0113	37.8676	21.5128	27.5872
LOC727596	0.201854	0.195451	0.235004	0.249809	0.178651	0.184103
GeneID-409798	0.707309	0.907268	0.393898	0.38864	0.0770443	0.0486636
LOC724192	2.8753	3.01795	2.77653	2.7158	4.58998	3.9013
LOC100577977	0.00277688	0.00860151	0.00780039	0.0212874	0.00898482	0.00990928
LOC107964644	0.0135915	0.0159602	0.0418471	0.0161067	0.0157955	0.0379781
LOC102656214	0.0241622	0.0180188	0.0335648	0.0578679	0.0230963	0.0107314
LOC410034	0.21678	0.208362	0.108052	0.171946	0.106916	0.177401
LOC724280	0.643467	0.606744	0.580886	0.504423	0.531423	0.583065
LOC410033	1.22698	0.968189	1.15868	1.06869	1.22144	1.53128
LOC724327	0.0451865	0.0408197	0.0856392	0.0694955	0.0900383	0.0887775
GeneID-410032	1.25193	1.43626	1.14617	1.20229	1.26353	1.06137
LOC102655811	0	0	0.00948551	0.00491759	0.00146147	0
LOC413693	0.111808	0.0839339	0.0809762	0.127704	0.0591462	0.0756031
LOC100576321	2.06973	1.98635	2.09005	2.34483	1.30862	1.661
LOC411794	1.39623	1.41313	1.10917	1.25223	0.826462	1.04406
LOC412190	0.655543	0.696874	0.706759	0.563358	0.817845	0.659405
LOC102655540	0.10183	0.0774681	0.135224	0.121895	0.0875183	0.0696092
LOC412189	0.941362	1.0176	0.86359	0.787013	0.558892	0.680677
LOC409383	0.22214	0.258391	0.362001	0.432042	0.499171	0.266744
LOC102655045	0.00258834	0.00542962	0	0.00488504	0	0
LOC107964624	0	0	0	0	0	0
LOC113219263	0.00723606	0	0	0	0.00279297	0
LOC102655229	0.00874224	0.00202453	0	0.0112083	0.00188212	0
LOC107964619	0	0	0	0	0.00626892	0
MT-LOC102655391	0.01239	0.0147073	0.00632253	0.0017712	0.00481146	0.00629181
LOC102655431	0	0	0	0	0.00132313	0.00547819
LOC551556	0.0994012	0.0692098	0.134154	0.150345	0.38288	0.201208
LOC409053	7.69316	7.62232	7.60774	7.66856	7.96785	7.94856
LOC411408	0.234137	0.255533	0.217902	0.340676	0.194306	0.310204
LOC107964618	0.007642	0.0161822	0.0341049	0.0381434	0.0502215	0.00688255
LOC411407	0.609147	0.503946	0.587008	0.483391	0.484748	0.557017
LOC411406	0.00265331	0.00894194	0.00397745	0	0.00800683	0.0166726
LOC107964596	0	0.00238072	0	0	0.00473388	0
LOC100576547	0.010179	0.00638745	0	0	0.00404181	0.0150091
LOC107964593	0	0.00953781	0	0	0	0.00902081
LOC411405	0.00142386	0	0	0	0	0
LOC413346	0	0.00229092	0	0	0	0
LOC551761	0	0.00148401	0	0.00336539	0	0.00256421
LOC100576126	0	0	0	0	0	0
LOC113219420	0	0	0	0	0	0
GeneID-725384	0.0426087	0.0202018	0.0270149	0.0780844	0.0245198	0.0186882
LOC725345	0.0312942	0.0461168	0.0434618	0.0530253	0.00763329	0.0242641
GeneID-406080	0.233414	0.226222	0.19087	0.134865	0.111194	0.152898
GeneID-100188973	0.179224	0.198659	0.216796	0.271984	0.145607	0.156205
LOC725419	3.28974	2.9218	2.94169	3.38964	3.07478	3.49806
LOC725455	0.00800193	0.0114729	0	0	0.0149635	0.0227402
LOC550785	31.818	33.5813	35.9288	31.8625	29.9244	32.2441
LOC102653822	0	0	0.00185792	0.00655348	0	0
LOC100576291	0.340121	0.412122	0.340145	0.375409	0.520014	0.550608
LOC100578458	0.0149817	0.015909	0.0212005	0.00567151	0.0212093	0.024071
LOC102656923	0	0	0	0	0.00283644	0
LOC411600	0.814282	0.777262	0.682035	0.781941	0.685691	0.67677
LOC725606	0.0142417	0.0151827	0.0108058	0.00356202	0.00422952	0.00901211
LOC113218708	0.106163	0.11162	0.105543	0.11402	0.155982	0.113181
LOC410749	0.457787	0.495446	0.294329	0.302653	0.357323	0.41187
LOC725682	0.0166037	0.0277816	0.0637402	0.0607229	0.146624	0.160225
LOC100578378	0	0.0126734	0	0	0	0.00795575
LOC725746	0.29984	0.341173	0.499272	0.469366	0.400553	0.438651
LOC552038	0.547916	0.526618	0.579344	0.549395	0.588688	0.616127
LOC412287	1.12482	1.05074	1.57848	1.76716	0.635419	0.755444
LOC552316	0.59155	1.05538	0.571998	0.52326	0.390783	0.431352
LOC552294	3.23118	3.48631	3.0394	2.84311	2.0331	2.01549
LOC411372	0.252098	0.256989	0.205217	0.237487	0.251299	0.345143
LOC725920	0.0376022	0.0234661	0.0432634	0.0137267	0.0230603	0
LOC725945	0	0.00209051	0	0	0	0
LOC552206	1.87033	1.83173	1.54276	1.4094	2.12924	1.6443
LOC552187	1.30772	1.11052	1.30788	1.15385	2.14673	1.46328
LOC113219400	0.00164785	0.00484777	0.0204241	0.0163417	0.0179498	0.0176437
LOC102655490	0	0	0.00509925	0	0	0
LOC100578285	0.0236385	0.0173443	0.0112006	0.0131461	0.0516897	0.0390109
LOC113219388	0.00378644	0.0189335	0.0105572	0.00764151	0.0142945	0.0106087
LOC100577585	0.00144587	0	0.00803962	0.00216728	0.00199484	0.00175213
LOC409807	0.0303729	0.0342853	0.0437126	0.0265483	0.0715791	0.0483986
LOC100578978	0.00448031	0	0	0	0.00199484	0
LOC107964341	0.0463394	0.0446844	0.0295584	0.037734	0.053167	0.0259199
LOC100579018	0	0	0	0	0	0
LOC726119	0.00480177	0.0103326	0.0131047	0.00523862	0.0463982	0.0422471
LOC113219389	0.00704208	0.0173615	0.0116662	0.00477386	0.0247151	0.0240655
LOC107964337	0	0	0	0	0	0.00434122
LOC503505	0.828457	1.13118	1.23418	1.18196	0.868045	0.625577
LOC107964344	0.102548	0.0941704	0.069583	0.128827	0.061867	0.0510579
LOC102656044	0.00838706	0.00648511	0	0.00566937	0	0
LOC113219390	0.0206161	0.0335098	0.0304159	0.0389204	0.00348194	0.00978573
LOC113219391	0	0	0	0	0	0
LOC552117	0.715977	0.539892	0.617269	0.707098	0.578897	0.524714
LOC412103	2.04433	1.88497	1.95998	2.00809	1.44934	1.36156
LOC100576164	0.0866182	0.0989019	0.111394	0.0625094	0.0392748	0.0644176
LOC100576139	0.148187	0.124192	0.102814	0.138904	0.0410083	0.066226
LOC414021	1.0369	1.30986	0.94708	1.16298	0.711691	1.03613
LOC102654917	0.035855	0.0469726	0.0500725	0.0710667	0.0372301	0.0131085
LOC100579059	0.241723	0.210826	0.228019	0.311417	0.0595942	0.102075
LOC102654976	0.0062175	0.00199276	0.00342068	0.00976219	0.00661758	0
LOC113219329	0	0	0.00778845	0.00642254	0	0.00574626
LOC102655032	0.00874224	0.016968	0.0219344	0.0866371	0.0295761	0.0101173
LOC113219344	0.0186057	0	0.00269957	0.00624905	0.00462922	0
LOC102655155	0.0173288	0.0221613	0.0426894	0.0393687	0.0721312	0.0340238
LOC414022	1.13168	1.15769	0.957848	1.02796	0.936878	1.04281
MT-LOC725040	0.68397	0.603851	0.646213	0.564021	0.468658	0.495182
LOC410070	3.42528	3.35409	3.19168	3.15944	2.99595	3.03076
LOC410071	0.638154	0.694478	0.798469	0.746096	0.404791	0.261461
GeneID-413803	0.681604	0.611161	0.948953	0.630849	0.140021	0.278357
LOC113218825	0.0109036	0.0100342	0.00937031	0.0233227	0	0
LOC100577039	0.00766976	0.00372484	0.0294638	0.0274372	0.00864059	0.00527666
LOC412458	0.0655079	0.152799	0.0887468	0.094307	0.0398504	0.0188111
LOC724721	0.00322551	0.050394	0.016534	0.0118264	0.0177615	0.00569351
LOC412829	0.00301278	0.00660181	0	0	0.0239725	0.0123416
LOC724634	3.85298	3.83529	3.76842	4.04185	3.0821	3.54248
LOC409360	0.199175	0.197554	0.302312	0.297915	0.201383	0.143478
LOC724585	0.51402	0.401267	0.422787	0.490148	0.432935	0.418403
LOC724536	0.510574	0.521542	0.495318	0.535894	0.426716	0.643063
LOC409520	0.316561	0.281136	0.307383	0.384394	0.237675	0.369648
LOC412546	0.687891	0.60764	0.648141	0.70664	0.567615	0.768625
LOC724455	0.347505	0.39088	0.560948	0.389508	0.275512	0.260181
MT-LOC412212	0.584354	0.63725	0.546746	0.7008	0.558867	0.633439
LOC107965181	0.0318349	0.0441327	0.0382199	0.0651548	0.090321	0.0682228
LOC409527	1.12119	0.937873	0.83105	0.77167	0.856193	0.861155
LOC413868	1.72732	1.87745	2.04261	1.53159	2.11759	1.88814
LOC551974	1.23819	1.08473	1.05779	0.702666	0.637169	0.819807
LOC552001	0.0226341	0.0343759	0.0599811	0.0162131	0.0190395	0.0201106
LOC102656856	0.0214428	0.0182948	0.0134545	0.00929415	0.0231224	0.00993624
LOC413867	1.10676	1.25892	1.30176	1.09868	0.744785	0.961705
LOC552052	0.628308	0.498986	0.659178	0.601816	0.477343	0.605568
LOC727074	0.522051	0.328799	0.446048	0.557491	0.313211	0.543823
LOC727079	0.165017	0.123061	0.158304	0.11199	0.129353	0.103269
LOC100578907	0.447175	0.42444	0.397098	0.570607	0.380407	0.477585
LOC727087	0.313904	0.337158	0.284546	0.332934	0.367239	0.315519
LOC412480	0.557748	0.443845	0.498932	0.544858	0.484195	0.616372
LOC727539	1.08603	1.06858	1.10603	1.35462	0.613007	0.515553
LOC727538	0.467573	0.398595	0.374864	0.430445	0.556926	0.526367
LOC724115	0.362244	0.348213	0.403443	0.309215	0.203748	0.17171
LOC724144	0.545207	0.651403	0.533238	0.473344	0.389864	0.416713
LOC551154	1.88612	1.89917	2.77446	2.64986	1.58732	1.57961
LOC724234	0.405698	0.236534	0.410306	0.326607	0.363103	0.366918
LOC409957	9.85504	9.04524	9.5462	10.8309	10.9855	11.1523
LOC724328	0.162813	0.139317	0.165423	0.137173	0.19789	0.165628
LOC100577254	2.67343	2.83475	3.08922	3.29365	2.50504	3.08345
LOC107965915	0	0	0	0	0	0
LOC102655946	0.00490624	0.0257339	0.00420584	0.00907794	0.00718217	0
LOC102656017	0	0.00149225	0.00893579	0.00582823	0	0
LOC100577291	0.0635948	0.060329	0.0954187	0.0374716	0.0813998	0.0864797
LOC725775	0.00698122	0.0156036	0.0103207	0.0132358	0.0356921	0.0129112
LOC100577384	0.0136812	0.00511539	0.00182805	0	0.0215726	0.0233956
LOC100576726	0.0043688	0	0.00306634	0.00416498	0.0204099	0
GeneID-408611	0.489402	0.468082	0.340615	0.442118	0.354627	0.533578
LOC726243	0.353634	0.404671	0.477041	0.389325	0.343767	0.197903
LOC410743	0.0396861	0.0515256	0.0470859	0.0820978	0.0171714	0.0271813
LOC410744	0.00851876	0.0328765	0.0274432	0.050072	0.0112795	0.00926267
LOC113219271	0.0426193	0.00849188	0.0378301	0.036458	0.065719	0.0455724
LOC410745	0	0.00433473	0.0170844	0.0310926	0.00430717	0.00226244
LOC552457	0.0255543	0.0241085	0.0470522	0.0226443	0.0255336	0.0277376
LOC410746	0.0248834	0.00773794	0.0403973	0.0295615	0.0382664	0.0176443
LOC552425	0.00810438	0.00199689	0.00560677	0.0160878	0.00190755	0.0120802
LOC410747	0.105226	0.0808961	0.127105	0.106697	0.0961493	0.105841
LOC552395	0.00379827	0	0	0.00264308	0.00509108	0
LOC410748	0.069298	0.0599687	0.071265	0.0902707	0.090731	0.0390613
LOC113219272	0.0144018	0.0152335	0.0146152	0.0206919	0.00384585	0.0118424
LOC107964221	0.16975	0.201114	0.216265	0.171559	0.21498	0.249399
LOC550645	0.355751	0.373824	0.216888	0.323137	0.404503	0.340447
LOC102656636	0.0365491	0.0971862	0.0526826	0.103417	0.139521	0.100856
LOC107964213	0.460076	0.483144	0.567479	0.361054	0.500456	0.470217
LOC408609	0.589478	0.524131	0.459285	0.504793	0.26855	0.405136
LOC102656814	0.0560627	0.0506278	0.100994	0.0462284	0.0556483	0.0714294
LOC410741	0.523095	0.612679	0.764126	0.453606	0.46942	0.450736
LOC102656788	0.0438918	0.0383276	0.00348428	0.0684335	0.0309134	0.00563105
LOC100578082	0.13954	0.109198	0.15781	0.11246	0.0346728	0.046376
LOC113218656	0.0377628	0.0275267	0.00839539	0.029335	0.0192157	0.0773429
LOC551384	0.672674	0.782046	1.025	0.769544	0.772579	0.841615
LOC413813	0.584271	0.672997	0.680281	0.568904	0.548444	0.5791
LOC551416	1.93664	1.76927	1.29199	1.60141	1.47999	1.96169
LOC113219245	0.173614	0.135878	0.138504	0.201592	0.0808549	0.0362722
LOC100577194	0.083466	0.0497981	0.104575	0.0890753	0.0566858	0.104506
LOC100576961	0.00162848	0.0137682	0.0351307	0.0235576	0.0918156	0.0194454
LOC726412	0.00720271	0	0.00307223	0.00253663	0.0611664	0.0194872
LOC409749	0.204161	0.242931	0.191329	0.15601	0.238368	0.314044
LOC413056	0.0308973	0.0497433	0.0343485	0.00681369	0.0197832	0
LOC726451	0.0183675	0.0033862	0.0265925	0.0299768	0.0320375	0.0190266
LOC413055	0.834888	0.649496	0.542366	0.478544	0.514353	0.670983
LOC409748	4.57226	4.19806	3.42103	2.82682	2.78686	3.40537
LOC410740	0.149646	0.184387	0.169472	0.132116	0.171472	0.144119
LOC410739	3.77356	3.74962	4.1515	4.3349	4.92056	5.29058
LOC113219185	0.164087	0.168208	0.158599	0.111865	0.291467	0.218626
LOC726545	0.00469326	0.00649069	0.00646382	0	0	0
LOC726560	0.00883758	0.002336	0	0.011419	0	0.00629181
LOC726578	0	0	0	0	0	0
LOC726590	0	0	0	0	0	0
LOC410736	0.00156567	0	0	0	0.00313215	0
LOC113218747	0	0	0	0	0.00262689	0
LOC726646	0.00925212	0.00632771	0.00705576	0	0.0160959	0.0131287
LOC413425	0.300425	0.372681	0.477218	0.509045	0.38895	0.339624
LOC107964114	0	0	0	0	0	0
LOC102656327	0.00431169	0.0101949	0.00668979	0.00477386	0.0614139	0.0410935
GeneID-726676	0	0.0025483	0	0	0	0
LOC102656453	0	0.00468462	0.00631364	0.00240222	0.0278078	0.010324
LOC102656426	0	0	0	0	0	0
LOC100577481	0.646151	0.448025	0.597104	0.671737	0.589686	0.504436
LOC100576770	0.249224	0.232835	0.26342	0.247287	0.232355	0.227223
LOC413754	0.54196	0.430976	0.471468	0.503689	0.515883	0.346512
LOC726729	0.208648	0.286649	0.33081	0.267776	0.327296	0.330276
LOC102656747	0	0.0104797	0.00539486	0.00640261	0.0104955	0.00457463
LOC408604	0.399382	0.379288	0.445389	0.5054	0.564594	0.497785
LOC726742	0.46552	0.409334	0.427509	0.481302	0.289515	0.522529
LOC100577003	0.119576	0.123965	0.234705	0.25708	0.122598	0.141087
LOC102653957	0.0862988	0.121786	0.108092	0.123284	0.108937	0.110546
LOC100577082	0.735445	1.29924	0.535794	0.765759	0.292718	0.209409
LOC113218550	0.101596	0.0818081	0.135172	0.086926	0.192222	0.148886
LOC100577113	0.0752734	0.129662	0.140097	0.163458	0.220974	0.133294
LOC551241	0.619755	0.558126	0.647202	0.51521	0.363027	0.477728
LOC409966	0.202558	0.258899	0.289903	0.255215	0.190065	0.16998
LOC113219392	0.00602474	0.00211518	0.00503687	0.0110627	0.00533736	0
LOC551318	1.55806	1.46661	1.9851	1.3505	1.15286	1.64009
LOC408602	0.531882	0.639219	0.602936	0.49229	0.828842	0.772478
LOC107964879	0.0119835	0.0317037	0.0149591	0.0264041	0.00801811	0.00372894
LOC102653881	0	0.00199689	0	0.00624905	0	0
LOC410734	0	0	0	0.00213918	0	0
LOC408603	0.0322227	0.0402321	0.0320988	0.0436216	0.0137446	0.0221282
LOC410733	0.00275209	0.00320279	0.0211514	0	0.00314427	0
LOC113219140	0.00212424	0	0.00495422	0	0.0167115	0
LOC408601	0.609714	0.479362	0.630412	0.599658	0.664827	0.637827
LOC410732	0.893719	1.13293	0.785864	0.915769	1.07641	1.70768
LOC113219088	0.0563562	0.0850417	0.0973692	0.0644483	0.218588	0.146407
LOC113219089	0	0.00676092	0.00716775	0.0190979	0.0234195	0.0121129
LOC113219090	0.00515646	0.0137356	0.0199167	0.0108749	0.0241453	0.0137729
LOC102653666	0.0348929	0.0407005	0.0777544	0.046076	0.0998616	0.0351375
LOC102653639	0.0196421	0.0317121	0.0147821	0.00795462	0.0349871	0
LOC102653841	0.00210362	0.0050224	0.00255346	0	0.00314427	0.0036067
LOC102656489	0	0	0.0107322	0.00523862	0	0
LOC412410	1.26734	1.18307	1.27743	1.1126	1.5329	1.22688
LOC727267	0.27871	0.285552	0.291379	0.188653	0.214119	0.219375
LOC727263	2.93967	2.60859	3.47384	3.03697	2.35458	2.37197
LOC113219001	0.112997	0.105518	0.163528	0.12487	0.220882	0.127159
LOC725383	2.62704	3.25579	5.97327	3.9184	4.19653	4.50763
LOC551546	1.38368	1.3489	1.15462	1.18263	1.0109	1.14206
LOC410157	0.179459	0.175296	0.217335	0.197142	0.228695	0.196406
LOC412588	0.774444	0.891756	1.10768	1.28995	0.529621	0.776059
LOC411572	0.662528	0.487979	0.534221	0.55741	0.40728	0.386474
LOC409113	0.941128	0.888425	0.987883	0.849331	0.750699	0.94075
MT-LOC409114	5.90234	5.75614	4.90561	5.14862	3.94676	4.67418
LOC411573	0.881123	0.827593	0.89125	1.06972	0.449675	0.584649
LOC409340	1.03108	0.948424	1.23639	1.06474	1.31324	1.07609
LOC727186	0.387541	0.254443	0.251497	0.245738	0.188107	0.202422
MT-LOC102654365	0.933418	0.855517	0.709913	0.864593	0.783178	0.825774
LOC726541	1.50577	1.29447	1.65777	1.59404	1.56482	1.15027
LOC412114	0.302808	0.322413	0.404721	0.43233	0.330556	0.337281
LOC726505	0.00765908	0.00276909	0.00772149	0.00213071	0.0216655	0.0391832
LOC409078	0.0410114	0.101945	0.0419523	0.0821369	0.0531391	0.0357145
LOC551581	0.0632149	0.22913	0.142533	0.0765827	0.0318659	0.0369994
LOC413357	0.543321	0.724153	0.568224	0.57977	0.486405	0.442026
LOC107963982	0.375903	0.441503	0.415068	0.41268	0.45028	0.371698
LOC100576288	0.127996	0.118332	0.0706967	0.125212	0.0735611	0.13747
LOC409927	0.229321	0.27311	0.197988	0.283792	0.22139	0.211976
MT-LOC409926	0.725957	0.677792	0.429893	0.450196	0.377185	0.544411
LOC551728	0.534388	0.477742	0.540736	0.60087	0.657742	0.649659
LOC409925	1.13466	1.17469	0.763276	1.04904	0.574395	0.496318
LOC413471	0.0361352	0.0548491	0.051499	0.0862529	0.0594226	0.0645793
LOC413470	2.32179	2.11038	1.77563	1.79928	1.74957	2.25749
LOC409924	0.31274	0.46264	0.331093	0.279394	0.122191	0.105727
LOC413468	1.73573	1.63663	1.40684	1.74956	1.47422	1.4354
LOC413467	0.228288	0.2712	0.264905	0.194264	0.154965	0.251202
LOC409606	0.200242	0.26591	0.2894	0.270771	0.317073	0.229219
LOC409607	1.98567	2.05092	2.14219	2.058	1.87618	1.91008
LOC409608	1.36657	1.38857	2.32772	1.94668	1.69099	1.68436
LOC113218547	0.1337	0.187537	0.112972	0.455896	0.0725436	0.0601362
LOC100576445	0.167275	0.205676	0.299544	0.532948	0.0538462	0.126054
LOC102655437	0.475378	0.557782	0.447853	0.88268	0.289549	0.181109
LOC100578747	0.00612707	0.0145866	0.01533	0.0163611	0.0337023	0.00547819
LOC102655493	0	0	0	0.00251626	0	0
LOC102655249	0.00236433	0	0	0	0	0.00270989
LOC102653825	0	0	0	0	0	0
LOC409701	0.124171	0.158063	0.157932	0.103318	0.0429703	0.0724154
LOC113218996	0	0	0	0	0	0
LOC412813	0.278303	0.298403	0.297949	0.385654	0.263363	0.166261
LOC113218813	0.0148882	0.0106077	0.0142473	0.0180545	0.0118561	0.00362788
GeneID-409042	0.00214633	0.00320279	0	0	0.0108002	0
LOC102654114	0	0.00268294	0	0	0	0
LOC408600	3.10017	3.18601	3.22961	3.50066	2.03805	2.73442
LOC725189	17.3114	14.9067	11.7789	13.6841	13.1811	15.7759
LOC107964080	0.00892221	0.0251586	0.00746536	0.0360271	0.00127777	0.00623592
LOC113219409	0.0116517	0.0354851	0.0342837	0.035969	0.0108208	0.00727013
LOC408598	0.744238	0.823818	0.810105	0.867744	0.611752	0.619789
LOC102656618	0.133528	0.234944	0.0999028	0.0521444	0.0299375	0.0139689
LOC410730	0.00519509	0.0307797	0.00801827	0.0288538	0.0136591	0
LOC408597	0.246803	0.20131	0.180429	0.221318	0.230651	0.207715
LOC410729	0	0	0	0	0	0
LOC408596	0.00830632	0.00637209	0	0.0174157	0.0253475	0.0060401
LOC100578424	0.455826	0.349652	0.259833	0.369202	0.321171	0.423842
LOC725576	0.961488	1.09806	0.864739	0.972247	0.744558	0.576632
LOC113219192	0	0	0	0	0	0
LOC552761	0	0	0	0	0	0
LOC113219191	0.00819515	0.00151903	0	0	0.0015229	0
LOC551385	1.10791	1.45371	1.1246	0.842122	1.16389	1.65903
LOC113219406	0.00167267	0.00336925	0	0	0.00468874	0.013772
LOC725683	0	0	0.0107917	0.00844959	0.012049	0.00589557
LOC100578568	0.00184579	0.00233719	0	0	0.0118205	0.00330513
LOC102654014	0.528195	0.412729	0.439825	0.404728	0.339501	0.490524
LOC725747	0.489979	0.360632	0.398233	0.340462	0.272156	0.33319
LOC725776	0.0203435	0.00278809	0.0259095	0.0146597	0.0063229	0.0114935
LOC551557	0.853027	0.78459	0.750979	1.09303	0.863168	0.893644
LOC113219418	0.0329526	0.0687272	0.0544719	0.0263958	0.0226927	0.0287647
MT-LOC100578653	0.246484	0.160138	0.231153	0.315325	0.26534	0.243031
LOC413713	0.241578	0.276177	0.267182	0.28407	0.166268	0.298767
LOC410115	0.679003	0.677115	0.637021	0.850929	0.353558	0.583769
LOC410116	0.98461	1.03434	1.04795	1.32048	0.894219	1.25547
LOC102654555	2.39748	2.05558	1.47423	1.54996	1.18069	1.8241
LOC102654510	0.145493	0.116654	0.1444	0.0896123	0.302943	0.386658
MT-LOC100578735	0.0347371	0.0154974	0.0539778	0.0240169	0.133076	0.162975
LOC413907	0	0	0	0.0101333	0.0115756	0
LOC107966050	0	0.0113038	0.0108331	0	0.0168868	0.0139163
LOC409755	0.215626	0.266599	0.223822	0.274584	0.293633	0.30085
MT-LOC551939	0.401774	0.369607	0.406699	0.343433	0.394288	0.465284
LOC724193	0.0585916	0.037672	0.0839942	0.0336515	0.0531233	0.0183008
MT-LOC413080	0.103179	0.132149	0.152801	0.0869509	0.0861623	0.0767089
LOC409756	2.31297	2.15333	2.00427	2.15792	1.70055	2.44377
LOC413081	0.319105	0.302725	0.291634	0.409672	0.357947	0.265958
LOC724329	0.444323	0.527287	0.51326	0.556019	0.323803	0.545418
LOC409757	0.889745	0.725241	1.03997	1.28673	1.2555	0.908784
LOC551818	0.356901	0.368782	0.350891	0.312334	0.156732	0.176712
LOC551790	0.331937	0.218797	0.246995	0.301132	0.298234	0.389263
LOC412164	0.250901	0.276904	0.302798	0.271051	0.336659	0.426156
LOC724538	0.505863	0.353951	0.428689	0.470661	0.392899	0.312252
LOC100576871	0.258643	0.262323	0.167283	0.232789	0.182389	0.182497
LOC409564	2.41182	2.24157	2.39113	2.1918	1.41473	1.60167
LOC412674	0.154968	0.138031	0.187414	0.141111	0.154846	0.102812
LOC724760	0.00631701	0.00796953	0.0289685	0.0348505	0.00751284	0.00326165
LOC551620	0.651491	0.652196	0.798373	0.912315	0.621499	0.668257
LOC552549	0.696497	0.600356	0.769248	0.716502	0.43217	0.493106
LOC724875	1.22442	0.88166	0.873609	0.933422	1.07195	1.15155
LOC412343	0.662444	0.48607	0.585926	0.447059	0.53301	0.637269
LOC552502	0.853401	0.91931	0.684646	0.886005	0.699167	0.775159
LOC409102	0.725835	0.68177	0.733757	0.654606	0.779125	0.674031
LOC102656283	1.89897	1.86106	2.39211	2.70676	2.37612	1.84969
MT-LOC409103	1.78075	1.49535	1.98465	1.75539	1.66286	1.67338
LOC725105	0.781337	0.625618	0.9686	1.15959	0.838011	0.875053
LOC725150	0.708179	0.704689	0.749011	0.643514	0.468042	0.397791
LOC410061	1.71158	1.57947	1.5616	1.56254	1.56873	2.01184
LOC725237	0.133091	0.174744	0.197099	0.221979	0.266949	0.230787
LOC725279	0.253067	0.184655	0.263373	0.184026	0.181335	0.246407
LOC413759	0.190018	0.265316	0.27903	0.259745	0.232878	0.156517
LOC406118	0.249113	0.227142	0.300778	0.216932	0.337778	0.288236
LOC408592	0	0.00711732	0.0154379	0.0103261	0.0113698	0.00211952
LOC410726	0.896204	0.847412	1.07155	0.958909	1.00874	1.09103
LOC725494	1.15193	1.03551	1.13324	0.896137	0.978865	1.01036
LOC408594	2.30481	2.51025	2.05337	2.43118	1.71984	1.44047
MT-LOC410727	0.613603	0.435045	0.443815	0.544676	0.603651	0.702891
LOC725649	0.474963	0.397816	0.335427	0.266509	0.493043	0.415032
LOC408595	1.06691	1.22573	1.19229	1.14811	1.02353	1.15221
LOC107966049	0	0	0	0	0.00755488	0
LOC100578300	0	0.00855997	0.00543913	0	0	0
LOC410728	0.00271925	0	0	0	0	0
LOC413024	0.209567	0.32241	0.381541	0.359589	0.268745	0.236071
LOC725817	0.108382	0.166332	0.191148	0.182435	0.143514	0.0831932
LOC107964507	0.195306	0.191489	0.182002	0.173716	0.0703898	0.0880232
LOC413025	0.134661	0.289693	0.167378	0.154356	0.109999	0.096635
LOC102656318	0.016963	0.0377959	0.00834101	0.027501	0.0153552	0.0175394
LOC107964511	0.0160152	0.0233419	0.0381845	0.0155858	0.0285311	0.0213205
LOC100578631	0.711474	0.768971	0.916125	0.913832	0.704798	0.946007
LOC552140	0.344011	0.296358	0.293139	0.368349	0.246937	0.250743
LOC107964502	0.0194825	0.0158812	0.0172926	0.0163138	0.026229	0.00727333
LOC552118	0.254316	0.241565	0.246557	0.184861	0.258196	0.258556
LOC725848	0.0459407	0.0701775	0.0309041	0.0618224	0.0618364	0.0239345
LOC552094	1.82843	1.6583	1.40818	1.88569	2.31819	1.63889
LOC726014	1.30459	1.21709	1.41818	1.26916	1.37977	1.27895
LOC552067	0.24346	0.246096	0.365039	0.315234	0.387228	0.3023
LOC552039	0.0717649	0.093044	0.0949177	0.10344	0.08846	0.0857343
LOC726060	5.08079	4.90498	4.48461	5.31338	3.75564	4.89178
LOC410725	0.141902	0.11545	0.130649	0.149799	0.096827	0.118744
LOC410724	0.0254779	0.0167608	0.013627	0.03679	0.0158594	0.00430078
LOC100578016	0.23731	0.115773	0.0914614	0.0986386	0.118481	0.127944
LOC100578057	0.0358265	0.0294771	0.0453391	0.00158001	0.113616	0.177815
LOC100578133	0.0210766	0.0219618	0.00205241	0.00572205	0.0648092	0.114748
LOC100578184	0	0	0	0	0.0133736	0
LOC107965530	0	0	0	0	0	0
LOC100577891	0	0	0	0	0	0
LOC550948	0.397201	0.475227	0.375823	0.314846	0.300168	0.291537
LOC408591	1.52565	1.15748	1.23038	1.14441	1.10668	1.09003
LOC408590	1.60787	1.70741	1.40897	1.26401	1.06613	1.46046
LOC409733	0.469439	0.394544	0.39737	0.416758	0.352491	0.373505
LOC100577336	0.151138	0.174653	0.218872	0.176611	0.0919568	0.0545093
LOC100577296	0.0781848	0.0605511	0.0471133	0.0376279	0.0300259	0.0368118
LOC409734	0.218503	0.15268	0.220486	0.209618	0.17908	0.16882
LOC100577140	0.19985	0.212387	0.172775	0.177716	0.162856	0.261166
LOC552374	0.370487	0.2117	0.292273	0.304121	0.393084	0.78154
LOC102656816	0.0246325	0.0220967	0.0212681	0.00383047	0.0633332	0.014549
LOC102653642	0	0	0.00515634	0	0.00441673	0
LOC102653612	0.00511617	0	0	0	0	0.00723322
LOC113219066	0	0.00501139	0.0215642	0	0.0816082	0.0433414
LOC102656752	0	0	0	0	0	0
LOC412613	0.673717	0.529953	0.467118	0.368771	0.504875	0.453132
LOC409546	0.537044	0.513105	0.705394	0.468632	0.422081	0.435866
LOC102656558	0.0208129	0.0392875	0.0160687	0.0421533	0.0303538	0.0260435
LOC551415	0.641881	0.579539	0.453787	0.446183	0.362817	0.315037
LOC551354	0.11523	0.114463	0.109339	0.124697	0.0399826	0.0689308
LOC411965	0.238729	0.251032	0.266334	0.243994	0.170454	0.137883
LOC726223	0.288951	0.219728	0.212983	0.315519	0.150037	0.251308
LOC551573	0.335244	0.33635	0.274881	0.329135	0.348597	0.350043
LOC551612	1.22475	1.06251	1.16991	0.958708	1.16289	1.03638
LOC725882	0.00937152	0.024956	0.0603705	0.0311205	0.0176924	0.00262368
LOC551636	1.26763	1.17496	1.39656	1.41728	1.34827	1.55247
LOC102655714	0.0341514	0.0296374	0.0825625	0.0572207	0.051876	0.0419668
LOC551670	0.0116075	0.00678747	0.0378146	0.0500851	0.056215	0.0481182
LOC725225	0	0.0128685	0.0616103	0.0202171	0.0138215	0.0585872
LOC409218	1.42963	1.31422	1.24374	1.28694	0.974316	1.13506
LOC100576131	0.295067	0.270994	0.318311	0.341484	0.219402	0.204918
LOC412112	0.399485	0.300042	0.486827	0.400938	0.932999	0.701035
MT-LOC100579052	0.0298862	0.0254242	0.0488138	0.0354369	0.0136819	0.0233961
LOC724620	2.03608	1.97116	2.23721	1.94033	2.11674	1.92632
LOC551107	5.73733	5.33668	4.9491	4.59776	4.96509	5.23587
LOC726944	0	0.00729173	0.0186699	0.0184736	0.00733982	0.00390212
LOC411997	0.0239732	0.0656897	0.0154211	0.0293758	0.0335881	0
LOC552371	0.0817888	0.12426	0.0486663	0.037192	0.00967378	0
LOC726918	1.39735	1.39437	1.81298	1.58967	1.51257	1.73994
LOC412748	0.417052	0.420438	0.644498	0.707064	0.701251	0.648535
LOC409079	0.183031	0.214034	0.173535	0.240485	0.191279	0.182079
LOC727390	0.266775	0.320202	0.227497	0.262193	0.30097	0.252285
LOC412495	0.472975	0.492615	0.494963	0.591014	0.526736	0.539238
LOC550977	0.756827	0.678138	0.851877	0.798163	1.06471	1.00825
LOC727396	1.0326	1.01743	1.0578	1.06994	0.714627	0.877312
LOC102654495	0	0.0134621	0	0.00972592	0.0145004	0.00409761
LOC100578820	0.0941907	0.0827665	0.0907086	0.120772	0.0809142	0.0490253
LOC412721	0.228089	0.313374	0.227353	0.260859	0.332694	0.399466
LOC724633	0.260598	0.248863	0.307221	0.344304	0.279529	0.312586
LOC724678	0.644299	0.492561	0.423484	0.540281	0.790704	0.70762
LOC552473	2.7872	2.76805	2.25518	2.26644	1.61406	2.33332
MT-LOC726264	0.294299	0.243195	0.222358	0.194301	0.0903246	0.148482
LOC552497	0.368479	0.401069	0.496289	0.472143	0.463857	0.466587
MT-LOC551976	1.95565	1.79045	2.19952	2.12574	1.41695	1.43804
LOC551785	0.157692	0.203875	0.217657	0.1843	0.185432	0.234548
LOC412636	0.10981	0.0757288	0.097391	0.139846	0.0723329	0.0337738
LOC100578966	0.069197	0.0569677	0.104712	0.0627739	0.0707092	0.0515569
LOC100578479	1.60979	1.27181	1.19109	1.57634	1.03345	1.17248
LOC726667	0.268783	0.326656	0.33239	0.29823	0.296825	0.386102
LOC409351	1.06455	0.935792	1.1736	1.1674	0.941225	1.16831
LOC726694	0.279623	0.315429	0.261362	0.349329	0.17462	0.173513
LOC100577197	0.0110385	0	0.0114733	0.00672987	0.0065657	0.011779
LOC726722	0.051444	0.0336344	0.0505914	0.0543984	0.13087	0.0999844
LOC409860	1.67353	1.78238	2.56881	2.28327	1.72362	1.54083
LOC726743	0.0271165	0.0241841	0.0291911	0.0371141	0.030774	0.0339576
LOC113219232	0	0	0.00260911	0	0	0.0036384
MT-LOC726779	0.263248	0.211239	0.274502	0.173666	0.225713	0.275824
LOC113219248	0	0	0	0	0	0
LOC113219247	0	0	0	0	0.00294618	0
LOC409859	0.774594	0.618485	0.734777	0.854215	0.857233	0.641948
LOC411555	1.25834	1.03249	0.83746	1.30847	0.782691	0.967946
LOC107965313	0.201001	0.242843	0.147503	0.208101	0.115798	0.117996
LOC409100	1.00379	1.04647	1.28825	0.996233	0.840532	1.03541
LOC726824	0.491727	0.599427	0.925363	1.09052	0.609295	0.841588
LOC551406	0.359093	0.306317	0.286621	0.323836	0.197815	0.309616
LOC412224	0.814388	0.957752	0.726093	0.858962	0.691242	0.688785
LOC409646	0.00169168	0	0.0187652	0.0059594	0.00312644	0
LOC411526	0.392893	0.292997	0.332464	0.369001	0.348244	0.317752
LOC409093	1.80286	1.70471	1.66165	1.67684	1.10313	1.01211
LOC113219225	0.00400383	0.0115831	0.00944204	0.0222251	0.00550402	0.00942433
LOC100577425	0.0305153	0.0268121	0.014318	0.0273633	0.0359244	0.0136986
LOC409481	1.97194	2.09941	1.73922	1.85295	1.68441	1.63534
LOC100578657	0.0449801	0.0570075	0.145271	0.103217	0.124465	0.0956445
LOC102655567	0.0462785	0.0417899	0.0432472	0.0417824	0.0503011	0.0448936
LOC410035	2.46116	2.60276	2.70208	3.39851	3.10423	2.36807
LOC102655515	0.0380703	0.0252267	0.0166349	0.0342923	0.0587578	0.0384006
LOC102655275	0	0.0121068	0.0209683	0.018595	0.0378588	0.0342516
LOC107964488	0.778146	0.863356	1.59084	1.36221	1.49995	1.18848
MT-LOC413678	0.00302695	0.00519362	0.00411788	0.00378363	0.0134586	0.0257861
LOC413677	0.927915	0.929173	1.04397	0.804179	1.00742	0.950081
LOC102655933	0.0388129	0.051081	0.0573801	0.0471145	0.0427451	0.101955
LOC551679	0.660602	0.611119	0.638328	0.761949	0.520543	0.615649
LOC409401	1.07653	1.0347	1.16883	1.20194	0.639737	1.15735
LOC551705	0.731344	0.550798	0.628974	0.566318	0.418458	0.535546
LOC100577499	0.026479	0.0264207	0.0138351	0.0193593	0.0459452	0.0583643
LOC409571	0.130323	0.0783351	0.181154	0.122335	0.130627	0.119552
MT-LOC724719	0.869242	0.754446	0.891278	0.613186	0.638702	0.661017
LOC107966040	0.269332	0.247804	0.324602	0.310309	0.225877	0.332512
LOC100576106	0.012794	0.00976173	0.0124917	0.0239079	0.060843	0.0144671
LOC552440	0.482875	0.549964	0.396971	0.339749	0.229624	0.457173
LOC726972	1.51744	1.33214	1.34163	1.37803	1.56937	1.43532
LOC107965622	0.0360007	0.026676	0.0383612	0.0461602	0.0237529	0.0152482
LOC551730	0.262146	0.25535	0.271493	0.364357	0.488888	0.426157
LOC724235	0.103909	0.16119	0.279669	0.127002	0.696658	0.343483
LOC414004	0.989466	1.02554	1.02745	0.866857	1.11585	1.11201
LOC724330	0.279202	0.218015	0.19106	0.170654	0.19265	0.157822
LOC724495	0.0624617	0.0914315	0.078967	0.054648	0.0398699	0.0457094
LOC409109	0.503888	0.693592	1.00805	1.01576	0.299746	0.364791
LOC409096	0.0627711	0.0479994	0.081823	0.068234	0.0738714	0.0353155
LOC107965607	0.00169194	0	0.00335232	0.00217509	0.00398625	0.00338366
LOC100578708	0.0546675	0.0816867	0.0786296	0.137055	0.0607911	0.0645351
LOC724635	0.0989082	0.146849	0.074791	0.0681719	0.0551998	0.0579274
LOC724680	0.0621109	0.071872	0.0462154	0.0689967	0.130227	0.0647142
LOC113219319	0.00746057	0.00751602	0.00290382	0	0.0113453	0
LOC551031	8.76552	8.52214	8.438	8.45714	4.67318	4.98272
LOC409718	0.420294	0.394111	0.458158	0.405471	0.353036	0.328144
LOC724625	1.55525	1.32806	1.54056	1.34979	1.39443	1.66091
LOC413000	0.011629	0.019331	0.0162915	0.0191486	0.0487761	0.0266015
LOC102655469	0	0.00258287	0	0.00381394	0.00788573	0.00984723
LOC102655422	0.00224914	0	0	0	0	0
LOC113219320	0	0.0207152	0.0254283	0.0298787	0.0242375	0.039918
LOC552040	0.169131	0.211427	0.201927	0.244725	0.171236	0.160278
LOC113218781	0.138499	0.0721854	0.126393	0.119175	0.159851	0.118717
LOC409717	2.27059	2.2058	2.16883	1.97648	2.0615	2.60925
LOC552095	0.773267	0.574903	0.500764	0.613332	0.332395	0.455204
LOC409258	0.577791	0.538342	0.469551	0.411682	0.44406	0.549423
LOC409259	0.907854	0.780449	0.832122	0.811727	0.467309	0.689922
LOC552166	3.40249	3.23796	4.23471	3.60564	4.2129	4.60098
LOC410723	1.31002	1.15178	1.22121	1.56938	0.88829	1.18502
LOC102656191	0.00872682	0.048104	0.0560076	0.0511751	0.028798	0.0254367
LOC725190	3.17963	3.07436	3.20556	3.06552	2.93158	3.13835
LOC113218910	0.0208882	0.00567006	0.00457998	0.00580908	0	0.00398973
LOC113218632	10.7082	10.2824	8.75539	8.97172	9.69798	9.96316
LOC552229	0.00672038	0.00364101	0.00537459	0.0116726	0.0129884	0
LOC107965163	0.0232889	0.00848956	0.0147028	0	0.00313788	0.00302392
LOC100576446	0.00308586	0.00528368	0.00258848	0.0172172	0.0290163	0.00670797
LOC102656359	0.0534281	0.0956086	0.0361797	0.0789799	0.0583944	0.112349
LOC102656491	0.77065	0.760968	0.864755	0.661642	1.08252	1.37162
LOC726920	0.0506137	0.0104777	0.00790192	0.00968756	0.00975069	0.0121183
LOC102656611	0.00216245	0.0152558	0	0	0	0
LOC102656640	0	0	0	0	0.00280068	0
LOC102656669	0	0	0	0	0	0
LOC113219275	0	0	0	0	0	0
LOC102656732	0.00477769	0	0	0	0.00737907	0
LOC100576505	0.0225523	0.0142325	0.0050571	0	0.0103065	0.00557322
LOC100577918	0.0792382	0.0517636	0.00508343	0.0335494	0.18373	0.210757
LOC100576730	0.00501982	0.00503425	0.00215086	0	0.00911394	0.0099386
LOC107965347	0	0.0039644	0.0132253	0	0.0130238	0.0188294
LOC413240	0.09984	0.0855808	0.082688	0.129102	0.0633721	0.085627
LOC413239	0.66476	0.697921	0.609323	0.598599	0.424178	0.462408
LOC409739	0.254228	0.238414	0.273949	0.294034	0.456231	0.37518
LOC102653708	0	0	0	0	0	0
LOC100576586	1.51107	1.35517	1.29225	1.38436	1.08884	0.956345
LOC410718	0.76481	0.649329	0.518111	0.52177	0.518838	0.51355
LOC102654418	0.00177281	0.0111804	0	0.00183596	0.0034967	0
LOC113219423	0	0	0	0	0	0
LOC102654265	0.0226787	0.0529918	0.0416471	0.0281055	0.0282456	0.0373447
LOC113219258	0.0279088	0.0194487	0.0262159	0.041081	0.00336016	0
LOC102653997	0	0.00276407	0	0	0	0
LOC107964845	0.11292	0.145954	0.108818	0.0675247	0.054057	0.0445873
LOC410719	0.155045	0.173539	0.174375	0.256888	0.134376	0.144127
LOC725489	0.00949733	0	0.00755573	0.0227063	0.00475075	0.00738294
LOC725818	0.00234381	0.00506133	0	0.00710845	0	0
LOC102654797	0	0	0	0.00209554	0	0
LOC100578389	0	0.00324705	0	0	0	0
LOC107963975	0	0	0	0	0	0
LOC102654405	0	0	0	0	0	0
LOC727522	0	0	0	0	0	0
LOC725885	2.4448	2.62927	3.59767	2.97467	4.01212	3.03007
LOC102654266	0	0.0178417	0	0	0	0
LOC102654367	0	0	0.00306634	0	0.00673303	0
LOC113219308	0.0368924	0.0388513	0.0168122	0.0284416	0.0183094	0.0179559
LOC100577905	3.07007	2.93481	4.3251	3.76079	2.46328	2.69428
LOC724279	0.592557	0.523737	0.465173	0.515222	0.462315	0.46179
LOC724326	0.0834222	0.117529	0.139143	0.158353	0.0666179	0.0761386
LOC412316	0.00638797	0.00673466	0.00523333	0.0126334	0.0064023	0.00459714
LOC411976	0.0510299	0.0649582	0.0433181	0.0473292	0.0275655	0.0245806
LOC726238	11.9129	11.6649	10.4492	10.2273	10.7876	10.1615
LOC411781	0.0682718	0.0467743	0.0434404	0.0390942	0.0505139	0.0455693
GeneID-724534	0.446889	0.469362	0.702686	0.68933	0.696225	0.61722
LOC409298	0.797097	0.648385	0.671448	0.808163	0.712488	0.564367
LOC100577753	0.205875	0.179281	0.233852	0.292527	0.142296	0.103881
LOC411983	0.0573125	0.0486686	0.0571561	0.0471573	0.0591935	0.0178832
LOC411715	0.729009	0.828112	1.17454	1.00686	0.803686	0.867487
LOC100577872	0.212945	0.277584	0.251123	0.347339	0.270701	0.206108
LOC107964025	1.31667	1.4435	1.42934	1.55405	1.06049	0.90735
GeneID-411626	0.927647	0.890451	0.89869	0.887618	0.752375	0.768602
LOC552719	0.61548	0.548442	0.373077	0.436691	0.276716	0.212298
MT-LOC725527	0.0312036	0.0382718	0.0339351	0.0306332	0.0415298	0.058458
LOC413631	0.0538129	0.185789	0.120425	0.298799	0.103364	0.127967
LOC107966041	1.33231	1.0894	1.10857	1.01094	1.01072	1.09666
LOC409138	5.37875	5.66876	5.46686	5.16367	4.86242	4.7127
LOC412436	0.604579	0.490702	0.57997	0.692729	0.51582	0.596352
LOC100576414	0	0	0	0	0.00921745	0
LOC411910	0	0.00716361	0.00494341	0.0101609	0	0
LOC102654175	0	0.00368951	0	0	0.00850521	0.00434122
LOC724636	0.110758	0.0938303	0.139404	0.193907	0.152071	0.0645749
LOC409238	2.32297	2.73241	4.9714	3.97149	3.88049	2.45687
LOC411850	1.54151	1.48454	1.96749	1.46335	1.8976	2.06096
LOC100576230	0.00575301	0.019026	0.00502198	0.0177775	0.0096812	0.0153578
LOC412191	1.24341	1.3096	1.21028	1.15089	1.43935	1.2103
LOC100578952	0.2179	0.213448	0.134533	0.226125	0.201747	0.237708
LOC724411	0.268274	0.340378	0.19414	0.167362	0.300181	0.339292
LOC551703	0.0963201	0.133237	0.0892538	0.124775	0.0807468	0.0658894
MT-LOC551676	1.03835	0.965052	0.910023	0.971902	0.798026	0.716186
LOC102656429	0.0235546	0.0134771	0.0171423	0.00526424	0.00406804	0.00735421
GeneID-551643	2.14978	4.52669	2.12076	2.57047	1.99827	0.6931
LOC726405	0.385535	0.413812	0.394918	0.459931	0.611736	0.392965
LOC726368	0.301635	0.289279	0.346654	0.401349	0.316676	0.2666
LOC409579	1.15229	1.0647	1.01106	1.16606	1.08495	1.36891
LOC726320	0.0336223	0.0294458	0.0715576	0.0266894	0.0731186	0.0594848
LOC100578782	3.27287	3.22681	3.20393	2.41687	2.542	3.29197
LOC100578721	0.348708	0.38045	0.34139	0.490754	0.25445	0.280721
LOC552091	0.560507	0.527327	0.495101	0.47765	0.360765	0.46609
LOC552065	0.308005	0.257116	0.257964	0.324937	0.14753	0.143055
LOC726220	0.0916253	0.126582	0.134203	0.0895154	0.0647033	0.0879658
LOC552036	1.54373	1.51375	1.38183	1.5518	1.17002	1.47416
LOC113218798	0.221221	0.146813	0.203229	0.140675	0.197302	0.221064
LOC724681	0.220701	0.189465	0.241367	0.15872	0.215578	0.262561
LOC410717	3.94805	4.39817	3.16679	3.56724	2.38498	2.67535
LOC113218805	0.0726313	0.117247	0.16064	0.207367	0.101653	0.059658
LOC408589	2.90629	2.64791	3.30423	2.43024	3.32872	3.08159
LOC724761	1.76652	1.95818	1.788	1.92809	2.33006	2.91753
LOC724796	0.00224544	0.00514973	0	0.00639599	0	0
LOC724618	0.234487	0.369538	0.243525	0.211212	0.42307	0.322534
LOC113219402	0.00234784	0	0.00540217	0.0127562	0	0
LOC411474	0.62527	0.608153	0.728661	0.787009	0.734289	0.653372
LOC409075	0.639117	0.616221	0.663096	0.634938	0.53545	0.551762
MT-LOC411473	0.251173	0.229238	0.140465	0.146333	0.188631	0.112412
LOC409074	1.70161	1.35204	1.56605	1.92119	1.35238	1.56094
LOC725421	0.110037	0.108614	0.235192	0.20123	0.306084	0.340905
LOC411472	0.3156	0.375441	0.279699	0.441812	0.281313	0.286371
LOC725068	6.93543	8.80807	8.29841	8.68306	5.73233	7.02022
LOC412081	0.421185	0.426977	0.831045	0.742831	0.269978	0.152816
MT-LOC726218	0.293549	0.199061	0.230232	0.281706	0.190528	0.117095
LOC413374	0.769633	0.758522	0.682157	0.800599	0.627205	0.507982
LOC726172	0.815506	0.750378	0.602615	0.740207	0.517787	0.639842
LOC412918	3.65048	3.12022	3.49514	3.32402	2.86785	2.59726
LOC726113	0.216785	0.152273	0.166192	0.180492	0.215663	0.347576
LOC411995	1.01257	1.05158	0.897622	1.00859	0.872649	0.875254
LOC411996	2.44745	2.08779	2.26038	2.68636	2.33035	2.32621
LOC552186	0.132902	0.116568	0.106361	0.189064	0.139085	0.249233
LOC100578370	0.772528	0.809044	0.744221	0.85996	0.850539	0.82745
LOC725028	0.350335	0.459791	0.435826	0.459824	0.345704	0.307175
LOC409832	0.995742	1.12481	1.00842	0.860542	0.748443	1.01012
MT-LOC413228	0.807197	0.92775	0.69288	0.857396	0.427655	0.733692
LOC409911	2.21824	2.08323	2.31872	2.88781	1.25662	1.51175
LOC409910	3.53383	3.75412	3.06742	3.07203	1.80663	2.57032
LOC409909	0.623229	0.710394	0.672236	0.670141	0.449037	0.489195
LOC100577521	0.0150397	0.00255543	0.0184339	0.0209736	0.0322572	0.0238735
LOC411704	0.02813	0.0440723	0.0477871	0.0447383	0.0276887	0.0340693
LOC411705	1.624	1.56667	1.82985	1.61764	1.01612	1.33769
LOC552264	0.393546	0.358148	0.362163	0.440004	0.366987	0.428568
LOC100578901	0.201124	0.167602	0.328168	0.276595	0.238353	0.246719
LOC102655679	1.08214	0.923975	0.799668	0.802211	0.625407	0.783371
LOC552243	5.71978	5.44268	4.65368	6.10193	4.24667	4.74601
LOC552221	3.4145	3.51359	2.91814	3.51099	2.31229	2.46021
LOC725819	0.220044	0.287569	0.254315	0.327545	0.27521	0.185694
LOC409193	1.60315	1.75854	1.64739	1.53365	1.12201	1.11074
LOC113219399	0	0	0.00408569	0.00183243	0	0
LOC725946	0.664706	0.635045	0.540822	0.526675	0.432626	0.340361
LOC413650	1.2367	0.902397	1.44276	1.37595	0.910559	0.940582
LOC413649	0.160025	0.157044	0.136754	0.127133	0.178014	0.137155
LOC410009	0.108921	0.0662836	0.0709236	0.0807799	0.07692	0.0768204
LOC100576231	0	0	0	0	0.00225023	0
LOC113219408	0	0	0	0	0	0
LOC552032	0.316564	0.333132	0.256877	0.305705	0.138778	0.137486
LOC409282	3.25367	3.16587	3.61769	4.4556	1.66825	1.69644
LOC551978	1.43199	1.16596	1.09671	1.44194	0.955578	1.18215
LOC107964283	1.2341	1.19148	2.08659	1.15496	1.64387	2.34234
LOC412117	0.516556	0.471908	0.544749	0.447388	1.13728	0.991109
MT-LOC726115	0.0709405	0.0953261	0.0701142	0.0575619	0.0259438	0.00194662
LOC412197	0.860349	0.916324	1.23899	1.35426	2.2214	1.92025
LOC412196	0.0236909	0.0243315	0.0244884	0.0390216	0.0320771	0.038533
LOC100578255	0.156992	0.17572	0.220094	0.294334	0.174787	0.235778
LOC726325	0.929712	0.91652	1.04531	1.17263	0.927098	1.04102
LOC726348	0.668211	0.671476	0.663018	0.719535	0.346886	0.450632
LOC411982	0.464777	0.376482	0.368584	0.489695	0.287264	0.350894
GeneID-494523	1.68467	1.83077	1.47192	1.47316	2.12222	2.40225
LOC409261	0.0915892	0.0952426	0.112612	0.0584024	0.132815	0.0932508
MT-LOC726369	0.370708	0.372194	0.509668	0.295438	0.378126	0.504976
LOC551699	0.315047	0.273594	0.329584	0.27589	0.367107	0.308507
LOC100577833	2.50556	2.14129	1.70475	1.91436	1.71274	1.05091
LOC726447	0.38204	0.336956	0.299336	0.327078	0.351483	0.290906
LOC726468	0.209335	0.316142	0.4494	0.426088	0.292804	0.22062
LOC406132	0.327977	0.315066	0.499278	0.55099	0.341201	0.411829
LOC100578881	0.0339973	0.0278997	0.0631247	0.0581817	0.0675443	0.0618519
LOC726487	0	0	0.0210267	0	0.00755301	0
LOC102655073	0.00264977	0.0198759	0.0507013	0.036719	0.0170342	0.0214218
LOC726542	0.566973	0.681838	0.700304	0.687417	0.569161	0.336184
LOC551671	0.396965	0.263047	0.165498	0.1609	0.167547	0.234854
LOC551109	0.314146	0.305156	0.298936	0.320935	0.301981	0.383437
LOC551156	0.566007	0.533078	0.406341	0.450614	0.467378	0.483407
LOC551205	0.566239	0.58099	0.723287	0.738986	0.569014	0.662083
LOC724281	0	0	0	0	0	0.00262368
LOC100576257	0	0	0.00938709	0	0	0
LOC100577942	0	0.00262855	0	0	0	0
LOC724373	0	0	0	0	0	0
LOC724412	0.0228782	0.00822745	0	0.0197568	0.00985867	0.0283442
LOC724539	0.00787936	0.0147486	0.00286675	0.0129646	0.0349034	0.00351947
GeneID-724456	0.0273951	0.024865	0.0194131	0.0100753	0.040638	0.00896349
LOC102655896	1.67448	1.51098	1.4371	1.30072	2.1319	2.11024
LOC724587	1.28091	1.04896	1.25376	1.26904	0.738047	0.852823
LOC410710	2.67641	3.56069	3.25144	3.20084	3.15272	2.23976
LOC413670	0	0.0085083	0.00295401	0.016326	0	0
LOC724762	0.0120505	0.0238603	0.00908109	0.0341267	0.0180599	0.00422566
LOC413672	0.558806	0.434331	0.45175	0.504586	0.389235	0.365333
LOC100576435	0.12039	0.297376	0.168674	0.178213	0.101472	0.0649611
LOC413674	0.517632	0.458775	0.353241	0.2591	0.270055	0.399194
LOC410021	5.58831	5.02338	4.20951	5.14221	4.81025	5.35374
LOC413675	0.138936	0.15292	0.126826	0.148971	0.173618	0.0632103
MT-LOC410022	4.65969	4.3509	3.98409	4.53058	3.23346	3.52254
LOC412626	0.129693	0.108932	0.160292	0.138911	0.163568	0.201859
MT-LOC551843	2.06468	1.82451	1.8076	2.0115	1.93598	2.10298
LOC409690	2.43947	2.4466	2.93352	2.61438	3.88856	3.39299
LOC412949	0.101058	0.0919121	0.0930581	0.0752303	0.103341	0.0761783
GeneID-406110	1.29112	1.5208	1.47974	1.32951	0.77046	0.669041
GeneID-100049572	1.30017	1.36527	1.79624	1.61741	0.878576	0.902779
LOC412948	0.504513	1.07389	0.332113	0.495045	0.153862	0.0747695
LOC409689	0.513246	0.437726	0.391711	0.323167	0.335994	0.407803
LOC725230	1.14553	1.08128	1.93155	1.79185	1.04407	0.944164
LOC725272	0.168998	0.16659	0.282083	0.201951	0.197135	0.0791862
LOC725308	0.621536	0.547141	0.668875	0.627528	1.20267	0.593902
LOC725344	0.251288	0.161542	0.26367	0.345065	0.47735	0.327705
LOC725238	2.32041	2.00029	1.73705	2.25341	3.02452	1.28538
LOC725414	0.255035	0.188058	0.291249	0.249205	0.16333	0.0913617
LOC725450	0.396177	0.259815	0.515113	0.411011	0.660822	0.436384
LOC100577019	12.8633	14.5243	11.7396	11.6661	6.75126	7.02084
LOC408587	0.0197495	0.0126795	0.0489385	0.0478354	0.0240695	0.0205447
LOC113218581	0.765467	0.640128	0.664549	0.399949	0.386594	0.503997
LOC408586	3.12761	2.86737	2.93668	3.12286	2.37904	2.86953
LOC408585	0.188283	0.176718	0.123378	0.162418	0.116839	0.13145
LOC725495	0.00922506	0.00994202	0.00708926	0.0451904	0.0938205	0.0483526
LOC550899	2.41588	3.26497	2.46233	2.6016	1.79922	1.31468
LOC100577273	0.301837	0.298695	0.321001	0.306837	0.130751	0.259813
LOC102654970	1.05358	0.976016	0.904678	1.09279	1.04741	1.21983
LOC100577239	0.00932072	0.0134726	0.0124902	0.00793093	0.0135456	0.00654509
LOC410706	0.516481	0.500107	0.357747	0.358188	0.424637	0.290337
LOC113219123	0	0	0	0	0	0
LOC413562	0.233406	0.322511	0.274691	0.250711	0.247032	0.242954
LOC551206	0.0789173	0.074966	0.078079	0.0616779	0.062044	0.0393107
LOC724237	0.0123772	0.0065825	0.0115375	0.0160726	0	0.0128509
LOC100576338	0	0	0	0	0.00980588	0
LOC413560	0.0105445	0.0149815	0.0438108	0.0372452	0.0383434	0.0114312
LOC409970	0.0862538	0.104312	0.0626403	0.109485	0.0513036	0.0380114
LOC724374	0.00595342	0.00715803	0.00274539	0.0176919	0.0126004	0.00226244
LOC113218522	0	0	0	0	0	0
LOC413558	0.104811	0.133469	0.155886	0.100338	0.0719201	0.0298082
LOC107964890	0.00229875	0	0	0	0	0
LOC102653680	0.00192809	0.00713565	0	0	0	0.00583334
LOC113219125	0.00983896	0	0.00397745	0.0026987	0	0
LOC409706	3.19986	2.91631	3.28642	2.51567	2.96703	3.43401
LOC551529	0.118449	0.188955	0.047213	0.111	0.0838981	0.0412802
LOC551558	0.479015	0.460094	0.37101	0.308823	0.663567	0.450411
LOC102654380	0	0	0	0	0.00680933	0
LOC551621	0	0.00518478	0	0	0.0196157	0.0255983
LOC724763	0.00227226	0.0375997	0.00958254	0.0164297	0.0282401	0.0190044
LOC409704	2.0594	1.73096	1.50431	1.85908	1.28935	1.47764
LOC113218643	0	0.00523628	0	0.00550912	0.0125495	0
LOC113218641	0.0215331	0.0387532	0.0121679	0.0531622	0.0604189	0.015606
LOC102654698	0	0.013091	0.0034568	0.0022441	0.00919917	0
LOC724835	0.0768646	0.0757423	0.101947	0.138962	0.123096	0.0504682
LOC724903	4.36014	4.82419	5.42447	5.8358	1.59578	1.91767
LOC408583	1.23213	1.21876	1.05202	1.49659	0.78501	0.59818
LOC102654916	0	0.00908162	0	0	0	0.00267648
LOC724991	4.11621	4.01546	3.55099	3.53008	2.95244	3.96926
LOC410705	0	0	0	0	0	0
LOC725078	0	0	0	0	0	0
LOC100577365	0.0128495	0.0040707	0	0.00862925	0.0151686	0
LOC725151	0	0	0	0	0	0
LOC113219411	0	0	0	0	0	0.00397119
LOC551157	0.980078	0.865468	0.827742	0.878631	0.859958	0.949688
LOC410702	0.699004	0.648531	0.661565	0.732572	0.615353	0.526913
MT-LOC725281	0.00809238	0	0.0271251	0.00407717	0.00251392	0.00480908
LOC725320	0.845199	0.853325	0.792749	0.952028	0.95848	0.869071
LOC107963961	0.13759	0.103813	0.168706	0.166806	0.0628771	0.0250731
LOC107966047	0.0201849	0.0151748	0.0602569	0.0127321	0.0306438	0.0163234
LOC725386	0.00644327	0.00368377	0.00589302	0.00507327	0.0286079	0.0272653
LOC100577260	0.0162263	0.0334385	0.014609	0.0169546	0.0426759	0.0507916
LOC725457	0	0	0	0	0.00949299	0.00603013
LOC100577522	2.77302	2.78269	3.64878	3.3927	2.59698	1.71616
LOC551356	48.4731	54.7931	58.1537	58.2525	33.4341	31.4041
LOC102655530	0.123938	0.140566	0.151134	0.125536	0.138239	0.114692
LOC551280	0.183836	0.170911	0.0874813	0.104997	0.0561714	0.00992713
LOC724904	0.00805368	0.010464	0	0.00222895	0.0194277	0
LOC100578281	0.755624	0.687346	0.724823	0.756656	0.71036	0.893351
LOC413018	0.727005	0.773665	0.766355	0.82396	0.530437	0.47498
LOC551111	0.227431	0.235103	0.408572	0.390188	0.353824	0.281567
LOC551069	0.173167	0.129873	0.226401	0.221006	0.111137	0.0983524
LOC413099	0.34116	0.379688	0.370913	0.420552	0.46127	0.372314
LOC550996	1.26711	1.01708	0.737849	0.87466	0.6797	0.78902
LOC414039	0.212805	0.202132	0.224198	0.182635	0.128132	0.181042
LOC113219413	0	0	0	0	0	0
LOC113218758	0	0	0	0	0	0
LOC724496	0.157076	0.176145	0.143989	0.195484	0.221887	0.171392
LOC724540	0.159127	0.0989326	0.115053	0.147347	0.0746134	0.0975045
LOC113218757	0	0	0	0	0.0079946	0
LOC725348	0.452508	0.407394	0.433643	0.493442	0.284788	0.302319
LOC725387	0.472532	0.358206	0.433929	0.662551	0.159396	0.214661
LOC725458	0.138827	0.172637	0.119112	0.119812	0.0817586	0.0861814
LOC410696	2.04703	2.14576	1.95468	1.9469	1.1901	1.30363
LOC408579	0.127341	0.0701753	0.0889393	0.0592447	0.0466795	0.0151421
LOC408578	0.115311	0.126882	0.100294	0.114447	0.0679431	0.0885696
LOC408577	3.29018	3.93727	3.41361	4.21015	3.56721	3.54801
LOC102655849	0.0649721	0.0917767	0.076453	0.163347	0.0531876	0.0196706
LOC551647	7.00664	7.21806	7.51164	7.58331	7.27472	10.6575
LOC107966043	0.0123212	0.0139117	0	0.00239594	0	0
LOC551680	0.00878875	0.0375015	0.0406492	0.0452448	0.0401878	0.0384367
LOC408576	2.63298	2.88691	2.9648	3.18598	2.35686	2.56384
LOC551731	1.7716	1.88965	1.93334	1.86722	2.02198	1.98713
LOC551762	0.729283	0.654415	0.987995	0.857956	0.800729	0.820088
LOC100576169	0.810198	0.978109	1.00174	0.901767	0.890517	0.773706
LOC410083	1.00362	1.09897	1.33816	1.21056	1.35479	0.874302
LOC410687	0	0	0	0	0	0
LOC413245	0.363828	0.327285	0.49103	0.317565	0.397635	0.398887
LOC724332	0.330528	0.238095	0.342573	0.286219	0.25818	0.206369
LOC551911	0.400093	0.362022	0.211347	0.378358	0.206645	0.314949
LOC724413	0.594021	0.507101	0.457023	0.452737	0.302114	0.349792
LOC724497	0.155008	0.15774	0.112064	0.206681	0.169759	0.108991
LOC100578913	0.0346713	0.00507955	0.0066847	0.0361707	0.0103166	0.0154392
LOC113218878	0.124673	0.0564674	0.0708899	0.0787779	0.108139	0.15584
LOC410690	1.33266	1.07617	1.20779	1.14545	0.989087	1.15034
LOC408580	0.47915	0.478175	0.336413	0.461829	0.581571	0.631919
LOC410689	34.6975	33.4707	34.6765	32.0967	28.9488	28.2182
LOC552096	0.165249	0.160047	0.21611	0.233968	0.105687	0.0932645
LOC410688	0.957072	0.935009	0.792621	0.760861	0.784826	0.847722
LOC552141	0.340127	0.297301	0.409105	0.432762	0.4232	0.321287
LOC552167	1.18012	1.1573	1.06346	1.08044	0.850545	1.25438
LOC412601	0.463896	0.496129	0.5126	0.749239	0.5388	0.356954
LOC102656575	0.180514	0.100235	0.164079	0.171035	0.138084	0.123006
LOC102656224	2.07245	1.78295	1.90964	2.01391	1.77057	1.77316
LOC724950	0	0	0.00432981	0.00208582	0.00251392	0
LOC552251	0.0159614	0.0217906	0.0442857	0.0330859	0.0448348	0.0592949
LOC409027	2.82759	2.38142	2.58339	2.79084	2.31638	2.34082
MT-LOC411351	0.988939	0.894196	0.957588	1.2104	0.716752	0.667832
LOC413895	0.569076	0.682899	0.512762	0.710331	0.465597	0.59431
LOC552332	1.78402	1.64534	1.5328	1.45963	1.591	1.63369
LOC102655663	0.0031699	0.00230043	0.010624	0.00752536	0.00898188	0
LOC409792	4.40524	4.58473	5.81888	5.48511	3.50063	3.97202
LOC413502	0	0	0	0	0.00262213	0.00216862
LOC413501	0	0	0	0	0.0181933	0.00589211
LOC413500	0.00667944	0.00602766	0	0.00492195	0.0203411	0
LOC409937	0.00986701	0.0443151	0.00938972	0.0135984	0.0534389	0.00326165
LOC409936	1.99975	1.53089	1.37822	1.53869	1.23565	1.27429
LOC102653813	0	0	0	0	0	0
LOC100578060	0.0152487	0.011552	0.00630193	0.0114161	0.0131449	0.00629181
LOC413499	0.324551	0.237696	0.303587	0.243112	0.291116	0.317563
GeneID-725534	0.244403	0.205019	0.207533	0.265457	0.173416	0.11675
LOC411721	0.104571	0.110472	0.124735	0.133713	0.0616121	0.126762
LOC725609	0.798268	0.675488	0.765247	0.682329	0.602145	0.710695
LOC411722	0.285352	0.273595	0.320334	0.318812	0.139454	0.264132
LOC411723	1.49712	1.61954	2.74573	2.03309	1.93591	2.15863
LOC410686	4.83326	4.76185	4.75721	5.09834	5.15324	4.97707
LOC410685	0.119081	0.0758067	0.125718	0.0829343	0.235689	0.111346
GeneID-551357	1.80726	1.31081	1.13535	0.917901	1.30518	1.94358
LOC410684	0.507104	0.496135	0.508103	0.59012	0.408321	0.624555
LOC410683	0.0352052	0.0204564	0.0347823	0.0476941	0.0207277	0.0253016
LOC551451	0.843028	0.579296	0.579125	0.448034	0.489009	0.610922
MT-LOC102654681	0.139553	0.127251	0.153515	0.101873	0.116478	0.200868
LOC551494	1.12721	0.938756	1.08993	1.57325	1.14423	1.01925
MT-LOC725980	0.520971	0.562575	0.518241	0.436206	0.345087	0.504608
LOC411700	1.46634	1.54313	2.6977	2.38862	0.57533	1.004
LOC100577704	0.00648735	0.00189702	0	0	0	0.00683469
LOC100577074	0.0455654	0.0325513	0.012919	0.0293078	0.0318201	0.0183271
LOC102655034	0.0814243	0.0841329	0.100366	0.108294	0.0899904	0.068434
LOC551622	0.109398	0.160197	0.179234	0.141522	0.152291	0.138932
LOC726034	1.03005	1.06838	1.0423	1.23816	1.07309	0.996896
MT-LOC726061	1.02282	0.986188	0.805603	0.761942	0.745079	0.68353
GeneID-410681	0.174883	0.162478	0.187448	0.169291	0.208748	0.20637
LOC726148	0.0414199	0.0361369	0.0121435	0.0212006	0.0234065	0.0203898
LOC107963988	0.0156936	0.0303835	0.0211262	0.0185187	0.00835166	0.00557322
LOC408573	0.326433	0.265508	0.277433	0.189761	0.235288	0.202906
LOC408574	0.414616	0.410016	0.582024	0.435983	0.628108	0.559653
LOC551791	0.346593	0.289256	0.240999	0.323648	0.195385	0.3058
LOC408575	0.54151	0.490956	0.506885	0.594648	0.769223	0.570561
LOC412777	55.5828	51.0765	49.4672	55.5964	36.2419	39.9193
LOC412778	0.239172	0.230813	0.278516	0.272519	0.136114	0.172277
LOC726349	0.881262	1.01113	1.04158	0.935176	0.869433	0.712012
LOC413574	0.224537	0.185391	0.276429	0.257372	0.195713	0.13178
LOC413575	0.0327144	0.0237295	0.0106074	0.0450509	0.0381365	0.00208692
LOC413576	0.00432565	0	0	0	0.00202592	0
LOC100578467	0.0576352	0.0697759	0.0500312	0.0467919	0.00331214	0.0192441
LOC102656513	0.00227628	0	0	0	0	0
LOC413577	0.388767	0.375022	0.296954	0.308137	0.117646	0.086313
LOC412407	0.467727	0.459103	0.351033	0.319052	0.139078	0.23964
MT-LOC552128	0.980462	0.944388	1.05212	0.93612	0.775848	0.693329
LOC552153	0.130503	0.0846996	0.227482	0.148801	0.117871	0.148181
LOC726562	0.8356	0.826468	1.05696	1.00158	0.876376	0.663361
LOC113218663	0.00309328	0	0.00246096	0.00158001	0.00457968	0.00226244
LOC726591	0.0680625	0.0717384	0.116078	0.088171	0.146237	0.0624425
LOC113218556	1.59203	1.48311	1.64606	1.6052	1.35302	1.75358
LOC414042	0.526569	0.757393	0.509038	0.672971	0.551298	0.407225
LOC726647	2.24115	2.29834	2.19258	2.32325	2.02341	2.28508
LOC100576242	0.738068	0.805724	0.839004	0.876727	0.725834	0.575306
LOC726708	0.681716	0.604909	0.715591	0.856596	0.828131	0.752097
LOC551725	0.380543	0.364307	0.549665	0.455511	0.34534	0.392866
LOC409225	0.33211	0.368679	0.235179	0.29801	0.473685	0.426269
LOC409226	1.70628	1.81825	1.57421	2.06945	0.980936	1.27716
LOC551637	0.604946	0.595745	0.708866	0.869557	0.569389	0.621665
LOC107966053	0.133426	0.152711	0.0974584	0.159536	0.0474763	0.0970863
LOC107966054	1.23957	1.17233	1.12209	0.894445	0.643539	0.809493
LOC725976	0.707992	0.636041	0.578936	0.700264	0.669693	0.726048
LOC412412	3.13165	2.98534	2.2071	2.33436	2.17634	2.41636
LOC726766	0.987087	0.954023	0.952526	0.944011	0.760412	0.677232
GeneID-726777	6.2444	5.04969	5.03043	4.37225	3.48946	4.89083
LOC113219410	0.369207	0.3449	0.394266	0.210063	0.223756	0.250801
LOC102656360	1.04272	0.81402	0.98051	1.07587	0.660299	0.65274
LOC551665	0.409487	0.400714	0.301725	0.361679	0.365466	0.413145
LOC725572	1.83369	1.7411	1.49635	1.3197	1.28295	1.2989
LOC551633	0.248452	0.224296	0.366532	0.21812	0.341944	0.230993
LOC551606	0.135773	0.145336	0.14366	0.154447	0.0881735	0.102051
LOC412449	0.48906	0.386041	0.372741	0.334914	0.468077	0.463701
LOC100578271	1.7165	1.64263	1.84611	1.81114	1.51234	1.4589
LOC412362	0.475944	0.480381	0.376598	0.452666	0.304367	0.338013
LOC412361	0.0848197	0.106402	0.0856014	0.0982126	0.0293262	0.0486657
LOC727229	0.316864	0.335465	0.346577	0.488952	0.413603	0.568696
LOC100578205	0.407426	0.354789	0.237615	0.403638	0.355617	0.427611
MT-LOC410678	0.849828	0.783934	0.568773	0.687316	0.617424	0.63722
LOC724145	0.00736019	0	0	0	0	0.00457463
LOC724195	1.57907	1.64607	1.93326	1.94704	1.72399	2.173
LOC107965369	0	0.00288443	0	0	0.0129582	0.00343107
LOC102655531	0	0.00542318	0.0133601	0	0.0014811	0
MT-LOC551158	0.475065	0.504305	0.385033	0.438587	0.209999	0.187612
LOC551207	1.16105	1.10015	0.983968	0.993265	1.18096	1.37196
LOC100576938	0.0906088	0.0722394	0.0623723	0.128308	0.0662494	0.0864866
LOC551281	0.29522	0.315174	0.229915	0.341039	0.233038	0.351256
LOC412262	0.979838	0.923129	1.18056	1.2577	1.10068	1.10946
LOC551358	0.369828	0.412341	0.255781	0.399169	0.304235	0.310262
LOC412406	0.9908	1.01677	0.931157	1.14127	0.771331	0.802741
LOC551418	2.54778	2.83612	2.34709	2.17482	1.68959	1.70566
LOC551452	0.296355	0.242924	0.175231	0.176554	0.287116	0.207454
LOC551472	0.56856	0.58176	0.553648	0.569192	0.420138	0.524523
LOC724638	0.211573	0.183229	0.257111	0.18203	0.103432	0.144708
LOC413968	1.37278	1.98428	1.62293	1.66662	1.72679	1.04539
LOC408572	0.227939	0.371406	0.197249	0.292003	0.106578	0.0440817
LOC107966061	0.0275533	0.0661811	0.068521	0.0770809	0.0378078	0.0320295
MT-LOC551584	0.915098	0.745884	0.583688	0.434754	0.380936	0.621059
MT-LOC100577992	0.241743	0.221027	0.183453	0.286902	0.0840754	0.177271
LOC410676	1.22299	0.981236	0.880142	0.671048	0.69134	0.815511
LOC725042	0.894284	0.870989	0.975181	1.18172	1.07569	0.73945
LOC410675	1.48938	1.57772	1.39544	1.61807	1.1548	1.37447
LOC725079	1.16516	1.07355	0.953878	1.18954	1.39302	1.30518
LOC100576454	0.092295	0.0457955	0.126553	0.180274	0.132594	0.0881026
LOC410674	7.39561	6.25408	7.00462	7.08091	4.81323	5.59054
LOC113219189	0.442046	0.403813	0.256874	0.407967	0.156419	0.110473
LOC410673	0.253997	0.306131	0.270597	0.251455	0.12758	0.160811
LOC725239	0.0177722	0.0124164	0.00252828	0.00408726	0.00813092	0.00211952
LOC410672	1.21559	1.24814	1.0269	1.12452	1.0818	1.26487
LOC410671	0.0707897	0.0785423	0.099882	0.098493	0.155054	0.11093
LOC102653709	0	0.00299207	0	0	0.00126541	0
LOC551893	0.488227	0.582016	0.610979	0.522427	0.633673	0.573289
LOC551912	0.308161	0.298495	0.358355	0.218287	0.17724	0.155153
LOC725459	0.0408851	0.0345672	0.0234898	0.0372983	0.0230836	0.02974
LOC100576258	0.00200659	0.0100135	0.00307223	0.0026987	0.0160353	0.00934163
LOC107965063	0.0499642	0.013159	0.0211706	0.0462244	0.0237846	0.0265629
LOC410669	0.126151	0.0858309	0.115803	0.174953	0.0678858	0.0420595
LOC412734	0.330732	0.427171	0.517517	0.447309	0.389136	0.425103
LOC552014	0.415878	0.501067	0.619922	0.511856	0.26162	0.287397
LOC725684	0.510017	0.423063	0.381649	0.370039	0.348443	0.462918
LOC408570	0.00512455	0.00669899	0.00311985	0.020778	0.00752836	0.00329645
LOC102656598	0.0115636	0.0263482	0.0208089	0.0255026	0.0338541	0.0110901
LOC725748	0.0227942	0.0196531	0.0216619	0.0415215	0.0115652	0.00766527
LOC552142	1.41933	1.48881	1.82187	1.55699	1.37924	1.58241
LOC100578882	0.0193955	0	0.00417034	0	0.0300327	0.0117687
MT-LOC408569	0.647893	0.545194	1.17511	0.742285	0.517684	0.716951
LOC100578855	0	0	0	0	0	0
LOC100577689	0.228299	0.297583	0.342543	0.273552	0.290012	0.33128
LOC411927	0.183302	0.196056	0.214417	0.202326	0.173259	0.241938
LOC725947	0.38724	0.41844	0.5172	0.388516	0.333981	0.349567
LOC725981	0.518383	0.451957	0.387389	0.430275	0.333444	0.409107
LOC113219119	0.432256	0.35449	0.340407	0.343811	0.311389	0.313354
LOC551837	0.169089	0.133377	0.149426	0.199289	0.113644	0.0960257
LOC113218850	1.88427	1.56625	2.0267	1.44894	1.42306	1.56661
LOC100577648	0.705029	0.750919	0.922516	0.852258	0.591477	0.855605
LOC724146	0.557473	0.492319	0.467109	0.295959	0.390775	0.793158
LOC724196	0.0196641	0.0138312	0.00364408	0.0277946	0.0190004	0.0505458
MT-LOC724239	0	0	0	0	0.00988375	0.00723485
LOC724282	0.00926093	0.0173325	0.0254781	0.0284541	0.0502778	0.0517127
LOC408568	1.58532	1.44138	1.78979	2.09391	1.11567	1.09913
MT-LOC100578551	1.45966	1.49357	1.2327	1.24347	0.805225	1.22428
MT-LOC100577533	0.596905	0.462696	0.307966	0.37706	0.461519	0.480621
LOC551386	0.23758	0.266676	0.34757	0.289248	0.363063	0.346956
LOC107965508	0.351155	0.364621	0.367028	0.363804	0.271237	0.292759
LOC551419	0.21284	0.212518	0.218664	0.218466	0.217765	0.157746
LOC412015	0.28	0.21317	0.236763	0.189167	0.111665	0.158768
LOC409313	0.933189	0.790588	0.763871	0.763752	0.649724	0.815877
LOC409312	0.655628	0.64468	0.540113	0.504777	0.558883	0.496427
LOC100577501	0.280177	0.237734	0.231429	0.379096	0.245505	0.287584
LOC551559	0.267268	0.402565	0.290087	0.260744	0.208936	0.280175
LOC551585	0.103667	0.0689877	0.0708448	0.0560394	0.0306174	0.0560478
LOC550724	1.5187	1.46482	1.14175	1.49611	1.00812	1.03313
LOC412240	1.09993	1.18992	0.863957	1.11152	1.28875	1.07204
LOC413118	1.34866	1.28798	1.34951	1.26237	1.03959	1.0922
LOC409062	1.13005	0.813404	0.987387	0.761731	0.708391	0.971535
LOC410662	0.140082	0.324945	0.22291	0.222421	0.25163	0.144152
LOC102654353	0.00862416	0.00226621	0.00339208	0	0.0168002	0.00286985
LOC725106	0	0	0	0	0	0
MT-LOC410791	10.221	10.7287	10.2779	9.67445	18.2469	16.1652
LOC551792	2.12245	1.9599	2.03881	1.81889	1.40687	1.96371
LOC113218960	0.00268226	0	0	0.0103477	0	0
LOC725273	0.00794259	0.00255329	0.00691725	0	0.0138279	0.00282722
LOC100576662	0.00983856	0	0	0	0.00383438	0.0131497
LOC100577043	0	0	0	0.00470938	0	0
LOC725283	0	0	0	0	0	0
LOC107966045	0	0.0142293	0	0	0.00952813	0.012909
LOC550901	0.39771	0.345685	0.260078	0.240993	0.2866	0.36366
LOC551868	0.0949785	0.0820377	0.131187	0.103607	0.107236	0.0554469
LOC551894	0.150595	0.176863	0.266321	0.241354	0.157779	0.21007
LOC725415	1.51939	1.69342	1.2886	1.33932	1.1025	1.50454
LOC551941	0.793922	0.914671	0.97842	0.850755	0.753101	0.827525
LOC100576447	0.0319938	0.021911	0.0164559	0.0129258	0.0288173	0.00377551
LOC408646	0.064266	0.0936498	0.102483	0.155684	0.050464	0.102848
LOC725651	0.00930746	0.0293821	0.0093221	0.0148665	0.0134604	0.0244282
LOC102653777	0	0	0.00935209	0	0.0187602	0.0138555
LOC102653941	0	0	0	0	0	0
LOC102653800	0.0190622	0.0233543	0.0394113	0.0595767	0.0921402	0.0475393
LOC408645	1.10102	1.20415	1.06902	0.941862	1.86233	1.45736
LOC410788	0.0101227	0.0148539	0	0.00239478	0.00715048	0.016236
LOC107963993	0	0	0	0	0	0
LOC101664701	0.0413346	0.00288717	0.031005	0.00607572	0.00796838	0
LOC724197	0	0	0	0	0	0
LOC724283	0.189499	0.19481	0.261127	0.209182	0.0536956	0.177262
LOC410785	3.96936	3.57941	3.87752	3.83377	4.50477	4.14713
LOC113218729	0.271758	0.321263	0.404151	0.497175	0.223554	0.207165
LOC100576697	0.0571793	0.0943874	0.0469076	0.0519188	0.0341224	0.0584836
LOC410784	0.468166	0.38446	0.420256	0.413926	0.268697	0.22827
LOC724415	0.639132	0.663684	0.592182	0.73342	0.545485	0.56525
LOC408643	1.12285	0.976587	1.00324	1.07486	0.642398	1.30149
LOC102655181	0.0269884	0.00992637	0.00370116	0	0	0
LOC410782	1.29583	1.10523	1.07536	0.963249	1.03759	1.12207
LOC409126	2.12809	2.02576	1.71214	1.91583	1.61572	1.79003
LOC409127	1.16609	1.04078	1.25541	1.14005	0.919279	0.781057
LOC413378	0.843475	0.654076	0.787761	0.656884	0.677106	0.565548
LOC413377	1.88826	1.97367	1.69614	1.99012	2.12285	1.7906
LOC113219302	0.01559	0.00663515	0.0128864	0.00443275	0.0107766	0.00670797
LOC724639	0.916866	0.812389	1.33525	0.830582	0.818584	1.19598
LOC409887	0.561703	0.649636	0.480583	0.420784	0.840274	0.622621
LOC409886	0.880503	0.777873	0.663987	0.645567	0.498919	0.566187
LOC552426	0.66309	0.590882	1.05878	0.833789	1.07969	0.866706
LOC551960	0.379172	0.355562	0.346982	0.403222	0.229303	0.274874
GeneID-406071	0.0283422	0.0153486	0.0758457	0.0486174	0.00685268	0.00900506
LOC100577450	0.27042	0.324845	0.527985	0.383023	0.565742	0.416489
LOC410080	0.626362	0.704639	0.429316	0.578154	0.519098	0.480667
LOC551906	0.810058	0.791388	0.61319	0.727419	0.698145	0.457856
LOC725284	0.472277	0.514075	0.448685	0.548248	0.873059	0.466131
LOC551889	1.86507	1.50979	1.633	2.07023	1.23799	1.18879
LOC412088	0.333961	0.342594	0.323229	0.364784	0.22106	0.252831
LOC725154	0.020986	0.0552178	0.0412704	0.0216012	0.0453183	0.00546088
LOC100576132	0.0197361	0.0331456	0.0896999	0.0245533	0.144333	0.0109624
LOC725044	0.121603	0.121836	0.109517	0.101779	0.0826868	0.120404
LOC100579054	0.176427	0.141711	0.167697	0.175182	0.0781851	0.0677627
GeneID-409097	1.10634	1.27911	0.743215	1.02765	0.929148	0.991877
LOC411548	1.02568	1.14111	0.945333	1.27353	0.874372	0.854242
LOC100579021	0.0438816	0.0662464	0.0742951	0.047434	0.0444134	0.0274319
LOC100578953	3.12134	3.46625	3.11933	2.80549	2.71262	2.65605
LOC409251	0.431008	0.354062	0.463754	0.434828	0.43791	0.469924
LOC100578883	0.429371	0.589369	0.534913	0.577294	0.380446	0.464219
LOC102656037	0.173287	0.224774	0.118326	0.176089	0.0902694	0.130794
LOC724798	0.229766	0.204879	0.186589	0.228507	0.190002	0.147894
LOC411882	0.615254	0.601348	0.632323	0.56306	0.461353	0.504431
LOC727452	0.78629	0.840507	1.1738	1.11084	0.594062	0.682875
LOC107965381	0.0596209	0.0287075	0.0676711	0.0353956	0.0676529	0.049752
LOC725460	1.19094	1.19857	1.11286	1.06111	1.16766	1.42309
MT-LOC408642	0.0197719	0.0538209	0.0286094	0.0502528	0.0440511	0.0377916
LOC551071	6.79438	7.46607	6.75473	7.33337	7.56212	8.07838
LOC408641	0.0204609	0.0269802	0.0192883	0.0212566	0.0103386	0.00911961
LOC725724	0.0507552	0.148934	0.0843703	0.110747	0.03542	0.0130311
MT-LOC551208	0.0139512	0.00725798	0.0192821	0.018931	0.0158822	0
LOC102655594	0.014709	0.00501689	0.00648387	0.0150614	0	0
LOC551320	5.95698	6.562	5.7127	5.86612	7.11584	6.57931
LOC102655568	0.0258751	0.0335455	0.0219796	0.0431894	0.0311747	0.0344301
GeneID-100578506	2.84632	3.10983	2.91314	2.92716	1.86218	1.87215
LOC408635	0.41453	0.410201	0.351637	0.334114	0.251053	0.337058
LOC551420	0.499774	0.512476	0.537633	0.567859	0.630572	1.0849
LOC409392	0.899283	0.758337	0.671485	0.884141	0.760422	0.68486
LOC726062	0.254289	0.168658	0.11207	0.18788	0.133898	0.232468
LOC100578360	0.872686	0.686006	0.681335	0.704568	0.556102	0.673502
LOC412288	1.38432	1.54626	1.26354	1.37418	1.15687	1.45276
LOC726178	6.56825	6.4759	6.5894	7.53736	5.76764	6.02846
LOC409189	3.66326	3.31405	2.84318	2.86634	3.39054	3.53199
LOC411753	0.408358	0.448995	0.486816	0.440289	0.353114	0.286205
LOC107965121	0.00219565	0.00611832	0	0	0.00236519	0
LOC100577142	0	0.0128895	0	0.00209998	0.0215806	0.00777704
LOC410780	0.088832	0.186892	0.0444914	0.0949821	0.141319	0.0860655
LOC410779	3.0708	3.26359	3.71016	3.68608	2.83308	3.19822
LOC107966060	0	0	0	0.00492195	0	0
LOC726350	0.0211773	0.0467906	0.0357003	0.0447575	0.0339554	0.0661244
LOC408634	0.0826365	0.0998378	0.124749	0.0890819	0.0916652	0.0880764
LOC408633	0.372462	0.282586	0.177489	0.215976	0.162762	0.161861
LOC102653614	0.0550773	0.0308438	0.00423328	0.0545815	0.0613795	0.0135978
LOC409288	0.879936	0.841332	0.669764	0.936887	0.79059	0.581672
LOC726431	0.69464	0.623667	0.814224	0.583428	0.822219	0.678107
LOC102656779	0.020172	0.0199775	0.00970346	0.00914467	0.0531831	0.0306099
LOC409505	0.924117	0.781665	1.49711	1.11954	1.6433	1.39659
LOC100576990	0.901942	0.749	0.695515	0.855833	0.578226	0.755172
LOC552660	0.64438	0.589022	0.49853	0.525293	0.54588	0.521202
LOC726056	3.18055	3.52493	3.40458	3.13104	2.90344	3.6794
LOC552654	0.451577	0.396119	0.548167	0.422809	0.596911	0.647827
MT-LOC552644	0.609084	0.503821	0.413452	0.480618	0.431696	0.566887
LOC727436	0.177495	0.13486	0.0765641	0.0630098	0.117874	0.0969358
LOC113219416	0.389809	0.335862	0.182071	0.175485	0.26726	0.284002
LOC552372	0.412114	0.51568	0.45016	0.452427	0.270955	0.316609
LOC100576918	0.237113	0.163541	0.208824	0.195978	0.14318	0.139679
LOC100576885	0.62792	0.472673	0.47293	0.644598	0.532859	0.336067
LOC552315	1.61351	1.65226	1.90249	1.81667	0.747391	0.997387
LOC412712	0.234453	0.278125	0.302563	0.316393	0.184943	0.348123
LOC552274	0.239841	0.248518	0.347693	0.306036	0.27095	0.197677
LOC550992	0.925348	0.830071	0.754946	0.900265	0.617488	0.780968
LOC412451	0.476481	0.458356	0.519668	0.584573	0.502589	0.513373
LOC412384	0.582837	0.537333	0.54328	0.642967	0.347569	0.561882
LOC409462	0.400446	0.33531	0.346739	0.344817	0.216577	0.387904
GeneID-725103	0.746094	1.344	0.356947	0.535817	0.12844	0.0679116
LOC751767	0.015624	0.0207268	0.00185792	0.00687569	0.0198329	0.00789792
LOC552185	1.46821	1.67821	1.84984	1.72236	1.0867	1.13252
LOC409229	0.587785	0.595413	0.604875	0.57562	0.496969	0.466578
LOC725736	0.132022	0.0704965	0.0651307	0.117274	0.109845	0.0501014
LOC725712	2.08455	1.78731	1.36174	1.36565	1.57296	1.64154
LOC411836	0.159321	0.161405	0.1638	0.182554	0.135649	0.171825
LOC551469	0.359986	0.229332	0.451577	0.33689	0.238832	0.210279
LOC107964012	0.0899159	0.118025	0.158894	0.124991	0.0888151	0.133117
LOC727199	1.75587	1.67698	1.34185	1.42798	1.10682	1.24386
LOC107965571	0	0	0.004869	0	0	0.0101211
LOC102655636	0	0.00417101	0	0	0.00475081	0
LOC409036	1.33513	1.43471	1.281	1.26093	0.832857	0.79799
LOC551381	6.36852	5.74315	5.42245	4.43119	5.33962	6.34917
LOC413524	0.662245	0.563386	0.420959	0.571683	0.460112	0.466818
LOC410057	1.3599	1.51457	1.31863	1.24591	0.852235	1.28463
LOC724794	0.0581271	0.108978	0.104882	0.0635835	0.103437	0.150366
LOC552435	0.286521	0.30296	0.331334	0.384105	0.286216	0.354457
MT-LOC724118	0.146015	0.1526	0.211854	0.185202	0.178014	0.0866239
GeneID-503862	1.75682	0.0533428	0.0444925	0.107993	0.248371	0.0173327
LOC724148	0	0	0	0	0	0
MT-LOC413551	1.25307	1.15131	1.02836	1.11511	0.905553	1.06012
LOC410050	0.423367	0.405728	0.267222	0.304633	0.16885	0.129263
LOC100578005	1.04824	0.913551	0.901156	0.707462	0.829328	0.905186
LOC413132	1.71473	1.76771	1.44015	1.81839	1.28708	1.74505
LOC411546	0.418444	0.37988	0.374833	0.312502	0.3128	0.347911
LOC100578146	1.0507	1.07462	1.03413	1.09141	1.05096	0.776776
LOC412745	0.880603	0.982626	0.956055	1.03554	0.907448	1.02007
MT-LOC726259	0.205099	0.144814	0.369707	0.201017	0.330734	0.336241
LOC552260	0.181912	0.131392	0.128496	0.165588	0.18618	0.162694
LOC413855	0.979714	0.903755	0.838436	0.882922	0.841786	0.884353
LOC412220	0.195941	0.150258	0.219587	0.251802	0.209336	0.185253
LOC552197	0.653882	0.496148	0.523506	0.648369	0.328569	0.452606
LOC552068	1.44706	1.52122	1.31101	1.37679	1.06883	1.04202
LOC410777	0.753915	0.818249	1.00403	0.937828	0.798746	0.71382
LOC408632	1.82933	1.6056	1.53345	1.31534	0.982501	1.12226
LOC410776	0	0.00203921	0	0	0	0
LOC408631	2.10022	1.99056	3.34648	3.12983	3.0481	2.6287
LOC102654381	0.0988082	0.0563395	0.0574419	0.105785	0.0634317	0.0269669
LOC410775	0.0798094	0.098312	0.152095	0.0729357	0.106487	0.134757
LOC100578543	0.0205384	0.016666	0.00994107	0.024737	0.0192592	0.0302633
LOC102655243	1.60835	1.66096	2.16042	2.51584	1.14485	1.63479
LOC724993	0.122762	0.138473	0.182424	0.207916	0.0708149	0.0873364
LOC107965104	0.00991924	0.0425198	0	0.0273795	0.00810282	0.0205595
LOC100578606	0.0253835	0.0523667	0.0320446	0.0207044	0.056336	0.0461681
LOC552090	0.359887	0.314232	0.351934	0.308146	0.244277	0.227682
LOC113218939	0.0063268	0.0089014	0.045019	0.0416231	0.0115688	0.0132219
LOC113218940	0	0	0	0	0	0
LOC412353	15.2225	13.112	13.5034	11.0616	11.4886	14.2813
LOC412354	0.971154	0.833518	2.00175	1.75511	0.954788	0.977543
LOC107965319	0	0.0089526	0	0.00546171	0	0
LOC113219004	0.272693	0.193552	0.265425	0.28861	0.337636	0.36692
LOC100576708	0.504684	0.438686	0.27708	0.430507	0.431871	0.393927
MT-LOC413255	0.326526	0.394953	0.374782	0.343611	0.469206	0.470357
LOC100576747	0.950417	1.1088	1.05528	1.14135	1.36575	1.05537
LOC107965231	0.0477148	0.0494037	0.0533014	0.117269	0.0435452	0.0614875
LOC725388	0.608307	0.634539	0.83481	0.893825	0.395271	0.518704
LOC551242	0.431076	0.404958	0.524292	0.513444	0.515814	0.384613
LOC409311	1.91163	1.90366	2.37203	1.73944	1.70394	1.90724
MT-LOC725496	1.74904	1.73064	1.5156	1.33528	1.25782	1.33086
LOC410756	47.8304	48.3391	42.7663	43.2426	25.837	25.152
LOC102656083	0.0429539	0.0347485	0.0707137	0.0635561	0.0136093	0.0518122
LOC107965445	0.026063	0.0440029	0.0310968	0.0668855	0.00721801	0.0245305
LOC410755	0.404528	0.375937	0.551077	0.423513	0.193654	0.33985
LOC725725	0.0070099	0.00206082	0.0127955	0.0156721	0.0291447	0.00364071
LOC724240	1.2974	1.19031	1.36456	1.3468	1.22315	1.27211
LOC551530	3.75307	3.46206	3.98886	4.38741	2.74055	2.68483
LOC724199	0	0	0.00304504	0	0	0.00448772
LOC408607	0.557521	0.544097	0.426878	0.474747	0.42231	0.421582
LOC100576425	0.0900154	0.079347	0.159862	0.152286	0.0786223	0.130253
LOC107965634	0	0	0	0	0	0
LOC102655819	0	0	0	0	0	0
LOC100577577	0	0	0	0	0	0
LOC113219249	0	0	0	0	0	0
LOC551623	0.265189	0.330754	0.379051	0.22244	0.230464	0.206514
LOC107966072	0.00186896	0.00478886	0.00275095	0	0	0.0108601
GeneID-408606	0.656428	0.573523	0.739894	0.721814	0.769799	0.631613
LOC724541	0.0130689	0.00445584	0.00299999	0.00649671	0.00960744	0.042715
GeneID-408605	2.64746	2.38081	2.36494	2.75511	2.96987	3.15484
LOC551732	0.454291	0.462676	0.491522	0.503634	0.221272	0.472653
LOC100577959	1.55604	1.51211	1.86573	1.32929	1.45699	1.60284
LOC113218573	0	0.00117152	0	0.0115629	0	0
LOC113219074	0	0	0	0	0	0
LOC100577920	0.0327621	0.0299693	0.0316497	0.0272746	0.0236841	0.00433794
LOC100577882	0.0167658	0	0.0132857	0	0	0.00768625
LOC102655202	0	0	0	0	0	0
LOC100577847	0	0.0145559	0.0113365	0	0.00251119	0.00527666
MT-LOC102655882	0	0	0	0	0	0.00434122
LOC410694	0.0443448	0.0445818	0.0093327	0.0466408	0.0549425	0.0130237
LOC113219412	0.216247	0.344495	0.217961	0.259816	0.395639	0.492733
LOC724994	0.291527	0.278421	0.449762	0.343144	0.331308	0.270351
LOC102654799	0	0.0107289	0.00533554	0.0117375	0.00176811	0
LOC725045	0.165866	0.252201	0.259558	0.173256	0.134099	0.150793
LOC725081	0.710683	0.693023	0.740911	0.784888	0.720081	0.594175
GeneID-410692	0.230798	0.25995	0.232173	0.282511	0.177135	0.144688
LOC412263	7.67945	6.22008	7.07074	7.83445	1.83827	2.52781
LOC102654496	0.00320989	0.00438094	0.00481833	0.00535726	0.00902337	0
LOC725305	0	0.00611423	0	0	0.00525127	0
LOC102654257	0	0.00965803	0.0153546	0.00291961	0.020953	0.0470528
LOC552181	0.05882	0.0691053	0.0691092	0.0453552	0.0192828	0.0384876
MT-LOC409922	0.170855	0.18571	0.288153	0.263627	0.174505	0.190671
LOC409923	0.263004	0.248202	0.295924	0.292788	0.219296	0.158116
LOC100577118	2.64718	2.40457	3.96196	3.19606	2.98654	2.66597
LOC727144	0.344327	0.496321	0.31718	0.368763	0.144215	0.28312
GeneID-727134	0.740683	0.709746	0.787494	0.811376	0.69812	0.818943
LOC727127	1.18173	1.14056	1.14381	1.45014	0.647876	0.728689
LOC409105	1.95942	1.6416	1.44471	1.3366	1.10165	1.40904
LOC727116	0.199442	0.231907	0.183213	0.213129	0.200944	0.180293
LOC726605	0.0365001	0.00409267	0.0362691	0.0259482	0.0131611	0.0271636
LOC551632	0.00227462	0.00202543	0.00917418	0.0143662	0	0
LOC726554	0.333907	0.275872	0.203891	0.361881	0.0799984	0.0899228
LOC552434	0.53474	0.423665	0.517501	0.678835	0.426264	0.444636
LOC100578519	0.241226	0.173318	0.242565	0.390539	0.0825542	0.0236692
LOC100578468	0	0	0	0	0	0.014963
LOC724669	0.924357	0.761409	1.10899	1.03475	1.36856	1.34599
LOC551905	0.00538702	0.00237793	0.02702	0.00912442	0.00945442	0.0093357
LOC100578694	1.41914	1.18795	0.934756	1.21877	0.674713	0.863053
LOC727049	0.456071	0.423919	0.601639	0.418185	0.327694	0.405107
LOC726108	0.132354	0.152109	0.171638	0.20598	0.0880204	0.128835
LOC413578	1.65634	1.43844	1.63101	1.59071	1.009	1.31071
LOC412003	1.85145	1.69375	1.89161	2.05827	1.40934	1.58016
LOC727393	0.992336	0.948341	1.37817	1.17073	1.28001	1.01137
LOC727456	0.0901799	0.115695	0.130017	0.098932	0.0503771	0.0728003
LOC727460	0.744702	0.744356	0.62634	0.789872	0.625793	0.641598
LOC113219430	0	0	0	0	0	0
LOC409530	0.18216	0.295893	0.216622	0.26284	0.111793	0.0851568
LOC102654355	0.0208837	0.0195426	0.0239186	0.0269084	0.0041458	0
LOC552418	0	0	0	0	0	0
LOC726053	3.52839	3.08823	3.90519	4.09782	3.16559	3.39075
LOC102654146	0.00756372	0	0	0	0.00197628	0
LOC552453	0.0174641	0.0167465	0.0119738	0.0384122	0	0
LOC724319	0.0993367	0.140642	0.146303	0.213771	0.163329	0.202861
LOC100577437	0	0.0236463	0	0.0119844	0.00227634	0
LOC100577474	0.0165532	0.0284111	0.00496613	0.0137497	0.027165	0.0163067
LOC107964093	0.0261523	0.0143111	0.0227918	0.00625338	0.0117877	0.0145107
LOC113218607	0.00510273	0.0236871	0.00986841	0.00490146	0.00913955	0.0134059
LOC113218606	0.00550209	0.018335	0.0125923	0.00883	0.0046729	0
LOC100577995	6.0104	5.37934	5.42097	5.34172	4.50591	4.15602
LOC552364	0.763091	0.743068	0.709614	0.695771	0.420144	0.563304
LOC550695	0.244603	0.35515	0.343869	0.300429	0.144571	0.146482
LOC724665	1.74582	1.69838	1.62973	1.29763	1.32436	1.70821
LOC409950	0.0241233	0.0178504	0.0553887	0.0226122	0.0952429	0.044989
LOC726051	0.839834	0.919117	1.25088	1.32354	0.877733	0.801194
LOC412386	0.792297	0.786154	0.617556	0.722911	0.637907	0.602636
LOC412516	0.440418	0.407804	0.281602	0.319362	0.24837	0.2633
LOC100576733	0.386067	0.405799	0.328886	0.341281	0.145399	0.169015
LOC726804	6.93295	7.28938	6.02103	6.1384	7.2285	6.69492
LOC102653978	0.00599174	0.0117953	0	0	0.0101401	0.0258397
LOC552370	2.21537	2.39023	2.55357	2.3728	1.28191	1.39156
MT-LOC552343	0.204964	0.248811	0.398095	0.339933	0.268387	0.222951
LOC100576623	0.0141086	0.0130274	0.022475	0.00819371	0.0128807	0.022068
LOC102654074	0	0	0	0	0	0
LOC107965760	0	0	0	0	0	0
LOC102655285	0	0	0	0	0	0
LOC100576732	0.0808235	0.0517576	0.0683075	0.0633696	0.0394618	0.0275611
LOC724673	0	0	0	0	0	0
LOC102655218	0	0.00299992	0.00190174	0	0	0
LOC726292	0	0	0	0	0	0
LOC412853	0.611162	0.731859	0.984852	0.91532	0.996898	1.11687
LOC102654800	0	0	0	0	0	0
MT-LOC727515	0.339663	0.286546	0.38907	0.36402	0.217858	0.299464
LOC727168	0.249079	0.350967	0.37762	0.59914	0.436411	0.416457
LOC727350	0.294096	0.242285	0.422405	0.471035	0.364247	0.46949
LOC113219428	0.00758215	0.01719	0.00851377	0.0183216	0	0.0143495
LOC727358	0.538501	0.581642	0.609762	0.699852	0.441554	0.369081
LOC726925	0.145844	0.140582	0.221271	0.291346	0.112355	0.0712977
MT-LOC411359	1.15995	1.10745	1.24644	1.38571	1.09064	1.25632
LOC552129	1.44307	1.31578	1.25796	1.46914	1.15279	1.26934
LOC727574	3.76757	3.23899	3.06378	3.16433	2.2739	2.67625
LOC100578586	0.0230775	0.0298073	0.0384232	0.0262324	0.00755649	0.0153502
LOC113218599	0.00396698	0	0	0.00742255	0.0107094	0
LOC107965774	0	0.0292047	0.0130509	0	0.0178806	0.0205503
MT-LOC409793	1.48664	1.44417	1.43629	1.18987	1.2461	1.50657
LOC409489	0.155521	0.108835	0.229828	0.139369	0.0977823	0.129517
LOC726110	0.321993	0.316758	0.345182	0.374176	0.265498	0.337463
LOC100576649	0.41944	0.358638	0.384464	0.424304	0.315946	0.408026
LOC409111	0.625992	0.645847	0.650839	0.541734	0.490851	0.604794
LOC100576896	3.40611	3.21903	4.25159	3.83322	3.32472	3.21986
LOC100576862	1.11587	1.16106	1.01305	1.07459	0.971909	1.03585
GeneID-692346	0.326499	0.261369	0.324175	0.365579	0.135194	0.280403
LOC100576829	0.985011	0.976901	1.17061	1.34693	0.655038	0.781299
LOC725528	3.48901	3.73837	3.9626	4.86633	3.23345	2.90207
LOC412594	2.19365	2.39797	2.00864	2.07108	1.95467	1.96771
LOC725850	0.0782311	0.0990627	0.0895621	0.090174	0.0548991	0.0462485
LOC727119	0.0731647	0.14824	0.133609	0.161703	0.038855	0.0804785
LOC102655454	0	0	0	0.009188	0	0
LOC552202	0.0150681	0.0225608	0.0175109	0.0259069	0	0
LOC100578587	0.00213356	0	0.00738622	0	0.00188212	0
LOC412646	1.09342	1.17686	1.40816	1.34088	1.21792	1.18493
LOC726171	3.54844	3.44651	3.16446	3.12174	3.03406	2.95894
LOC102654530	0.00570148	0.00888746	0.0221283	0.00213071	0.0256272	0.0360512
LOC102654576	0.282173	0.265075	0.447561	0.459509	0.422545	0.513636
LOC412465	0.730204	0.898668	1.39149	1.64247	0.675036	0.584935
LOC102654729	0.0428484	0.0105108	0.00554039	0.00216103	0.00407897	0
LOC100217360	0.00766168	0.0156497	0	0.0176315	0	0.0178551
LOC102654685	0.00682954	0	0	0	0	0
LOC100579011	0.00384364	0	0	0	0	0
LOC100578724	0.00365978	0	0	0	0	0
LOC102655559	0.00499316	0	0	0	0.00267918	0
LOC552292	0.0208988	0.0503534	0.016169	0.0253482	0.00832737	0.0170671
LOC113218604	0.00736019	0.00235072	0	0.00581795	0	0.0108221
LOC102655008	0.14993	0.134569	0.175997	0.181267	0.0650494	0.084326
LOC409457	1.19141	1.20966	1.22912	1.50115	0.92574	1.02909
LOC726760	0.959862	1.06725	0.914479	1.09975	0.767058	0.943713
LOC412505	1.53111	1.3426	1.3391	1.55625	1.43199	1.26418
LOC412697	0.16224	0.168335	0.16323	0.20957	0.141686	0.188593
LOC724300	0.0227532	0.00409866	0.0020022	0.0224228	0.0450211	0.0426737
LOC100576121	0.0024567	0	0	0	0	0.00494163
LOC113218584	1.70461	1.56811	1.2655	1.3563	1.5681	3.07536
LOC412955	0.74549	0.577574	0.440226	0.630319	0.541949	0.871129
LOC102655291	0.348305	0.25792	0.27405	0.183794	0.231326	0.268436
LOC102655235	0.0280768	0.0214712	0.0229513	0.00687569	0.00564306	0.0411326
LOC726798	0.00259848	0	0	0	0.00681229	0.0192735
LOC726812	0.339356	0.303351	0.243713	0.388294	0.254792	0.253259
LOC726735	1.30713	1.36679	1.42169	1.36016	1.21356	1.35452
LOC107964089	0.00254647	0.00597046	0.00702895	0	0.00535642	0
LOC725270	0	0	0	0.00756725	0	0
LOC724471	0.0374664	0.0341524	0.0678971	0.0258841	0.0601662	0.0460431
LOC411729	0.00863511	0.00926456	0.0101505	0.00776	0.00483765	0
GeneID-724556	0.0153483	0.0101309	0.00282414	0	0	0.00376247
GeneID-724694	0	0	0	0	0	0
LOC724735	0	0	0	0	0	0
GeneID-724777	0	0.0203411	0.00942133	0	0.00511901	0
LOC100578507	0.224741	0.170731	0.157149	0.196156	0.154731	0.146538
MT-LOC551255	1.7536	1.68946	1.52994	1.16061	1.51255	1.59432
LOC102655706	0.154571	0.301457	0.217121	0.197414	0.237472	0.0868485
GeneID-551010	0.267984	0.313536	0.170757	0.287028	0.416606	0.325027
LOC550962	0.153645	0.141479	0.179452	0.17458	0.11758	0.196439
MT-LOC727534	0.703512	0.77553	0.656404	0.74444	0.594993	0.63705
LOC552788	1.42845	1.55318	1.41133	1.60303	1.13893	1.30209
LOC552790	0.544316	0.470034	0.369395	0.59287	0.200732	0.202836
LOC724275	0.214851	0.172286	0.0565497	0.117604	0.0514567	0.0231877
LOC413607	0.424039	0.519947	0.452612	0.487458	0.268821	0.322717
MT-LOC102654955	3.5294	3.51682	3.89066	3.50286	2.79524	3.09086
MT-LOC100578624	0.192282	0.20463	0.143764	0.190792	0.131908	0.142708
LOC412759	0.0572922	0.108594	0.110839	0.0812932	0.051294	0.0335902
LOC551997	1.06815	1.24343	1.24582	1.42342	1.5691	1.05095
LOC412010	0.242856	0.178443	0.240382	0.345432	0.345306	0.344778
LOC412009	0.51874	0.505322	0.45501	0.415105	0.324534	0.486611
LOC412008	0.60918	0.751005	0.672048	0.662895	0.437591	0.581541
MT-LOC552105	0.600853	0.583086	0.85599	0.678962	0.642301	0.774734
LOC724716	0.400114	0.328564	0.284832	0.267745	0.180842	0.338484
LOC107964039	1.5771	2.16763	1.76238	1.86594	1.88032	1.31453
LOC724736	0.352257	0.371039	0.298674	0.221896	0.153416	0.163843
LOC107964040	0.129328	0.151129	0.113557	0.173543	0.0776308	0.0720389
LOC102654107	0.0441397	0.0413836	0.0133506	0.121305	0.0322814	0.0291506
LOC102654330	0.00586644	0.0184226	0	0.0164218	0	0
LOC113218593	0.0432533	0.0187438	0.0452366	0.0912136	0.00565969	0.0277981
LOC413279	0.0888206	0.0886838	0.101171	0.0707291	0.112329	0.12765
LOC413278	0.510717	0.431208	0.444267	0.479585	0.384915	0.42401
LOC551690	0.928673	0.692854	0.990134	0.750002	0.752039	0.632588
LOC413146	0.622903	0.638522	0.50094	0.58241	0.625138	0.637141
LOC102656852	0.0660238	0.0538063	0.0422227	0.0804822	0.110883	0.0494221
LOC409791	11.2663	12.4363	10.4197	12.2413	7.35548	7.71521
LOC102656798	0.121614	0.0990951	0.290788	0.124242	0.0930562	0.07718
LOC551596	1.56273	1.90525	2.7596	2.81632	1.72644	1.62119
LOC413147	0.349445	0.286036	0.370336	0.371104	0.467871	0.427054
LOC113218583	0.0430923	0.0192579	0.0135151	0.0192323	0.00499208	0.00216862
LOC551536	0.456239	0.371286	0.486975	0.457552	0.458689	0.466994
LOC412143	2.35144	2.43373	2.34446	2.288	1.82937	2.21147
LOC100578537	0.686018	0.708996	0.649349	0.675617	0.566103	0.596623
LOC413869	0.574645	0.583735	0.614151	0.553544	0.375083	0.401772
LOC102655388	0.0679683	0.0699596	0.0771944	0.130079	0.174296	0.134254
LOC100578498	0.0321451	0.0567825	0.0574933	0.0457499	0.0318251	0.00487801
LOC412711	1.02502	0.903629	0.725547	0.712922	0.810303	0.714568
LOC551273	0.36023	0.224816	0.410637	0.356986	0.266397	0.338736
LOC100578429	0.507584	0.50809	0.581149	0.525155	0.40667	0.517206
LOC100579024	0.539674	0.422017	0.706823	0.519226	0.662137	0.650074
LOC725295	0.346431	0.328593	0.280717	0.269538	0.193343	0.192282
LOC100578885	2.40916	2.64503	2.6806	2.8658	2.23951	2.491
LOC102655792	0.112593	0.0936603	0.0764438	0.0510372	0.0891396	0.0956969
LOC408716	10.6961	10.7551	10.4011	10.5016	10.18	10.3202
LOC113218529	0.196084	0.198323	0.243111	0.316758	0.363562	0.337515
GeneID-410902	0.0633246	0.0627562	0.0460568	0.0799339	0.0437547	0.0493743
LOC408717	1.44895	1.9821	1.36803	1.6017	1.32694	1.1707
LOC100578397	0.131533	0.127497	0.307235	0.256489	0.239386	0.191701
LOC408718	2.03322	1.99842	1.95938	2.00652	1.39825	1.31901
LOC100578839	0.0325223	0.0522598	0.0265187	0.0306759	0.0443685	0.00981565
GeneID-411453	0.627508	0.647053	0.604991	0.568362	0.656737	0.508497
LOC725743	0.887635	0.752229	0.64154	0.506997	0.502425	0.793267
LOC411452	0.031996	0.0258378	0.022508	0.040021	0.0429629	0.030989
LOC100576174	0.0437578	0.0183415	0.0216357	0.0284105	0.0753421	0.0316148
LOC410087	0.762151	0.889473	1.03551	0.738349	0.872054	0.834425
LOC724274	4.27189	4.72924	4.92283	3.78726	2.71106	4.03831
LOC724367	0.161205	0.190279	0.46309	0.243015	0.427806	0.224257
LOC724405	8.62733	8.12851	7.3721	5.98983	8.12626	7.81941
LOC724449	2.4103	2.24724	2.78768	2.74909	2.61885	1.79548
LOC724488	0.825828	0.842364	2.56352	2.04516	0.412888	0.406911
LOC411348	0.752118	0.791752	0.7703	0.773127	0.483399	0.483696
LOC408715	1.44647	1.532	1.09489	0.864669	0.865362	0.612602
LOC102656562	0.0437978	0.0181301	0.0188825	0.0340499	0.00928153	0.0159267
LOC551009	0.61173	0.610551	0.745243	0.609812	0.228938	0.271638
LOC412824	1.10959	1.16059	1.07632	0.917674	0.645973	0.751965
LOC100578420	0.0187068	0.00856193	0.0071611	0.0229676	0.00561839	0
LOC107964054	0	0	0	0	0	0
LOC107964083	0.0198439	0.0277146	0.0245554	0.0169752	0.0520879	0.0350139
LOC408714	0.0375101	0.0452805	0.0513822	0.0685567	0.0602276	0.0254981
LOC100578727	0.291016	0.268554	0.221569	0.283442	0.11464	0.156711
LOC100577598	0.00209215	0.00949381	0	0	0.00365263	0
LOC100576249	0.0703759	0.0689187	0.0467666	0.0716118	0.0238963	0.0218807
LOC410897	0.631741	0.543081	0.955487	0.660403	0.6109	0.746873
LOC408713	0.100545	0.05159	0.0644537	0.0427522	0.0388195	0.0562829
LOC410896	0.0225776	0.0291964	0.0374035	0.0364887	0.00634399	0.0203001
LOC408712	2.47515	1.87053	2.47195	2.45799	3.27996	3.18731
LOC552020	10.6775	11.8354	9.84823	9.13544	5.21585	5.5098
LOC113218591	0.0419976	0.155138	0.157861	0.0975573	0.077957	0.0436837
LOC408711	0.21977	0.257533	0.227576	0.189733	0.261645	0.248015
LOC410895	0.206438	0.417522	0.236197	0.264729	0.259559	0.108129
LOC107964043	0.0382765	0.0216721	0.0323713	0.0209723	0.0396066	0.0178919
LOC113218592	0	0	0	0	0	0
LOC107964042	0.11097	0.129624	0.159116	0.0821744	0.10899	0.16603
LOC410894	0	0	0	0	0	0
LOC410893	0.160142	0.204489	0.165587	0.196263	0.13038	0.135265
LOC408710	1.72754	1.62647	1.73307	1.70987	1.36171	1.4187
LOC726303	0.204416	0.159238	0.248156	0.282458	0.172867	0.232651
LOC551849	0.0786696	0.0785062	0.0659138	0.0705658	0.105631	0.107625
LOC410888	0.0398762	0.0549156	0.0292898	0.0272918	0.057059	0.0180766
LOC107964069	0.0699965	0.0592479	0.0488465	0.0484384	0.106825	0.150143
LOC107964103	0.0472463	0.0792309	0.133302	0.1222	0.0429298	0.0443952
LOC408705	2.52982	2.37763	2.23134	2.63636	2.89218	3.40615
LOC551773	0.494821	0.61553	0.607913	0.650823	0.497221	0.547967
LOC551743	0.162016	0.13379	0.211693	0.213525	0.0894913	0.150501
MT-LOC724162	1.00797	1.03504	0.76034	0.990578	0.691655	0.761061
LOC413265	0.0965986	0.110347	0.106114	0.117952	0.0651002	0.0784205
MT-LOC113218582	0.256973	0.241657	0.160749	0.217661	0.212213	0.313027
MT-LOC552307	0.209728	0.227079	0.182969	0.279353	0.193122	0.183729
LOC552346	0.778773	0.693944	0.624347	0.671382	0.379644	0.586903
LOC724424	0.505453	0.392849	0.350498	0.433555	0.292527	0.348726
LOC411955	0.179618	0.153454	0.128512	0.126649	0.0697554	0.0902132
LOC100579003	0.782694	0.690383	0.596354	0.934151	0.954418	0.724926
LOC552405	0.133542	0.167857	0.255067	0.196324	0.13992	0.163666
LOC552422	0.507003	0.439339	0.474821	0.462925	0.254151	0.318062
LOC724598	0.450116	0.439286	0.656225	0.602556	0.503538	0.540487
LOC410127	0.932254	1.00331	0.966823	0.987007	1.01282	0.871948
MT-LOC413928	0.557128	0.613963	0.429653	0.472787	0.234916	0.291614
MT-LOC552471	0.366706	0.377431	0.399922	0.293223	0.232848	0.349633
LOC552483	0.0815136	0.103454	0.12617	0.164973	0.121478	0.107935
LOC411349	0.484851	0.381835	0.524137	0.557909	0.470877	0.434866
LOC102654426	3.03119	3.10926	1.98915	2.18663	2.13261	2.19353
LOC409038	0.439956	0.476697	0.444617	0.580487	0.400954	0.473285
LOC409039	1.60842	1.5263	1.50767	1.47093	1.48543	1.37948
GeneID-409040	5.75192	4.45375	5.60558	5.81526	4.67862	7.39986
LOC725008	0.0100307	0.00233719	0.00756853	0.00467999	0	0
LOC102654452	0.0159769	0.0151562	0.0146412	0.0438671	0.0139182	0.0118645
LOC725119	0.254032	0.289978	0.423488	0.51772	0.110034	0.119332
LOC725164	0.479476	0.598216	0.791291	0.620031	0.478105	0.414422
LOC413060	0.0548363	0.0294655	0.0452193	0.0426626	0.0335588	0
LOC100579058	0	0	0	0	0.00853588	0.00517267
LOC410891	1.44942	1.05206	0.965522	1.15153	1.01401	0.989084
LOC410890	0.029244	0.0399882	0.035427	0.0541724	0.00808696	0.034897
LOC725396	0.368932	0.291948	0.295546	0.276235	0.239275	0.315194
LOC408708	0.651546	0.752949	0.554846	0.567114	0.549165	0.590443
LOC725429	0.40421	0.337216	0.351691	0.501314	0.259617	0.351476
LOC410889	0.587035	0.523389	0.513836	0.537131	0.440548	0.562267
LOC725530	0.469395	0.50327	0.325959	0.273681	0.310454	0.380911
LOC100576320	0	0	0	0	0	0
LOC107963989	0	0.00250913	0	0	0	0
LOC725506	0	0	0	0	0	0
LOC113218596	0	0	0	0	0	0
LOC725588	0.00989481	0.0070773	0.010322	0	0.0280305	0.00480908
LOC725625	0.0439924	0.099817	0.0318224	0.0677892	0.0520252	0.043412
LOC113218610	0.0125549	0.0879373	0.122994	0.0828406	0.0319735	0.0130613
LOC100576512	0.10442	0.14555	0.0927628	0.101649	0.121365	0.051513
LOC113218595	0.00746566	0	0	0	0	0
LOC725757	0.241286	0.21696	0.291925	0.369046	0.183111	0.246374
LOC725789	0.101176	0.0958715	0.172652	0.137486	0.130166	0.104649
LOC725742	0.778107	0.665919	0.551423	0.541838	0.566122	0.542533
LOC408706	3.63112	3.74244	4.11511	3.92469	2.53378	3.21198
LOC725826	1.05276	0.861052	1.05083	1.09062	0.887217	1.12338
LOC725860	0.560587	0.746295	0.578785	0.532231	0.462114	0.409794
LOC725891	0.440493	0.524461	0.411658	0.507057	0.345129	0.483254
LOC412076	0.442679	0.315112	0.466831	0.43112	0.241549	0.383095
LOC412077	1.20354	0.993686	0.813486	1.03381	0.817156	1.00446
LOC726009	0.295242	0.260324	0.309633	0.173605	0.232136	0.277962
LOC551412	0.0798344	0.0623042	0.0873357	0.120995	0.0905006	0.089032
LOC726085	0.664657	0.629268	0.838205	0.60522	0.577957	0.622298
LOC551508	0.439169	0.46329	0.427374	0.384683	0.538672	0.506647
LOC409566	0.335472	0.331671	0.447339	0.476007	0.419992	0.431895
MT-LOC412678	0.261175	0.22232	0.327912	0.462508	0.264184	0.31476
LOC413955	0.220191	0.259484	0.415434	0.369631	0.383227	0.499457
MT-LOC412127	0.26916	0.239932	0.217436	0.350728	0.224408	0.314924
LOC410887	1.08981	1.29353	0.977628	1.20142	1.15602	1.03063
LOC726187	0.876085	0.985937	1.18003	1.1781	0.743085	0.812258
LOC726295	3.20057	3.65539	4.12568	2.88099	4.72816	4.02275
LOC410886	0.854749	0.944565	0.936466	1.02908	0.629208	0.684128
LOC551254	2.68357	2.61995	3.00558	2.6652	1.29868	1.4232
LOC410885	0.00353104	0.0110776	0.00995746	0.0294548	0.00664998	0
LOC410884	0	0	0	0	0	0
LOC551123	14.3635	14.9841	17.0924	17.1912	20.8784	18.3602
LOC102654210	0.0229627	0	0.0104149	0.00714242	0.00943196	0
LOC100577125	0.115586	0.124554	0.126124	0.0596358	0.107719	0.0738137
LOC102654085	0.0239108	0.0353993	0.0193638	0.0273854	0.0208648	0.0222951
LOC410883	0.356436	0.394985	0.446416	0.340222	0.252468	0.314495
LOC100577268	0.0419727	0.0679205	0.0367906	0.0432815	0.0256372	0.0223345
LOC410882	0.284133	0.340541	0.206459	0.210151	0.39133	0.345131
LOC550665	0.286359	0.279599	0.237559	0.196246	0.243987	0.30185
LOC724553	0.212402	0.156499	0.196242	0.198168	0.176984	0.26063
LOC413933	0.545783	0.612045	0.41885	0.56448	0.479203	0.467479
LOC100576274	0.118296	0.0813573	0.173418	0.14844	0.0650731	0.114787
LOC413023	0.567693	0.53061	0.48407	0.47041	0.419461	0.500475
LOC412780	0.35302	0.287805	0.308719	0.311567	0.267518	0.286225
LOC102656247	0.0970052	0.281902	0.023283	0.137951	0.0840559	0.319099
LOC727293	0.0906667	0.207967	0.0790454	0.125286	0.0849798	0.148035
LOC113218590	0.131393	0.10069	0.0819657	0.12631	0.0939351	0.14218
LOC727300	0.27885	0.23473	0.274586	0.170916	0.177266	0.195079
LOC410879	0.246138	0.211474	0.246745	0.231289	0.193228	0.228447
LOC727308	1.2082	1.26468	1.16505	0.974944	1.10398	1.49015
LOC113218598	0	0.00509377	0	0	0	0
LOC408702	0.216521	0.245693	0.229097	0.209625	0.132674	0.290827
LOC102654348	0	0	0	0.00470938	0	0
LOC408701	0.620146	0.409287	0.473921	0.376634	0.440128	0.490411
LOC725009	0.652914	0.650051	0.451124	0.458094	0.400939	0.612052
LOC100578514	0.0207558	0.0258904	0.00485422	0.0122944	0.0596964	0.042567
LOC725089	0.00491561	0.00241436	0	0	0	0
LOC100578611	0.530528	0.782579	0.605555	0.708655	0.553072	0.49978
LOC412330	3.95737	3.88238	3.85942	3.52591	4.82994	4.00508
LOC100578715	0.0107235	0.0328606	0.026665	0.0167873	0.0312396	0.058996
LOC412331	0.568413	0.541245	0.526479	0.603075	0.567868	0.496231
LOC725325	0.0336116	0.0348186	0.0260307	0.0423443	0.0547377	0.0678089
LOC725357	0.319971	0.373413	0.442431	0.344162	0.258047	0.266275
LOC102655463	0.00635686	0.00232176	0.0158171	0.0145383	0.0102283	0
LOC411871	2.04569	2.1805	1.92153	2.29384	1.67898	1.58514
LOC411870	0.371688	0.338177	0.339508	0.253697	0.278222	0.19713
LOC409246	0.969853	0.912023	0.872953	0.881014	0.836542	0.802052
LOC409092	0.574151	0.572635	0.517499	0.591153	0.30096	0.365057
LOC100578119	0.193262	0.217776	0.218579	0.251287	0.272205	0.199848
LOC409091	0.16428	0.218019	0.17271	0.240931	0.103689	0.213203
LOC724425	0	0	0	0	0	0
LOC100578084	0.00239801	0	0	0	0.0110038	0
LOC413350	0.0993822	0.0755689	0.0823267	0.048977	0.0761264	0.0566367
LOC413351	0.240487	0.280763	0.245689	0.298616	0.242107	0.353714
GeneID-724675	3.18032	2.72661	3.50814	2.92063	2.64731	3.5042
LOC724599	3.0043	2.70166	3.12291	3.66232	2.35694	2.33655
LOC552075	0.354478	0.561513	0.608544	0.686983	1.1598	0.619424
LOC113218612	0.078538	0.0585332	0.0173227	0.0428623	0.0320989	0.016826
LOC100577939	0.013786	0	0.00532196	0.0160637	0.0190416	0.010079
LOC551992	0.301739	0.273169	0.30162	0.301682	0.265835	0.273526
LOC412700	1.60219	1.27407	1.58163	1.6633	1.43992	1.2881
LOC724808	0.963211	0.897636	0.814184	0.756901	0.695489	0.829191
LOC724850	0.407939	0.347737	0.549047	0.509901	0.484619	0.488591
LOC551872	1.24481	1.17678	1.28863	1.64753	1.05588	1.22596
MT-LOC413845	0.346151	0.356826	0.46462	0.394714	0.303417	0.286153
LOC409871	0.875269	0.802137	0.865444	1.04368	0.76792	0.510848
LOC410878	0	0.00263993	0.00707567	0	0.0149201	0
LOC551772	0.292706	0.26281	0.0833669	0.148791	0.157689	0.186287
LOC100578436	0.0311001	0.0573805	0.0345628	0.0728122	0.187463	0.167918
LOC102655100	11.3805	12.9882	18.6816	18.2391	22.3062	15.3354
LOC113218600	2.54761	2.85902	3.78185	3.6149	6.77096	4.08271
LOC107966103	14.5354	17.2778	23.7918	21.7846	34.0664	22.3588
LOC408699	1.50553	1.44153	2.01604	2.83298	2.78324	1.62468
LOC113218601	34.1014	40.3322	56.1193	51.041	76.2398	50.7076
LOC107966102	15.6077	16.3574	33.2609	31.9784	49.0933	30.0733
LOC725165	0	0.00901311	0.00627863	0	0	0.00537051
LOC725205	0	0	0	0	0	0
LOC100577787	0	0	0	0	0	0
LOC107966099	0.00267832	0.00834622	0	0	0	0
GeneID-100578402	0	0	0	0	0	0
GeneID-100578210	0	0	0	0	0	0
LOC102655367	0	0	0.00627863	0.00378363	0	0
LOC107966100	0	0	0	0	0	0
LOC102655434	0	0	0	0	0	0
LOC107966098	0.0122133	0.00706326	0.0182776	0	0.0231827	0
GeneID-100577979	0	0	0	0	0.0072542	0
GeneID-100578047	0	0.00633456	0	0.00550912	0	0
GeneID-100577902	0	0.00391971	0	0.00575371	0.00238912	0
GeneID-100577867	0	0.00276699	0	0	0.00187389	0
GeneID-100578013	0	0	0	0.00641256	0	0
GeneID-100578083	0	0.00203921	0	0	0	0
LOC100577715	0	0.010029	0.0184865	0.0110478	0.0015229	0.0207798
LOC113218603	0.0107946	0.024465	0.0501844	0.0179843	0.0446389	0.0303728
LOC100577671	0	0	0	0	0	0
LOC100577634	0	0.00299992	0	0	0	0
LOC100577938	0.012064	0	0.0120927	0.00301823	0	0
GeneID-100578142	0	0.00230043	0.0096094	0	0.00126541	0
LOC100577590	0.00186896	0.00870265	0	0.00469128	0.00541801	0
LOC725861	0.00326059	0	0.00258848	0	0.00438641	0
LOC102655825	0	0	0	0	0	0
LOC102655857	0	0	0	0	0	0
GeneID-100577482	0.0189824	0.0160481	0	0	0	0
LOC107966088	0.018001	0	0	0.00553871	0	0.00833851
GeneID-100642168	0	0	0	0	0	0
GeneID-100577446	0.0147977	0.0129003	0	0.00550912	0.00357972	0.0172893
LOC100577413	0.0341557	0.0475226	0.0361078	0.0143504	0.0637331	0.0273603
GeneID-100577786	0.00470717	0.0303711	0.0402306	0.00889529	0.0208166	0.0160804
LOC726097	0.0015687	0.00949765	0.00397745	0.00664188	0.00271437	0.0278
LOC102656092	0	0.00291758	0	0	0	0
LOC100577334	0.0106474	0.0466767	0.0241547	0.00264308	0.0168233	0.0184983
LOC113218602	0.0101772	0.0127478	0.0142911	0.00337365	0	0.00175213
GeneID-100577714	0.196831	0.140241	0.0985446	0.140406	0.124574	0.0600006
LOC100577226	0.0630196	0.0826501	0.0607619	0.0816098	0.076203	0.0513197
GeneID-100577181	0.0252357	0.0159805	0.0314848	0.0488031	0.0436764	0.0303052
LOC107963966	0.0286085	0.0237376	0.022499	0.0285309	0.0343797	0.0492248
LOC100577101	0.0181548	0.0183621	0.0208418	0.0185672	0.0306013	0.0138028
LOC100577068	0.0123762	0.0194685	0.0304232	0.0222555	0.0531929	0.0222404
GeneID-100577031	0.0026405	0.00801946	0.00964343	0.00558747	0.022465	0.009155
LOC100576984	0.0117669	0.0130093	0.010566	0.0253141	0.0395298	0.0170872
LOC107966095	0	0	0	0	0	0
LOC100576944	0	0	0.00516418	0.00569841	0.0119968	0.00348405
LOC113218588	0	0	0	0	0	0
LOC100576914	0.00498421	0.0134816	0	0.0138734	0.0217717	0.0201115
LOC100576881	0	0.00419879	0.00526218	0.00519573	0.00438383	0
LOC113218533	0	0.00183384	0	0.00519573	0.0094669	0.0204555
LOC102656676	0	0	0	0	0	0
LOC100576816	0	0.00619034	0	0	0.0168399	0.00283721
LOC100576783	0.00319077	0	0.0156715	0	0.00600481	0
GeneID-100576749	0.00264241	0	0	0	0.0179136	0.00226244
LOC107966089	0	0	0	0	0	0
GeneID-100642169	0	0	0	0	0.00144568	0
GeneID-100642170	0	0.0147322	0	0	0.00218091	0
GeneID-100642171	0	0.00862813	0	0	0.0123535	0
LOC102656907	0	0	0	0.00691376	0	0
GeneID-100576714	0	0.00159233	0.00456091	0.00165957	0.00560344	0
GeneID-100642172	0	0	0	0.00378363	0	0
GeneID-100576681	0.0124115	0.0165937	0.0270338	0.0353124	0.0203793	0.0442133
GeneID-100578520	0	0	0	0.00407717	0.00262153	0.0131287
LOC102653637	0.0226772	0.014383	0.00745921	0.0043609	0.0185057	0.0338584
LOC102653703	0.011905	0.00229092	0.0130487	0.0497855	0.0127424	0.0109586
LOC102655435	0.0068051	0.00393376	0	0	0.00892797	0.00721405
GeneID-726567	0.478889	0.544742	0.493564	0.634535	0.409398	0.409324
LOC113218586	0.120804	0.107844	0.135435	0.156879	0.216184	0.220281
LOC726583	0.674798	0.585767	0.632259	0.599012	0.603517	0.688311
LOC100576571	0.472401	0.434818	0.686185	0.489033	0.754985	0.636645
LOC550664	0.404064	0.330439	0.330891	0.387719	0.370052	0.357422
LOC412132	1.8809	1.89646	1.68587	2.02561	1.69013	1.7295
LOC552365	0.731397	0.82278	0.854372	0.873471	0.773926	0.65134
LOC726679	0.800346	0.700329	0.620389	0.834757	0.717249	0.931967
LOC412005	0.525141	0.420471	0.654222	0.707672	0.551144	0.713545
LOC726711	0.182772	0.132028	0.237317	0.109008	0.149621	0.0949945
LOC102654653	2.20049	2.03433	1.86468	1.6089	1.94457	2.05118
LOC408693	0.101902	0.0762953	0.0900243	0.0882121	0.0990901	0.0150441
LOC107964030	0.202594	0.0932487	0.187247	0.239964	0.120695	0.142502
LOC726747	1.49539	1.43975	1.44863	1.13702	1.17157	1.47282
LOC410874	3.68339	3.5982	3.10464	3.43559	3.11203	3.15435
LOC408694	0.396944	0.528458	0.329416	0.421101	0.366325	0.327451
LOC408695	0.964897	1.56248	1.03345	0.964203	0.440304	0.234835
LOC408696	0.757863	1.16409	0.513544	0.555483	0.18973	0.12655
LOC726783	0.0233453	0.011727	0.0110564	0.00356202	0	0
LOC726793	0.0972381	0.11664	0.0790749	0.100348	0.0325629	0.0280777
LOC726803	0	0	0	0	0.00622429	0.00711485
LOC100578437	0.370966	0.395576	0.300534	0.405699	0.53264	0.423585
LOC107964086	0.0362834	0.0172517	0.0151959	0.0383472	0.0167776	0.0461529
LOC408697	0.222373	0.180857	0.191039	0.249304	0.213053	0.187718
LOC726840	0.349223	0.352422	0.302097	0.301655	0.332547	0.461961
LOC410875	0.455843	0.391968	0.703256	0.614073	1.03814	0.77202
LOC410876	0.114885	0.0722632	0.0660436	0.0755872	0.0840167	0.0822184
LOC100576403	0.00469996	0.00159233	0	0.0114492	0.0104466	0.00829722
LOC410877	0.839712	0.884525	0.926847	1.00518	0.571323	0.722062
LOC550806	0.818863	0.710575	0.656992	0.697548	0.821874	0.78856
LOC551801	0.817542	0.795061	0.915387	0.908602	0.623639	0.6112
LOC726899	0.0604798	0.0924078	0.0596365	0.10995	0.0729912	0.0692699
LOC726924	34.0296	31.6613	33.697	31.0704	31.5588	44.155
LOC551711	0.371609	0.321129	0.363521	0.338785	0.319928	0.262254
LOC100576433	0.249189	0.252406	0.29135	0.385201	0.255749	0.274205
LOC411671	0.283463	0.285112	0.256815	0.248651	0.237006	0.185906
LOC726956	1.36695	1.25425	1.41781	1.43481	1.18893	1.31467
MT-LOC413186	1.19582	1.09009	0.87683	1.09535	1.29913	1.23519
LOC100578356	0.256405	0.267754	0.247802	0.305999	0.211633	0.180287
LOC100577827	0.0358709	0.0371021	0.0190264	0.0154688	0.0705651	0.0396095
LOC113219427	0.0840316	0.0871021	0.0334707	0.0438626	0.100665	0.144546
LOC107964072	0.0540021	0.130538	0.0423006	0.0491199	0.127127	0.100766
LOC100577670	0.714531	0.696082	0.521209	0.618774	0.395917	0.303869
LOC100576284	0.00212157	0.00318357	0.00404073	0.00703372	0	0
LOC100578730	0	0	0.00615351	0.00967088	0	0
LOC726987	0.00704956	0.0920894	0.00619159	0.0233247	0.0119767	0.0037324
LOC100577255	0.00376386	0.00438188	0.0116732	0.00557112	0.0223003	0.0324497
LOC102656630	0	0	0	0	0	0
LOC410872	0.20511	0.214383	0.25865	0.276482	0.230318	0.19836
LOC410871	0.363705	0.316648	0.315041	0.342456	0.259613	0.33437
LOC724187	0.00794848	0.010121	0.00731194	0.0220236	0.0275736	0.0114055
LOC551364	0.066496	0.0876405	0.0626443	0.0621452	0.0497451	0.0877883
LOC100577749	0.106728	0.0989234	0.0554027	0.0383611	0.00625378	0.00443106
LOC410870	0.0367932	0.0459099	0.0462565	0.0297572	0.0235821	0.0714725
LOC408691	1.15769	1.2215	0.960568	0.918114	0.726923	0.714758
LOC410869	1.20351	1.26524	1.26025	1.39872	0.665285	0.804799
LOC100578833	0.1397	0.144978	0.161617	0.245892	0.0494626	0.0651302
LOC724507	0.00794259	0.0201696	0.00182903	0.0256994	0.0351279	0.0084841
LOC410867	3.33155	3.58044	3.22547	3.41115	3.77499	4.06187
LOC113218589	0.286537	0.266542	0.538984	0.618805	0.276981	0.351834
LOC408690	0.465772	0.536525	0.499245	0.740731	0.40159	0.382443
LOC100578801	0.00258834	0	0	0	0	0.00798246
GeneID-408689	2.0068	2.02248	1.68963	1.40511	1.84674	1.61246
LOC551008	0.198394	0.187231	0.131799	0.100084	0.151765	0.184397
LOC100578691	0.363074	0.430838	0.343062	0.419547	0.21565	0.247967
LOC107964104	5.5145	4.85026	4.99071	4.09872	6.30641	8.31513
LOC102655330	0.00550708	0	0.0182389	0	0.0182659	0.0112511
LOC113218587	0.00667944	0	0.00389423	0	0.0210421	0
LOC410866	0.563156	0.745627	0.558713	0.515218	0.314988	0.28273
LOC724851	0.203225	0.307154	0.149865	0.229221	0.191688	0.239845
LOC113219429	0.0747742	0.0685646	0.135952	0.0858912	0.0679824	0.0124926
LOC410865	0.778475	0.776567	1.21651	1.26757	0.861622	0.700685
LOC410864	1.24602	1.09758	0.915421	1.14557	1.05503	1.25046
LOC410863	0.456089	0.37118	0.391069	0.362698	0.480069	0.348675
LOC100577605	0.00861829	0.00603936	0	0.00251065	0	0
LOC102654905	0	0	0	0	0	0
LOC100578478	0.0490222	0.0739444	0.0295558	0.0190016	0.019839	0
LOC410862	0.123798	0.19975	0.0611533	0.0902612	0.0430746	0.0317663
LOC102654726	0	0	0	0	0	0.00721405
LOC408688	0.55616	0.633652	0.638469	0.630027	0.77711	0.946491
LOC551914	0.467203	0.682322	0.539732	0.518417	0.796841	0.579809
LOC410860	0.101632	0.125691	0.0620516	0.108117	0.101843	0.0511098
LOC408687	0.224709	0.161564	0.274536	0.186424	0.220831	0.180498
LOC100578213	0.0154087	0.00664917	0.0116425	0.00697857	0.06093	0.00688467
LOC107964035	0.168533	0.113544	0.13145	0.0681937	0.088066	0.0186891
LOC725143	0.927584	0.762149	0.812358	0.991975	0.69161	0.722255
LOC107966085	0	0.00275948	0	0.0140484	0	0
[truncated: 9,771 more rows]

## Sheet: PM
GeneID	Forager_rep1	Forager_rep2	Nurse_rep1	Nurse_rep2	Queen_rep1	Queen_rep2
LOC551580	0.260221	0.273764	0.381131	0.329238	0.214169	0.267348
LOC551555	1.66681	1.76609	1.63013	1.56574	1.45779	1.45343
LOC726347	0.0927897	0.131937	0.12861	0.101685	0.192732	0.1289
GeneID-409940	0.821213	0.732967	0.792339	0.761036	0.672699	0.579171
LOC726145	0.245135	0.20005	0.297202	0.294475	0.205863	0.215835
LOC551448	0.647521	0.721945	0.749722	0.84065	0.594515	0.655448
LOC410665	0.453698	0.43838	0.448175	0.428532	0.256985	0.351869
MT-LOC408567	0.494951	0.483283	0.372573	0.424191	0.408316	0.451505
LOC107964061	0.796539	0.802415	1.21667	1.07733	0.941017	0.895493
LOC107964068	0.0191953	0.0160188	0.0287223	0.0291144	0.0257866	0.0277344
LOC113219112	0.448497	0.357711	0.485529	0.597305	0.452024	0.544767
LOC726450	2.61439	2.41824	3.64494	4.18038	3.79694	3.70335
LOC107964063	0.00294771	0.00562953	0	0.00287184	0.00522807	0.00675852
MT-LOC113219111	0.26344	0.254337	0.287603	0.268743	0.240051	0.203323
LOC410664	0.622645	0.637234	0.659326	0.760721	0.671534	0.772929
LOC408565	0.955857	1.06514	1.04118	0.943583	0.55807	0.677964
LOC410663	0.335981	0.320919	0.378143	0.311288	0.229446	0.234314
LOC113219398	0.0860227	0.119514	0.133687	0.181209	0.10592	0.0689845
LOC726544	0.437962	0.504599	0.388914	0.441411	0.577511	0.460997
LOC410772	0.144754	0.131143	0.131442	0.153345	0.0866868	0.124037
LOC551203	1.1501	1.2396	1.48118	1.76994	1.28654	1.3355
LOC100578621	0.405507	0.412358	0.495162	0.390303	0.239638	0.372966
LOC726446	0.079163	0.058055	0.0691731	0.0643156	0.100212	0.0806625
LOC100578600	0.0671595	0.0776861	0.0432887	0.0908779	0.0635246	0.0338423
LOC410771	0.168494	0.241451	0.248502	0.23705	0.282306	0.300779
LOC100578571	0	0.00718005	0.00238404	0.00754468	0	0.000399667
LOC102654047	0	0	0	0	0.000478925	0
LOC100577692	0.458965	0.523613	0.427755	0.520249	0.349547	0.377803
LOC107965716	0.00792469	0.0139454	0.00237443	0.00485329	0.00494868	0.00460371
LOC410769	0.665151	0.64656	0.689755	0.680509	0.545024	0.576462
GeneID-100216325	1.72749	1.71604	2.67145	1.98456	3.25497	3.26097
LOC113219286	0	0	0	0	0	0.00194795
LOC100578334	0	0	0	0	0.00251652	0
LOC726756	1.12653	1.04301	1.03016	1.13156	1.37664	1.32357
GeneID-410767edd9	0.19639	0.280073	0.161135	0.206515	0.306889	0.207837
GeneID-100629079	0	0	0	0	0	0
LOC726609	2.74309	2.80248	2.88711	2.86808	2.31425	2.56687
LOC726788	1.03672	0.994322	0.823724	0.796268	0.814129	0.969046
LOC100578031	1.50074	1.47836	1.52418	1.62517	2.35861	2.36249
LOC107966044	0.131341	0.129156	0.206655	0.128893	0.270092	0.246872
LOC410766	1.92625	1.57407	1.70625	1.79109	1.61569	1.72572
LOC551646	1.05928	0.872257	0.908881	0.83074	0.744833	0.925214
LOC113219417	0.332287	0.266659	0.299951	0.250974	0.291343	0.293635
LOC113219404	4.19373	3.90725	3.49034	3.62762	3.16654	3.33328
LOC551678	0.791102	0.905591	0.611381	0.633776	0.783942	0.733371
LOC726886	0.0189634	0.0287757	0.0206175	0.0202196	0.0057844	0.0196015
LOC100577848	0.00410188	0.00080219	0.000548322	0.00373829	0.00428324	0.00109337
LOC113219278	0.230163	0.190336	0.220115	0.220085	0.149628	0.147385
LOC408626	1.0523	0.876973	0.864844	0.979995	0.996126	0.952594
LOC102655614	0.0469103	0.0343809	0.0466092	0.0650671	0.0394183	0.0214532
LOC726912	0.00151129	0.00341577	0	0.0031033	0.00453464	0.00631152
LOC102655442	0.00686025	0.00100315	0	0.00135634	0.00686788	0.00887754
LOC107965930	0.00464101	0.0053353	0.0163179	0.0144433	0.0112121	0.0225744
LOC113219285	0.0146595	0.00788545	0.0105464	0.00482425	0.00355209	0.00654375
LOC100576602	0.0625351	0.0271922	0.0161162	0.0189533	0.0300833	0.0215109
LOC113218530	0.00232304	0	0.00203757	0.00280942	0.00285591	0
LOC100576537	0.0110917	0.0090171	0.011609	0.00428611	0.00791305	0.0115039
LOC100576700	0.502164	0.434201	0.285208	0.384675	0.314468	0.372853
LOC113219393	0.00380889	0.00625147	0	0.00655803	0.00220481	0.0053145
LOC102653619	0.0357883	0.0403269	0.0220776	0.0237125	0.0533509	0.0627377
LOC107963981	0	0	0	0.00110659	0.00309055	0.00236709
LOC724948	1.11509	0.907681	0.954607	0.804025	0.587595	0.679896
LOC100576789	0.0176862	0.0280542	0.0127033	0.00878349	0.0109341	0.00924656
LOC113219394	0.0169498	0.00936442	0.0190479	0.0173446	0.0263984	0.0215118
LOC100576820	0	0.00152077	0	0.000641368	0.0114776	0.00405679
LOC724874	0.00657616	0.0213781	0.0207972	0.0107055	0.0160261	0.0170762
GeneID-751098	0.0278259	0.0453487	0.034863	0.0490641	0.0197764	0.0171746
LOC113219395	0.0142808	0.0166606	0.0192425	0.0317794	0.0367393	0.026958
LOC410763	0.394876	0.410142	0.348267	0.381878	0.218446	0.257358
MT-LOC100576088	0.30647	0.290917	0.31439	0.295789	0.226228	0.27352
LOC410765	0.244852	0.204052	0.194655	0.194039	0.188838	0.171274
LOC113219396	0.947782	1.04183	1.10254	1.13355	0.752697	0.814325
LOC408625	0.132461	0.129795	0.140435	0.197431	0.145407	0.156518
LOC113218523	1.32702	1.6681	1.64006	1.56451	1.04118	1.10167
LOC102654759	0.0199994	0.00839106	0.00970608	0.0124394	0.0115285	0.0155502
LOC113219182	0.0811263	0.0831206	0.112749	0.09963	0.0269315	0.0163708
LOC724679	0.630498	0.550223	0.415704	0.3945	0.458872	0.419553
LOC102654998	0.0244023	0.0306556	0.0320869	0.0278588	0.0279111	0.0140284
LOC409327	2.82441	2.54229	2.53109	2.55696	2.014	2.23328
LOC113219405	0.038616	0.0383243	0.0202992	0.0496416	0.0327466	0.0400555
LOC724537	0.791988	0.762818	0.847065	0.972825	0.718514	0.828211
LOC102655107	0.0152529	0.016426	0.0190954	0.0174558	0.0151903	0.0199535
LOC409620	0.502272	0.50214	0.660267	0.653776	0.434716	0.489327
LOC100577325	1.18445	1.08974	1.29714	1.376	1.13273	1.06328
LOC113219401	0	0	0	0	0	0
LOC551204	1.09901	1.04974	1.14827	1.1566	1.39398	1.41687
LOC724372	0.372279	0.291816	0.294518	0.470614	0.26589	0.251269
LOC725343	0.483031	0.444148	0.452079	0.51422	0.440079	0.547874
LOC725306	0.812379	0.850016	0.960348	0.940791	0.881935	0.785581
MT-LOC409930	3.72847	3.93571	3.15078	2.62555	2.3163	2.85991
LOC409931	0.238353	0.305724	0.402675	0.407284	0.445965	0.292881
LOC107964458	0.00121941	0.00173096	0.00701711	0.00126909	0	0
LOC100578066	0.115365	0.145296	0.186578	0.18411	0.112044	0.105856
LOC107964442	0.111477	0.092962	0.0632176	0.0524336	0.0475681	0.0522779
LOC113219207	0.000501403	0.00200982	0.00613012	0.00272326	0.00039225	0.000670553
LOC113219214	0.00151057	0.00482113	0.00432297	0.00366597	0.00539528	0.00346744
LOC411665	0.360288	0.407319	0.696009	0.72168	0.195904	0.271025
LOC102655805	0.00794725	0.0110353	0.0097443	0.00214803	0.0026787	0.00111423
LOC102655775	0	0.00160438	0	0	0.000306175	0
LOC102655747	0.0102684	0.0107258	0.0184721	0.0237743	0.0147634	0.00591204
LOC102655720	0.00255398	0.00139658	0.0056546	0.00361609	0	0.00103916
LOC102655652	0.0425073	0.0586634	0.068409	0.0964971	0.0165147	0.0248342
LOC100578187	0.0944667	0.122228	0.129273	0.121866	0.0409716	0.0486965
LOC102656449	0	0.000642942	0	0.00303044	0.00993388	0.0057
LOC725041	0.00137222	0.00206281	0.00148486	0.00274702	0.00265445	0.000553926
LOC100578245	0.117115	0.0991328	0.111344	0.106325	0.141441	0.105131
LOC409852	0.00543906	0.00354684	0.0106949	0.00689475	0.00665513	0.00268873
LOC102656644	0.00073509	0	0.00122285	0	0.00322416	0
LOC413835	1.4603	1.55642	1.15345	1.20853	0.923481	0.808933
LOC413834	2.31041	2.4296	3.3886	3.09119	3.0877	2.70193
LOC409999	0.365026	0.256692	0.301715	0.237104	0.156535	0.162119
LOC727331	0.658344	0.568341	0.683379	0.806817	0.475712	0.542997
LOC412118	1.7691	1.73733	2.02498	2.12221	1.21843	1.16741
LOC726902	1.08958	1.10851	1.64402	1.11782	1.22637	1.30803
LOC552064	1.10121	1.02641	1.36961	1.20309	1.03904	1.08458
LOC409479	3.45316	4.11632	3.8017	3.61292	3.30343	3.69806
GeneID-413609	0.517364	0.470201	0.530181	0.613765	0.43478	0.450886
LOC552163	1.09819	1.02552	1.22389	1.16361	0.877444	0.823376
LOC727019	0.759089	0.723039	0.717821	0.738716	0.790282	0.775128
LOC100578696	0.113614	0.116385	0.106424	0.17213	0.120739	0.0825212
LOC412925	0.0189562	0.0306471	0.0302052	0.0470892	0.0278509	0.0309991
LOC411675	1.31643	1.29369	1.7071	1.72904	1.00066	1.02658
MT-LOC411808	1.12678	1.24792	1.10994	1.41107	1.08762	1.09859
LOC725638	0.581855	0.517148	0.523131	0.56553	0.343299	0.383079
LOC724901	0.359499	0.429403	0.485617	0.512901	0.304268	0.317589
LOC551574	1.07252	1.00108	1.20962	1.11584	1.28271	1.19216
LOC412610	0.386506	0.39878	0.388322	0.379907	0.353127	0.343433
LOC413784	1.45087	1.49771	1.29212	1.40766	0.937607	1.17486
LOC102655618	0.540346	0.506549	0.508406	0.537071	0.455563	0.422122
MT-LOC412473	0.713712	0.667611	0.568849	0.694882	0.676709	0.748376
LOC550706	0.934921	0.816432	0.946539	1.01134	0.886495	0.912097
LOC725378	2.05797	2.03018	1.55053	1.92682	1.68338	1.78136
GeneID-727422	0.68449	0.587778	0.713646	0.757974	0.43739	0.508016
LOC725884	3.0942	3.81851	4.07913	3.57477	4.41759	3.98433
LOC550716	4.41162	4.71296	3.95418	4.21483	3.84154	4.02085
LOC727419	0.15111	0.145872	0.12891	0.121242	0.124679	0.140737
LOC408624	0.808623	0.789392	0.807327	0.83108	0.722184	0.726856
LOC551279	0.583061	0.656756	0.765749	0.819977	0.654721	0.62997
LOC724238	0.812811	0.616031	0.580311	0.667236	0.445306	0.518988
LOC107964165	0.05894	0.0395809	0.0967947	0.0897623	0.106951	0.10881
LOC100576540	0.0232071	0.0108401	0.0175849	0.0132502	0.00905068	0.0181791
LOC102655654	0	0	0	0	0	0.00160757
LOC724331	0.641977	0.54824	0.640613	0.672654	0.563689	0.684288
LOC551450	1.6001	1.6285	1.56394	1.871	1.4501	1.51724
LOC100578309	0.0295468	0.0229469	0.050972	0.0474426	0.0802036	0.0504995
LOC552162	0.165854	0.191784	0.199328	0.261632	0.144241	0.116574
LOC726235	0.56569	0.508782	0.467313	0.49967	0.335092	0.414965
LOC412000	0.66654	0.685724	0.565042	0.641815	0.429271	0.364945
LOC726291	0.581896	0.542255	0.563879	0.668416	0.649918	0.618464
LOC100578472	0.369992	0.356223	0.409234	0.315296	0.316716	0.358748
MT-LOC726316	1.59196	1.80887	1.39253	1.2712	1.01931	1.14514
LOC411985	1.54845	1.27154	1.35007	1.61959	1.44177	1.35181
LOC412578	0.253843	0.213781	0.182572	0.174631	0.181607	0.190231
MT-LOC102655778	0.383758	0.386875	0.311099	0.306647	0.312781	0.336229
LOC725647	3.39428	3.93291	3.09055	3.06153	2.61583	2.68363
LOC412834	0.486947	0.519897	0.533792	0.596626	0.606881	0.675697
LOC408623	15.0853	15.2633	12.1865	11.5778	12.4478	14.2311
LOC410761	0.00906524	0.0142404	0.00190358	0.00258184	0.00331773	0.000995281
MT-LOC113219103	0	0	0	0	0	0
LOC100576147	0.00697141	0.00305504	0.00293336	0.00265943	0.00773468	0.0052735
LOC724992	0.843429	0.758811	0.764289	0.793929	0.758718	1.08604
LOC410758	2.40205	2.38069	2.30526	2.58631	2.80816	2.66622
LOC410757	0.138741	0.132477	0.133504	0.137061	0.0957435	0.108185
LOC408622	0.175447	0.425308	0.242975	0.195961	0.0657282	0.0581875
MT-LOC725922	0.0464838	0.0793421	0.0604354	0.0697892	0.0788463	0.0770508
LOC411968	0	0	0	0	0	0.000578218
LOC102654966	0	0	0	0	0.00285319	0
LOC725982	0.364211	0.352773	0.307309	0.327511	0.452664	0.373863
LOC726015	0.0131733	0.0096848	0.00956544	0.0142994	0.0326592	0.0109909
LOC727399	2.59874	2.77682	1.93485	1.8628	2.21988	2.37975
LOC113219421	0	0.000624681	0.00279406	0.00326803	0.000699352	0.00492477
LOC102655185	0.0575305	0.0428132	0.0905705	0.130645	0.0191396	0.0163343
LOC113219135	0.00165852	0.011631	0.0104327	0.0168354	0.00112927	0.00833378
LOC102655581	0.288304	0.324376	0.243611	0.283451	0.163893	0.249591
LOC107965102	0.00814565	0.0112841	0.0077941	0.00870457	0.117278	0.0691968
LOC726810	0.007299	0.0100848	0.0141746	0.0102225	0.130519	0.0953343
LOC100578752	0.279723	0.282705	0.262755	0.24409	0.377488	0.322804
LOC552366	0.00840699	0.00143169	0.00524994	0.00354769	0.0076551	0.00119954
LOC412017	0.10749	0.0906801	0.110059	0.0803817	0.160927	0.145281
LOC412016	0.252663	0.213655	0.265472	0.251766	0.338056	0.338722
LOC113218608	0.0110595	0.0409696	0.0162134	0.0319699	0.0293389	0.0348555
LOC409780	1.96008	1.82683	1.81618	1.96432	1.87108	1.89076
LOC102656720	0.000573743	0	0.0013475	0.00428545	0.000328024	0
LOC102656333	0.0042104	0.00264051	0.00280597	0.00538557	0.0024759	0.00260056
LOC100577895	0.00129543	0.000905266	0.00400539	0.000539873	0.0048587	0.00559527
LOC100578042	0	0	0	0.00169505	0	0
LOC408618	1.06556	0.984231	1.57441	1.66919	1.17492	1.18696
LOC102654856	0.0113309	0.0143182	0.0121902	0.00692081	0.00519525	0.00211667
LOC102655012	0.0100693	0.0191701	0.0232919	0.0182866	0.0110778	0.00878639
LOC102656903	0.0224382	0.0267971	0.0259102	0.0529054	0.0176252	0.0114658
LOC102656828	0.0172389	0.0145175	0.0301506	0.0340958	0.00884147	0.00513972
LOC107965033	0.00923056	0.0268442	0.0167065	0.0167499	0.0156827	0.010466
LOC113218984	0.021963	0.0186248	0.0313727	0.048108	0.00939928	0.0013736
LOC724233	2.65933	2.8675	2.60787	2.6082	3.29388	3.62303
LOC408619	0.566265	0.562877	0.541668	0.696864	0.405879	0.481454
LOC408620	0.487897	0.421878	0.353471	0.492642	0.433073	0.455463
LOC102653658	0.0139263	0.0119886	0.00651721	0.0132494	0.0380973	0.0325776
LOC408621	0.623857	0.782342	0.681545	0.733229	0.601485	0.63026
LOC102653893	0.143546	0.152102	0.249229	0.153181	0.10709	0.11737
LOC412319	0.169189	0.120349	0.166822	0.16495	0.239354	0.233587
LOC113218842	0.0184451	0.0236339	0.0288034	0.0437534	0.0294671	0.0221211
LOC724535	6.13425	6.29251	7.26031	6.60516	4.76656	4.89205
LOC102653954	0.0120458	0.0262216	0.0122938	0.0264311	0.00325089	0.00744524
LOC102653920	0.0136706	0.020758	0.00925385	0.0191911	0.0060585	0.0076567
LOC107964158	0.0108448	0.0123892	0.0207224	0.0292382	0.0203937	0.017574
MT-LOC551321	0.632305	0.665341	0.636022	0.707475	0.546694	0.632427
LOC724720	1.58809	1.64429	1.04712	1.1869	1.09451	1.21015
LOC102654159	0.681721	0.620513	0.603479	0.655317	0.4576	0.433191
LOC724795	0.691278	0.671495	0.506463	0.462247	0.758234	0.728964
GeneID-551388	0.0136149	0.0122073	0.0037565	0.0053488	0.0179873	0.0138682
LOC411799	0.245359	0.221702	0.232622	0.268041	0.201394	0.195618
LOC414017	1.26382	1.18607	1.21829	1.15554	1.1768	1.27771
LOC552530	0.268851	0.21908	0.310263	0.378506	0.236929	0.213625
LOC100577342	0	0.0016505	0.00490638	0	0	0.000808992
LOC102654398	1.47725	1.25193	1.1694	1.18919	0.905393	0.946978
LOC413244	0.138517	0.108929	0.118519	0.159166	0.132635	0.100937
LOC551531	0.452508	0.404808	0.375678	0.481885	0.357979	0.445206
LOC412107	0.083249	0.0671711	0.0740649	0.080327	0.0425584	0.0531371
LOC726685	0.924079	0.798694	1.00941	1.13085	0.846414	1.01129
LOC100578513	0.890082	0.898068	0.793333	1.01294	0.928875	0.959984
LOC409290	1.25607	1.57123	1.63064	1.68916	1.66796	1.69315
LOC100577369	0.544724	0.505143	0.4624	0.570067	0.439848	0.454918
LOC107966055	1.64839	1.44539	1.35704	1.71967	1.30038	1.22888
LOC551842	0.512195	0.424198	0.465976	0.530427	0.600878	0.471047
LOC100577454	1.49751	1.48924	1.19118	1.5077	1.07369	1.15954
LOC551892	0.524657	0.484748	0.441762	0.463218	0.328554	0.372183
LOC551909	1.27786	1.08745	1.22946	1.43113	1.20052	1.28405
LOC107963991	0.30492	0.292584	0.319775	0.372384	0.225833	0.210311
LOC552083	0.583727	0.522499	0.520434	0.547674	0.54995	0.551147
LOC409584	2.37939	2.41561	1.92777	1.95895	2.00138	2.03314
LOC724578	0.281812	0.256434	0.276298	0.310273	0.212828	0.224911
LOC413437	0.0722232	0.103421	0.162478	0.111542	0.123381	0.102992
LOC414038	0.959049	0.96394	0.851934	0.882037	1.00058	0.951742
LOC552602	0.870175	0.846503	0.859994	0.87191	0.486821	0.569009
LOC414037	0.0905352	0.0869348	0.0913474	0.0879139	0.171316	0.18038
MT-LOC552628	0.321879	0.271314	0.262051	0.305311	0.211326	0.285399
LOC725317	1.08564	1.09139	0.946955	1.21116	1.55052	1.83955
LOC552648	0.315025	0.255947	0.254566	0.277121	0.221423	0.268913
LOC725418	0.411675	0.414842	0.380489	0.400892	0.345711	0.469627
LOC413950	0.467804	0.476482	0.413033	0.465543	0.31978	0.400947
LOC107963979	0.00752442	0.00706821	0.00834381	0.00843438	0.019544	0.0158511
LOC102655724	0.000861739	0	0	0.00346304	0.0123338	0.00258017
LOC725532	0.00160885	0.00857681	0.00544259	0.0066441	0.00745785	0.00398265
LOC725574	0.0127268	0.0122218	0.00866031	0.0141064	0.00845748	0.0140072
LOC100578104	0	0.00116523	0.00251803	0	0	0
LOC100578131	0	0	0	0	0	0
MT-LOC552676	0.364568	0.497168	0.397915	0.415164	0.303603	0.3785
LOC412511	1.09009	1.18994	1.68835	1.40952	1.1037	1.16766
LOC100578247	0.0072945	0.00888106	0.00294103	0.00727496	0.0621308	0.0395465
LOC113218578	0.00943962	0.00147166	0.0178206	0.00746184	0.0933782	0.0589215
LOC725720	0.0434281	0.0485831	0.0255715	0.0377857	0.0653633	0.0885126
LOC102656395	0.000575035	0.000584539	0	0.000729867	0.00223281	0.00121792
LOC725745	0.667498	0.620851	0.498806	0.642047	0.649662	0.659641
LOC113219256	0.516718	0.456872	0.347347	0.422737	0.431657	0.36389
LOC725841	0.356531	0.414783	0.360807	0.26748	0.243671	0.204941
LOC412141	0.302809	0.294031	0.289428	0.348559	0.290892	0.268662
LOC102656812	0.0541736	0.0500931	0.0568522	0.0484558	0.0435619	0.0611162
LOC551819	0.247257	0.236279	0.205556	0.301263	0.164101	0.157813
LOC727479	0.0425466	0.0718249	0.0744599	0.0636396	0.00902769	0.0109025
LOC413303	0.0132906	0.0342984	0.022591	0.0306378	0.021525	0.0212796
LOC551443	0.068724	0.0884541	0.0512212	0.102544	0.158343	0.135019
LOC551411	1.40096	1.41239	1.31615	1.24234	1.11871	1.25546
LOC550789	0.257292	0.251994	0.439124	0.353456	0.299342	0.255916
LOC725816	0.137184	0.213226	0.168515	0.175836	0.129842	0.10597
LOC412282	1.54014	1.50588	1.66663	1.82249	1.59618	1.50229
LOC550903	0.391153	0.380858	0.360872	0.420082	0.359073	0.453745
LOC408616	1.73476	1.49992	1.54827	1.59868	1.61692	1.64552
LOC102654549	0.00349194	0.00503807	0.00172311	0.00760108	0.000950303	0.00440877
LOC102654478	0.00078556	0	0	0.00236886	0.000522818	0
LOC102654454	0.00175185	0	0.00290078	0.00252748	0	0
LOC113219397	0	0	0.00276045	0	0.000480826	0.00204005
LOC102654413	0	0.000928851	0.00426641	0	0	0.000489184
LOC102654358	0.0115448	0.00784831	0.0126086	0.0152259	0.00726614	0.0124422
LOC100577822	0.00349743	0.00320816	0.00522102	0.0074037	0.0062454	0.0069945
LOC102654894	0.0107658	0.0103719	0.00491258	0.0144212	0.0174273	0.0135276
LOC113218819	0.0380343	0.0190954	0.039632	0.0346082	0.0227134	0.0262464
LOC410754	0.708744	0.687839	0.755495	0.738178	0.579614	0.539966
LOC551383	0.599581	0.469035	0.467461	0.488119	0.316671	0.452115
LOC552743	0.300578	0.243647	0.313106	0.260404	0.196758	0.196107
LOC107965891	0.0829179	0.0977654	0.0558554	0.0661357	0.0347822	0.0383893
LOC409517	1.4498	1.63903	1.30242	1.97607	0.956058	0.995156
LOC412528	0.443995	0.45064	0.432671	0.416421	0.499867	0.471586
LOC408615	0.281493	0.326308	0.469772	0.354851	0.521423	0.49664
LOC551202	0.272744	0.275535	0.217095	0.254047	0.261799	0.343226
LOC410753	0.122709	0.0979948	0.14243	0.150551	0.131439	0.13378
LOC408614	8.83718	8.82113	7.71553	8.54235	7.10861	8.00391
LOC100578445	0.66587	0.667985	1.40916	1.44016	0.802057	0.726887
LOC410752	1.00538	1.00517	1.00657	1.2586	0.796305	0.942316
LOC410751	0	0.00172651	0.00387986	0.00171027	0.0244676	0.0102652
GeneID-408613	25.782	23.3345	22.5491	28.7206	19.3774	22.6386
LOC107964984	0.00800704	0.0153386	0.0151633	0.0248656	0.0113379	0.00491982
LOC100577782	0.00714254	0.00644747	0.00525219	0.0154598	0.00831085	0.00750978
LOC102655057	0.00311474	0.00227136	0.00303593	0.00105503	0.00357016	0
LOC412523	0.0562298	0.0630028	0.100542	0.0830227	0.0934355	0.0737362
LOC726298	0.0715791	0.0712895	0.0444074	0.057608	0.101243	0.166141
LOC113218896	0.0037825	0.00822742	0.0133174	0.00867226	0.00842507	0.00991044
LOC100577655	0	0	0.000605377	0.00107211	0.000811531	0.000420091
LOC102654581	0	0	0	0.000800707	0.001946	0.00215566
LOC107966071	0.0263187	0.0146419	0.0177707	0.00963145	0.022691	0.0194974
LOC413735	0.233381	0.283479	0.280768	0.252856	0.227194	0.208763
LOC726221	1.76602	1.56037	1.29394	1.32991	1.17613	1.42266
LOC410043	1.61099	1.87281	1.55071	1.61346	1.68227	1.70546
LOC409468	0.50069	0.435019	0.399759	0.403295	0.49071	0.441171
LOC102653866	0.0100196	0.00712426	0.0022082	0.0109119	0.0122804	0.00724536
LOC726449	0.0841667	0.070635	0.0518865	0.0422544	0.0301898	0.0516945
LOC552636	0.0204732	0.0534331	0.0253681	0.0355065	0.0361561	0.0320419
LOC726088	1.38576	1.22807	1.14431	1.32108	1.07868	1.20151
LOC412397	0.564134	0.554089	0.494973	0.584167	0.501376	0.513527
GeneID-412285	0.0143766	0.0236188	0.018236	0.018626	0.0168509	0.0231408
LOC100578115	0	0	0	0	0	0.000441208
LOC409417	1.18268	1.25321	1.07764	1.1084	0.922132	0.841677
GeneID-409418	20.0206	21.2675	34.0689	38.4245	17.0285	20.3716
LOC727596	0.156858	0.177396	0.217968	0.240123	0.151284	0.143997
GeneID-409798	0.563055	0.840192	0.498994	0.355321	0.0467521	0.0421256
LOC724192	3.84068	3.61892	3.44427	3.49868	4.98706	4.75355
LOC100577977	0.00732032	0.00835609	0.00888444	0.0087204	0.00278269	0.00529708
LOC107964644	0.0211353	0.0190839	0.0227436	0.0225952	0.0248165	0.0317953
LOC102656214	0.018747	0.0303571	0.0344551	0.0403226	0.0329387	0.019461
LOC410034	0.222445	0.244376	0.162988	0.19659	0.122887	0.1117
LOC724280	0.537637	0.649181	0.611184	0.58006	0.728819	0.714105
LOC410033	1.22536	1.10617	1.35929	1.1916	1.3895	1.5119
LOC724327	0.0635417	0.0923503	0.0949868	0.0551967	0.0776905	0.0551163
GeneID-410032	1.27072	1.42069	1.06371	1.19563	1.12431	1.18304
LOC102655811	0	0	0.00661811	0.0142395	0	0.00265409
LOC413693	0.0844738	0.065205	0.10103	0.104577	0.0892059	0.0779299
LOC100576321	1.63905	1.55604	2.04088	2.12411	1.31887	1.50776
LOC411794	1.29144	1.24159	1.26063	1.23765	0.757248	0.944356
LOC412190	0.509709	0.533499	0.555693	0.489788	0.595846	0.523722
LOC102655540	0.10965	0.0919751	0.132284	0.104022	0.080541	0.081809
LOC412189	0.823082	1.01817	0.811515	0.765216	0.585878	0.643767
LOC409383	0.28525	0.327384	0.470459	0.429217	0.446085	0.472903
LOC102655045	0.00286839	0.00219387	0.0126165	0.00205328	0.0016779	0.00131147
LOC107964624	0	0	0.000712658	0	0.00424096	0.00185075
LOC113219263	0	0.00269565	0.00183154	0	0.00153623	0.000905396
LOC102655229	0.0158702	0.0133706	0	0.00787467	0.0186457	0.0187391
LOC107964619	0	0.00115639	0.000740104	0.0010586	0.0023614	0.0024858
MT-LOC102655391	0.00841394	0.00830314	0.0132641	0.0134309	0.0359123	0.0199533
LOC102655431	0.00944536	0.00340733	0.0119065	0.00432628	0.00456432	0.00108346
LOC551556	0.0640852	0.0625571	0.0594543	0.15039	0.308036	0.177494
LOC409053	8.5546	8.84641	8.4472	8.91019	8.04731	7.63353
LOC411408	0.250851	0.29902	0.212056	0.292738	0.264958	0.268353
LOC107964618	0.0294699	0.0199842	0.0356726	0.0253659	0.0483222	0.0329119
LOC411407	0.534829	0.54718	0.63309	0.621681	0.471094	0.502921
LOC411406	0.0191934	0.00602419	0.00395349	0.00277474	0.0453075	0.0298567
LOC107964596	0.00362517	0.000851395	0.00281443	0.00180925	0.0165886	0.0104359
LOC100576547	0.0175341	0.0174691	0.00400216	0.0129294	0.0206837	0.0305534
LOC107964593	0	0	0	0	0.00133076	0
LOC411405	0	0	0	0	0	0
LOC413346	0	0.000630427	0.000842603	0	0.000705972	0
LOC551761	0.0220597	0.018464	0.029626	0.0238762	0.0169163	0.0130116
LOC100576126	0.000497872	0	0	0	0	0
LOC113219420	0	0	0	0	0	0
GeneID-725384	0.0205404	0.0237904	0.0430679	0.0662896	0.0174964	0.0121962
LOC725345	0.0648675	0.0596314	0.0683164	0.0537735	0.0256176	0.0229513
GeneID-406080	0.317839	0.276631	0.363011	0.206224	0.183978	0.262999
GeneID-100188973	0.144667	0.119425	0.126118	0.153954	0.105218	0.114506
LOC725419	3.32945	3.18231	3.58032	3.61034	3.20265	3.4263
LOC725455	0.00348931	0.00246822	0.00319222	0.00628731	0.0139641	0.0231746
LOC550785	36.4841	40.8067	43.0459	37.8802	42.1609	45.4996
LOC102653822	0	0.000686523	0	0	0	0.00430586
LOC100576291	2.70906	2.00534	2.04789	2.56345	1.88424	2.60049
LOC100578458	0.250828	0.180256	0.197854	0.237797	0.118455	0.174794
LOC102656923	0.0017772	0.00460834	0.000822428	0.00337783	0.00186887	0.00228894
LOC411600	0.551728	0.479313	0.57835	0.676344	0.593931	0.554321
LOC725606	0.00247432	0.00160668	0.00562258	0.0132054	0.00904543	0
LOC113218708	0.0652632	0.0645559	0.0687938	0.0579454	0.103901	0.0909427
LOC410749	0.41326	0.321304	0.39328	0.38905	0.382136	0.41662
LOC725682	0.0134749	0.0185468	0.0273247	0.0606173	0.127716	0.134601
LOC100578378	0.00300328	0.00157298	0.00256632	0.00360113	0.00438249	0.000635023
LOC725746	0.418905	0.463114	0.797962	0.578021	0.677925	0.544237
LOC552038	0.477268	0.464203	0.512877	0.545846	0.639621	0.587882
LOC412287	0.875234	0.950661	1.48001	1.60023	0.466746	0.532901
LOC552316	0.613831	0.780814	0.406372	0.457315	0.377806	0.404798
LOC552294	2.96666	3.49028	2.80169	3.05767	2.1983	2.184
LOC411372	0.237523	0.246831	0.271289	0.307934	0.285324	0.331986
LOC725920	0.0173774	0.0234357	0.0232389	0.0237207	0.0259516	0.0116559
LOC725945	0.000768257	0	0	0	0.00169723	0.00222607
LOC552206	1.69487	1.73532	1.53438	1.61033	2.27601	1.82462
LOC552187	1.61098	1.74432	1.68382	1.68547	2.23314	1.90292
LOC113219400	0.0255759	0.0204215	0.00864519	0.015516	0.0686808	0.0278785
LOC102655490	0.00156895	0.00136638	0	0.000574195	0.00906979	0
LOC100578285	0.0266424	0.0231736	0.0159018	0.0233485	0.0538949	0.0455364
LOC113219388	0.00305917	0.00570019	0.00930421	0.00705746	0.0145307	0.0118379
LOC100577585	0.000494421	0.00541981	0.0132925	0.00448808	0.0022096	0
LOC409807	0.0297152	0.0553898	0.0387848	0.02578	0.0485834	0.0679592
LOC100578978	0.00565167	0.00128209	0	0.00357655	0.00865158	0.00491599
LOC107964341	0.0229946	0.021839	0.0163174	0.01924	0.0535249	0.0337477
LOC100579018	0	0	0	0	0	0.000384824
LOC726119	0.0172537	0.012841	0.0174976	0.0217317	0.0645471	0.0751731
LOC113219389	0.00767794	0.00476072	0.00650803	0.00385021	0.00522592	0.0106604
LOC107964337	0.00232941	0.00172724	0.00310851	0.00167435	0.00596791	0.00366814
LOC503505	0.879548	1.00078	1.14071	1.27271	0.841274	0.684872
LOC107964344	0.0848666	0.0760789	0.0734782	0.0998171	0.0392114	0.0403103
LOC102656044	0.00411533	0.000661955	0.00247946	0.00534758	0.00209687	0
LOC113219390	0.0856091	0.0567144	0.0819071	0.10404	0.0263679	0.025874
LOC113219391	0	0	0	0	0	0
LOC552117	0.593468	0.712134	0.595897	0.676491	0.487755	0.533146
LOC412103	1.85553	1.81012	1.89606	2.08645	1.22326	1.31501
LOC100576164	0.0598137	0.0526386	0.0761787	0.0768706	0.0298163	0.0417631
LOC100576139	0.187159	0.144256	0.0960604	0.116338	0.110276	0.0697574
LOC414021	1.82461	1.64093	1.62001	1.96026	0.811484	1.09933
LOC102654917	0.0354545	0.0268317	0.0676232	0.0558428	0.0275872	0.0355367
LOC100579059	0.151307	0.199535	0.209622	0.269483	0.0892514	0.0900406
LOC102654976	0.0033238	0.0111757	0.0128598	0.0101735	0.00473748	0.00903858
LOC113219329	0.000891628	0.00215757	0.00219841	0.00333136	0.00291727	0.000632779
LOC102655032	0.00687258	0.0217348	0.0340454	0.0569865	0.0174035	0.0157938
LOC113219344	0.000767363	0.00347535	0.00187705	0.000718854	0.00640633	0.00605142
LOC102655155	0.0495513	0.0727233	0.0723025	0.0706726	0.0981573	0.121321
LOC414022	1.16177	1.26862	1.12665	1.15196	1.03876	1.23608
MT-LOC725040	0.515689	0.503245	0.527416	0.530266	0.405661	0.458406
LOC410070	3.65271	3.35556	3.39964	3.44686	3.11191	3.37919
LOC410071	0.805025	0.851243	1.12075	0.940815	0.613482	0.550124
GeneID-413803	0.123392	0.154218	0.225403	0.164511	0.139367	0.149824
LOC113218825	0.00110228	0	0	0	0.00124458	0.00314991
LOC100577039	0	0.000902586	0	0.00148245	0.00742931	0.0119125
LOC412458	0.0578839	0.183733	0.114522	0.0815642	0.0219244	0.0224133
LOC724721	0.0165765	0.0277908	0.0165168	0.00614485	0.0230769	0.0250196
LOC412829	0.00611389	0.00519378	0.00456822	0.00699697	0.00732021	0.011926
LOC724634	3.93552	3.755	3.85894	4.22237	2.91614	3.26213
LOC409360	0.209138	0.259469	0.28814	0.240558	0.17265	0.168165
LOC724585	0.503357	0.425422	0.408665	0.389016	0.38031	0.408994
LOC724536	0.522743	0.560102	0.528764	0.641028	0.572456	0.570883
LOC409520	0.303377	0.283737	0.260579	0.410306	0.201376	0.252231
LOC412546	0.624766	0.557773	0.506268	0.698528	0.431683	0.56572
LOC724455	0.291907	0.367678	0.399199	0.396174	0.205029	0.267271
MT-LOC412212	0.621115	0.614678	0.688401	0.835757	0.53249	0.585178
LOC107965181	0.0409134	0.035162	0.045667	0.0423583	0.0966193	0.0756775
LOC409527	1.17795	1.14113	0.888357	0.929646	0.973624	1.12964
LOC413868	1.44373	1.8094	1.87877	1.57262	2.11428	2.14126
LOC551974	1.084	1.08797	0.894657	0.749663	0.751833	0.796143
LOC552001	0.0451511	0.0431977	0.0369226	0.0473895	0.026457	0.0221921
LOC102656856	0.0134613	0.0171943	0.0269169	0.0241664	0.003808	0.00700802
LOC413867	1.04005	1.05811	1.15713	0.905609	0.508786	0.615029
LOC552052	0.523397	0.52766	0.649819	0.563036	0.4109	0.444289
LOC727074	0.509687	0.481592	0.517131	0.479687	0.327953	0.433409
LOC727079	0.156382	0.131268	0.125337	0.135859	0.153256	0.131321
LOC100578907	0.415261	0.404348	0.477646	0.512381	0.50414	0.484329
LOC727087	0.273046	0.251457	0.315951	0.340551	0.315885	0.282344
LOC412480	0.560667	0.513099	0.504078	0.507975	0.6284	0.612277
LOC727539	1.01606	1.03515	1.10136	1.24519	0.681549	0.665484
LOC727538	0.500861	0.488125	0.434474	0.458412	0.774247	0.761292
LOC724115	0.368763	0.385431	0.356872	0.426299	0.228371	0.222459
LOC724144	0.579401	0.548889	0.590752	0.468065	0.349129	0.332854
LOC551154	1.52742	1.57279	2.60394	2.50771	1.37596	1.4727
LOC724234	0.337226	0.293663	0.354102	0.301629	0.360344	0.434867
LOC409957	9.59416	9.33173	9.28435	9.98925	9.90484	10.1088
LOC724328	0.194734	0.219147	0.320048	0.220061	0.303035	0.282335
LOC100577254	6.01397	5.63055	5.28033	5.30447	2.34465	3.18683
LOC107965915	0	0	0	0	0	0
LOC102655946	0.0064969	0.0144238	0.0131836	0.030531	0.00635156	0.00828535
LOC102656017	0.0169952	0.016984	0.0200055	0.0278148	0.00294881	0.00530126
LOC100577291	0.0263953	0.0555624	0.0941941	0.055515	0.111719	0.0897347
LOC725775	0.0839234	0.0839153	0.0306313	0.0410877	0.166882	0.110904
LOC100577384	0.00872628	0.0155789	0.00540189	0.0141279	0.0211595	0.00441808
LOC100576726	0	0.00785555	0.0011556	0.00155522	0.00557591	0.000468671
GeneID-408611	0.501812	0.40199	0.380182	0.512649	0.405043	0.413905
LOC726243	0.206098	0.300464	0.307719	0.350643	0.275577	0.27891
LOC410743	0.0492783	0.0514664	0.0600438	0.0726557	0.0505284	0.0411773
LOC410744	0.0113498	0.00535275	0.012133	0.020408	0.00506388	0.00709032
LOC113219271	0.0186331	0.020655	0.0164967	0.0291231	0.039146	0.0410716
LOC410745	0.00150909	0.00284362	0.0127416	0.00932337	0.00940977	0.00631704
LOC552457	0.00717587	0.00993666	0.01181	0.0183196	0.0131926	0.00543568
LOC410746	0.00747653	0.00505734	0.0315007	0.0218462	0.0210266	0.0149716
LOC552425	0.00259963	0.00232858	0.00273735	0.0155374	0.00324482	0.00825685
LOC410747	0.0611895	0.0521406	0.0640908	0.0803904	0.0544195	0.0496301
LOC552395	0.00283428	0	0.00115253	0.000576994	0.00347022	0.00460214
LOC410748	0.111221	0.0852403	0.0713882	0.111133	0.10473	0.0703473
LOC113219272	0.0106758	0.0129948	0.0167549	0.0125475	0.012637	0.0188166
LOC107964221	0.19063	0.175325	0.251821	0.220709	0.22761	0.281876
LOC550645	0.41753	0.447383	0.33371	0.345867	0.603396	0.576758
LOC102656636	0.0943232	0.102561	0.0841605	0.143051	0.118336	0.0741936
LOC107964213	0.485814	0.434178	0.533978	0.473591	0.52778	0.504967
LOC408609	0.529081	0.465031	0.461658	0.5256	0.281387	0.279951
LOC102656814	0.0420703	0.0468778	0.024186	0.036971	0.0377831	0.0502955
LOC410741	0.522988	0.640817	0.590218	0.535231	0.480023	0.393578
LOC102656788	0.0266847	0.0249127	0.0531646	0.025885	0.0182688	0.0185478
LOC100578082	0.310401	0.220522	0.300366	0.300284	0.138447	0.191332
LOC113218656	0.0289531	0.0106608	0.037563	0.0184764	0.0322506	0.0445547
LOC551384	0.832898	0.867812	1.01477	0.815514	0.849581	0.954494
LOC413813	0.642862	0.588712	0.634405	0.633111	0.489889	0.586597
LOC551416	1.96164	1.73776	1.452	1.62263	1.51485	1.93265
LOC113219245	0.178808	0.180423	0.132289	0.164235	0.100176	0.0867367
LOC100577194	0.133697	0.0960252	0.112981	0.116816	0.0533123	0.0739179
LOC100576961	0.00323137	0.00839506	0.014858	0.00667395	0.0933261	0.0313273
LOC726412	0	0.00374798	0.00890379	0.0057331	0.0687514	0.0320361
LOC409749	0.256539	0.273586	0.227685	0.185705	0.209506	0.24453
LOC413056	0.0048987	0.0358033	0.0249222	0.0271502	0.0139009	0.0050249
LOC726451	0.0224129	0.0232429	0.0127722	0.0159205	0.0154614	0.0107192
LOC413055	0.676559	0.74941	0.60458	0.683218	0.629115	0.696402
LOC409748	3.5967	3.14584	2.87933	2.75673	1.82077	2.08314
LOC410740	0.170935	0.153379	0.161675	0.172297	0.172612	0.1604
LOC410739	4.04879	4.00615	4.31038	4.38927	5.10683	4.92575
LOC113219185	0.546088	0.403557	0.53	0.527105	0.365697	0.377016
LOC726545	0.00344355	0.00363117	0.00470361	0.00542875	0	0
LOC726560	0.00610915	0.00366117	0.00764182	0.00710984	0	0.0038724
LOC726578	0	0.00341248	0.00369452	0.00209021	0.00183159	0
LOC726590	0	0	0	0	0	0
LOC410736	0.00265961	0.00411704	0.00506324	0.00713752	0.00533521	0.00300936
LOC113218747	0.00482009	0.00640953	0	0.00210353	0.00496341	0.00455601
LOC726646	0.00819979	0.00392465	0.0043461	0.00507883	0.00739621	0.0107209
LOC413425	0.324501	0.39543	0.440735	0.519068	0.379206	0.340867
LOC107964114	0	0	0	0	0.00225726	0.000960265
LOC102656327	0.00759115	0.0127051	0.0167663	0.0242331	0.076216	0.0454368
GeneID-726676	0	0	0.00202109	0	0.00233365	0
LOC102656453	0.00505795	0.003562	0.00607003	0.0061725	0.0265959	0.0139868
LOC102656426	0	0	0	0	0.00160901	0.00043149
LOC100577481	0.529129	0.424762	0.504801	0.558877	0.480147	0.475517
LOC100576770	0.26565	0.275222	0.26839	0.244327	0.215198	0.156001
LOC413754	0.512325	0.559567	0.513769	0.624114	0.421716	0.408976
LOC726729	0.27763	0.348429	0.338777	0.289341	0.298497	0.248159
LOC102656747	0.0126473	0.00577985	0.00257293	0.00808478	0.00118155	0.00423386
LOC408604	0.402516	0.35609	0.370641	0.411833	0.419856	0.428221
LOC726742	0.375295	0.339749	0.401543	0.422657	0.315386	0.333853
LOC100577003	0.178905	0.0979897	0.258027	0.159453	0.149857	0.184417
LOC102653957	0.108995	0.079843	0.0809641	0.104444	0.079848	0.0965113
LOC100577082	0.574248	0.948555	0.540605	0.82778	0.192685	0.142193
LOC113218550	0.119403	0.0895216	0.0986435	0.154705	0.236078	0.22296
LOC100577113	0.127069	0.123522	0.18601	0.203999	0.295681	0.232456
LOC551241	0.657658	0.621667	0.628951	0.695892	0.410974	0.553474
LOC409966	0.469476	0.455349	0.475289	0.457609	0.342978	0.380347
LOC113219392	0.00303854	0.00346481	0.012155	0.010648	0.00623504	0.0051556
LOC551318	1.44599	1.66407	1.5772	1.34115	1.22411	1.51932
LOC408602	0.59711	0.627309	0.660046	0.51282	0.842075	0.79985
LOC107964879	0.0174479	0.028671	0.0247724	0.0342007	0.00752323	0.00825162
LOC102653881	0	0	0.00229178	0.00288252	0	0
LOC410734	0	0	0	0.00431454	0	0
LOC408603	0.0179806	0.0202627	0.0361027	0.0445536	0.0431901	0.00690106
LOC410733	0.00734128	0.00344573	0.00395628	0.00596286	0.00715218	0.00136218
LOC113219140	0.001416	0	0.00569376	0.0020857	0	0
LOC408601	0.649795	0.601735	0.560114	0.566054	0.684357	0.662043
LOC410732	2.33572	1.97609	1.48257	1.57666	1.61072	2.09398
LOC113219088	0.0882529	0.0945302	0.0981327	0.0737971	0.106521	0.106835
LOC113219089	0.00638412	0.00125575	0.0125934	0.00744014	0.00670822	0.0038452
LOC113219090	0.029143	0.0179847	0.0206798	0.0187195	0.0137163	0.0255496
LOC102653666	0.0293695	0.0509724	0.0431995	0.0423502	0.0480242	0.0386568
LOC102653639	0.00763035	0.00835444	0.0135464	0.0166576	0.017659	0.0134765
LOC102653841	0.0104552	0.0071852	0.00419913	0.00647595	0.00482838	0.00571238
LOC102656489	0.00107352	0.00300535	0.000625827	0.000889502	0	0.0013394
LOC412410	1.23813	1.16666	1.28848	1.25507	1.30125	1.18769
LOC727267	0.250573	0.282041	0.248322	0.209655	0.221033	0.198288
LOC727263	2.84485	2.64156	3.38478	2.79266	2.18233	2.39762
LOC113219001	0.112898	0.134327	0.109639	0.121546	0.214659	0.156059
LOC725383	2.46088	2.97837	5.37161	3.78224	4.33655	4.86663
LOC551546	1.38743	1.41232	1.29322	1.21621	1.08268	1.04129
LOC410157	0.149258	0.191592	0.232057	0.189612	0.169807	0.210494
LOC412588	0.770663	0.81945	0.939934	0.979121	0.473482	0.511541
LOC411572	0.621299	0.551518	0.543563	0.628615	0.398948	0.426687
LOC409113	0.739475	0.655601	0.795749	0.687049	0.631594	0.647506
MT-LOC409114	4.79658	5.18625	4.50303	4.7499	3.49216	3.96658
LOC411573	0.755482	0.798182	0.748592	0.80318	0.420088	0.464269
LOC409340	0.979032	0.955571	1.14688	1.11406	1.14301	1.09052
LOC727186	0.333017	0.245003	0.259467	0.249522	0.185458	0.17121
MT-LOC102654365	0.785039	0.763957	0.574011	0.729129	0.575245	0.654769
LOC726541	1.27877	1.18377	1.5869	1.7309	1.295	1.18211
LOC412114	0.295213	0.288796	0.436537	0.481275	0.337763	0.283685
LOC726505	0.00542051	0.0130777	0.00197719	0.00880603	0.018895	0.0117306
LOC409078	0.14583	0.124608	0.140181	0.0919486	0.106942	0.0995226
LOC551581	0.049555	0.198163	0.0983492	0.111016	0.0513479	0.0286528
LOC413357	0.618065	0.511508	0.652501	0.71988	0.542836	0.528008
LOC107963982	0.845646	0.792463	0.705594	0.75754	0.749029	0.687485
LOC100576288	0.125797	0.124106	0.144467	0.190881	0.0651668	0.0787651
LOC409927	0.27472	0.248153	0.264677	0.316228	0.189676	0.221144
MT-LOC409926	0.77394	0.696905	0.53132	0.551694	0.44636	0.569441
LOC551728	0.640102	0.564396	0.644926	0.597191	0.573879	0.636581
LOC409925	1.07833	1.09708	0.865551	0.961809	0.706096	0.713459
LOC413471	0.0373164	0.0466119	0.0824542	0.104508	0.0265602	0.0376458
LOC413470	2.00003	2.11932	1.73364	1.65914	1.87056	2.24045
LOC409924	0.213261	0.35494	0.226062	0.224622	0.104339	0.0662516
LOC413468	1.68597	1.72657	1.54541	1.90634	1.24454	1.32692
LOC413467	0.210779	0.204712	0.239335	0.233188	0.178917	0.222697
LOC409606	0.252532	0.2458	0.335065	0.305222	0.329777	0.325324
LOC409607	1.88026	1.99164	2.1281	1.97881	1.73822	1.89451
LOC409608	0.238236	0.263789	0.262435	0.171338	0.399464	0.317309
LOC113218547	0.00581308	0.0115856	0.0100372	0.0118409	0.0172543	0.011648
LOC100576445	0.0172892	0.012775	0.0169346	0.0168628	0.0132949	0.0183118
LOC102655437	0.0273816	0.02653	0.0189756	0.0206818	0.0253787	0.0283912
LOC100578747	0	0.00264011	0.00223355	0	0.000341094	0.00094168
LOC102655493	0	0	0	0	0	0
LOC102655249	0	0	0.00191321	0	0.00126899	0
LOC102653825	0	0	0	0	0.000841808	0
LOC409701	0.317616	0.222479	0.250258	0.312497	0.133085	0.151057
LOC113218996	0	0	0	0	0	0
LOC412813	1.88009	1.49827	2.44639	2.80065	1.27858	1.08775
LOC113218813	0.0408988	0.0633406	0.146978	0.147416	0.0103599	0.0221922
GeneID-409042	0.0179876	0.00745303	0.0509888	0.0848309	0.0760459	0.0226122
LOC102654114	0	0.00559511	0.00844385	0.00949977	0.0022541	0.00357313
LOC408600	2.98403	3.13714	3.0672	3.09512	1.88761	2.26097
LOC725189	5.97762	5.51241	5.13803	5.73171	6.11976	5.71208
LOC107964080	0.0115995	0.002744	0.0134084	0.00842438	0.00120271	0.00777748
LOC113219409	0.00708978	0.00494429	0.00868487	0.0125127	0.00349106	0.0049243
LOC408598	0.752179	0.757553	0.814912	0.909379	0.511524	0.647688
LOC102656618	0.104407	0.219342	0.0786578	0.0518187	0.0440456	0.0178795
LOC410730	0.0103624	0.0188978	0.0159791	0.0135989	0.00836759	0.00911459
LOC408597	0.17295	0.213038	0.181766	0.196947	0.175601	0.238935
LOC410729	0.00103215	0.00365089	0.0027884	0.000663088	0.00909761	0.00310272
LOC408596	0.00914647	0.0113623	0.000724113	0.00118121	0.0113998	0.00152444
LOC100578424	0.314783	0.344384	0.262927	0.270631	0.273993	0.328206
LOC725576	1.04006	1.03822	0.840985	1.03062	0.710516	0.714123
LOC113219192	0	0	0	0	0	0
LOC552761	0	0	0.00216891	0	0.00226377	0.000865232
LOC113219191	0	0.00344005	0.0027208	0.00137908	0.00279523	0.00426085
LOC551385	4.56261	4.48712	3.59566	3.15616	3.0174	3.91971
LOC113219406	0.0121361	0.00867128	0.0164	0.0208101	0.0213054	0.0191807
LOC725683	0.00404236	0.00329745	0.00581969	0.00184968	0.00106021	0.00669151
LOC100578568	0.000559394	0	0.00492645	0.00640739	0.0144271	0.00865424
LOC102654014	0.412147	0.371607	0.342021	0.292838	0.248962	0.346364
LOC725747	0.362502	0.345951	0.381737	0.324193	0.228015	0.308367
LOC725776	0.0052839	0.00136811	0.0110072	0.00857092	0.00439777	0.00255787
LOC551557	0.777997	0.811016	0.739065	0.821458	0.799186	0.851716
LOC113219418	0.0527521	0.0557967	0.0597708	0.0584538	0.0444501	0.0469947
MT-LOC100578653	0.243791	0.205885	0.215899	0.323274	0.193483	0.231493
LOC413713	0.186405	0.251601	0.188376	0.268781	0.192824	0.191188
LOC410115	0.665931	0.682027	0.646539	0.830977	0.394831	0.511448
LOC410116	0.960859	0.902558	1.00044	1.12644	0.901358	0.882775
LOC102654555	2.46642	2.31493	1.55159	1.6703	1.36809	1.69447
LOC102654510	0.253811	0.192199	0.150042	0.173383	0.115932	0.168911
MT-LOC100578735	0.0315124	0.027349	0.0667081	0.0336719	0.0676448	0.0697504
LOC413907	0.00511524	0.000977311	0.00226918	0.00606093	0.0192796	0.00878084
LOC107966050	0.00456925	0.00337578	0.0023043	0.00831604	0.0224802	0.0246491
LOC409755	0.233418	0.212342	0.284669	0.312491	0.274956	0.273519
MT-LOC551939	0.377438	0.319029	0.332066	0.39952	0.350547	0.356831
LOC724193	0.0307733	0.0334231	0.0183448	0.0438824	0.0389137	0.0191604
MT-LOC413080	0.105683	0.103607	0.106259	0.127219	0.0894481	0.0943736
LOC409756	2.2689	2.15993	2.066	2.17758	1.77405	2.28402
LOC413081	0.30283	0.263748	0.317226	0.340529	0.296045	0.243295
LOC724329	0.481745	0.449488	0.544951	0.437454	0.342861	0.386343
LOC409757	0.782985	0.724349	1.00193	1.15343	0.955423	0.949629
LOC551818	0.301486	0.363067	0.290034	0.324574	0.209612	0.152022
LOC551790	0.208707	0.213863	0.266806	0.315176	0.33521	0.325942
LOC412164	0.231867	0.239557	0.32797	0.25001	0.244509	0.333443
LOC724538	0.391041	0.347946	0.33939	0.465284	0.34352	0.343445
LOC100576871	0.179131	0.19544	0.189999	0.230947	0.100774	0.165361
LOC409564	2.22895	1.99966	2.2341	2.33157	1.32321	1.46033
LOC412674	0.166886	0.185262	0.178912	0.14953	0.175537	0.167874
LOC724760	0.00684151	0.00555077	0.000690339	0.0104194	0.00402568	0.00849504
LOC551620	0.762675	0.80239	0.804317	0.897558	0.672612	0.681767
LOC552549	0.615274	0.592718	0.569752	0.678137	0.35277	0.424716
LOC724875	1.07061	1.10414	0.929871	0.925285	1.11057	1.20951
LOC412343	0.474458	0.534198	0.53236	0.457062	0.527393	0.652431
LOC552502	0.878517	0.912926	0.765646	0.880989	0.659009	0.701291
LOC409102	0.717652	0.612448	0.765035	0.634049	0.695136	0.680761
LOC102656283	1.80539	1.64711	1.92409	2.3167	1.40326	1.46662
MT-LOC409103	1.54805	1.50371	1.71567	1.67346	1.70684	1.62349
LOC725105	0.702359	0.667729	0.935447	0.955387	0.689849	0.661289
LOC725150	0.639291	0.663791	0.81614	0.774687	0.554604	0.566683
LOC410061	2.19378	1.99803	1.73898	1.73119	1.58593	1.99891
LOC725237	0.152615	0.20579	0.212454	0.174682	0.256088	0.222798
LOC725279	0.302852	0.311849	0.296775	0.252064	0.335878	0.286928
LOC413759	0.234067	0.284514	0.329455	0.319032	0.371052	0.35332
LOC406118	0.291645	0.240497	0.284716	0.217023	0.378794	0.365089
LOC408592	0.0166776	0.013478	0.0135199	0.0190401	0.0193845	0.0054869
LOC410726	0.890285	0.906557	1.05174	1.04282	1.08112	1.09639
LOC725494	1.08424	1.07805	0.994934	0.979571	1.00255	1.17426
LOC408594	2.60362	2.53266	2.45354	2.6221	1.60248	1.78712
MT-LOC410727	0.492388	0.464812	0.500791	0.539918	0.531996	0.635787
LOC725649	0.241521	0.278831	0.199132	0.220799	0.435597	0.348591
LOC408595	1.38551	1.38421	1.24182	1.34552	1.05872	1.24391
LOC107966049	0	0.00176552	0	0.00395944	0	0.00513851
LOC100578300	0.00310989	0.0111562	0.00768941	0.00256982	0.00503826	0.000921708
LOC410728	0.00179539	0	0.000852712	0.00662563	0.0040446	0.00128323
LOC413024	0.892646	0.77274	1.09214	0.962278	0.554395	0.544913
LOC725817	0.114185	0.150706	0.176113	0.114623	0.0916591	0.114218
LOC107964507	0.165337	0.198845	0.166381	0.144973	0.102807	0.11693
LOC413025	0.185624	0.272051	0.154331	0.222257	0.171266	0.139815
LOC102656318	0.0222321	0.00993253	0.0159489	0.0134651	0.00799201	0.0123868
LOC107964511	0.0217241	0.0150516	0.0426547	0.0387633	0.0318522	0.0317436
LOC100578631	0.719866	0.663961	0.870208	1.10526	0.489321	0.775509
LOC552140	0.37274	0.360157	0.365802	0.387954	0.290702	0.294075
LOC107964502	0.00880297	0.00894829	0.020008	0.0301594	0.0302481	0.0384163
LOC552118	0.236433	0.269209	0.26167	0.188977	0.244936	0.283481
LOC725848	0.0473502	0.0565571	0.0601723	0.0767092	0.0443138	0.0354401
LOC552094	2.02914	1.92519	1.79092	1.82919	2.6309	2.29593
LOC726014	1.33804	1.39806	1.33591	1.3507	1.29861	1.1261
LOC552067	0.143262	0.215578	0.28895	0.268442	0.375993	0.28802
LOC552039	0.0818502	0.0866459	0.0724242	0.0899452	0.0817631	0.050054
LOC726060	4.40278	4.92423	4.33573	5.11802	3.58794	3.76576
LOC410725	0.126738	0.129479	0.181258	0.220171	0.12557	0.122797
LOC410724	0.0286256	0.023477	0.013349	0.0122807	0.011756	0.0166694
LOC100578016	0.324956	0.217853	0.170844	0.160577	0.256703	0.234526
LOC100578057	0.142825	0.0617143	0.0751187	0.0405506	0.321641	0.332466
LOC100578133	0.0449034	0.02234	0.0272124	0.0225249	0.106059	0.14036
LOC100578184	0.00422331	0.00242668	0.00196193	0	0.0241068	0.0192457
LOC107965530	0	0	0	0	0	0.00462572
LOC100577891	0.00128805	0.00106553	0	0.00222642	0.00100477	0.0135196
LOC550948	0.399706	0.429257	0.396877	0.353067	0.254779	0.335554
LOC408591	1.42096	1.35144	1.29297	1.25596	0.975385	1.02393
LOC408590	1.67717	1.80664	1.34529	1.39913	1.26289	1.33725
LOC409733	0.870866	0.718008	0.817402	1.03729	0.52556	0.668052
LOC100577336	0.103215	0.120976	0.107922	0.113571	0.108255	0.0683355
LOC100577296	0.0485072	0.0426029	0.0312856	0.0294532	0.0298742	0.0552037
LOC409734	0.185944	0.205056	0.205004	0.202706	0.215949	0.21698
LOC100577140	0.197611	0.20763	0.198628	0.253991	0.179043	0.209309
LOC552374	0.487337	0.363722	0.40226	0.367083	0.64052	0.853169
LOC102656816	0.00523944	0.0200161	0.0212861	0.00276503	0.0621036	0.0372663
LOC102653642	0	0.00087733	0.00325758	0.00209114	0.0253602	0.00360914
LOC102653612	0	0.000702003	0	0	0.00318062	0.00146081
LOC113219066	0.0050989	0.00397311	0.0267602	0.0109682	0.180064	0.10132
LOC102656752	0	0	0	0	0	0
LOC412613	0.782704	0.615491	0.538275	0.580872	0.682602	0.725912
LOC409546	1.496	1.38959	1.78074	1.72748	0.928788	1.27825
LOC102656558	0.0783809	0.0960722	0.10457	0.103093	0.0528304	0.052137
LOC551415	0.574898	0.568861	0.43595	0.501703	0.390797	0.358228
LOC551354	0.108141	0.127373	0.0877285	0.108449	0.0516715	0.0676698
LOC411965	0.213	0.20077	0.208259	0.194713	0.158026	0.17944
LOC726223	0.246078	0.235507	0.262215	0.298832	0.186435	0.262386
LOC551573	0.358677	0.310394	0.261633	0.384156	0.33809	0.304823
LOC551612	1.11129	0.999374	1.09706	1.08028	0.970935	1.06239
LOC725882	0.00685325	0.0107748	0.0447271	0.0261613	0.00728276	0.00980513
LOC551636	1.02697	0.928201	1.27933	1.305	1.11168	1.20483
LOC102655714	0.0392006	0.0258223	0.0281269	0.0592996	0.0484386	0.0466529
LOC551670	0.0177839	0.0201134	0.0205943	0.0295293	0.0643409	0.0687898
LOC725225	0.0205087	0.0172935	0.0151969	0.0207549	0.0759059	0.0306283
LOC409218	1.32235	1.28511	1.13383	1.2531	0.960703	0.975301
LOC100576131	0.248372	0.285272	0.280425	0.277847	0.235121	0.166872
LOC412112	0.318129	0.249976	0.416267	0.35533	0.823496	0.643842
MT-LOC100579052	0.01811	0.0204712	0.0265186	0.0308484	0.0173345	0.0124219
LOC724620	1.93186	1.81858	1.82902	1.91489	2.14853	1.9779
LOC551107	5.10185	5.60801	4.51064	4.5015	5.06415	5.6832
LOC726944	0.00788632	0.00625325	0.0175138	0.00645419	0.00968244	0.00855494
LOC411997	0.0521501	0.0589949	0.0245584	0.0152161	0.0111556	0.00221929
LOC552371	0.119048	0.158107	0.0439006	0.0373723	0.020284	0.0194893
LOC726918	1.49443	1.39996	1.8322	1.83785	1.60443	1.77074
LOC412748	0.413813	0.445975	0.652191	0.684245	0.743502	0.704786
LOC409079	0.209122	0.224242	0.246525	0.207031	0.217321	0.231802
LOC727390	0.330361	0.307135	0.293787	0.317943	0.308977	0.31064
LOC412495	0.447928	0.386699	0.490293	0.540817	0.408907	0.429797
LOC550977	0.511926	0.466481	0.648536	0.597105	0.925496	0.817662
LOC727396	1.02125	0.999509	1.05904	1.10548	0.743638	0.85215
LOC102654495	0.00428697	0.0108355	0.00469774	0.00715973	0.00895777	0.00800857
LOC100578820	0.142803	0.160156	0.167447	0.195369	0.152634	0.12134
LOC412721	0.19953	0.21308	0.215982	0.299573	0.288623	0.324862
LOC724633	0.256998	0.234048	0.284577	0.297262	0.334996	0.25455
LOC724678	0.52532	0.564944	0.586098	0.576113	0.852106	0.70242
LOC552473	2.66562	2.8182	2.33819	2.40703	1.90293	2.08039
MT-LOC726264	0.214524	0.226239	0.23604	0.197825	0.125847	0.192501
LOC552497	0.414324	0.378815	0.432193	0.438924	0.535671	0.427017
MT-LOC551976	1.92115	1.74219	1.97651	2.21844	1.37373	1.42372
LOC551785	0.143103	0.160708	0.197324	0.153869	0.147304	0.159548
LOC412636	0.0819342	0.0760566	0.124515	0.119711	0.080343	0.085262
LOC100578966	0.0634159	0.0470456	0.0560867	0.0769545	0.062061	0.0704884
LOC100578479	1.05039	1.0151	0.964161	1.17597	0.83303	1.04109
LOC726667	0.284289	0.290516	0.294515	0.282992	0.321908	0.29473
LOC409351	0.944653	0.88911	1.04001	1.02389	0.955048	1.03532
LOC726694	0.288897	0.265875	0.317691	0.476443	0.212122	0.231245
LOC100577197	0.00570502	0.00477732	0.00739167	0.00601247	0.00915185	0.00527463
LOC726722	0.0624755	0.0563002	0.0295019	0.0411136	0.0824903	0.0756727
LOC409860	1.71967	1.58722	2.42218	2.02102	1.55929	1.60663
LOC726743	0.0309528	0.0146726	0.0446863	0.0402312	0.0410676	0.0468561
LOC113219232	0.00111768	0	0.00118194	0.000502282	0	0.00128069
MT-LOC726779	0.224785	0.155485	0.240615	0.244001	0.1691	0.227841
LOC113219248	0	0	0.00189126	0	0	0.000577026
LOC113219247	0.000711508	0	0.00161173	0	0.000533669	0.00113468
LOC409859	0.724328	0.706214	0.716285	0.899512	0.874199	0.761907
LOC411555	1.08466	0.899264	0.737596	1.01126	0.63348	0.738192
LOC107965313	0.194885	0.20979	0.179499	0.209665	0.159205	0.147031
LOC409100	0.967963	1.05083	1.13252	1.09205	0.800324	0.745742
LOC726824	0.597195	0.577864	0.932472	1.00954	0.772734	0.907888
LOC551406	0.260125	0.330933	0.266758	0.315591	0.158403	0.210419
LOC412224	0.819649	0.833398	0.814852	0.922501	0.812914	0.768052
LOC409646	0.00235351	0	0.00340185	0.010729	0.0179454	0.00595093
LOC411526	0.340667	0.297184	0.366791	0.367144	0.359053	0.381524
LOC409093	1.89094	1.71641	1.94194	1.90489	0.885313	1.1646
LOC113219225	0.00889347	0.0100092	0.0131573	0.0170335	0.014997	0.00556749
LOC100577425	0.0284389	0.0276695	0.0322315	0.0219237	0.0374719	0.0284069
LOC409481	1.84882	2.0169	1.94377	1.8975	1.43156	1.51331
LOC100578657	0.239728	0.182757	0.393367	0.341406	0.253946	0.166957
LOC102655567	0.0364284	0.0528626	0.0358098	0.0540592	0.0550819	0.0601184
LOC410035	2.75934	2.9133	3.66898	3.86465	3.37752	3.25505
LOC102655515	0.0296252	0.0324453	0.00655032	0.0235295	0.077253	0.0401603
LOC102655275	0.0165613	0.0134257	0.0194757	0.0241523	0.0345758	0.0209164
LOC107964488	0.896843	0.812567	2.14819	1.39461	1.46221	1.30566
MT-LOC413678	0.00079944	0	0.00242757	0.0012387	0.00216708	0.000981532
LOC413677	0.745632	0.788381	0.819393	0.793304	0.78927	0.821089
LOC102655933	0.00584957	0.00294445	0.00957227	0.0152135	0.00461614	0.00983774
LOC551679	0.644482	0.679373	0.555456	0.694494	0.502507	0.551348
LOC409401	1.26747	1.11491	1.17583	1.09698	0.522293	0.700248
LOC551705	0.596756	0.64207	0.612753	0.566484	0.50214	0.525268
LOC100577499	0.0212695	0.018755	0.0155693	0.0355192	0.133914	0.10308
LOC409571	0.113224	0.112446	0.133575	0.124911	0.135214	0.114246
MT-LOC724719	0.870029	0.83998	0.811205	0.680558	0.676191	0.641293
LOC107966040	0.245565	0.23055	0.268987	0.257524	0.202136	0.315064
LOC100576106	0.019849	0.0226913	0.017541	0.0264398	0.0927703	0.0638488
LOC552440	0.479409	0.4559	0.511855	0.423016	0.32124	0.379671
LOC726972	1.68181	1.49683	1.65465	1.70453	1.70439	1.51469
LOC107965622	0.0230542	0.0363771	0.0369195	0.0750741	0.0186115	0.0203851
LOC551730	0.223885	0.235694	0.238523	0.275479	0.383029	0.36968
LOC724235	0.158601	0.293758	0.699938	0.406622	0.368501	0.242824
LOC414004	0.939462	0.990198	0.915819	1.00281	0.989737	1.03489
LOC724330	0.219723	0.200863	0.168623	0.182059	0.19759	0.233597
LOC724495	0.0220891	0.0759523	0.0291886	0.0404717	0.063547	0.0572871
LOC409109	0.328089	0.543078	0.799779	0.916819	0.421658	0.557186
LOC409096	0.0519194	0.0877194	0.087036	0.10206	0.0447392	0.129638
LOC107965607	0	0.00214071	0.000785819	0.00152469	0.00306724	0.000470518
LOC100578708	0.0194396	0.0430404	0.031128	0.0666009	0.0700871	0.0566168
LOC724635	0.121787	0.11397	0.118844	0.120305	0.0385164	0.0681773
LOC724680	0.0837589	0.0867036	0.0612806	0.0907019	0.0999138	0.0826866
LOC113219319	0.0100225	0.00445956	0.00321955	0.00168554	0.0170863	0.00818588
LOC551031	8.55425	9.74968	7.88219	8.06615	5.37649	5.44814
LOC409718	0.403611	0.373265	0.461678	0.441544	0.48868	0.41251
LOC724625	1.43219	1.21889	1.58486	1.31908	1.37034	1.59503
LOC413000	0.0254924	0.0205988	0.0346259	0.0441587	0.0276306	0.0281525
LOC102655469	0.0124703	0.0051467	0.00344251	0.00695532	0.0235856	0.0254726
LOC102655422	0	0	0	0.00278322	0.00101676	0.000424151
LOC113219320	0.0240411	0.0615257	0.0205817	0.0499238	0.0405441	0.0300309
LOC552040	0.208279	0.214518	0.192839	0.263049	0.165418	0.153988
LOC113218781	0.120921	0.118366	0.132291	0.0967442	0.168849	0.180017
LOC409717	2.49442	2.2478	2.16958	2.21087	2.10923	2.18769
LOC552095	0.634315	0.633032	0.579498	0.570019	0.475582	0.539072
LOC409258	0.477671	0.473132	0.509808	0.507422	0.467269	0.470777
LOC409259	0.805746	0.782596	0.69877	0.782605	0.532249	0.629267
LOC552166	3.38776	3.29257	3.86612	3.76975	4.50469	4.51124
LOC410723	1.06713	0.919625	0.801892	1.21252	0.47382	0.628814
LOC102656191	0.00327595	0.0197468	0.0261244	0.0351525	0.00682451	0.01403
LOC725190	5.15785	4.6589	4.88486	4.74049	4.06232	4.55852
LOC113218910	0.0156385	0.0204074	0.0242392	0.0178735	0.00753309	0.0150863
LOC113218632	17.4752	16.2484	14.5302	14.5262	13.3591	14.7407
LOC552229	0.00574509	0.00893992	0.0166613	0.0131957	0.026203	0.00873112
LOC107965163	0.00713303	0.00282304	0.0182882	0.00721539	0.00493505	0.00395902
LOC100576446	0.00108002	0.000642942	0.000895214	0.014584	0.0077018	0.00402257
LOC102656359	0.202281	0.171816	0.125314	0.213385	0.259583	0.194693
LOC102656491	0.730613	0.684431	0.811147	0.705851	1.15786	1.3284
LOC726920	0.0238487	0.0219075	0.0121631	0	0.00713758	0.00606696
LOC102656611	0.00719439	0.0157225	0.0197702	0.0249246	0.0133967	0.00884056
LOC102656640	0.000755646	0	0.00245013	0	0.00265487	0.00276463
LOC102656669	0	0	0	0	0	0
LOC113219275	0	0	0	0	0	0
LOC102656732	0	0	0	0.000562536	0	0.0046397
LOC100576505	0.00398994	0.00976116	0.0037816	0.00831235	0.00475644	0.00438682
LOC100577918	0.0063997	0.00697102	0.0105082	0.010415	0.0778078	0.0587526
LOC100576730	0.00513075	0.00603613	0.00632869	0.00470998	0.0178604	0.0324141
LOC107965347	0.00126645	0.00195177	0	0.00262452	0.00875433	0.00366987
LOC413240	0.105994	0.0676704	0.0574258	0.11366	0.0737817	0.0830327
LOC413239	0.633724	0.660001	0.571293	0.639531	0.371566	0.450683
LOC409739	0.251515	0.205973	0.385363	0.297821	0.404359	0.343632
LOC102653708	0.00146182	0.00275687	0	0	0.00266642	0.00058686
LOC100576586	1.66884	1.5704	1.42712	1.66336	0.814725	0.888453
LOC410718	1.20582	1.11319	0.993046	1.29219	0.934979	0.98215
LOC102654418	0.00956507	0.00150677	0.00432547	0.0210602	0.00237727	0.00550387
LOC113219423	0	0	0	0	0.0050004	0
LOC102654265	0.109026	0.0947905	0.0845035	0.111692	0.0617006	0.0711664
LOC113219258	0.00864766	0.0184098	0.0116193	0.0317635	0.00674032	0.0115411
LOC102653997	0.00208909	0.00191836	0.00242115	0.00180552	0	0.000615423
LOC107964845	0.259342	0.207357	0.2001	0.176202	0.119736	0.155344
LOC410719	0.148319	0.170185	0.170967	0.195822	0.114346	0.165683
LOC725489	0.00211305	0.00750723	0.00224297	0.00177146	0.0128746	0.00328896
LOC725818	0.0234412	0.00851897	0.0185653	0.0296008	0.00872962	0.00965694
LOC102654797	0.00809527	0.00581687	0.0227411	0.0212531	0.0014342	0.00551855
LOC100578389	0.00365206	0.00305286	0.0055821	0.00382586	0.00144698	0.00184193
LOC107963975	0	0	0	0	0	0
LOC102654405	0	0	0	0	0	0
LOC727522	0	0	0	0	0.000919353	0
LOC725885	4.62731	4.8315	5.79868	5.29807	5.39451	5.19719
LOC102654266	0.0111597	0.0101655	0.00600506	0.00779079	0.0107162	0.0032894
LOC102654367	0.00365042	0.00573426	0.00764043	0.0118483	0.00160954	0.00870669
LOC113219308	0.0985673	0.0637867	0.0848378	0.0559088	0.0301983	0.0474672
LOC100577905	3.67469	3.04611	4.0432	4.08215	2.37899	2.47862
LOC724279	0.525859	0.519918	0.516075	0.543659	0.566396	0.493872
LOC724326	0.140127	0.167604	0.137262	0.18484	0.121261	0.0986883
LOC412316	0.000578565	0.00152129	0.00315621	0.00514198	0.00704766	0.00889746
LOC411976	0.0709743	0.0553031	0.062478	0.0628981	0.0487767	0.0357398
LOC726238	11.5411	11.026	9.77234	8.96904	9.46321	9.40784
LOC411781	0.0630023	0.0739353	0.0826629	0.0626983	0.0588517	0.0649672
GeneID-724534	0.519781	0.558492	0.792531	0.724513	0.747941	0.657767
LOC409298	0.664314	0.766942	0.597427	0.69293	0.664803	0.641445
LOC100577753	0.24711	0.168696	0.264704	0.305962	0.119075	0.135765
LOC411983	0.0155788	0.0143417	0.0566145	0.0695337	0.0371704	0.0306237
LOC411715	0.992559	0.851225	1.31346	1.2731	0.907747	0.967388
LOC100577872	0.234146	0.202032	0.245515	0.229103	0.225436	0.265939
LOC107964025	1.36169	1.45175	1.65081	1.70429	1.07487	1.13051
GeneID-411626	0.976578	0.940386	0.917691	0.959896	0.87874	0.959841
LOC552719	0.618807	0.579784	0.438062	0.433835	0.357568	0.342116
MT-LOC725527	0.0195701	0.044452	0.0362169	0.072149	0.0551538	0.0493944
LOC413631	0.0761556	0.139493	0.139424	0.233553	0.11689	0.113259
LOC107966041	1.1953	1.14981	1.06584	1.03292	0.966727	1.01256
LOC409138	6.09366	6.55722	5.80541	5.46738	5.15873	5.3253
LOC412436	0.825207	0.700625	0.94307	0.94182	0.685732	0.692797
LOC100576414	0	0	0.0024376	0.00273785	0.00475748	0.00226312
LOC411910	0.00259342	0	0.00188339	0.00877677	0.0128088	0.0116598
LOC102654175	0.00342245	0	0.000588396	0.00202904	0.0068793	0.00451129
LOC724636	0.138067	0.10593	0.0859095	0.141855	0.188779	0.0870135
LOC409238	2.80293	2.80076	5.32094	4.29273	4.07259	3.24375
LOC411850	1.45319	1.44129	2.07558	1.61884	1.96778	1.96121
LOC100576230	0.0162066	0.0192652	0.0160126	0.0201037	0.0179695	0.00758134
LOC412191	1.28774	1.31076	1.24187	1.44198	1.3527	1.28467
LOC100578952	0.182742	0.212839	0.150275	0.183498	0.180424	0.177838
LOC724411	0.314581	0.370606	0.335258	0.284548	0.250194	0.308561
LOC551703	0.0867926	0.125544	0.0836146	0.142482	0.0644938	0.0863027
MT-LOC551676	0.906433	0.908131	0.772901	0.805909	0.619649	0.638409
LOC102656429	0.0183891	0.0398417	0.0190326	0.0146347	0.0283103	0.0117254
GeneID-551643	1.56809	3.5839	1.75838	2.09734	1.24591	0.550017
LOC726405	0.339311	0.278214	0.352624	0.393566	0.531933	0.425233
LOC726368	0.272223	0.28625	0.336654	0.328672	0.300277	0.288216
LOC409579	1.1186	1.01542	0.864619	1.01768	1.13062	1.1347
LOC726320	0.0261021	0.0191533	0.0560518	0.0424183	0.100408	0.0925901
LOC100578782	3.01388	2.9747	2.92413	2.49974	2.67226	3.24887
LOC100578721	0.353052	0.349867	0.447007	0.429291	0.326436	0.267341
LOC552091	0.625711	0.547318	0.578676	0.69098	0.41761	0.457336
LOC552065	0.279593	0.283925	0.292561	0.404729	0.179859	0.219327
LOC726220	0.153924	0.124638	0.103532	0.0935764	0.0491841	0.055782
LOC552036	1.56526	1.34357	1.50575	1.54445	1.281	1.36508
LOC113218798	0.157062	0.156101	0.193022	0.119555	0.227648	0.225961
LOC724681	0.243426	0.266647	0.271249	0.213052	0.206071	0.243711
LOC410717	3.22575	3.40777	2.96753	2.92159	2.12236	2.66486
LOC113218805	0.0797983	0.0699674	0.119151	0.151509	0.0680258	0.0677874
LOC408589	2.84146	2.4747	3.01271	2.54271	3.81904	3.70543
LOC724761	1.86672	2.02389	1.81898	2.03428	2.1936	2.52763
LOC724796	0.00243212	0	0.00392559	0	0.000741385	0.00116712
LOC724618	0.544399	0.670596	0.458325	0.561471	0.658137	0.546617
LOC113219402	0.00186277	0	0.000541622	0.00471829	0.0018213	0
LOC411474	0.587278	0.599473	0.847468	0.686315	0.714854	0.665852
LOC409075	0.661797	0.606675	0.638529	0.720704	0.563181	0.582865
MT-LOC411473	0.215912	0.125784	0.153516	0.200198	0.153773	0.141245
LOC409074	1.51401	1.52651	1.40505	1.71525	1.25889	1.41972
LOC725421	0.0556941	0.0960721	0.119172	0.142852	0.267111	0.252066
LOC411472	0.323447	0.315651	0.326545	0.411648	0.254069	0.296948
LOC725068	7.00842	8.45259	8.06526	8.44574	5.40316	6.06458
LOC412081	0.294826	0.322166	0.563075	0.477664	0.265575	0.313404
MT-LOC726218	0.26519	0.244107	0.216401	0.261715	0.156938	0.168247
LOC413374	0.706044	0.66307	0.610422	0.669211	0.608536	0.562749
LOC726172	0.728643	0.687187	0.611011	0.648301	0.522272	0.538843
LOC412918	3.5881	3.09054	3.70634	3.60933	2.807	2.75405
LOC726113	0.232401	0.157608	0.142102	0.2114	0.202057	0.239694
LOC411995	0.935115	0.963727	0.845922	1.03961	0.832207	0.831732
LOC411996	2.39415	2.17967	2.28231	2.58467	2.69778	2.46268
LOC552186	0.1159	0.0956452	0.130736	0.123019	0.233645	0.193237
LOC100578370	0.641946	0.578614	0.753151	0.812717	0.594164	0.647862
LOC725028	0.345004	0.380413	0.379971	0.312548	0.270594	0.262696
LOC409832	0.965137	1.00733	1.0443	0.868654	0.904165	0.978308
MT-LOC413228	0.819169	0.891881	0.739811	0.835188	0.543572	0.616819
LOC409911	1.88135	1.81952	1.72328	2.23895	1.21696	1.25471
LOC409910	3.17276	3.59614	3.07787	3.07586	1.90155	2.38439
LOC409909	0.597028	0.640718	0.567259	0.692845	0.495419	0.515951
LOC100577521	0.00334604	0.00498642	0.00786979	0.0106076	0.0379937	0.0180694
LOC411704	0.0282576	0.0687654	0.0489454	0.0601619	0.0183639	0.0104643
LOC411705	1.46533	1.44714	1.65109	1.71825	1.09	1.30931
LOC552264	0.425384	0.398442	0.429469	0.442083	0.379775	0.379987
LOC100578901	0.14233	0.168765	0.345989	0.283652	0.166458	0.24828
LOC102655679	0.815338	0.821953	0.777377	0.79349	0.570091	0.697259
LOC552243	5.49923	4.93547	5.27169	5.5058	4.42785	4.91683
LOC552221	2.88329	2.59845	2.59335	2.7839	2.24449	2.21897
LOC725819	0.561744	0.473418	0.756418	0.571189	0.491337	0.53294
LOC409193	1.48606	1.42958	1.66176	1.54548	0.857356	0.987915
LOC113219399	0.00238192	0.00089446	0.00159382	0.00962573	0.00332679	0.0094175
LOC725946	0.673255	0.582115	0.490061	0.480331	0.452305	0.419511
LOC413650	1.08997	0.887194	1.42827	1.36758	1.0657	1.02423
LOC413649	0.130612	0.125254	0.131022	0.119252	0.160215	0.118291
LOC410009	0.0360161	0.0438018	0.0357161	0.0296457	0.0581964	0.0600094
LOC100576231	0.000684149	0	0	0.00450844	0.00124733	0.00087121
LOC113219408	0	0	0	0	0.000867366	0
LOC552032	0.348036	0.310726	0.320701	0.262269	0.200771	0.235557
LOC409282	2.7711	2.49021	3.07438	3.69604	1.63562	1.66569
LOC551978	1.315	1.15687	0.987606	1.23492	0.918311	1.00778
LOC107964283	1.10169	1.05991	1.75863	1.09403	1.70615	2.13706
LOC412117	0.463931	0.497144	0.591425	0.582792	1.13405	0.959876
MT-LOC726115	0.0706576	0.0726347	0.070638	0.085428	0.0204794	0.0357693
LOC412197	1.08498	0.921965	1.42374	1.45797	2.48631	2.16575
LOC412196	0.0123727	0.0220157	0.0238685	0.0424209	0.0192162	0.0256301
LOC100578255	0.248518	0.174337	0.242413	0.334948	0.245931	0.217223
LOC726325	1.00609	0.903428	0.969765	1.16688	0.910065	0.960072
LOC726348	0.658999	0.573776	0.579561	0.665138	0.335603	0.333386
LOC411982	0.455256	0.391193	0.356122	0.502381	0.190038	0.266659
GeneID-494523	2.13456	1.94836	1.61095	1.63365	2.30021	2.50715
LOC409261	0.0806033	0.104315	0.138544	0.087897	0.101373	0.0959945
MT-LOC726369	0.390667	0.357873	0.455938	0.41322	0.342173	0.544799
LOC551699	0.299028	0.330736	0.329945	0.314019	0.299271	0.337915
LOC100577833	3.44855	2.79326	2.19899	2.19123	1.85844	1.39256
LOC726447	0.257186	0.283642	0.318153	0.305862	0.293305	0.248697
LOC726468	0.291098	0.311573	0.467371	0.429148	0.34935	0.27883
LOC406132	0.379178	0.44446	0.507488	0.597654	0.38848	0.343829
LOC100578881	0.0443433	0.0372666	0.0682897	0.0755903	0.0735566	0.0692491
LOC726487	0.00070934	0.00168398	0.00610406	0	0.0105151	0.00072303
LOC102655073	0.0331403	0.0254154	0.0990049	0.0796765	0.0811981	0.0309722
LOC726542	0.847423	0.953778	0.995409	0.907855	0.902307	0.617707
LOC551671	0.269302	0.282119	0.186983	0.15108	0.155247	0.165614
LOC551109	0.315046	0.257312	0.326736	0.317076	0.295376	0.351314
LOC551156	0.553798	0.560244	0.429787	0.455122	0.441112	0.499955
LOC551205	0.662443	0.588168	0.715256	0.766996	0.487866	0.547425
LOC724281	0	0	0.00138648	0	0	0
LOC100576257	0	0.000842873	0.00191454	0.00204302	0.0027801	0
LOC100577942	0	0	0.000847018	0	0	0
LOC724373	0	0	0	0	0	0
LOC724412	0.0199363	0.0409089	0.0206392	0.0120842	0.0159827	0.0140627
LOC724539	0.0116363	0.0141537	0.0199669	0.0181389	0.0210366	0.0140833
GeneID-724456	0.0170258	0.0435292	0.0127878	0.0173679	0.0132223	0.0236833
LOC102655896	1.62311	1.76275	1.41109	1.32797	1.83366	1.9063
LOC724587	1.17209	1.06791	1.20749	1.35435	0.632929	0.745643
LOC410710	2.5652	3.26877	3.18751	3.18375	3.23766	2.60432
LOC413670	0.00182413	0.00310727	0.0147841	0.0110251	0.00814141	0.00921484
LOC724762	0.0152288	0.0355491	0.0322885	0.0330522	0.0209196	0.0117676
LOC413672	0.578016	0.553374	0.554949	0.592164	0.398959	0.408969
LOC100576435	0.118467	0.201559	0.119758	0.142605	0.0708846	0.0574383
LOC413674	0.439987	0.481908	0.342625	0.313542	0.289681	0.379158
LOC410021	4.32975	4.08924	3.32862	3.62737	4.43511	5.3087
LOC413675	0.101609	0.14492	0.135125	0.150426	0.154089	0.145155
MT-LOC410022	3.7434	3.9606	3.50669	4.29997	2.89746	3.20318
LOC412626	0.188442	0.148947	0.134508	0.163091	0.13842	0.123213
MT-LOC551843	1.93769	1.8007	1.96146	2.18623	1.89748	2.26572
LOC409690	2.59576	2.74073	3.26595	2.53785	4.05584	3.24101
LOC412949	0.091768	0.085723	0.10397	0.137393	0.132046	0.12274
GeneID-406110	1.45494	1.59422	1.29714	1.18237	1.14156	0.971549
GeneID-100049572	1.53405	1.60212	1.72697	1.70066	1.78459	1.88962
LOC412948	0.438953	0.848705	0.209082	0.347071	0.115567	0.086423
LOC409689	0.422281	0.42361	0.373209	0.36612	0.323655	0.418658
LOC725230	1.07889	1.03522	2.02891	1.69285	1.0183	0.968027
LOC725272	0.11371	0.136027	0.19709	0.173938	0.210392	0.127715
LOC725308	0.457339	0.390317	0.551532	0.517867	1.25699	0.620554
LOC725344	0.226319	0.197748	0.242152	0.30099	0.507079	0.338128
LOC725238	2.50902	2.03836	1.82717	2.2066	3.32983	2.04033
LOC725414	0.151886	0.190814	0.295395	0.233747	0.149157	0.120065
LOC725450	0.379994	0.395707	0.52891	0.548686	0.796443	0.528311
LOC100577019	11.0745	10.7401	11.488	10.9075	7.53081	7.56157
LOC408587	0.0281927	0.013842	0.0366924	0.0369968	0.0257564	0.02992
LOC113218581	0.625337	0.526584	0.529864	0.440216	0.574795	0.425727
LOC408586	6.0951	5.17225	5.06541	6.13491	3.45944	4.46201
LOC408585	0.180981	0.159968	0.12006	0.137793	0.100315	0.110841
LOC725495	0.0193075	0.0196104	0.0210399	0.015679	0.0954705	0.0658387
LOC550899	8.51902	8.02539	8.55572	9.21512	6.20164	6.95123
LOC100577273	0.432535	0.347278	0.482926	0.358507	0.154928	0.305708
LOC102654970	1.62213	1.50059	1.48591	1.41345	1.19014	1.35104
LOC100577239	0.00659879	0.0100215	0.0180549	0.0137994	0.0103962	0.0196786
LOC410706	0.571382	0.706293	0.351934	0.406596	0.607989	0.465438
LOC113219123	0.000711508	0	0	0	0.00149615	0.00488272
LOC413562	0.735632	0.933381	0.865005	0.705167	0.681331	0.73365
LOC551206	0.0719299	0.0503754	0.0706299	0.0428403	0.0877727	0.0825903
LOC724237	0.0137591	0.0152311	0.0288575	0.0326757	0.0157194	0.0131558
LOC100576338	0.000650161	0.000616406	0.00371405	0	0.0154299	0.0125831
LOC413560	0.00312218	0.00162353	0.00760636	0.0101099	0.0570741	0.0325557
LOC409970	0.0929416	0.101076	0.110048	0.0950475	0.0388913	0.035713
LOC724374	0.00231894	0.00153006	0.0230745	0.018135	0.0183888	0.0068938
LOC113218522	0	0	0	0	0.00504626	0.000454513
LOC413558	0.0868471	0.0734955	0.120819	0.082891	0.0809152	0.0514722
LOC107964890	0.000521207	0.00080219	0.00461801	0.000574195	0.00141076	0.00439311
LOC102653680	0.00422644	0.00390484	0	0.00727751	0.00436569	0.00315369
LOC113219125	0.00051247	0.000629888	0.00159706	0	0	0
LOC409706	2.54083	2.72092	2.6256	2.54249	2.83625	2.83816
LOC551529	0.133665	0.127409	0.157551	0.125207	0.0985867	0.0989381
LOC551558	0.911359	0.753156	0.651887	0.824648	0.926269	0.917629
LOC102654380	0	0	0	0	0.000821699	0
LOC551621	0.00136558	0.00295512	0.0122402	0.00336389	0.0078974	0.00927797
LOC724763	0.0205608	0.0128151	0.0237212	0.0371046	0.0269457	0.0196386
LOC409704	1.75338	1.60754	1.66229	1.85727	1.39395	1.5308
LOC113218643	0.00696117	0.00849701	0.00729365	0.0136518	0.000430108	0.00607123
LOC113218641	0.488129	0.319022	0.473167	0.631878	0.162994	0.16038
LOC102654698	0.00361243	0.00994397	0.00694844	0.00744585	0.00268902	0.00515684
LOC724835	0.746276	0.664815	0.801069	0.636235	0.573991	0.386333
LOC724903	1.94841	2.03395	2.63519	2.90323	1.10683	1.4698
LOC408583	0.985161	0.987979	0.985996	1.23308	0.632795	0.657441
LOC102654916	0.00164363	0.00241577	0.00200731	0	0.000481182	0.000564901
LOC724991	3.38908	3.14543	2.92482	2.96201	2.51759	3.15989
LOC410705	0	0	0	0	0	0.000441208
LOC725078	0	0	0	0.00174037	0.000404617	0
LOC100577365	0.00351543	0	0.00512975	0.00417105	0.00154904	0.00400065
LOC725151	0.00110228	0	0	0.00126909	0	0.0026788
LOC113219411	0	0	0	0	0.000891698	0
LOC551157	0.828782	0.763427	0.849994	0.870015	0.76067	0.821974
LOC410702	0.603608	0.620818	0.689535	0.659227	0.608785	0.573427
MT-LOC725281	0	0.00371793	0.00544586	0.00411535	0.00194754	0.000385653
LOC725320	0.982616	0.848535	0.803061	0.952164	0.835588	0.849884
LOC107963961	0.102719	0.0927269	0.115615	0.0896661	0.0391665	0.0263845
LOC107966047	0.0020629	0.00307646	0.0033033	0	0.00259016	0.00041163
LOC725386	0.00136582	0	0.00142563	0	0.00138849	0.00296757
LOC100577260	0.00500105	0.0125825	0.00113868	0.00115672	0.027258	0.0175241
LOC725457	0.000871605	0	0	0.000508527	0.000681602	0
LOC100577522	0.337865	0.381639	0.260378	0.266499	0.476021	0.327888
LOC551356	68.4248	74.4141	73.0519	79.6403	37.1538	39.0829
LOC102655530	0.18086	0.148852	0.151813	0.17498	0.197008	0.201688
LOC551280	0.11152	0.116334	0.0827432	0.103076	0.0389665	0.0228834
LOC724904	0.00418555	0.0044071	0.00469257	0.00677402	0.00510921	0.00129316
LOC100578281	0.776883	0.69431	0.712784	0.761253	0.656894	0.806597
LOC413018	0.689399	0.740857	0.674812	0.856192	0.461016	0.427784
LOC551111	0.178569	0.25233	0.32129	0.328215	0.446839	0.32004
LOC551069	0.463097	0.431124	0.431918	0.4047	0.280688	0.276103
LOC413099	0.401481	0.434705	0.444487	0.500413	0.506927	0.431275
LOC550996	1.01802	0.897032	0.687526	0.847877	0.543347	0.570313
LOC414039	0.181997	0.143464	0.188177	0.21154	0.162947	0.186506
LOC113219413	0	0	0	0	0	0
LOC113218758	0	0	0.0010144	0	0	0
LOC724496	0.199478	0.204082	0.142769	0.180267	0.151561	0.190125
LOC724540	0.107638	0.100874	0.128613	0.106905	0.0634396	0.0876639
LOC113218757	0	0.00213089	0.000569693	0	0.000993168	0
LOC725348	0.396462	0.431461	0.391415	0.38602	0.244516	0.230237
LOC725387	0.225954	0.219355	0.262439	0.438245	0.158335	0.104716
LOC725458	0.123774	0.104586	0.0940671	0.0917792	0.047397	0.048055
LOC410696	1.44831	1.5407	1.31383	1.1898	1.12533	0.998853
LOC408579	0.226288	0.144706	0.185088	0.16233	0.425541	0.211506
LOC408578	0.0849271	0.0864015	0.12864	0.102156	0.100643	0.116568
LOC408577	3.19759	3.2982	3.40138	3.64011	3.53104	3.20677
LOC102655849	0.0351276	0.0551506	0.0493743	0.0538143	0.03936	0.0253119
LOC551647	2.63578	2.61073	3.51135	2.78568	2.62398	2.51185
LOC107966043	0	0	0	0.00299718	0.000478925	0.00428678
LOC551680	0.0132706	0.00982866	0.0126866	0.0138039	0.0240225	0.0147585
LOC408576	5.82899	5.13616	5.54775	6.48376	3.81561	4.33423
LOC551731	1.89329	1.96397	2.08618	2.09081	1.99895	1.98526
LOC551762	0.713251	0.765052	1.04284	0.973157	0.743665	0.701604
LOC100576169	0.823081	0.82389	0.962315	0.917959	0.749362	0.819679
LOC410083	0.94528	0.920752	1.12559	1.27453	1.25339	0.861295
LOC410687	0.00170116	0	0.00173048	0.00512046	0.0036883	0.000399632
LOC413245	0.409428	0.402059	0.33491	0.357223	0.412712	0.425907
LOC724332	0.19952	0.239223	0.253944	0.259847	0.227754	0.228479
LOC551911	0.383558	0.304141	0.265718	0.305655	0.183073	0.241469
LOC724413	0.569076	0.543511	0.434365	0.416327	0.366385	0.424579
LOC724497	0.119415	0.101101	0.101772	0.121121	0.140092	0.171512
LOC100578913	0.0136116	0.0047424	0.0226846	0.0212556	0.0096033	0.00321602
LOC113218878	0.0695677	0.0542932	0.0730034	0.0892699	0.141512	0.154357
LOC410690	1.28179	1.19405	1.06469	1.12625	1.13866	1.30919
LOC408580	0.563624	0.494525	0.420119	0.512523	0.728117	0.637907
LOC410689	39.8942	38.9594	40.6933	36.5778	33.7782	34.7673
LOC552096	0.124415	0.0952532	0.148843	0.261381	0.0784507	0.0674357
LOC410688	0.984979	0.947438	0.874351	0.873671	0.79108	0.802004
LOC552141	0.386049	0.341875	0.46163	0.49506	0.429355	0.397211
LOC552167	1.20161	1.18291	1.02509	1.08408	0.974479	1.17849
LOC412601	0.395016	0.500923	0.61222	0.608481	0.490128	0.430871
LOC102656575	0.121867	0.133472	0.156657	0.216135	0.0893282	0.100356
LOC102656224	1.64797	1.83541	1.78733	1.77274	1.94463	1.73595
LOC724950	0	0	0	0	0.00115274	0
LOC552251	0.0163353	0.0168457	0.012573	0.0135661	0.101284	0.0674891
LOC409027	1.49236	1.42004	1.48107	1.43549	1.80072	1.84782
MT-LOC411351	0.818513	0.821268	0.975823	1.1267	0.714215	0.781855
LOC413895	0.71455	0.722401	0.648825	0.765157	0.571154	0.538282
LOC552332	1.68754	1.6535	1.53045	1.6374	1.70943	1.73067
LOC102655663	0.00110304	0.00593242	0.00432588	0.00660848	0.0101527	0.0106506
LOC409792	2.66622	2.63772	2.72425	2.68488	2.84851	2.91487
LOC413502	0	0.00291931	0	0.00194148	0.00651434	0.00221716
LOC413501	0	0.000664342	0.000650981	0	0.0066055	0.00647126
LOC413500	0.00399509	0.00263544	0	0.00264516	0.0200752	0.0142954
LOC409937	0.0113303	0.0132058	0.0119439	0.0162817	0.031864	0.0297424
LOC409936	1.27116	1.13228	1.01383	1.20502	1.03184	1.06527
LOC102653813	0	0.00105347	0	0	0.0031208	0
LOC100578060	0	0	0.00131715	0.00240094	0.0104752	0.00463727
LOC413499	0.283183	0.225212	0.309943	0.363918	0.32562	0.309945
GeneID-725534	0.218725	0.221334	0.223538	0.249725	0.110748	0.131311
LOC411721	0.122615	0.12257	0.0857885	0.112219	0.0497433	0.0869355
LOC725609	0.708244	0.666994	0.76174	0.64128	0.668803	0.842844
LOC411722	0.245229	0.238141	0.261835	0.284106	0.157494	0.210699
LOC411723	1.69031	1.63498	2.59841	2.22514	1.81193	2.06268
LOC410686	4.62305	4.74336	4.66507	4.9251	5.73443	5.19817
LOC410685	0.0619936	0.0858586	0.0722924	0.0995018	0.196614	0.0858455
GeneID-551357	0.189028	0.212501	0.189485	0.188448	0.307033	0.315944
LOC410684	0.00750197	0.0160313	0.00786166	0.00973033	0.0288012	0.0404304
LOC410683	0.00566259	0.0131302	0.0216494	0.0108648	0.0395928	0.0284255
LOC551451	0.601784	0.64563	0.532811	0.582758	0.543678	0.667614
MT-LOC102654681	0.189821	0.137672	0.142957	0.110907	0.146377	0.19562
LOC551494	1.09586	0.90589	1.22093	1.38021	0.861101	0.932658
MT-LOC725980	0.526611	0.470023	0.473979	0.440183	0.360832	0.486795
LOC411700	1.47987	1.63835	2.76429	2.69049	0.642364	0.863087
LOC100577704	0	0.00356234	0.00188872	0.000562536	0.00178913	0.00115651
LOC100577074	0.0203772	0.0220423	0.0156105	0.00821828	0.015277	0.0113322
LOC102655034	0.0729292	0.0794111	0.126449	0.0750566	0.102608	0.102675
LOC551622	0.141242	0.142041	0.136231	0.131022	0.115403	0.0994068
LOC726034	1.09967	0.952346	0.832897	1.03288	1.07809	0.973912
MT-LOC726061	0.950479	0.955316	0.775972	0.772878	0.687833	0.669332
GeneID-410681	0.216345	0.174038	0.204582	0.193987	0.158072	0.235174
LOC726148	0.12022	0.0804902	0.0713557	0.0692413	0.0858228	0.117445
LOC107963988	0.0245222	0.0380888	0.0411772	0.0494598	0.0520257	0.0490339
LOC408573	0.288906	0.291991	0.239492	0.206454	0.252857	0.243906
LOC408574	0.426974	0.410319	0.583807	0.545589	0.604683	0.645713
LOC551791	0.354625	0.297936	0.319457	0.296987	0.201738	0.285526
LOC408575	0.563707	0.488854	0.586436	0.575411	0.870364	0.564975
LOC412777	44.0223	38.3338	37.2839	39.1193	29.27	34.0097
LOC412778	0.466692	0.441053	0.559734	0.46227	0.225129	0.276415
LOC726349	0.772663	0.881773	0.792046	0.696586	0.70935	0.707952
LOC413574	0.167091	0.181945	0.184008	0.196129	0.184588	0.102215
LOC413575	0.0411666	0.0502793	0.0589913	0.0460587	0.0417752	0.0398836
LOC413576	0.00100554	0.00354947	0.00219245	0.00421074	0.004743	0.0074051
LOC100578467	0.0451669	0.0551042	0.0440946	0.0712205	0.0204525	0.0284245
LOC102656513	0.0079726	0.00243574	0.000911748	0.000795813	0.000852064	0
LOC413577	0.685888	0.624424	0.438454	0.500366	0.152765	0.241774
LOC412407	0.468376	0.504334	0.361287	0.447191	0.271952	0.291081
MT-LOC552128	0.951839	0.922025	0.860864	0.871627	0.71752	0.771114
LOC552153	0.144542	0.131357	0.164294	0.166324	0.109159	0.145471
LOC726562	0.788448	0.744716	0.974969	1.06103	0.650684	0.714507
LOC113218663	0.0089635	0.000574698	0.0087898	0.0032273	0.0015996	0.00384471
LOC726591	0.0889963	0.0584748	0.0686792	0.082969	0.126173	0.124509
LOC113218556	1.61094	1.30763	1.61582	1.86654	1.44986	1.56892
LOC414042	0.569059	0.630203	0.6709	0.683982	0.625344	0.566081
LOC726647	2.05635	2.05514	2.04722	2.07652	1.65537	2.05713
LOC100576242	0.776358	0.780195	0.689752	0.713682	0.614661	0.668068
LOC726708	0.706483	0.488133	0.706785	0.818147	0.6435	0.656637
LOC551725	0.359687	0.435334	0.457826	0.540926	0.287381	0.397349
LOC409225	0.38395	0.313615	0.336827	0.329563	0.384021	0.379943
LOC409226	1.55203	1.4361	1.43663	1.57192	1.02414	1.11099
LOC551637	0.605838	0.575358	0.616101	0.713812	0.490543	0.513717
LOC107966053	0.087527	0.0851759	0.0693595	0.0797834	0.0604159	0.0922023
LOC107966054	1.07518	1.01251	1.19171	0.937833	0.773687	0.901601
LOC725976	0.565306	0.580997	0.571787	0.589683	0.498859	0.666166
LOC412412	2.92449	2.71696	2.20358	2.29655	2.31795	2.42212
LOC726766	1.11345	1.17216	1.05034	1.1485	0.646474	0.8084
GeneID-726777	5.99541	5.32024	4.94771	4.51653	4.04763	5.2513
LOC113219410	0.328325	0.330004	0.33986	0.234633	0.209013	0.246509
LOC102656360	1.10401	0.993504	1.0597	1.16741	0.567975	0.574683
LOC551665	0.414397	0.323613	0.282807	0.352684	0.370719	0.338214
LOC725572	1.51922	1.39924	1.44345	1.28925	1.00158	1.26203
LOC551633	0.219055	0.233213	0.222004	0.259252	0.334404	0.222172
LOC551606	0.119572	0.134954	0.110896	0.107214	0.077075	0.101424
LOC412449	0.435021	0.400993	0.386887	0.38512	0.538172	0.483442
LOC100578271	1.77021	1.64914	2.22534	1.91246	1.60177	1.58679
LOC412362	0.512164	0.467571	0.366724	0.464531	0.345203	0.394522
LOC412361	0.0646504	0.0908476	0.0752421	0.0822474	0.0586727	0.0777328
LOC727229	0.274773	0.254068	0.320387	0.390641	0.354232	0.373016
LOC100578205	0.411384	0.36822	0.366197	0.367224	0.40683	0.462648
MT-LOC410678	0.870803	0.853391	0.628645	0.687293	0.680552	0.692473
LOC724145	0	0	0	0	0.000340088	0
LOC724195	1.60612	1.44157	1.88764	1.80485	1.62003	1.60831
LOC107965369	0.000552523	0	0	0	0.00337157	0.00199953
LOC102655531	0	0	0.0055976	0.00182237	0.00298205	0
MT-LOC551158	0.443721	0.461501	0.379432	0.36978	0.192534	0.155105
LOC551207	1.25773	1.31348	1.02861	1.20143	1.38776	1.30239
LOC100576938	0.144175	0.138425	0.130257	0.150667	0.084126	0.113969
LOC551281	0.363562	0.343974	0.304571	0.337582	0.273001	0.292222
LOC412262	0.970313	1.01298	1.16651	1.38055	1.09053	1.1008
LOC551358	0.344217	0.375036	0.295754	0.359905	0.284069	0.288677
LOC412406	0.825595	0.840958	0.960565	1.01062	0.591425	0.666315
LOC551418	2.24396	2.39532	2.15525	2.03268	1.81627	1.98259
LOC551452	0.249888	0.201559	0.207408	0.209593	0.218629	0.211625
LOC551472	0.549486	0.549837	0.565396	0.701237	0.449811	0.473246
LOC724638	0.197695	0.182959	0.268845	0.223602	0.146944	0.258162
LOC413968	1.6821	1.97268	1.88114	1.91331	1.99616	1.7539
LOC408572	0.319345	0.360089	0.241716	0.346805	0.132922	0.189931
LOC107966061	0.177483	0.11123	0.116417	0.155867	0.0546611	0.10508
MT-LOC551584	0.845676	0.788222	0.675938	0.570126	0.439702	0.509689
MT-LOC100577992	0.210267	0.208119	0.14615	0.190062	0.125071	0.150996
LOC410676	0.8849	0.949798	0.780185	0.628469	0.690115	0.855963
LOC725042	0.912188	0.802797	1.05685	1.12324	1.19537	1.011
LOC410675	1.18344	1.29061	1.27438	1.56325	1.17381	1.20073
LOC725079	1.08324	1.06174	0.994137	1.16577	1.38842	1.40903
LOC100576454	0.0998047	0.0890247	0.0587224	0.0747679	0.178157	0.153157
LOC410674	1.59445	1.61713	1.53273	1.49626	1.63257	1.6388
LOC113219189	0.0312211	0.0262297	0.030808	0.0348937	0.0198717	0.0175612
LOC410673	0.298371	0.344303	0.277154	0.336367	0.148928	0.255467
LOC725239	0.0113628	0.00213982	0.0106862	0.00750035	0.0108275	0.0152019
LOC410672	1.14428	1.09734	1.14904	1.04261	1.09447	1.13805
LOC410671	0.0617965	0.0914054	0.0860675	0.0995203	0.108383	0.080205
LOC102653709	0	0	0	0.00138103	0.000651532	0.00101353
LOC551893	0.477448	0.480343	0.572437	0.467926	0.62183	0.55956
LOC551912	0.311622	0.309906	0.250596	0.211714	0.214031	0.214915
LOC725459	0.0199253	0.0354265	0.0289875	0.0235837	0.0141599	0.0173899
LOC100576258	0.00507226	0.00662928	0.00962491	0.0103247	0.00579881	0.00438976
LOC107965063	0.0155643	0.022177	0.0330875	0.0334357	0.0619359	0.0426446
LOC410669	0.114203	0.0935864	0.107564	0.155282	0.0628197	0.0698687
LOC412734	0.420704	0.358068	0.371026	0.369802	0.456901	0.47713
LOC552014	0.454831	0.480385	0.488231	0.477276	0.332448	0.355641
LOC725684	0.466726	0.446623	0.40345	0.419015	0.393374	0.487256
LOC408570	0.0028253	0.00261983	0.0104128	0.0109958	0.00251931	0.0017826
LOC102656598	0.0141332	0.0154946	0.0323063	0.0310577	0.0267138	0.0225952
LOC725748	0.0140218	0.0185143	0.0214246	0.0245574	0.00563719	0.00339151
LOC552142	0.936312	0.940374	1.03146	0.84413	1.10752	1.11657
LOC100578882	0.004085	0.00646468	0.00914985	0.00749845	0.0258368	0.0152176
MT-LOC408569	0.587528	0.595618	0.947442	0.642458	0.535011	0.681552
LOC100578855	0	0	0	0	0	0.000557063
LOC100577689	0.252434	0.231059	0.332117	0.333435	0.314575	0.342142
LOC411927	0.154098	0.187594	0.192039	0.156165	0.144861	0.127532
LOC725947	0.378298	0.330458	0.419058	0.356501	0.291225	0.36522
LOC725981	0.362442	0.357274	0.349522	0.385966	0.280659	0.397273
LOC113219119	0.288752	0.293845	0.383401	0.350076	0.322077	0.355718
LOC551837	0.0873899	0.116028	0.0799594	0.0994608	0.0659847	0.0822275
LOC113218850	1.86608	1.82437	1.92492	1.50135	1.49179	1.5049
LOC100577648	0.656528	0.729961	0.848877	0.700274	0.564155	0.688687
LOC724146	0.05834	0.0468854	0.0306466	0.0310428	0.106303	0.0909407
LOC724196	0.0171919	0.0197722	0.0110775	0.0113531	0.0200501	0.0233052
MT-LOC724239	0.00178728	0	0	0	0.00454837	0
LOC724282	0.0152058	0.0257373	0.0134197	0.0198808	0.0255688	0.0147789
LOC408568	1.48527	1.40018	1.48388	1.82924	0.931189	1.02569
MT-LOC100578551	1.25263	1.26141	1.08996	1.1408	0.945505	1.09556
MT-LOC100577533	0.481006	0.445765	0.389265	0.388979	0.389441	0.384416
LOC551386	0.277223	0.278953	0.371272	0.36529	0.269576	0.335836
LOC107965508	0.33468	0.393266	0.3106	0.370539	0.274424	0.279456
LOC551419	0.228077	0.220796	0.290159	0.213866	0.207604	0.201633
LOC412015	0.167278	0.160813	0.178878	0.15722	0.0749875	0.114915
LOC409313	0.842553	0.80119	0.794745	0.760248	0.562368	0.666472
LOC409312	0.556674	0.566506	0.448256	0.498926	0.464055	0.509547
LOC100577501	0.31427	0.297768	0.388876	0.484804	0.330606	0.339565
LOC551559	0.289168	0.300746	0.312933	0.291966	0.206214	0.252311
LOC551585	0.0753606	0.0699615	0.0747517	0.0645097	0.0473568	0.0542051
LOC550724	1.82272	1.62069	1.64038	1.75963	1.37701	1.46662
LOC412240	1.11316	1.00778	0.901179	0.899734	1.22224	1.06063
LOC413118	1.41302	1.37401	1.4704	1.6413	1.05964	1.15637
LOC409062	0.88948	0.868249	0.801422	0.801937	0.610383	0.771636
LOC410662	1.58867	1.39685	2.02351	1.81095	1.00016	1.08125
LOC102654353	0.00616958	0.0127226	0.00647693	0.0171365	0.0139047	0.00814583
LOC725106	0	0	0.00065789	0.00125988	0.000901042	0.00643613
MT-LOC410791	11.824	12.7375	10.9756	10.0214	17.4239	16.7112
LOC551792	1.69299	1.60275	1.5372	1.39766	0.967332	1.14308
LOC113218960	0.00921259	0.00211237	0	0.00361069	0.00670553	0.00361867
LOC725273	0.00712621	0.00119403	0.00198057	0.00423642	0.00978641	0.0163071
LOC100576662	0.000607648	0.00103618	0.00114646	0.00563488	0.000400603	0.00270896
LOC100577043	0	0	0	0	0	0
LOC725283	0	0	0	0	0	0
LOC107966045	0.00574229	0.0149137	0.00188564	0.00579041	0	0.000910738
LOC550901	0.347579	0.293324	0.256907	0.254102	0.302753	0.291256
LOC551868	0.0736351	0.07602	0.0730823	0.0793369	0.0842231	0.0787962
LOC551894	0.136829	0.140065	0.22068	0.193926	0.165385	0.156968
LOC725415	2.23493	2.54901	2.75262	2.02539	1.79498	1.92665
LOC551941	1.05473	0.965052	1.02811	0.96439	0.857784	0.891306
LOC100576447	0.00238408	0.00520369	0.00259083	0.00699545	0.000423006	0.00330665
LOC408646	0.0234028	0.0292881	0.0320546	0.05182	0.00786187	0.0197251
LOC725651	0.0133865	0.0288755	0.0263919	0.013681	0.0182441	0.0100763
LOC102653777	0.00271577	0.00118158	0.00507334	0	0.0223233	0.00967028
LOC102653941	0.0026824	0	0.0035325	0	0	0.00109949
LOC102653800	0.0524726	0.0455061	0.0805868	0.0976986	0.0969831	0.104769
LOC408645	2.27136	2.07193	2.75874	2.43623	1.74874	1.90014
LOC410788	0.00204854	0.00228469	0.00510201	0	0.00252848	0.00907357
LOC107963993	0	0	0.00062398	0.00157956	0.000626575	0.00154301
LOC101664701	0.0113525	0.00393421	0.0142288	0.0187155	0.00414524	0
LOC724197	0	0	0	0	0	0
LOC724283	0.153227	0.169867	0.159679	0.175671	0.106528	0.115227
LOC410785	5.25433	4.61509	4.60736	5.0705	4.66365	4.58813
LOC113218729	0.328752	0.410898	0.3649	0.509526	0.182219	0.229202
LOC100576697	0.0646273	0.0707733	0.0476313	0.0944307	0.016355	0.011684
LOC410784	0.408281	0.379698	0.480463	0.485111	0.274601	0.276876
LOC724415	0.533176	0.562141	0.477495	0.592801	0.476378	0.562489
LOC408643	0.98341	0.935468	1.02558	1.02989	0.726937	1.0196
LOC102655181	0.00570229	0.0037954	0.0061812	0.00512894	0.00120227	0.00158581
LOC410782	0.968102	0.986428	0.90205	0.838304	0.87352	0.848669
LOC409126	2.02493	2.04576	1.71179	1.92272	1.5049	1.66004
LOC409127	1.07305	1.01726	1.00593	1.00481	0.823342	0.933318
LOC413378	0.6669	0.627054	0.722645	0.642662	0.718611	0.5928
LOC413377	1.82994	1.83559	1.82843	2.18087	1.94167	2.09899
LOC113219302	0.00215506	0.00291949	0.00586142	0.00741971	0.00673187	0.00170559
LOC724639	0.828748	0.785879	1.21724	0.74313	1.0053	1.3127
LOC409887	0.523086	0.492484	0.438023	0.512605	0.757219	0.60964
LOC409886	0.734989	0.756588	0.681472	0.7091	0.451766	0.549749
LOC552426	0.653461	0.613005	1.11005	0.858184	1.08082	0.904224
LOC551960	0.369438	0.381008	0.322409	0.346569	0.239707	0.333645
GeneID-406071	0.0174015	0.0113027	0.0370387	0.0369339	0.0243955	0.0125895
LOC100577450	0.325479	0.346608	0.537256	0.432672	0.599407	0.469355
LOC410080	0.532128	0.672107	0.546255	0.582176	0.408165	0.388807
LOC551906	0.834704	0.74072	0.650099	0.767232	0.686129	0.644712
LOC725284	0.497546	0.414058	0.439583	0.553726	0.489658	0.381284
LOC551889	1.34575	1.17112	1.1718	1.37157	0.985962	1.07936
LOC412088	0.372693	0.362233	0.393373	0.345333	0.458656	0.51476
LOC725154	0.0259596	0.0577324	0.052101	0.0711553	0.0862872	0.0887762
LOC100576132	0.180274	0.199	0.274896	0.372814	0.643666	0.319888
LOC725044	0.104892	0.093773	0.112686	0.115654	0.0971586	0.120294
LOC100579054	0.1809	0.178227	0.12018	0.164496	0.0865034	0.0826836
GeneID-409097	0.896141	1.12387	0.69566	0.910769	0.882227	0.805831
LOC411548	1.10291	1.19695	1.0953	1.24634	1.04852	1.0358
LOC100579021	0.0996237	0.0713133	0.087527	0.0677801	0.0530206	0.0551083
LOC100578953	3.06798	2.89328	2.70919	2.75682	3.16867	3.22045
LOC409251	0.448461	0.433433	0.375792	0.400704	0.486586	0.428843
LOC100578883	0.439196	0.443603	0.560404	0.623406	0.403233	0.439617
LOC102656037	0.144622	0.161343	0.138092	0.234525	0.0845185	0.0937352
LOC724798	0.202436	0.21432	0.208728	0.242173	0.235746	0.20233
LOC411882	0.601958	0.654694	0.680506	0.724146	0.555536	0.595753
LOC727452	0.881122	0.80931	1.06476	1.05275	0.617129	0.604068
LOC107965381	0.0628098	0.0591588	0.0657939	0.0585144	0.0606534	0.0747076
LOC725460	1.53916	1.50792	1.25637	1.07196	1.19446	1.43937
MT-LOC408642	0.0455343	0.0512062	0.0374951	0.0706396	0.0518282	0.0548627
LOC551071	6.7291	6.85089	6.53988	7.19128	6.54008	7.34401
LOC408641	0.0192847	0.0327975	0.0242427	0.011785	0.0164174	0.0106277
LOC725724	0.0545425	0.105218	0.0555194	0.0800222	0.0275381	0.0155071
MT-LOC551208	0.00416492	0.00558153	0.0103188	0.00890258	0.0142442	0.0115634
LOC102655594	0.0020924	0.00174392	0.0121243	0.00706707	0.00869814	0.000424151
LOC551320	8.05926	7.87426	7.10952	7.17221	7.51148	7.50297
LOC102655568	0.0221782	0.0260528	0.0271897	0.0373233	0.0149675	0.0130227
GeneID-100578506	2.52984	2.51185	2.5453	2.62558	1.73017	1.67262
LOC408635	0.375108	0.344533	0.341954	0.382167	0.285187	0.315867
LOC551420	0.471584	0.405002	0.499615	0.579554	0.536057	0.699174
LOC409392	0.867173	0.777433	0.81105	0.860437	0.763232	0.690303
LOC726062	0.190464	0.158469	0.135677	0.190777	0.19198	0.192955
LOC100578360	0.687051	0.548866	0.571781	0.639788	0.511308	0.573253
LOC412288	1.34096	1.3377	1.21646	1.34899	1.25424	1.29279
LOC726178	5.76764	5.67004	6.02968	6.94674	5.3323	5.24807
LOC409189	3.37615	3.1353	2.84857	2.95524	3.35184	3.29128
LOC411753	0.388328	0.425304	0.372896	0.523923	0.299124	0.315081
LOC107965121	0.000932147	0	0	0	0.00262567	0.00145007
LOC100577142	0.0127847	0.0149043	0.0192564	0.00465343	0.0202501	0.0166104
LOC410780	0.0999292	0.129728	0.0326489	0.0564795	0.0792715	0.0890547
LOC410779	3.03067	3.14789	2.70999	2.69096	2.62374	3.27901
LOC107966060	0	0	0	0	0.000849002	0.000566402
LOC726350	0.0326133	0.0420524	0.0372844	0.0471735	0.0381111	0.0404797
LOC408634	0.174337	0.142156	0.145197	0.124315	0.141842	0.145739
LOC408633	0.244897	0.261562	0.289819	0.210702	0.146324	0.192995
LOC102653614	0.0304047	0.0194258	0.0299857	0.0455178	0.0428996	0.0590367
LOC409288	0.509666	0.504453	0.481171	0.561874	0.591389	0.492887
LOC726431	0.800748	0.715091	0.775508	0.730822	0.861036	0.763165
LOC102656779	0.0305377	0.0240683	0.0415149	0.0470577	0.0737003	0.0903828
LOC409505	0.923665	0.927645	1.62198	1.18103	1.66533	1.39458
LOC100576990	0.797633	0.776332	0.67983	0.829807	0.568696	0.829167
LOC552660	0.614223	0.556663	0.526781	0.602145	0.567153	0.602292
LOC726056	2.79622	3.36532	3.3609	2.98855	2.83473	3.54721
LOC552654	0.403499	0.404966	0.561604	0.537984	0.57367	0.635933
MT-LOC552644	0.535716	0.548448	0.41195	0.493793	0.464796	0.513646
LOC727436	0.134101	0.105113	0.106356	0.110873	0.117884	0.0964701
LOC113219416	0.315543	0.294552	0.178377	0.214832	0.323044	0.277118
LOC552372	0.460209	0.442666	0.403433	0.401875	0.296574	0.354433
LOC100576918	0.137873	0.145534	0.141775	0.167737	0.0569198	0.0868346
LOC100576885	0.764733	0.754708	0.596554	0.686156	0.510048	0.556408
LOC552315	1.52198	1.71469	1.90514	1.63506	0.91496	1.15381
LOC412712	0.274045	0.264025	0.328852	0.336225	0.179445	0.259021
LOC552274	0.308125	0.285797	0.370602	0.265349	0.250861	0.267434
LOC550992	0.907878	0.806659	0.71646	0.74631	0.543518	0.787497
LOC412451	0.433935	0.363108	0.493724	0.552691	0.532209	0.431576
LOC412384	0.648345	0.599146	0.622094	0.697396	0.504599	0.515404
LOC409462	0.355091	0.356339	0.344253	0.401141	0.250942	0.365946
GeneID-725103	0.595915	1.27006	0.441927	0.563491	0.0958933	0.106052
LOC751767	0.00305583	0.00698786	0.0219215	0.00883123	0.0117422	0.00503288
LOC552185	1.52224	1.50185	1.54331	1.79844	1.04799	1.1632
LOC409229	0.486531	0.466485	0.572566	0.553531	0.504657	0.439803
LOC725736	0.118298	0.130361	0.0981059	0.123443	0.101673	0.0761128
LOC725712	1.82343	1.75952	1.34377	1.31583	1.53564	1.59004
LOC411836	0.210934	0.203373	0.180554	0.169489	0.15442	0.152579
LOC551469	0.357119	0.342955	0.530598	0.320715	0.353534	0.295361
LOC107964012	0.149662	0.155567	0.179371	0.167675	0.102308	0.110426
LOC727199	1.83313	1.60438	1.45635	1.43932	1.23517	1.3343
LOC107965571	0	0.00600489	0.0017638	0.00119064	0.00353465	0.00627259
LOC102655636	0.00113499	0	0	0	0.000880399	0
LOC409036	1.36043	1.43667	1.26617	1.23619	0.87888	0.908206
LOC551381	6.28586	5.61638	5.49758	4.75163	5.40622	6.58155
LOC413524	0.654368	0.63924	0.47428	0.655075	0.457414	0.495695
LOC410057	1.70749	1.6872	1.31378	1.51966	0.958507	1.16095
LOC724794	0.0760286	0.076884	0.0943482	0.074565	0.104377	0.0887872
LOC552435	0.311306	0.298649	0.323362	0.380757	0.250531	0.257846
MT-LOC724118	0.089543	0.11286	0.190233	0.155672	0.113615	0.104094
GeneID-503862	1.40104	0.0354343	0.079202	0.134556	0.14963	0.0117628
LOC724148	0	0	0	0	0	0
MT-LOC413551	1.00833	0.896609	1.01198	0.95446	1.01375	1.07853
LOC410050	0.254429	0.270878	0.247715	0.219803	0.138088	0.146712
LOC100578005	0.87217	0.895069	0.874951	0.801061	0.817549	0.936717
LOC413132	1.40195	1.41597	1.43575	1.49182	1.31673	1.35237
LOC411546	0.313746	0.306132	0.301864	0.320932	0.299153	0.342656
LOC100578146	1.10955	1.14057	1.29172	1.23589	1.14009	1.08381
LOC412745	1.00841	1.02589	0.997174	1.03395	0.926232	1.07028
MT-LOC726259	0.184436	0.162422	0.306964	0.233711	0.286391	0.305279
LOC552260	0.131952	0.159915	0.133722	0.137283	0.18241	0.180885
LOC413855	0.984602	0.971171	0.891675	1.04694	0.936985	0.902093
LOC412220	0.00404041	0.00995365	0.0113502	0.00330056	0.0127162	0.00467687
LOC552197	0.624152	0.608902	0.531816	0.723621	0.373271	0.426484
LOC552068	1.53007	1.63688	1.35651	1.6697	1.30189	1.42221
LOC410777	0.72564	0.790878	0.848813	0.925315	0.661834	0.706837
LOC408632	1.37991	1.43183	1.45383	1.32454	1.0682	1.14818
LOC410776	0.00211701	0.00457025	0.000699595	0.00296254	0.00507267	0.00336492
LOC408631	2.24598	2.23705	3.65409	3.32408	3.07948	3.11327
LOC102654381	0.072283	0.0438867	0.0732101	0.0821472	0.0464886	0.0519182
LOC410775	0.0793664	0.100108	0.0835137	0.0813356	0.0934605	0.0905815
LOC100578543	0.00238143	0.00644927	0.00892875	0.00770229	0.00728695	0.00914342
LOC102655243	0.647266	0.725554	0.810847	1.04097	0.581227	0.63966
LOC724993	0.0291016	0.0383917	0.0439506	0.0416666	0.0239889	0.0494714
LOC107965104	0.00185485	0.00172441	0.00094024	0.00345191	0.00335796	0.00203375
LOC100578606	0.0634011	0.0494096	0.0536964	0.0541919	0.0791885	0.0451029
LOC552090	0.342642	0.339877	0.337568	0.37408	0.26646	0.356855
LOC113218939	0.0158635	0.016414	0.0166274	0.0235575	0.0138855	0.0117834
LOC113218940	0	0.000556294	0	0	0.000388244	0.00212297
LOC412353	13.2635	12.5445	12.6647	11.6714	12.9056	13.588
LOC412354	0.360252	0.397088	0.328982	0.313818	0.826551	0.813089
LOC107965319	0	0	0	0	0	0
LOC113219004	0.193952	0.235749	0.249536	0.302425	0.331798	0.248963
LOC100576708	0.511736	0.485621	0.370739	0.441989	0.449993	0.482701
MT-LOC413255	0.372751	0.331871	0.388864	0.279288	0.424336	0.467236
LOC100576747	0.941274	1.07147	1.17116	1.1529	1.13172	1.17581
LOC107965231	0.0379011	0.0587134	0.077667	0.0655652	0.0834667	0.129475
LOC725388	0.683899	0.733921	0.814442	0.927834	0.476268	0.570261
LOC551242	0.4024	0.382129	0.524824	0.499038	0.373255	0.459594
LOC409311	1.96254	1.81101	2.23869	1.96182	1.78279	1.8849
MT-LOC725496	1.82351	1.87709	1.65073	1.56032	1.38571	1.44379
LOC410756	10.1531	10.2759	8.10022	8.43612	8.86771	8.85848
LOC102656083	0.0103841	0.0036764	0.0321958	0.0153717	0.00116311	0.0223224
LOC107965445	0.00705742	0.00323678	0.0147752	0.0166827	0.00823657	0.00444656
LOC410755	0.269971	0.236672	0.313421	0.299976	0.11971	0.1659
LOC725725	0.00501245	0.00168704	0.0177098	0.0211748	0.0222776	0.0225769
LOC724240	1.27488	1.21857	1.25664	1.21011	1.42357	1.52307
LOC551530	2.93933	2.95997	3.42893	3.98624	2.42148	2.5508
LOC724199	0.00223996	0.00299506	0	0.00062256	0.000430367	0
LOC408607	0.393353	0.422229	0.40658	0.436736	0.310712	0.438878
LOC100576425	0.0718737	0.0769084	0.110041	0.107635	0.066508	0.0762046
LOC107965634	0	0	0	0	0.00127642	0.00066865
LOC102655819	0	0.00513431	0.00459853	0.00532705	0	0
LOC100577577	0	0	0	0	0	0
LOC113219249	0	0	0	0	0	0
LOC551623	0.51416	0.642519	0.424616	0.388517	0.515016	0.511039
LOC107966072	0.0128353	0.00904889	0.0183312	0.0093056	0.0221705	0.0143524
GeneID-408606	0.635979	0.646301	0.714151	0.713901	0.729791	0.786156
LOC724541	0.0177571	0.0113053	0.0180965	0.013734	0.0323705	0.0461163
GeneID-408605	2.4556	2.62362	2.61953	2.8151	3.13551	3.30735
LOC551732	0.348712	0.409131	0.427418	0.395463	0.281321	0.322349
LOC100577959	1.22097	1.20696	1.00551	1.02339	1.06966	1.12263
LOC113218573	0	0.00136975	0.0016998	0	0	0.00281913
LOC113219074	0	0	0	0	0.000454589	0
LOC100577920	0.0289909	0.0424474	0.0363507	0.0265365	0.0185883	0.012505
LOC100577882	0.005324	0.00327512	0	0.0062386	0	0.00120541
LOC102655202	0	0	0	0	0	0
LOC100577847	0.0412765	0.0349721	0.0329387	0.0306879	0.0230022	0.0237412
MT-LOC102655882	0	0	0	0	0	0.000947159
LOC410694	0.394256	0.277957	0.323569	0.193113	0.190755	0.256321
LOC113219412	0.586956	0.661379	0.322008	0.283001	0.737657	0.709826
LOC724994	0.300123	0.283179	0.449764	0.354316	0.3557	0.390427
LOC102654799	0.00372951	0.00437427	0.00348745	0.00458991	0.00356058	0.00411592
LOC725045	0.239167	0.222359	0.214482	0.252242	0.148185	0.231447
LOC725081	0.602871	0.636625	0.69159	0.738676	0.497438	0.486785
GeneID-410692	0.240469	0.270369	0.228003	0.311967	0.270266	0.280674
LOC412263	1.0772	1.12824	0.975548	1.08948	0.715479	0.761566
LOC102654496	0.00433	0.00271974	0	0.0038105	0.00174776	0
LOC725305	0	0.00537855	0	0.00543468	0.00390837	0.0005489
LOC102654257	0.000663231	0.0103547	0	0.00132528	0.0310686	0.0232659
LOC552181	0.0620852	0.0915076	0.0586642	0.0612166	0.0544938	0.0607229
MT-LOC409922	0.278873	0.271247	0.21424	0.291659	0.235129	0.214381
LOC409923	0.264157	0.247679	0.268561	0.248126	0.214429	0.185899
LOC100577118	0.754564	0.708853	0.925566	0.870571	1.28848	1.16763
LOC727144	0.41675	0.349245	0.345312	0.390385	0.174015	0.23306
GeneID-727134	0.697885	0.791054	0.672893	0.667275	0.908952	0.872137
LOC727127	1.16363	1.16152	1.37942	1.38314	0.669741	0.734795
LOC409105	1.71108	1.74546	1.50942	1.5078	1.26366	1.4276
LOC727116	0.220688	0.204423	0.175105	0.198828	0.223937	0.192545
LOC726605	0.0310802	0.0239649	0.0319138	0.033063	0.0205473	0.0175696
LOC551632	0.00309983	0.00166042	0	0.00233168	0.00182307	0.00144723
LOC726554	0.136148	0.121372	0.183138	0.193986	0.0185108	0.0223186
LOC552434	0.486997	0.428913	0.596324	0.592899	0.390305	0.383287
LOC100578519	0.0927734	0.0635013	0.131404	0.109488	0.0514558	0.0540177
LOC100578468	0	0.000552229	0	0.000750048	0.00136321	0.00435934
LOC724669	0.965535	0.64133	1.20238	1.14709	1.48013	1.37811
LOC551905	0.032263	0.0170794	0.0677557	0.0650064	0.0333804	0.0242981
LOC100578694	1.26561	1.19635	1.03586	1.09556	0.677058	0.803707
LOC727049	0.372938	0.406743	0.463394	0.348336	0.365218	0.437174
LOC726108	0.12677	0.0972559	0.160757	0.147128	0.080102	0.0971059
LOC413578	1.63161	1.37126	1.74387	1.84161	1.16333	1.21559
LOC412003	1.93686	1.86162	2.27874	2.18485	1.39854	1.51491
LOC727393	0.906651	0.895829	1.2734	1.1564	1.24525	1.1386
LOC727456	0.102019	0.131505	0.142333	0.126055	0.0776458	0.101293
LOC727460	0.657962	0.569045	0.651684	0.795062	0.661023	0.626633
LOC113219430	0	0	0	0	0	0
LOC409530	0.205941	0.298961	0.264888	0.301272	0.170322	0.136366
LOC102654355	0.0312082	0.04225	0.0485837	0.0263485	0.00644245	0.00428432
LOC552418	0	0	0	0	0.00123824	0.00111865
LOC726053	3.3306	3.15899	3.79055	3.88402	3.18474	3.48063
LOC102654146	0.00302316	0	0	0.00158855	0.00434935	0
LOC552453	0.00892563	0.00985523	0.0166356	0.0307057	0.0035475	0.0091905
LOC724319	0.219951	0.220612	0.220404	0.244257	0.221261	0.202404
LOC100577437	0.0182331	0.0190801	0.018433	0.0215586	0.0267015	0.0366638
LOC100577474	0.0268271	0.0273765	0.0158626	0.01717	0.021689	0.0157266
LOC107964093	0.0204751	0.0274529	0.0143957	0.0304675	0.0189563	0.0242722
LOC113218607	0.0247217	0.0246759	0.0289306	0.00830048	0.0152959	0.0155568
LOC113218606	0.00858992	0.00257078	0.0214132	0.0149593	0.0214937	0.02501
LOC100577995	5.76533	5.10819	5.55307	5.83569	4.27828	4.43456
LOC552364	0.726855	0.826565	0.730483	0.733482	0.500436	0.555137
LOC550695	0.281447	0.287397	0.377151	0.283281	0.245955	0.237889
LOC724665	1.52753	1.58111	1.59043	1.40872	1.1014	1.29278
LOC409950	0.0148251	0.0244695	0.0507751	0.0492983	0.0450586	0.0329892
LOC726051	0.543643	0.682548	0.715625	0.935203	0.666013	0.537975
LOC412386	0.777166	0.735558	0.657883	0.651901	0.625826	0.692387
LOC412516	0.385955	0.27965	0.29764	0.31049	0.303747	0.27762
LOC100576733	0.219186	0.316645	0.295607	0.294041	0.17466	0.175818
LOC726804	7.16422	6.95892	5.68475	5.8123	6.60767	7.21604
LOC102653978	0.00822634	0.00321635	0.00249612	0.00517386	0.0193814	0.0144601
LOC552370	2.0763	2.15007	2.31037	2.24127	1.11957	1.34215
MT-LOC552343	0.190578	0.282556	0.284952	0.314288	0.281213	0.227874
LOC100576623	0.0211254	0.0127646	0.0282739	0.0228654	0.0216247	0.032845
LOC102654074	0	0.000928851	0	0.00139659	0.00036205	0.00119863
LOC107965760	0	0	0	0	0	0
LOC102655285	0	0	0	0	0	0
LOC100576732	0.0726011	0.0485581	0.0605906	0.0384428	0.0294522	0.0275359
LOC724673	0.000807347	0	0	0	0	0
LOC102655218	0.00051247	0	0.00157332	0	0.00172583	0
LOC726292	0	0	0	0.000502282	0	0.00093744
LOC412853	0.941928	0.91973	1.1178	1.02086	1.29621	1.20655
LOC102654800	0	0	0	0.00150674	0	0
MT-LOC727515	0.326945	0.297406	0.354363	0.346288	0.194896	0.243675
LOC727168	0.39975	0.428791	0.493537	0.645605	0.505133	0.407167
LOC727350	0.277784	0.238139	0.369154	0.465933	0.338186	0.397516
LOC113219428	0.00908869	0.00549223	0.0112543	0.00766634	0.0088273	0.0101121
LOC727358	0.565015	0.516256	0.609759	0.703182	0.46638	0.421062
LOC726925	0.115651	0.106696	0.178862	0.200334	0.105537	0.101215
MT-LOC411359	1.26171	1.33817	1.30024	1.48816	1.06285	1.22186
LOC552129	1.51916	1.4363	1.60663	1.72175	1.22567	1.28068
LOC727574	4.29802	3.75574	3.30018	3.77448	2.56387	2.58499
LOC100578586	0.0127676	0.0231934	0.0245523	0.035583	0.0332351	0.023995
LOC113218599	0	0.000839511	0	0	0.0034043	0.0012271
LOC107965774	0.00826262	0.0277209	0.0239056	0.00364538	0.0212401	0.0444983
MT-LOC409793	1.31336	1.3854	1.40814	1.27899	1.19512	1.32127
LOC409489	0.097156	0.0953154	0.150114	0.153969	0.11256	0.115331
LOC726110	0.337321	0.298873	0.356297	0.398164	0.305606	0.376405
LOC100576649	0.419626	0.381426	0.288749	0.400874	0.281687	0.289095
LOC409111	0.53651	0.567052	0.591086	0.50451	0.499183	0.588826
LOC100576896	3.01817	2.6874	3.92524	3.85098	2.90796	3.06759
LOC100576862	1.11949	1.07104	1.07101	0.999062	1.04842	0.963198
GeneID-692346	0.25858	0.231002	0.238657	0.281292	0.13023	0.176173
LOC100576829	0.992633	0.916595	1.08624	1.11842	0.764648	0.821628
LOC725528	3.1136	3.11489	3.61783	4.05852	2.66761	2.44952
LOC412594	2.27677	2.28732	2.11935	2.31258	2.04927	1.95944
LOC725850	0.115187	0.112984	0.0999796	0.072503	0.0592196	0.102502
LOC727119	0.0837266	0.123157	0.115748	0.0795987	0.0549459	0.0382274
LOC102655454	0.0094907	0.00253714	0.00180595	0.0064787	0	0
LOC552202	0.0416754	0.0170085	0.0286408	0.016756	0	0
LOC100578587	0.000959832	0.000588625	0.00406538	0.00254647	0.00290926	0.00518387
LOC412646	1.20141	1.09547	1.34289	1.33722	1.17886	1.04386
LOC726171	2.75645	3.07346	2.81268	2.67619	2.93349	3.13647
LOC102654530	0.0429857	0.0402577	0.0528429	0.0437504	0.0630747	0.116635
LOC102654576	0.182414	0.21276	0.336887	0.394385	0.295624	0.357286
LOC412465	0.639826	0.909571	1.07691	1.22382	0.649956	0.656754
LOC102654729	0.0676558	0.0124525	0.0106689	0.00186695	0.00224616	0.00307896
LOC100217360	0.0122373	0.0189189	0.0064505	0.00877871	0.00742013	0.0139408
LOC102654685	0	0	0.00245937	0.000970979	0	0
LOC100579011	0	0	0	0	0.000407733	0
LOC100578724	0	0	0	0.00266003	0	0
LOC102655559	0.00354311	0.00167966	0.00476152	0.00822653	0.00413604	0.000782908
LOC552292	0.0434861	0.038896	0.0282516	0.0287616	0.0177393	0.0184942
LOC113218604	0.00210198	0.00602239	0.00994222	0.00181238	0.00503622	0.00276536
LOC102655008	0.124829	0.0917702	0.164564	0.122821	0.109987	0.163963
LOC409457	1.0942	1.23131	1.41581	1.49833	1.0116	0.957329
LOC726760	1.05213	1.14352	1.02926	1.10146	0.956411	0.987454
LOC412505	1.26194	1.12783	1.42641	1.3312	1.11945	1.25716
LOC412697	0.176575	0.165482	0.140277	0.142482	0.136174	0.216671
LOC724300	0.00674949	0	0.00815285	0.0133325	0.0344358	0.0308473
LOC100576121	0.0012239	0.00373883	0	0	0.000403498	0
LOC113218584	1.05427	0.92283	0.831536	0.922644	0.669656	1.17826
LOC412955	0.325262	0.312544	0.319285	0.385722	0.177635	0.321443
LOC102655291	0.124286	0.102551	0.101168	0.0950493	0.163717	0.137143
LOC102655235	0.00771692	0.0206595	0.0028821	0.0065882	0.0117926	0.0140706
LOC726798	0.00124578	0	0.00176514	0	0.00582861	0.00241487
LOC726812	0.335698	0.314815	0.292899	0.34704	0.190278	0.262699
LOC726735	1.317	1.21717	1.15401	1.26661	0.970869	0.997374
LOC107964089	0.00357929	0.00340912	0.0130377	0.00305398	0.00824826	0.00302103
LOC725270	0	0	0.000657785	0.00224304	0	0
LOC724471	0.028543	0.0411967	0.0622473	0.03693	0.0420046	0.0435099
LOC411729	0.00391247	0.0105941	0.00931888	0.0125238	0.00269585	0.00606952
GeneID-724556	0.00957102	0.00594487	0	0.00650072	0.00404081	0.0055522
GeneID-724694	0	0.00148851	0.00214949	0.000560116	0	0
LOC724735	0.00148063	0.00285678	0	0	0	0
GeneID-724777	0.000869881	0.000578723	0.00375807	0.00434395	0.0150104	0.00110566
LOC100578507	0.227369	0.217276	0.193317	0.198236	0.177598	0.188066
MT-LOC551255	1.69102	1.7725	1.51713	1.2173	1.54699	1.71088
LOC102655706	0.82745	0.786114	0.961408	1.17804	0.694172	0.570132
GeneID-551010	0.684552	0.579535	0.452994	0.413057	0.740682	0.852072
LOC550962	0.217679	0.207965	0.201396	0.221217	0.109977	0.198954
MT-LOC727534	0.639061	0.69066	0.735231	0.625786	0.56381	0.637162
LOC552788	1.26407	1.34704	1.3337	1.4611	1.34021	1.31795
LOC552790	0.484381	0.4495	0.365309	0.586858	0.245343	0.283862
LOC724275	0.155304	0.124303	0.0336915	0.0867517	0.0416724	0.106017
LOC413607	0.465218	0.486495	0.436938	0.420664	0.351108	0.380235
MT-LOC102654955	3.40157	3.51888	3.57368	3.42017	2.78216	3.02422
MT-LOC100578624	0.202688	0.183719	0.147182	0.165493	0.139231	0.192187
LOC412759	0.0338819	0.0628288	0.0794576	0.0704937	0.0341983	0.0366457
LOC551997	1.08711	1.09514	1.33833	1.35659	1.43798	1.1226
LOC412010	0.276286	0.199053	0.293469	0.389297	0.355341	0.292223
LOC412009	0.460296	0.390065	0.390696	0.400733	0.308464	0.384239
LOC412008	0.615056	0.677803	0.586097	0.685394	0.376595	0.43679
MT-LOC552105	0.58814	0.613133	0.887551	0.67328	0.7768	0.749438
LOC724716	0.300214	0.285101	0.340364	0.289039	0.230599	0.30425
LOC107964039	0.293053	0.401611	0.350771	0.330203	0.517817	0.330179
LOC724736	0.0336023	0.044983	0.0379664	0.0450209	0.0283286	0.0163292
LOC107964040	0.0255023	0.0463153	0.0245641	0.025423	0.0195412	0.0263964
LOC102654107	0.0081873	0.0126147	0.0060627	0.0102949	0.00816935	0.00892732
LOC102654330	0	0	0	0.00144037	0.00255467	0
LOC113218593	0.00366711	0.00842612	0.00939345	0.0099326	0.00383161	0.00245311
LOC413279	0.0736607	0.0633516	0.108307	0.0804575	0.0916779	0.0814579
LOC413278	0.561328	0.547771	0.520381	0.604099	0.45016	0.489041
LOC551690	0.972834	0.945142	1.02446	0.79311	0.887589	0.843403
LOC413146	0.481934	0.498754	0.590493	0.624475	0.54108	0.538993
LOC102656852	0.0340369	0.0356256	0.0223264	0.0656517	0.0555087	0.0579163
LOC409791	11.2279	11.8913	10.45	12.4139	6.92431	6.79288
LOC102656798	0.0544495	0.0547154	0.213252	0.113755	0.0654237	0.0376707
LOC551596	1.46667	1.6751	2.88127	2.82926	1.67084	1.58251
LOC413147	0.353405	0.340633	0.457734	0.410599	0.48914	0.56508
LOC113218583	0.0127261	0.0182476	0.00997165	0.0187257	0.0142961	0.0107181
LOC551536	0.369223	0.323616	0.445514	0.421693	0.371163	0.414602
LOC412143	2.60765	2.62494	2.61986	2.68105	2.29617	2.55665
LOC100578537	0.68998	0.629319	0.703202	0.692199	0.550639	0.591675
LOC413869	0.60858	0.555062	0.600454	0.652099	0.478618	0.53212
LOC102655388	0.0557085	0.0409686	0.110191	0.119606	0.148558	0.12274
LOC100578498	0.0494732	0.0648485	0.0299364	0.0373368	0.0527555	0.0373127
LOC412711	0.90837	0.810889	0.720209	0.836494	0.874825	0.843932
LOC551273	0.392092	0.406353	0.355047	0.439341	0.271151	0.308433
LOC100578429	0.52735	0.503775	0.557907	0.560244	0.518266	0.549587
LOC100579024	0.416195	0.454742	0.568312	0.500763	0.613551	0.657385
LOC725295	0.324248	0.284024	0.361118	0.351206	0.168172	0.250889
LOC100578885	2.71411	2.67622	2.69605	2.94067	2.05395	2.42617
LOC102655792	0.0954641	0.117909	0.156199	0.104542	0.0645407	0.120749
LOC408716	9.87288	9.74202	9.58602	10.2114	9.69269	10.5935
LOC113218529	0.158791	0.139384	0.184196	0.229023	0.369318	0.353131
GeneID-410902	0.0375909	0.0446347	0.0543728	0.0602083	0.0445728	0.0547181
LOC408717	1.48032	1.95503	1.49701	1.66426	1.35965	1.36464
LOC100578397	0.0752824	0.129068	0.183412	0.213688	0.266094	0.166756
LOC408718	2.50989	2.44729	2.35462	2.43016	1.74093	2.14034
LOC100578839	0.0259704	0.0360082	0.0335897	0.0547508	0.0283569	0.0278143
GeneID-411453	0.622369	0.756461	0.622402	0.681851	0.57827	0.608374
LOC725743	0.789	0.750574	0.688271	0.617609	0.703636	0.808756
LOC411452	0.161283	0.166639	0.142991	0.185403	0.134333	0.144362
LOC100576174	0.0358588	0.0260696	0.0356567	0.0413201	0.0438955	0.034188
LOC410087	0.978513	0.984507	1.15222	0.870822	1.22939	1.21076
LOC724274	3.89189	4.50037	4.80558	3.72023	3.12076	4.03778
LOC724367	0.19768	0.198644	0.418366	0.256686	0.724285	0.384814
LOC724405	8.73295	9.19415	7.54405	6.64409	9.36294	8.89136
LOC724449	2.16415	2.17074	2.69801	2.58914	2.65771	2.0644
LOC724488	0.846201	0.960421	2.41231	2.03675	0.515221	0.520778
LOC411348	1.12129	1.10536	1.10549	1.17434	0.595513	0.702475
LOC408715	1.02966	1.38385	0.801366	0.726353	0.824318	0.594058
LOC102656562	0.0256317	0.0167588	0.011864	0.0185277	0.0238336	0.011857
LOC551009	0.677716	0.70829	0.639947	0.766656	0.363899	0.419803
LOC412824	0.877197	1.03294	0.909851	0.89383	0.683111	0.703041
LOC100578420	0.0104461	0.0045994	0.00751458	0.00298207	0.00942925	0.00949358
LOC107964054	0	0.000723428	0	0	0.00140901	0.000626622
LOC107964083	0.0210979	0.0263459	0.0224419	0.015427	0.025971	0.0398299
LOC408714	0.0343049	0.0526027	0.0408627	0.0417361	0.034256	0.0336055
LOC100578727	0.0237138	0.0459782	0.0435019	0.034446	0.0116019	0.00687327
LOC100577598	0.00208067	0.00764549	0.00492021	0.00136668	0.000951638	0.00238117
LOC100576249	0.0442563	0.062363	0.0655024	0.051683	0.0207818	0.0234373
LOC410897	0.448939	0.476077	0.744577	0.617315	0.508785	0.632866
LOC408713	0.0567469	0.0412646	0.0504756	0.0328065	0.0375031	0.0519008
LOC410896	0.032964	0.0312837	0.020329	0.0256351	0.0125732	0.0113857
LOC408712	2.26539	1.9232	2.4188	2.06092	3.72649	3.21078
LOC552020	15.8172	17.5221	13.6957	12.0928	7.39157	7.50697
LOC113218591	0.390563	0.276826	0.372709	0.376565	0.103795	0.1123
LOC408711	0.251761	0.18582	0.218889	0.220538	0.274186	0.200181
LOC410895	0.351375	0.401745	0.310169	0.365461	0.33082	0.258558
LOC107964043	0.0336282	0.0436532	0.0277626	0.0289216	0.0480253	0.0153116
LOC113218592	0	0	0	0	0	0
LOC107964042	0.169047	0.128961	0.14979	0.137116	0.227686	0.182156
LOC410894	0.00064655	0.00112734	0	0	0	0.000824816
LOC410893	0.192141	0.221528	0.215141	0.287166	0.37553	0.231354
LOC408710	1.61722	1.53879	1.58069	1.68272	1.46613	1.26399
LOC726303	0.144413	0.142899	0.162968	0.182243	0.126067	0.186315
LOC551849	0.0795855	0.0904339	0.0565718	0.057134	0.0762897	0.0445155
LOC410888	0.413423	0.355712	0.499594	0.428433	0.280907	0.282086
LOC107964069	0.0660698	0.0839715	0.0779964	0.0737061	0.0656893	0.0529503
LOC107964103	0.0555895	0.0921532	0.116673	0.116655	0.0967987	0.10874
LOC408705	2.75824	2.58499	2.38011	2.97246	2.5424	3.5621
LOC551773	0.555568	0.576397	0.569857	0.621996	0.519172	0.541892
LOC551743	0.144179	0.174168	0.193885	0.189158	0.0929801	0.090947
MT-LOC724162	0.981013	0.974667	0.870627	1.01734	0.6858	0.809865
LOC413265	0.0828782	0.0877387	0.114023	0.105666	0.0630329	0.0665383
MT-LOC113218582	0.281325	0.239251	0.190204	0.221777	0.241618	0.305386
MT-LOC552307	0.172637	0.179083	0.160176	0.199433	0.166984	0.148981
LOC552346	0.667854	0.715972	0.575248	0.709582	0.511648	0.526046
LOC724424	0.447846	0.373361	0.363382	0.323206	0.314884	0.321608
LOC411955	0.0743994	0.100772	0.0907959	0.104692	0.0436501	0.0690622
LOC100579003	0.721213	0.717474	0.604096	1.00192	0.818231	0.806285
LOC552405	0.187002	0.191787	0.189595	0.173043	0.10413	0.125965
LOC552422	0.560978	0.51706	0.481203	0.507615	0.363603	0.397591
LOC724598	0.562044	0.542944	0.557309	0.679107	0.542273	0.553881
LOC410127	0.861905	0.934569	0.860681	0.970227	0.844778	0.863216
MT-LOC413928	0.602539	0.618568	0.526262	0.451065	0.238658	0.380274
MT-LOC552471	0.397727	0.409938	0.363742	0.320184	0.348603	0.407644
LOC552483	0.0845477	0.0751576	0.151237	0.122654	0.158373	0.12206
LOC411349	0.74794	0.742145	0.740381	0.779509	0.678787	0.622248
LOC102654426	2.65031	3.00346	2.17158	2.01902	2.41887	2.76208
LOC409038	0.422128	0.364119	0.41849	0.478896	0.351697	0.355844
LOC409039	1.51351	1.46346	1.52697	1.43746	1.51394	1.49292
GeneID-409040	0.304272	0.429017	0.466499	0.484949	0.371027	0.316333
LOC725008	0.00785187	0.0138511	0.0199254	0.0125597	0.00400845	0.00138228
LOC102654452	0.016297	0.0114678	0.0141914	0.0277785	0.0119526	0.010183
LOC725119	0.333536	0.330925	0.410944	0.474029	0.152119	0.170845
LOC725164	0.380737	0.464339	0.640544	0.563023	0.474397	0.348299
LOC413060	0.0341506	0.0419225	0.0297974	0.0243741	0.0488847	0.0347942
LOC100579058	0.00217716	0.00162249	0	0.00236409	0.0140321	0.0139842
LOC410891	0.982333	0.975687	0.875184	1.07114	1.04444	0.91028
LOC410890	0.0343094	0.0625147	0.0444822	0.0447385	0.00728356	0.0225375
LOC725396	0.344699	0.321325	0.286033	0.29681	0.214984	0.244101
LOC408708	0.605996	0.621344	0.542534	0.519832	0.495509	0.546155
LOC725429	0.355285	0.327283	0.290774	0.458507	0.228814	0.241858
LOC410889	0.536953	0.545307	0.516172	0.393238	0.421637	0.489862
LOC725530	0.361065	0.473113	0.308425	0.331832	0.250464	0.262757
LOC100576320	0.000790896	0.00585632	0.00148167	0	0	0
LOC107963989	0	0	0	0	0	0.000563621
LOC725506	0	0	0	0	0	0
LOC113218596	0	0	0	0	0	0
LOC725588	0.0107252	0.0122097	0.00241235	0.00360157	0.0169089	0.00187998
LOC725625	0.123184	0.13104	0.146279	0.109109	0.145758	0.128791
LOC113218610	0.0659932	0.0767929	0.0749627	0.103199	0.0370622	0.0346031
LOC100576512	0.0757828	0.130082	0.109727	0.103562	0.116274	0.0951242
LOC113218595	0	0	0	0.00369058	0.00251777	0.00119751
LOC725757	0.272545	0.234055	0.325002	0.297681	0.233503	0.201785
LOC725789	0.0860753	0.115324	0.147619	0.121539	0.125434	0.130329
LOC725742	0.569575	0.53536	0.48323	0.471876	0.486447	0.542876
LOC408706	3.7718	4.23897	4.64581	4.42382	2.45622	3.12671
LOC725826	0.805452	0.671895	0.871258	1.10759	0.821799	0.994587
LOC725860	0.614448	0.936873	0.649377	0.626948	0.965067	0.996759
LOC725891	1.08685	0.966357	1.14443	1.39333	0.775047	0.882696
LOC412076	0.345092	0.331861	0.38145	0.405605	0.271606	0.289523
LOC412077	0.951276	0.767965	0.706549	0.871676	0.820382	0.928505
LOC726009	0.216725	0.268589	0.295656	0.207677	0.273421	0.287993
LOC551412	0.0764471	0.0819002	0.0689229	0.104186	0.07184	0.0718978
LOC726085	0.57782	0.555312	0.704439	0.579698	0.622347	0.61127
LOC551508	0.50103	0.441067	0.42233	0.474038	0.678482	0.602638
LOC409566	0.346493	0.368864	0.510803	0.446783	0.39719	0.406358
MT-LOC412678	0.240326	0.244237	0.313145	0.369611	0.227967	0.294902
LOC413955	0.231844	0.265019	0.34695	0.411985	0.434961	0.478185
MT-LOC412127	0.232271	0.208111	0.202824	0.332315	0.225205	0.28694
LOC410887	1.13455	1.18676	1.2198	1.08177	0.987064	1.0199
LOC726187	0.902979	0.972855	1.01947	1.26034	0.839067	0.769808
LOC726295	3.55446	3.95278	4.17816	3.00124	5.32525	5.63431
LOC410886	1.03968	1.00593	1.04074	1.19226	0.645437	0.676987
LOC551254	2.15999	2.3957	2.41546	2.49643	1.20838	1.31669
LOC410885	0.00567887	0.00370446	0.0159013	0.0130124	0.0169258	0.019802
LOC410884	0.00312334	0.00368559	0	0.0056974	0	0
LOC551123	22.4653	21.446	28.472	26.8086	24.9144	22.9927
LOC102654210	0.0127008	0.0122331	0.0176281	0.0162634	0.00868329	0.00311944
LOC100577125	0.0966883	0.146724	0.134872	0.146925	0.0659388	0.039427
LOC102654085	0.0279613	0.0389755	0.0314898	0.0566956	0.0293837	0.0247905
LOC410883	0.334285	0.382263	0.366262	0.344818	0.253692	0.263514
LOC100577268	0.34896	0.226789	0.198698	0.278728	0.205876	0.190369
LOC410882	0.477921	0.586445	0.425803	0.358637	0.749042	0.635638
LOC550665	0.27086	0.269833	0.208061	0.22712	0.23229	0.275431
LOC724553	0.173441	0.19807	0.161977	0.184568	0.159227	0.183142
LOC413933	0.512406	0.572851	0.508374	0.556166	0.468488	0.477303
LOC100576274	0.116743	0.10012	0.118267	0.126079	0.0949966	0.0778574
LOC413023	0.558031	0.592699	0.479843	0.504478	0.367831	0.468993
LOC412780	0.322256	0.259285	0.279655	0.272035	0.200489	0.27006
LOC102656247	0.121505	0.23152	0.0201253	0.122058	0.0498319	0.2451
LOC727293	0.0865308	0.189217	0.0674091	0.12641	0.100635	0.117315
LOC113218590	0.106437	0.0850042	0.104534	0.0832699	0.0698971	0.104873
LOC727300	0.241404	0.226419	0.224922	0.173904	0.171174	0.182809
LOC410879	0.224332	0.169198	0.187442	0.23289	0.174307	0.225565
LOC727308	1.78854	1.62296	1.88492	1.88347	1.43318	1.65066
LOC113218598	0.00240435	0.00251901	0.00913612	0.00420292	0.00177977	0.00664076
LOC408702	0.362707	0.298301	0.301486	0.274181	0.171322	0.296388
LOC102654348	0	0.00117576	0	0	0.000417497	0
LOC408701	0.434198	0.377856	0.406731	0.433182	0.335785	0.42597
LOC725009	0.580122	0.532096	0.447828	0.471645	0.478262	0.538558
LOC100578514	0.00423119	0.00587642	0	0	0.0101023	0.00214985
LOC725089	0	0.000788314	0	0	0	0
LOC100578611	1.33466	1.43232	1.30176	1.39796	1.34498	1.44247
LOC412330	5.82908	5.73843	5.27406	4.89799	6.48392	6.47416
LOC100578715	0.0313363	0.0399995	0.0281285	0.0277078	0.0519901	0.0279632
LOC412331	0.50237	0.531555	0.459763	0.586333	0.495592	0.474861
LOC725325	0.0329715	0.0260749	0.0201894	0.039268	0.0310486	0.0291602
LOC725357	0.316997	0.318091	0.316733	0.365769	0.253822	0.330768
LOC102655463	0.00718481	0.00714462	0.00561153	0.00747701	0.00262222	0.0048543
LOC411871	2.00435	2.18619	2.22174	2.33239	1.55199	1.78147
LOC411870	0.313902	0.384023	0.375254	0.335974	0.333967	0.24129
LOC409246	1.07736	1.05102	1.00898	0.991108	0.788084	0.876998
LOC409092	0.529409	0.499634	0.481752	0.570618	0.381907	0.418813
LOC100578119	0.249856	0.232952	0.303091	0.282037	0.316306	0.2691
LOC409091	0.224776	0.292505	0.351447	0.312038	0.151931	0.165373
LOC724425	0	0	0.000956272	0.00191158	0	0
LOC100578084	0.000926258	0.00529828	0.00636455	0	0.0122299	0.00193105
LOC413350	0.163977	0.096068	0.12618	0.117155	0.100262	0.162022
LOC413351	0.293033	0.218678	0.295356	0.328607	0.274253	0.289291
GeneID-724675	3.19014	2.806	3.3551	3.18577	2.53607	2.97234
LOC724599	2.78698	2.59512	2.83738	3.29716	1.977	2.11601
LOC552075	0.347675	0.447764	0.753513	0.621323	0.88887	0.648509
LOC113218612	0.0255561	0.0217587	0.0267818	0.0164141	0.0295094	0.0240596
LOC100577939	0.00970394	0.00481048	0.0176894	0.021015	0.0249717	0.012754
LOC551992	0.282378	0.31418	0.34173	0.406418	0.307177	0.339757
LOC412700	1.60272	1.56407	1.75194	1.6437	1.67011	1.63931
LOC724808	0.954361	0.954879	0.826088	0.849495	0.70861	0.794318
LOC724850	0.375821	0.367467	0.546786	0.530951	0.457596	0.420271
LOC551872	1.27981	1.05936	1.24838	1.48634	1.15078	1.27184
MT-LOC413845	0.318104	0.323894	0.405153	0.457228	0.275515	0.20685
LOC409871	0.484273	0.462245	0.506699	0.600751	0.505472	0.448873
LOC410878	0.00101132	0.00133545	0	0.00684109	0.00208031	0.00476219
LOC551772	0.612151	0.64213	0.374576	0.599873	0.438991	0.472089
LOC100578436	0.121297	0.0716998	0.0947831	0.124678	0.137978	0.155634
LOC102655100	19.0983	19.0401	27.054	24.315	25.0565	20.599
LOC113218600	4.85235	4.6604	5.72075	5.12446	7.23952	5.83875
LOC107966103	26.2009	26.1721	36.6974	32.443	38.0959	31.0825
LOC408699	1.71059	1.7734	2.46923	3.19218	2.26545	1.43242
LOC113218601	65.6857	65.834	90.5322	81.4205	88.9964	72.4644
LOC107966102	28.3098	25.8836	47.2029	43.8148	50.1622	37.3081
LOC725165	0.00150023	0.00815045	0.00305347	0.00157573	0.00844593	0.0108538
LOC725205	0.00288703	0	0	0	0.00115869	0
LOC100577787	0.000655869	0	0	0.00128707	0	0
LOC107966099	0.00185863	0.00362227	0.00204036	0.00180095	0.00394216	0.000767427
GeneID-100578402	0	0	0	0.00202764	0.000506194	0
GeneID-100578210	0.00100236	0.00153962	0	0.00322981	0	0.000399632
LOC102655367	0.00156783	0	0	0.00169336	0.00115274	0
LOC107966100	0	0.00207761	0.00188096	0.000948004	0.00194777	0
LOC102655434	0.000532924	0	0.00238288	0	0	0
LOC107966098	0.00629444	0.0101457	0.00206669	0.0015154	0.00533204	0.00293534
GeneID-100577979	0	0.000788314	0	0	0.00103985	0
GeneID-100578047	0.000553992	0.00089446	0	0.00118121	0.00106163	0
GeneID-100577902	0.00470905	0.00157326	0.00172635	0.00254091	0.0044442	0.00413528
GeneID-100577867	0.0013915	0.000864548	0	0.00177759	0.000921048	0.000577472
GeneID-100578013	0.00355403	0	0	0.00216987	0.00103985	0
GeneID-100578083	0	0	0	0	0.00156269	0.000789721
LOC100577715	0.00360069	0.0101586	0.00408178	0.0152379	0.0096832	0.00642154
LOC113218603	0.0360754	0.0348954	0.0197136	0.02965	0.0489948	0.0347654
LOC100577671	0.00557594	0.00303918	0.00271096	0	0.00295774	0.00327421
LOC100577634	0	0.000624681	0	0	0	0
LOC100577938	0.00329936	0.00374906	0.0045806	0.00240777	0.00279484	0.00558965
GeneID-100578142	0.00121325	0.00104636	0.00253113	0.00220567	0.00296774	0.00375271
LOC100577590	0.0081959	0.00818679	0.00473908	0.0056702	0.0137707	0.00488578
LOC725861	0.00137047	0.00507429	0.00247466	0	0.00325826	0.00281814
LOC102655825	0.00116685	0.000896364	0	0	0.00379371	0.00488448
LOC102655857	0	0	0	0.000809166	0.00139401	0.00140963
GeneID-100577482	0.00476523	0.00679227	0.00132754	0.00198763	0.00455819	0.00848556
LOC107966088	0.00205572	0.00882812	0.00297009	0.00475807	0.00390491	0.00307412
GeneID-100642168	0.000636263	0.00204803	0	0	0.00274007	0.000814831
GeneID-100577446	0.00588586	0.0144125	0.00736101	0.0103454	0.00858531	0.0106855
LOC100577413	0.076319	0.0907507	0.0873797	0.0377022	0.0974546	0.121398
GeneID-100577786	0.0157125	0.0186159	0.0226414	0.0112898	0.0322779	0.0356025
LOC726097	0.00125857	0.00645123	0.00313477	0.00601968	0.0171831	0.00672515
LOC102656092	0.000835196	0.00660334	0	0.000962131	0.00105193	0.000470518
LOC100577334	0.0133475	0.0266674	0.016889	0.0172446	0.0244676	0.0252384
LOC113218602	0.00262175	0.0105284	0.00560691	0.000648609	0.0103166	0.014095
GeneID-100577714	0.0496455	0.0407125	0.0294261	0.0406002	0.0157617	0.0241967
LOC100577226	0.0187781	0.0222515	0.0162418	0.011756	0.0213149	0.0215906
GeneID-100577181	0.00812043	0.0117522	0.00681813	0.00179568	0.0211187	0.00906991
LOC107963966	0.00481393	0.00751998	0.00856398	0.000758054	0.00824152	0.0052685
LOC100577101	0.00357264	0.0114819	0.00509107	0.00798371	0.0150032	0.0110334
LOC100577068	0.00518817	0.0106599	0.0032837	0.0024255	0.0207346	0.0190996
GeneID-100577031	0	0.0029056	0.00211877	0.000875743	0.0104237	0.00343367
LOC100576984	0.00788352	0.00527109	0.00215969	0.00611279	0.00940728	0.00939323
LOC107966095	0	0	0	0	0.00231776	0
LOC100576944	0.00105218	0.00244994	0.00422246	0.00488797	0.00814	0.00531177
LOC113218588	0	0.00100315	0	0	0.00103669	0
LOC100576914	0.00195653	0.00542313	0.00584011	0.0024506	0.00531651	0.00688662
LOC100576881	0.00118475	0.000860761	0.00313614	0.00225175	0.00656033	0.000702933
LOC113218533	0	0.00176144	0.00137355	0.00417994	0.00584743	0.00505819
LOC102656676	0.00186517	0.000557768	0	0	0	0
LOC100576816	0.00269817	0.00170492	0.00489663	0.00272643	0.00564317	0.00318987
LOC100576783	0.00364116	0.0027423	0.00599726	0.00061313	0.00358503	0.000424151
GeneID-100576749	0.000842752	0.00403059	0.00432284	0.00398012	0.00224191	0.00240109
LOC107966089	0	0	0	0	0	0
GeneID-100642169	0	0.000715061	0.00188953	0.00099802	0.00184586	0.00111439
GeneID-100642170	0.000651659	0.000742379	0	0	0.00196382	0
GeneID-100642171	0	0.0016539	0.00187023	0.00207462	0.0026181	0.00194464
LOC102656907	0.00318105	0.00145615	0.000564389	0	0.00248399	0.000577472
GeneID-100576714	0.00349697	0	0.000871738	0.00061313	0.00896921	0.000431137
GeneID-100642172	0	0	0.00178172	0.00191859	0	0.000577472
GeneID-100576681	0.0294307	0.037615	0.0269039	0.02489	0.0219979	0.0271486
GeneID-100578520	0.000633311	0.000685406	0.000820301	0.00180065	0.00240908	0.00126466
LOC102653637	0.0509993	0.0605818	0.0435504	0.0477331	0.0501092	0.0726311
LOC102653703	0.0256597	0.0386377	0.0122315	0.0287595	0.0373649	0.0315549
LOC102655435	0.0110654	0.00518388	0.00332379	0.00198973	0.0249228	0.0188568
GeneID-726567	0.607148	0.557588	0.548586	0.609739	0.397379	0.473974
LOC113218586	0.127032	0.113372	0.154289	0.174871	0.188832	0.1592
LOC726583	0.677584	0.68061	0.692218	0.691367	0.673389	0.572875
LOC100576571	0.378555	0.385565	0.5722	0.523569	0.733744	0.808952
LOC550664	0.419665	0.3635	0.332312	0.359949	0.336138	0.339254
LOC412132	2.05644	2.0158	1.92577	2.03265	1.52144	1.59237
LOC552365	0.577284	0.491529	0.722228	0.71736	0.651848	0.648539
LOC726679	0.765738	0.82889	0.630659	0.766713	0.741422	0.819146
LOC412005	0.482054	0.469095	0.57319	0.641516	0.63213	0.576576
LOC726711	0.169333	0.103799	0.203526	0.12255	0.147428	0.118735
LOC102654653	1.77563	1.79386	1.80491	1.70464	1.65704	2.10109
LOC408693	0.0694785	0.048813	0.0608496	0.069287	0.0618615	0.0387896
LOC107964030	0.0874356	0.0465866	0.123083	0.122768	0.171152	0.17663
LOC726747	1.18904	1.2288	1.27095	1.09753	1.24847	1.49412
LOC410874	4.32899	4.00447	3.65372	3.97574	2.95445	2.99122
LOC408694	0.51802	0.649276	0.583456	0.723682	0.811029	0.685135
LOC408695	0.784088	1.13037	0.988188	0.775704	0.324092	0.231803
LOC408696	0.65913	0.94958	0.523591	0.425373	0.171953	0.123349
LOC726783	0.00318199	0.00950724	0.00657884	0.00958317	0.001112	0
LOC726793	0.0862449	0.0981129	0.0882955	0.0679204	0.0400293	0.0300675
LOC726803	0.00160439	0	0	0	0.00378231	0.00222934
LOC100578437	0.374278	0.410672	0.402189	0.368122	0.468098	0.504584
LOC107964086	0.0317048	0.0259817	0.0216462	0.0382406	0.0257998	0.0292653
LOC408697	0.224422	0.269869	0.192385	0.227469	0.233007	0.203459
LOC726840	0.404319	0.346892	0.327849	0.25709	0.385559	0.395046
LOC410875	0.425901	0.348732	0.754755	0.603657	0.76443	0.731363
LOC410876	0.0625878	0.0674342	0.0445478	0.0839143	0.0361865	0.0567954
LOC100576403	0.00591312	0.00315974	0.00401956	0.002921	0.0307526	0.0183884
LOC410877	0.814612	0.833954	0.767261	0.818335	0.651837	0.816366
LOC550806	0.754626	0.710469	0.651658	0.773803	0.618388	0.702377
LOC551801	0.90812	0.930017	1.08439	1.07436	0.560441	0.713762
LOC726899	0.112205	0.0934185	0.0916989	0.0710043	0.0730432	0.0552079
LOC726924	31.6856	32.2742	33.3635	30.434	29.8445	32.7517
LOC551711	0.478317	0.391987	0.453423	0.447566	0.380471	0.363066
LOC100576433	0.338631	0.23938	0.319822	0.389705	0.24325	0.287569
LOC411671	0.300752	0.30658	0.300555	0.265885	0.257758	0.25468
LOC726956	1.25319	1.29917	1.35526	1.33715	1.40351	1.43312
MT-LOC413186	1.45454	1.28729	0.971825	1.01941	1.37081	1.34107
LOC100578356	0.247994	0.216633	0.26505	0.264021	0.115449	0.174025
LOC100577827	0.00989418	0.0323165	0.0183973	0.0211256	0.0536584	0.0520478
LOC113219427	0.0579185	0.0610048	0.0288312	0.0255154	0.0675365	0.0806091
LOC107964072	0.0401026	0.0595644	0.0430818	0.0354767	0.0652106	0.0825539
LOC100577670	2.10977	1.9707	2.65666	2.7533	1.05424	1.49278
LOC100576284	0.23622	0.270859	0.0222858	0.0279444	0.00573647	0.00903762
LOC100578730	0.00540068	0.0058501	0.0056015	0.0113095	0.00827451	0.00990016
LOC726987	0.0239571	0.043404	0.00720775	0.00983921	0.0089114	0.00690249
LOC100577255	0.0124659	0.0129237	0.00404056	0.0046203	0.0241633	0.0233936
LOC102656630	0	0	0	0	0.000951793	0.00148344
LOC410872	0.218064	0.199141	0.250776	0.230602	0.270234	0.274323
LOC410871	0.350413	0.362251	0.34018	0.397303	0.304677	0.335111
LOC724187	0.00649522	0.014311	0.00823617	0.0165565	0.0262297	0.0290318
LOC551364	0.0251463	0.0486211	0.0501854	0.037506	0.0479411	0.0347233
LOC100577749	0.0328113	0.028167	0.0284304	0.0375895	0.0854985	0.056377
LOC410870	0.0486145	0.0426949	0.0400195	0.0240046	0.031611	0.0294085
LOC408691	1.06666	1.11142	0.945238	0.865427	0.562704	0.650335
LOC410869	1.04059	0.915315	0.947615	1.34973	0.631754	0.626227
LOC100578833	0.134708	0.104894	0.0865289	0.122232	0.0906432	0.0632804
LOC724507	0.0109775	0.0174374	0.016188	0.0176864	0.0233192	0.00938676
LOC410867	4.05579	4.3475	3.69181	3.92965	3.88427	4.02778
LOC113218589	0.187296	0.296357	0.50556	0.708999	0.174996	0.247243
LOC408690	0.605888	0.731031	0.548189	0.542041	0.433994	0.520335
LOC100578801	0.00360099	0.0130666	0.0100197	0.00333591	0.00702493	0.0117546
GeneID-408689	1.78841	1.96035	1.69105	1.33844	2.12258	2.10958
LOC551008	0.20743	0.188323	0.13348	0.111344	0.129258	0.171895
LOC100578691	0.46781	0.444296	0.410278	0.374964	0.274687	0.332661
LOC107964104	5.70746	5.20739	5.49822	4.35487	7.67102	9.60183
LOC102655330	0.0116269	0.00560921	0.00498149	0	0.039741	0.0319934
LOC113218587	0.000667537	0.00549435	0.00139542	0.0033945	0.0396138	0.0120006
LOC410866	0.551102	0.737588	0.559085	0.442913	0.287659	0.307825
LOC724851	0.389735	0.400317	0.322344	0.363088	0.305465	0.309234
LOC113219429	0.0600903	0.0633121	0.114625	0.104243	0.0442816	0.0483728
LOC410865	0.837915	0.722518	1.17506	1.33077	0.616964	0.582331
LOC410864	1.25012	1.15095	1.07234	1.19609	1.10015	1.228
LOC410863	0.438817	0.413916	0.41827	0.403917	0.502701	0.388725
LOC100577605	0	0.00220712	0	0	0	0
LOC102654905	0	0.00103606	0	0	0.000373711	0
LOC100578478	0.0317275	0.0530212	0.0304014	0.0261382	0.00448564	0.00264008
LOC410862	0.0954884	0.167931	0.0620836	0.0577185	0.0381812	0.0294452
LOC102654726	0	0.000651661	0.000895214	0.00201732	0.000766176	0.00042092
LOC408688	1.21754	1.23761	1.75105	1.49514	1.41994	1.8061
LOC551914	1.65468	1.60025	1.36523	1.41334	2.60718	2.68646
LOC410860	0.0677632	0.12071	0.0436639	0.100149	0.200947	0.114147
LOC408687	0.18968	0.232385	0.317381	0.220786	0.283917	0.227309
LOC100578213	0.0118403	0.0135186	0.0130323	0.0247935	0.0728334	0.0230569
LOC107964035	0.182637	0.131861	0.120059	0.105128	0.0894447	0.103895
LOC725143	0.807797	0.785175	0.742821	0.81657	0.766293	0.869468
LOC107966085	0.000644918	0.00229775	0.000641658	0.00259826	0.00146806	0.000995281
[truncated: 9,771 more rows]

## Sheet: Photoreceptor
GeneID	Forager_rep1	Forager_rep2	Nurse_rep1	Nurse_rep2	Queen_rep1	Queen_rep2
LOC551580	0.832315	0.256623	0.374288	0	0.36512	0.501065
LOC551555	2.02931	2.23953	1.16545	0.343761	1.71749	1.46574
LOC726347	0	0	0.312846	0	0	0
GeneID-409940	0.945832	0.899772	1.08278	0	0.434706	1.0607
LOC726145	0	0.374801	0.299964	0.687521	0.271521	0.489312
LOC551448	1.15421	2.1033	1.37623	1.03128	1.10791	0.784523
LOC410665	0.320695	0.499554	0.468626	0.343761	0.213108	0.250532
MT-LOC408567	0.867394	0.706893	0.163228	0	0.457336	0.522435
LOC107964061	0.594005	0.985022	0.686406	0.343761	0.304943	0.59557
LOC107964068	0	0	0	0	0	0
LOC113219112	0.426207	0	0	0	0.0851383	0
LOC726450	1.29438	1.20332	1.46362	0.687521	1.31161	0.819841
LOC107964063	0	0	0	0	0	0
MT-LOC113219111	0.367953	0.164805	0.0938932	0.343761	0.543463	0.103306
LOC410664	0.615046	0.979485	0.534657	0.343761	0.85076	0.250532
LOC408565	0.630167	0.966268	1.4837	0.687521	0.378084	1.22243
LOC410663	0.267221	0.0771498	0.19109	0.343761	0.357824	0.103306
LOC113219398	0	0	0.0938932	0	0.127171	0
LOC726544	1.34035	1.0968	0.522378	0.343761	0.952482	0.802182
LOC410772	0.166978	0.317309	0.277736	0	0	0
LOC551203	1.55791	0.945013	0.948616	1.03128	0.909985	0.460097
LOC100578621	0.117592	0.309784	0.112178	0.687521	0.0953963	0.132521
LOC726446	0.578963	0.0715922	0.216837	0	0.0519837	0
LOC100578600	0	0.0805211	0.081614	0	0	0
LOC410771	0.746638	0.261981	0.491212	3.22042	0.688747	0.633585
LOC100578571	0	0	0	0	0	0
LOC102654047	0	0	0	0	0	0
LOC100577692	0.106004	0.345306	0.517546	0	0.0497216	0
LOC107965716	0	0	0	0	0	0.132521
LOC410769	0.532211	0.928181	0.685004	0	0.601653	0.857658
GeneID-100216325	1.95689	2.6096	2.26297	3.15714	3.06075	2.34798
LOC113219286	0	0	0	0	0	0
LOC100578334	0	0	0	0	0	0
LOC726756	1.13298	0.514265	0.55367	0.687521	1.11781	2.01581
GeneID-410767edd9	0.14881	0.453946	0.40235	0	0.316665	0
GeneID-100629079	0	0	0	0	0	0
LOC726609	2.17983	2.94839	2.27347	4.315	3.7729	4.16744
LOC726788	0.752765	0.351203	0.871605	0.343761	0.712366	2.1359
LOC100578031	2.01757	1.25428	1.97657	0.687521	1.88268	2.76252
LOC107966044	0.500722	0.249088	0.0938932	0.343761	0.528491	0.816888
LOC410766	1.89851	1.19244	1.73146	1.7188	1.73456	0.790429
LOC551646	1.20337	0.0771498	0.324198	0	0.573206	0.939733
LOC113219417	0	0.280726	0.506638	0.343761	0.140364	0.250532
LOC113219404	3.8887	3.77131	2.47884	2.46961	2.57001	2.10523
LOC551678	0.689419	0.765349	1.15682	0.343761	0.930729	0.551649
LOC726886	0	0	0	0	0	0
LOC100577848	0	0	0	0	0	0
LOC113219278	0	0	0.222183	0	0	0
LOC408626	0.660528	0.687581	0.296335	0.343761	0.732491	1.40366
LOC102655614	0	0	0.140197	0	0	0
LOC726912	0	0	0	0	0.0306087	0
LOC102655442	0.166978	0	0	0	0.033613	0
LOC107965930	0	0	0	0	0.053314	0
LOC113219285	0	0	0.16826	0	0	0
LOC100576602	0.465417	0.0715922	0.109476	0.343761	0	0.600601
LOC113218530	0	0	0	0	0	0
LOC100576537	0	0.0921319	0.221654	0	0.0685059	0.212517
LOC100576700	0.14881	0.395173	0.444365	0	0.268755	0.569308
LOC113219393	0	0	0	0	0	0
LOC102653619	0	0	0	0	0	0
LOC107963981	0	0	0	0	0	0
LOC724948	1.21944	1.41314	1.07066	2.12585	0.717144	0.345038
LOC100576789	0	0.381473	0	0	0	0
LOC113219394	0	0	0.444365	0	0.164962	0.103306
LOC100576820	0	0	0	0	0	0
LOC724874	0	0	0	0	0	0
GeneID-751098	0	0	0	0	0.110226	0.103306
LOC113219395	0	0	0	0.343761	0	0
LOC410763	0.267221	0.358337	0.193792	1.09457	0.126748	0.3713
MT-LOC100576088	0.736134	0.466114	0.295147	0.343761	0.283345	0.132521
LOC410765	0.434606	0.0771498	0.140197	0	0.245613	0
LOC113219396	1.5919	0.93731	1.608	1.37504	0.872453	1.31123
LOC408625	0.235183	0.0771498	0.476716	0	0.0923921	0
LOC113218523	0.559796	1.6886	1.55342	0	0.702061	0.445391
LOC102654759	0	0	0	1.09457	0.053314	0
LOC113219182	0.166978	0.249803	0.140197	0	0	0
LOC724679	0.149629	0.0921319	0.16826	0	0.120343	0.212517
LOC102654998	0	0	0	0	0	0
LOC409327	2.09402	5.81944	2.39457	2.12585	4.52029	6.11753
LOC113219405	0	0.143184	0	0	0.067226	0
LOC724537	0.583009	1.36644	0.574457	0.687521	0.745633	0.961162
LOC102655107	0	0	0	0	0	0
LOC409620	0.267221	0.345508	1.24718	1.09457	0.568589	0.339132
LOC100577325	0.961039	0.759478	1.15862	1.09457	1.18189	1.16193
LOC113219401	0	0	0	0	0	0
LOC551204	0.404443	0.288523	0.303268	0.343761	1.13116	1.61612
LOC724372	0.56914	0.345184	0.081614	0	0.0846322	0.3713
LOC725343	0.166978	0.405288	0.336519	0.343761	0.200911	0.315823
LOC725306	0.65199	0.965049	0.969373	1.09457	0.631755	1.60644
MT-LOC409930	1.84108	4.37024	3.39907	2.40633	3.35634	4.2038
LOC409931	0.14881	0.11262	0.0938932	1.09457	0.261158	0.103306
LOC107964458	0	0	0	0	0	0
LOC100578066	0	0	0.0938932	0	0.0362151	0.356791
LOC107964442	0	0	0	0	0	0
LOC113219207	0	0	0	0	0	0
LOC113219214	0	0	0	0	0	0
LOC411665	0.316607	0	0.0938932	0	0.109179	0
LOC102655805	0	0	0	0	0	0
LOC102655775	0	0	0	0	0	0
LOC102655747	0	0	0	0	0	0
LOC102655720	0	0	0	0	0	0
LOC102655652	0	0	0	0	0	0
LOC100578187	0	0	0.187786	0	0	0
LOC102656449	0	0	0	0	0	0
LOC725041	0	0	0	0	0	0
LOC100578245	0	0	0	1.09457	0.139187	0.353838
LOC409852	0.149629	0	0	0	0.0903702	0
LOC102656644	0	0	0	0	0	0
LOC413835	2.92087	1.01014	1.90536	2.46961	1.03016	0.448344
LOC413834	1.52351	1.33171	2.20873	2.12585	1.23577	1.21445
LOC409999	0.298438	0.1543	0.771607	0	0.0846322	0.9719
LOC727331	0.319611	0.460712	0.262153	0	0.49001	0.460097
LOC412118	0.431152	0.863841	1.88714	3.62747	0.558567	1.32869
LOC726902	0.914743	1.84954	2.08648	0.343761	0.875342	2.23795
LOC552064	1.18193	1.11579	0.478775	0.687521	0.492288	2.43997
LOC409479	6.07273	6.53257	3.19804	6.31427	4.60799	5.44468
GeneID-413609	0.325148	0.196904	0.530269	0.343761	0.136172	0.600601
LOC552163	0.884352	1.54698	0.591482	1.09457	0.90898	1.57627
LOC727019	0.693428	0.410723	1.07499	0	0.736925	0.209564
LOC100578696	0.101552	0	0.356046	0	0.0362151	0
LOC412925	0	0	0	0	0	0
LOC411675	0.828326	1.23218	1.09462	0.343761	1.02179	2.2867
MT-LOC411808	1.17151	1.1503	0.964099	0.343761	1.53426	0.657908
LOC725638	0.384812	0.256423	0.39769	0.687521	0.249491	0.383053
LOC724901	0.410659	0.246431	0.473958	0.343761	0.0927611	0.457144
LOC551574	1.05292	0.922384	1.08693	0.687521	0.7659	0.50382
LOC412610	0.277397	0.739777	0.249874	0	0.495654	0
LOC413784	0.325148	0.897326	1.0258	0.343761	1.31224	0.780615
LOC102655618	0.607873	0.324766	0.287685	1.78209	0.588425	0.106259
MT-LOC412473	0.26581	0.526096	0.464381	0	0.840284	0.445391
LOC550706	0.212008	0.240874	0.803402	0	0.202604	0.265041
LOC725378	1.28492	1.46735	0.981553	0	0.735553	1.27321
GeneID-727422	0.462369	0.619046	0.549838	0	0.513432	0.474606
LOC725884	8.04262	7.4704	6.40777	1.37504	6.85204	11.2539
LOC550716	2.29055	4.02658	3.38316	0.343761	5.08682	2.06817
LOC727419	0.106004	0.337144	0.331659	0	0.175343	0.212517
LOC408624	0.869766	0.527725	0.847362	0.343761	0.362514	0.819643
LOC551279	0	0.708758	0.548125	0	0.60082	0.265041
LOC724238	0	0.185031	0.201254	0	0.0354168	0
LOC107964165	0	0	0.222183	0	0.123575	0
LOC100576540	0	0	0	0	0	0
LOC102655654	0	0	0	0	0	0
LOC724331	1.3275	0.794148	0.296335	0	0.540532	1.93809
LOC551450	1.32268	1.46779	0.540061	0.687521	1.34633	1.70157
LOC100578309	0	0	0	0	0.107725	0
LOC552162	0.333957	0.441654	0	0	0.0497216	0.106259
LOC726235	0	0.600493	0.275406	1.7188	0.319511	0.772967
LOC412000	0.739588	0.57828	0.297263	0.343761	0.759245	0.212517
LOC726291	0.87322	0.246431	0.201254	0	0.386499	0.59557
LOC100578472	0.484991	0.0771498	0.30597	0	0.567093	0.501065
MT-LOC726316	2.13124	1.70767	2.04675	0.687521	1.3711	1.24071
LOC411985	2.37137	1.22659	1.15084	3.22042	0.78507	0.592617
LOC412578	0.496541	0.11262	0.112178	0	0.0752899	0
MT-LOC102655778	0.101552	0.172653	0.107361	0	0.171113	0.235826
LOC725647	4.1711	5.72172	4.49468	5.28299	3.65613	6.8869
LOC412834	0.421163	0.796578	0.43746	0.343761	0.652114	0.339132
LOC408623	11.6959	17.8667	9.10041	9.25422	16.8122	11.6622
LOC410761	0	0	0	0	0	0
MT-LOC113219103	0	0	0	0	0	0
LOC100576147	0	0	0	0	0	0
LOC724992	1.30042	0.214777	1.57455	0.343761	0.680981	0.531293
LOC410758	2.4858	0.896408	3.36885	1.7188	2.65087	4.6906
LOC410757	0.421792	0.562836	0.257121	0.343761	0.199298	0.250532
LOC408622	0.390574	0.11262	0.081614	0	0	0.600601
MT-LOC725922	0	0	0	0	0.189552	0.206612
LOC411968	0	0	0	0	0	0
LOC102654966	0	0	0	0	0	0
LOC725982	0.28457	0.0715922	0.329172	0	0.309719	0.315823
LOC726015	0	0	0	0	0	0
LOC727399	3.49253	4.92776	3.24311	3.78137	6.96974	3.65366
LOC113219421	0	0	0	0	0	0
LOC102655185	0	0	0	0.343761	0.0519837	0.132521
LOC113219135	0	0	0	0	0	0
LOC102655581	0.251181	0.10431	0.0938932	0.343761	0.127426	0.235826
LOC107965102	0	0	0	0	0.140936	0
LOC726810	0	0	0	0	0.155892	0.132521
LOC100578752	0.563921	0.521966	0.301153	0	0.298391	0.132521
LOC552366	0	0	0	0	0	0
LOC412017	0.106004	0	0.188975	0	0.123036	0
LOC412016	0.473957	0.0921319	0.252375	0	0.241629	0.425035
LOC113218608	0	0.204752	0.280395	0	0.0378972	0.265041
LOC409780	10.959	4.18013	2.85139	19.7569	4.3934	5.55298
LOC102656720	0.159806	0	0	0	0	0
LOC102656333	0.159806	0	0	0	0	0
LOC100577895	0	0	0	0	0	0
LOC100578042	0	0	0	0	0	0
LOC408618	2.3898	1.13411	2.59301	5.40957	1.3104	1.92991
LOC102654856	0	0	0	0	0	0
LOC102655012	0	0	0.109476	0	0	0
LOC102656903	0.14881	0	0.0938932	0	0	0
LOC102656828	0.266401	0.10431	0	0	0.0354168	0
LOC107965033	0	0	0	0	0.175249	0
LOC113218984	0	0	0	0	0	0
LOC724233	3.56579	3.37668	3.63139	4.25171	3.92075	4.35218
LOC408619	0.571876	0.893413	0.563106	0.687521	0.280603	0.577911
LOC408620	0.457425	0.225892	0.392616	0.343761	0.354342	0.250532
LOC102653658	0	0.0715922	0	0	0.110254	0
LOC408621	1.58921	1.31349	1.17479	0.343761	1.13673	0.569308
LOC102653893	0	0.333006	0.109476	0	0.202154	0
LOC412319	0	0.0771498	0.312846	0	0.119604	0.106259
LOC113218842	0	0.21693	0.0938932	0	0	0
LOC724535	5.67332	4.65259	7.75008	8.5667	3.37551	5.28375
LOC102653954	0	0	0	0	0	0
LOC102653920	0	0	0	0	0	0
LOC107964158	0	0	0	0	0	0
MT-LOC551321	0.688384	0.530529	1.05733	0.687521	0.921486	0.448344
LOC724720	0.758527	3.18824	0.826075	0.343761	1.02979	0.46305
LOC102654159	0.537156	0.66995	0.79448	0	0.621194	0.250532
LOC724795	0.742487	0.735881	0.175507	0.343761	0.21583	0.713385
GeneID-551388	0.106004	0	0	0	0	0.106259
LOC411799	0.261357	0.377973	0.218953	0	0.0944027	0.106259
LOC414017	1.97656	1.72072	1.53498	0.687521	1.63273	1.73896
LOC552530	0.106004	0.184264	0.36238	0.343761	0.0700559	0.106259
LOC100577342	0	0	0	0	0	0
LOC102654398	2.05654	2.84611	2.51573	0.687521	1.43147	1.39398
LOC413244	0.14881	0.0805211	0.112178	0	0.0344656	0
LOC551531	0.444376	0.313547	0	0	0.561856	0.489312
LOC412107	0.117592	0	0.175507	0	0.053314	0
LOC726685	0.979165	0.582401	0.690407	0.343761	0.380619	0.500867
LOC100578513	0.64535	0.249803	0.831846	0	0.872801	1.26731
LOC409290	3.33455	1.33369	3.5022	2.40633	3.29949	3.44751
LOC100577369	1.22517	0.700578	0.249674	0	0.280971	0.422082
LOC107966055	2.71752	2.0595	0.811021	0.343761	1.39961	1.51407
LOC551842	0.70452	0.441454	0.690193	0.687521	0.628504	0.265041
LOC100577454	0.806013	1.35714	1.18787	0.687521	1.07023	1.46009
LOC551892	1.35353	1.16538	0.932547	0	0.378621	0.916424
LOC551909	1.435	0.735815	0.576573	0	0.672801	2.81437
LOC107963991	0.319611	0.0805211	0.483764	0	0.122307	0
LOC552083	0.534931	0.462256	0.081614	0	0.172539	0.600601
LOC409584	2.06942	2.36072	1.14002	2.12585	2.7361	3.30058
LOC724578	0.765805	0.430748	0	0	0.247831	0.106259
LOC413437	0.149629	0.0921319	0	0	0.114766	0
LOC414038	0.101552	0.341883	0.598572	0	0.911723	1.12391
LOC552602	1.49911	0.952915	0.688465	0.687521	0.781693	0.309917
LOC414037	0.26581	0	0	0	0.162493	0
MT-LOC552628	0.597132	0.469319	0.316076	1.03128	0.394894	0.106259
LOC725317	0.94683	0.733712	1.56294	0	0.925985	0.3713
LOC552648	0.298438	0.18146	0.107361	0	0.283682	1.15225
LOC725418	0.117592	0.0715922	0.0938932	0.687521	0.380311	0.580864
LOC413950	0.925733	0	0.381578	0	0.189751	0.50382
LOC107963979	0	0	0	0	0	0
LOC102655724	0	0	0	0	0.053314	0
LOC725532	0	0	0	0	0	0
LOC725574	0	0	0	0	0.0712819	0
LOC100578104	0	0	0	0	0	0
LOC100578131	0	0	0	0	0	0
MT-LOC552676	0.74404	0.796029	0	0	0.312259	0.315823
LOC412511	1.51342	1.27315	1.44936	0.343761	1.47039	1.80707
LOC100578247	0	0	0	0	0	0
LOC113218578	0	0	0	0	0.208237	0
LOC725720	0	0	0	0	0	0
LOC102656395	0	0	0	0	0	0
LOC725745	0.207556	0.297651	0.390442	0	0.607439	0.451296
LOC113219256	0.159806	0.617084	0.224356	0	0.403056	0.212517
LOC725841	0.701007	0	0.427883	0	0.126848	0.342085
LOC412141	0.26581	0.143184	0.16826	0	0.436651	0.103306
LOC102656812	0	0.0771498	0	0	0.0446812	0
LOC551819	0	0.60665	0.642604	0	0.158081	0.103306
LOC727479	0	0	0	0	0	0
LOC413303	0	0	0	0.343761	0.0706807	0
LOC551443	0.219143	0	0	0.343761	0.0782941	0
LOC551411	2.28845	1.61647	2.01223	2.06256	2.4437	1.84233
LOC550789	0.447248	0.588422	0.387584	0.343761	0.337679	0.235826
LOC725816	0.277397	0	0	0.343761	0.215262	0
LOC412282	1.32621	1.45582	1.70373	4.37828	1.60076	0.819643
LOC550903	0.166978	0.903796	0.249674	0.343761	0.589094	0.574958
LOC408616	1.31769	1.14801	0.628393	3.15714	0.97219	0.967825
LOC102654549	0	0	0	0	0	0
LOC102654478	0	0	0	0	0	0
LOC102654454	0	0	0	0	0	0
LOC113219397	0	0	0	0	0	0
LOC102654413	0	0	0	0	0	0
LOC102654358	0	0	0	0	0	0
LOC100577822	0	0.11262	0.163228	0.343761	0.124585	0
LOC102654894	0	0	0.222183	0	0	0
LOC113218819	0.219143	0	0.109476	0	0	0
LOC410754	0.299258	0.262181	0.112178	0.343761	0.359767	0.250532
LOC551383	0.688193	0.715246	0.47403	0	0.218348	0.710629
LOC552743	0.309107	0.0805211	0.359736	0	0.379113	0.309917
LOC107965891	0.101552	0.268496	0	0	0.0700559	0
LOC409517	1.82316	1.36639	2.12488	1.43833	1.65936	0.845905
LOC412528	1.07083	1.00057	0.899582	0.343761	0.535497	0
LOC408615	0	0.0921319	0.450927	0	0.232215	0.106259
LOC551202	0.532211	0.22524	0.222183	0.687521	0.272703	0.356791
LOC410753	0	0.240874	0.107361	0	0.151457	0.957392
LOC408614	10.7238	18.3056	20.1826	13.9763	15.1794	12.5757
LOC100578445	0.767943	0.615799	1.30378	1.03128	1.38328	0.851133
LOC410752	0.666335	0.523856	0.328429	0	0.798429	0.448344
LOC410751	0	0	0.107361	0	0	0
GeneID-408613	12.0335	11.8343	15.1306	9.47141	15.1997	14.1201
LOC107964984	0	0	0	0	0	0
LOC100577782	0	0.0715922	0	0	0	0
LOC102655057	0	0	0.107361	0	0	0
LOC412523	0	0.10431	0.109476	0.343761	0	0
LOC726298	0	0	0	1.09457	0.0757938	0
LOC113218896	0.316607	0	0	0	0	0
LOC100577655	0	0	0	0	0	0
LOC102654581	0	0	0	0	0	0
LOC107966071	0	0	0.140197	0	0.0344656	0
LOC413735	0.261357	0.0842836	0.221811	0	0.346515	0.706859
LOC726221	1.70782	1.67796	2.49217	0.343761	1.59401	1.84019
LOC410043	2.72388	2.35724	1.97833	2.12585	3.65952	1.29546
LOC409468	0.773938	0	0	0	0.0354168	0
LOC102653866	0	0	0	0	0	0
LOC726449	0.159806	0	0	0	0.119098	0
LOC552636	0	0.0771498	0	0	0.0378972	0
LOC726088	1.12858	0.931576	0.866902	0	1.43821	0.982531
LOC412397	0.554071	0.874617	0.334361	0.687521	0.668686	0.353838
GeneID-412285	0	0	0	0	0	0
LOC100578115	0	0	0	0	0	0
LOC409417	2.37265	2.35898	1.50657	1.37504	1.47399	1.47775
GeneID-409418	17.3704	16.4671	33.5732	31.6346	17.4211	17.3196
LOC727596	0.159806	0.256937	0.691009	0	0.0893623	0.209564
GeneID-409798	0.701007	0.0771498	0.081614	0.343761	0	0
LOC724192	7.71476	5.68753	5.25779	2.06256	4.86728	3.70079
LOC100577977	0	0	0	0	0	0
LOC107964644	0	0	0	0	0	0
LOC102656214	0	0	0	0	0	0
LOC410034	0.212008	0.369557	0.214721	1.43833	0.353169	0.342085
LOC724280	0.326784	0.524657	0.708478	0.343761	0.913511	0.654955
LOC410033	1.38152	0.743704	1.63229	0.687521	1.31242	1.50401
LOC724327	0	0.0715922	0	0	0.0773443	0
GeneID-410032	1.58544	2.37939	0.704745	1.43833	0.949102	2.64363
LOC102655811	0	0	0.109476	0	0	0
LOC413693	0	0	0	0	0	0
LOC100576321	1.77147	1.61694	2.04521	0	1.0041	1.5353
LOC411794	0.485545	1.13899	0.595714	2.18914	0.61121	2.27138
LOC412190	0.101552	0.0921319	0.107361	1.43833	0.748537	0.342085
LOC102655540	0	0.191208	0	0	0.130813	0.103306
LOC412189	1.07513	0.506688	0.549838	1.09457	0.910619	2.0414
LOC409383	0	0	0.638	0	0.192833	0.703906
LOC102655045	0	0	0	0	0	0
LOC107964624	0	0	0	0	0	0
LOC113219263	0	0	0	0	0	0
LOC102655229	0	0	0	0	0	0
LOC107964619	0	0	0	0	0	0
MT-LOC102655391	0	0	0	0	0	0
LOC102655431	0	0	0	0	0	0
LOC551556	0	0	0.140197	0	0.0944027	0
LOC409053	9.49786	8.6813	6.38528	5.2197	8.27324	8.02879
LOC411408	0.773918	0.425705	0.221811	0.343761	0.406913	0.695923
LOC107964618	0	0	0.222183	0	0	0.132521
LOC411407	0	0.742469	0.588894	0.343761	0.355407	0.477558
LOC411406	0	0	0	0	0.0446812	0
LOC107964596	0	0	0	0	0	0
LOC100576547	0	0.214777	0.109476	0	0.0344656	0.106259
LOC107964593	0	0	0	0	0	0
LOC411405	0	0	0	0	0	0
LOC413346	0	0	0	0	0	0
LOC551761	0	0.0805211	0	0	0	0.206612
LOC100576126	0	0	0	0	0	0
LOC113219420	0	0	0	0	0	0
GeneID-725384	0	0	0	0	0	0
LOC725345	0	0.0921319	0	0	0.0741123	0.103306
GeneID-406080	0.235183	0.268547	0.507166	0	0.293847	0.457144
GeneID-100188973	0.251181	0.10431	0.107361	0	0.15386	0.132521
LOC725419	1.97302	0.646363	1.71708	1.7188	2.09671	3.40766
LOC725455	0	0	0	0	0.0394471	0
LOC550785	23.2235	30.9112	38.1235	28.794	28.9121	27.8251
LOC102653822	0	0	0	0	0	0
LOC100576291	0.876582	0.0715922	0.864629	0	1.00963	1.02564
LOC100578458	0	0	0	0	0	0
LOC102656923	0	0	0	0	0	0
LOC411600	0.235183	0.54385	0.996822	0.343761	0.680691	0.978623
LOC725606	0	0	0	0	0	0
LOC113218708	0.117592	0.0921319	0.112178	0	0	0.212517
LOC410749	0.390574	0.522751	0.469212	0.343761	0.29027	0.235826
LOC725682	0	0	0.336519	0	0	0.103306
LOC100578378	0	0	0	0	0	0
LOC725746	0.101552	0.161433	0.44135	0	0.184075	0.238779
LOC552038	0.28457	0.521357	0.869233	0.687521	0.475297	0.69297
LOC412287	0.696554	0.321395	1.70007	0.687521	0.456078	0.209564
LOC552316	0.54061	0.472786	0.203369	0.343761	0.556414	1.26731
LOC552294	3.48292	2.79967	2.83031	2.46961	1.92207	2.04792
LOC411372	0	0.429981	0.249874	0.343761	0.301769	0
LOC725920	0	0	0.0938932	0	0	0
LOC725945	0	0	0	0	0	0
LOC552206	2.22661	2.75675	2.47511	2.46961	2.92385	2.97208
LOC552187	2.77899	2.14775	2.14733	2.18914	2.16241	4.00323
LOC113219400	0.106004	0	0	0	0.0306087	0
LOC102655490	0	0	0	0	0	0
LOC100578285	0	0.10431	0	0	0.0497216	0.103306
LOC113219388	0	0.0715922	0	0	0	0
LOC100577585	0	0	0	0	0	0
LOC409807	0	0.0842836	0	0	0	0.106259
LOC100578978	0	0	0	0	0	0
LOC107964341	0	0.0805211	0	0	0	0
LOC100579018	0	0	0	0	0	0
LOC726119	0	0	0	0.343761	0.0617833	0
LOC113219389	0.166978	0	0	0	0	0
LOC107964337	0	0	0	0	0	0
LOC503505	0.505994	0.157671	0.968959	0.687521	0.413606	0.885131
LOC107964344	0	0	0	0	0	0
LOC102656044	0	0	0	0	0	0
LOC113219390	0.101552	0	0.0938932	0	0	0
LOC113219391	0	0	0	0	0	0
LOC552117	0.635892	0.567743	0.502578	0.687521	0.581821	0.548697
LOC412103	1.80845	1.40156	1.4002	0.343761	1.14713	0.787476
LOC100576164	0.250361	0	0.107361	0	0.0344656	0
LOC100576139	0.272982	0.10431	0.112178	0	0.437075	0.353838
LOC414021	1.8743	2.51553	2.75779	1.43833	0.829356	1.38499
LOC102654917	0.101552	0	0	0	0.0451851	0.106259
LOC100579059	0.308615	0	0	0	0.0757938	0
LOC102654976	0	0	0	0	0	0
LOC113219329	0	0	0	0	0	0
LOC102655032	0	0	0	0	0	0
LOC113219344	0	0	0	0	0	0
LOC102655155	0	0	0	0	0	0
LOC414022	2.48578	3.95356	3.2469	1.09457	1.08629	1.80116
MT-LOC725040	1.22376	0.586174	0.257121	0	0.368634	0.631646
LOC410070	3.27521	4.38717	3.40242	5.34628	2.64007	3.72542
LOC410071	0.383401	0.856211	1.41084	0.343761	0.679997	0.854706
GeneID-413803	0.101552	0.256623	0.193792	0	0.263416	0.103306
LOC113218825	0	0	0	0	0	0
LOC100577039	0.101552	0	0.0938932	0	0	0.132521
LOC412458	0.328601	0	0.140197	0	0	0
LOC724721	0	0	0	0	0	0
LOC412829	0	0	0	0	0	0
LOC724634	4.12362	4.62194	5.32249	1.7188	4.44496	3.55168
LOC409360	0.430153	0.11262	0.280438	0	0.123567	0.106259
LOC724585	0.583415	0.38435	0.359736	0	0.557264	0.353838
LOC724536	0.579961	0.908065	0.443466	0.343761	0.429112	0.522435
LOC409520	0.493762	0.430748	0.219539	0	0.159717	0.238779
LOC412546	0	0.423843	0.539888	1.43833	0.0680786	0.106259
LOC724455	0.687602	0.247495	0.112178	0	0.353363	0.103306
MT-LOC412212	0	0.528153	1.01462	0.343761	0.455753	0.413223
LOC107965181	0.14881	0	0.0938932	1.43833	0.0306087	0.132521
LOC409527	1.27084	0.7915	0.922884	3.90795	0.619361	1.17643
LOC413868	1.56831	2.77429	1.71923	1.7188	3.07176	2.30518
LOC551974	1.3031	0.903489	1.08995	0.343761	0.940387	0.758261
LOC552001	0	0.0715922	0	0	0.0519837	0
LOC102656856	0	0.11262	0	0	0	0
LOC413867	0.739767	1.2634	0.637258	0	1.38804	1.07225
LOC552052	0.26581	0.520485	0.308457	0	0.400595	0
LOC727074	0.431152	0.477168	0.60961	1.43833	0.546594	0.209564
LOC727079	0.101552	0.0842836	0	0	0.0773443	0
LOC100578907	0.316607	0.349836	0.369513	0	0.229877	0.3713
LOC727087	0.298438	0.381735	0.193792	0	0.267823	0.419129
LOC412480	0.501585	0.486078	0.471685	0	0.456984	0.592617
LOC727539	0.325148	1.72564	0.642975	0	0.734562	0.315823
LOC727538	0.778348	1.04746	0.550826	1.43833	0.757977	0.604371
LOC724115	0.117592	0.443641	0.247558	0	0.281776	0.103306
LOC724144	0.531705	1.33608	0.540432	0.343761	0.531279	0.106259
LOC551154	1.67978	1.92311	1.36788	4.18842	3.19964	4.21937
LOC724234	0.219143	0.535843	0.677599	0	0.507408	0.356791
LOC409957	8.2649	10.5743	10.8148	7.53542	9.09619	8.26649
LOC724328	0	0.429276	0.19109	0	0.133415	0.132521
LOC100577254	1.47872	1.48073	0.933305	3.62747	1.75211	1.35557
LOC107965915	0	0	0	0	0	0
LOC102655946	0	0	0	0	0	0
LOC102656017	0	0	0	0	0	0
LOC100577291	0	0.0805211	0.486466	0	0.0787981	0
LOC725775	0	0	0	0	0.270871	0
LOC100577384	0.101552	0	0	0	0.0306087	0
LOC100576726	0	0	0	0	0	0
GeneID-408611	0.583415	0.710969	0.464381	0	0.480899	0.701829
LOC726243	0.486364	0.54571	0.420635	0.343761	0.244423	0
LOC410743	0	0.0921319	0	0	0	0
LOC410744	0	0	0.0938932	0.343761	0	0
LOC113219271	0	0	0.140197	0	0	0
LOC410745	0	0	0	0	0	0
LOC552457	0	0	0	0	0	0
LOC410746	0	0.0842836	0	0	0.0362151	0
LOC552425	0	0	0	0	0	0
LOC410747	0.166978	0.559736	0.331131	0	0.0389724	0
LOC552395	0	0	0	0	0	0
LOC410748	0	0.185031	0	0	0.0689313	0.206612
LOC113219272	0	0	0	0	0	0
LOC107964221	0.963267	0.518161	0.188975	0.343761	0.285206	0.250532
LOC550645	0.26853	0.59317	0.441193	0.343761	0.634144	0
[truncated: 11,300 more rows]

## Sheet: Mi1
GeneID	Forager_rep1	Forager_rep2	Nurse_rep1	Nurse_rep2	Queen_rep1	Queen_rep2
[truncated: 11,770 more rows]

[truncated: 1 more sheets: Lawf2]
