# Supplementary material for: Single-cell transcriptomic analysis of honeybee brains identifies vitellogenin as caste differentiation-related factor
Source: iScience. 2022 Jun 18;25(7):104643. doi: 10.1016/j.isci.2022.104643 (PMC9254125; doi:10.1016/j.isci.2022.104643)
Supplement: Table S8. Transcripts in Olfactory projection neurons, related to Figure 1 [file mmc6.xlsx]

## Sheet: olfactory projection neurons
GeneID	Forager_rep1	Forager_rep2	Nurse_rep1	Nurse_rep2	Queen_rep1	Queen_rep2
LOC551580	0.22283	0.221871	0.299114	0.314914	0.160456	0.211811
LOC551555	1.96637	2.11849	1.5786	1.61977	1.53351	1.57267
LOC726347	0.415899	0.386932	0.325901	0.225588	0.257665	0.240613
GeneID-409940	0.877949	0.886101	0.740399	0.696791	0.616915	0.482827
LOC726145	0.21052	0.196998	0.291459	0.239273	0.168276	0.184847
LOC551448	0.664301	0.703168	0.693486	0.715093	0.599634	0.533224
LOC410665	0.352765	0.297688	0.332261	0.304468	0.227942	0.240902
MT-LOC408567	0.451708	0.501204	0.41077	0.418452	0.334822	0.354625
LOC107964061	0.948753	0.854866	1.60129	1.23521	1.0024	1.10786
LOC107964068	0.0188868	0.0260042	0.0258386	0.0399368	0.0213295	0.0252893
LOC113219112	0.18166	0.129145	0.211037	0.309582	0.19642	0.221165
LOC726450	1.56584	1.45378	1.66527	2.18053	1.97708	1.99747
LOC107964063	0.00726854	0.00537113	0.00524616	0.0077137	0.00132877	0.00196908
MT-LOC113219111	0.279565	0.226971	0.240144	0.228316	0.212805	0.214537
LOC410664	0.704304	0.657073	0.620239	0.668809	0.621514	0.892656
LOC408565	0.860244	0.862296	0.822576	0.775479	0.616493	0.617622
LOC410663	0.344223	0.318468	0.307169	0.288262	0.222182	0.284486
LOC113219398	0.160142	0.199487	0.259805	0.286391	0.167388	0.24804
LOC726544	0.844729	0.934752	0.873797	0.653669	1.0258	0.87935
LOC410772	0.123486	0.121743	0.129268	0.118626	0.0917088	0.117739
LOC551203	1.43073	1.48368	1.69323	2.006	1.56942	1.43116
LOC100578621	0.396491	0.370462	0.443843	0.483136	0.293127	0.39139
LOC726446	0.113138	0.126543	0.132381	0.107082	0.142191	0.120661
LOC100578600	0.141784	0.113257	0.0807409	0.120564	0.0965657	0.100888
LOC410771	0.24926	0.260353	0.280807	0.291637	0.308857	0.266717
LOC100578571	0.00127329	0.00473581	0.00567977	0.0117919	0.00174627	0.0067674
LOC102654047	0.00275074	0	0.00345286	0.00290543	0.000879861	0
LOC100577692	0.791355	0.634673	0.587475	0.897543	0.539465	0.62823
LOC107965716	0.0212241	0.0264542	0.00956131	0.0140216	0.0196295	0.0089015
LOC410769	0.565291	0.509474	0.4936	0.603042	0.472499	0.465002
GeneID-100216325	1.9524	1.9751	2.52237	2.01333	3.78779	3.29543
LOC113219286	0	0	0	0	0.000229086	0
LOC100578334	0	0	0	0	0	0
LOC726756	0.948279	0.855134	0.889227	1.10724	1.34047	1.33492
GeneID-410767edd9	0.336516	0.3843	0.349327	0.328239	0.409988	0.271084
GeneID-100629079	0	0	0	0	0.000530154	0.00104104
LOC726609	2.34368	2.3495	2.3931	2.36096	1.77969	2.0278
LOC726788	0.863	0.745525	0.629305	0.762019	0.672999	0.714776
LOC100578031	1.57124	1.54032	1.5222	1.58328	2.36363	2.36771
LOC107966044	0.126452	0.14805	0.214208	0.117101	0.297002	0.247873
LOC410766	1.73244	1.45228	1.46355	1.47759	1.2982	1.32477
LOC551646	0.802007	0.695389	0.677653	0.758577	0.609832	0.714292
LOC113219417	0.339947	0.259075	0.247879	0.246708	0.265879	0.26147
LOC113219404	3.85674	3.5349	3.32797	3.26207	3.22185	3.42071
LOC551678	0.832678	0.896748	0.718272	0.697098	0.737222	0.770242
LOC726886	0.0759367	0.0932724	0.0586072	0.0919715	0.0375623	0.0475839
LOC100577848	0.0106205	0.0120395	0.0112313	0.00703136	0.00875545	0.00422897
LOC113219278	0.234947	0.201803	0.163367	0.234832	0.0785609	0.108801
LOC408626	0.966572	0.76468	0.741629	0.806207	0.813091	0.863151
LOC102655614	0.102321	0.0876691	0.121894	0.116262	0.0568502	0.0346365
LOC726912	0.00989211	0.00994138	0.00605465	0.0036416	0.0102005	0.0192365
LOC102655442	0.0189672	0.0221821	0.0140102	0.0117032	0.0389248	0.0321285
LOC107965930	0.119806	0.17835	0.316571	0.334536	0.32533	0.435344
LOC113219285	0.0214542	0.0428062	0.0341969	0.0574106	0.024313	0.0490662
LOC100576602	0.0887239	0.114386	0.0907136	0.102916	0.106522	0.117504
LOC113218530	0.00164072	0.00122975	0.00525003	0.00445859	0.00273521	0.00464599
LOC100576537	0.0205255	0.0178474	0.0209433	0.0189385	0.0149978	0.0169655
LOC100576700	0.558369	0.548495	0.444504	0.497711	0.529041	0.666689
LOC113219393	0.00814267	0.00938636	0.0278465	0.0109103	0.00846505	0.00869173
LOC102653619	0.092523	0.0976853	0.064459	0.0794636	0.130626	0.140893
LOC107963981	0.0127358	0.00676842	0.0130988	0.016915	0.0131135	0.00979791
LOC724948	0.817782	0.795402	0.725323	0.610705	0.556146	0.563994
LOC100576789	0.0410748	0.0356693	0.0201535	0.024655	0.0259104	0.0391938
LOC113219394	0.0283628	0.0316633	0.0477869	0.0433717	0.100636	0.0589505
LOC100576820	0.00192496	0.00142545	0.00264377	0.0025168	0.0057041	0.000438031
LOC724874	0.020491	0.0282555	0.0352513	0.0389889	0.0406092	0.0513736
GeneID-751098	0.0394092	0.0441129	0.0385029	0.0272523	0.0326137	0.026799
LOC113219395	0.0438807	0.0237527	0.0274779	0.0408248	0.059159	0.0358648
LOC410763	0.332143	0.312632	0.296915	0.287009	0.189162	0.220871
MT-LOC100576088	0.228374	0.224021	0.244618	0.205782	0.165782	0.176119
LOC410765	0.176942	0.112199	0.136355	0.130043	0.111978	0.148781
LOC113219396	0.843426	0.950373	0.851211	0.933879	0.871035	0.86518
LOC408625	0.13957	0.142589	0.187144	0.186278	0.164148	0.188088
LOC113218523	1.9966	2.13129	2.32687	2.42933	1.71868	1.86506
LOC102654759	0.0326498	0.0390605	0.0345157	0.0471196	0.0164068	0.0352288
LOC113219182	0.0790401	0.0834941	0.115283	0.111843	0.0251012	0.0349021
LOC724679	0.460252	0.356363	0.328597	0.384704	0.553266	0.475863
LOC102654998	0.0247327	0.0360273	0.0391715	0.0534943	0.0170985	0.0253292
LOC409327	2.58841	2.29532	2.41646	2.53468	2.47059	2.52762
LOC113219405	0.0703014	0.0535994	0.0512964	0.0588728	0.0556599	0.0451297
LOC724537	0.755849	0.705125	0.6791	0.730148	0.718505	0.716236
LOC102655107	0.015927	0.0143784	0.0161681	0.0238278	0.0152563	0.0182377
LOC409620	0.564716	0.561292	0.615624	0.674428	0.478253	0.524509
LOC100577325	1.326	1.12383	1.27055	1.61544	1.22188	1.31764
LOC113219401	0	0	0	0.00210195	0	0
LOC551204	1.03814	0.866185	0.988362	0.952982	1.25371	1.25441
LOC724372	0.354226	0.326812	0.299146	0.459791	0.256699	0.289433
LOC725343	0.428874	0.399132	0.384725	0.399889	0.41626	0.474615
LOC725306	0.930621	0.990999	0.903126	0.967642	0.938819	0.81726
MT-LOC409930	2.98089	2.92859	2.39815	2.03724	1.63018	2.05062
LOC409931	0.303333	0.274063	0.40696	0.452123	0.362854	0.321158
LOC107964458	0.00131432	0.00246725	0.00248216	0.00164708	0	0.00390554
LOC100578066	0.144711	0.182873	0.186525	0.17363	0.122138	0.141845
LOC107964442	0.0226139	0.0274045	0.0185624	0.0239114	0.0157944	0.0165071
LOC113219207	0.0039719	0	0.00555825	0.00256138	0.00238787	0.00360642
LOC113219214	0.000761076	0.000317164	0.0013256	0.00516202	0.00300393	0.00478255
LOC411665	0.118099	0.166253	0.173024	0.182305	0.124774	0.132534
LOC102655805	0.00392963	0.00459503	0.00248455	0.0056396	0.00376959	0.00524122
LOC102655775	0.000460467	0.00109825	0	0	0.00574916	0.00157008
LOC102655747	0.0139379	0.0104061	0.0115831	0.0071161	0.0105924	0.00857525
LOC102655720	0.0010324	0.00393551	0.00156162	0.00163553	0.0010143	0.00305892
LOC102655652	0.0222018	0.0297356	0.025342	0.0181132	0.0176271	0.021342
LOC100578187	0.0512922	0.0676764	0.0569177	0.0590276	0.0564957	0.0350887
LOC102656449	0.00225926	0.00305005	0.00523109	0.00611876	0.0163898	0.0147539
LOC725041	0.00366967	0.00217426	0.000867261	0.00448447	0.000640638	0.00115387
LOC100578245	0.127721	0.0804411	0.129561	0.110536	0.133389	0.121719
LOC409852	0.0257315	0.00994923	0.0469454	0.0207769	0.029311	0.0117335
LOC102656644	0.0044338	0.000417539	0.0136663	0.0143638	0.00340635	0.00498037
LOC413835	1.43624	1.41467	1.13865	1.20366	0.812345	0.840213
LOC413834	2.36278	2.37879	3.27877	3.02179	2.79121	2.79259
LOC409999	0.294505	0.253984	0.282879	0.200887	0.190225	0.215622
LOC727331	0.718167	0.596967	0.722044	0.850645	0.51396	0.625814
LOC412118	1.51419	1.35015	1.58511	1.78062	1.0375	1.05844
LOC726902	0.914542	0.941635	1.32245	0.870244	0.928646	1.05591
LOC552064	1.10648	1.1033	1.16021	1.05711	1.00414	1.07887
LOC409479	3.33785	3.86763	3.31481	3.17585	2.91581	3.10506
GeneID-413609	0.546053	0.512352	0.572625	0.584866	0.403955	0.434816
LOC552163	1.04579	0.88793	1.01832	0.963803	0.766543	0.69334
LOC727019	0.577502	0.533461	0.53489	0.552123	0.559115	0.602395
LOC100578696	0.146407	0.156554	0.161745	0.173105	0.125974	0.137845
LOC412925	0.0405215	0.0626221	0.0495702	0.0714769	0.0543532	0.0604086
LOC411675	1.62722	1.47593	1.85609	1.95224	1.1481	1.34448
MT-LOC411808	0.874272	0.977304	0.914197	0.996089	1.01179	0.795194
LOC725638	0.395895	0.392184	0.383103	0.340799	0.276424	0.283723
LOC724901	0.367145	0.350462	0.383437	0.470177	0.248733	0.276345
LOC551574	1.02733	0.985305	1.03328	0.932568	0.978914	0.876983
LOC412610	0.405525	0.406158	0.280814	0.37716	0.357132	0.316831
LOC413784	2.09062	1.94158	1.72344	1.76404	1.04715	1.44598
LOC102655618	0.463748	0.412859	0.383996	0.46172	0.375761	0.379225
MT-LOC412473	0.530835	0.478103	0.472128	0.586856	0.554089	0.559632
LOC550706	0.730522	0.723427	0.723648	0.85127	0.926557	0.841038
LOC725378	1.77686	1.59748	1.31505	1.49911	1.45523	1.4383
GeneID-727422	0.738307	0.679214	0.812604	0.808066	0.487138	0.566711
LOC725884	3.18005	3.5636	3.48283	3.25501	3.74893	3.57249
LOC550716	3.06722	3.30397	2.76808	2.90644	3.09567	2.79598
LOC727419	0.144665	0.120814	0.143548	0.133926	0.0917205	0.111433
LOC408624	0.806216	0.792788	0.720864	0.78743	0.717157	0.666804
LOC551279	0.50018	0.492355	0.672723	0.726167	0.641375	0.582881
LOC724238	0.284663	0.268365	0.239308	0.17048	0.290844	0.349593
LOC107964165	0.0562335	0.0344615	0.0530182	0.0470075	0.13738	0.113484
LOC100576540	0.00786002	0.00526676	0.00411029	0.00544527	0.0137744	0.0198013
LOC102655654	0	0.000527349	0	0	0	0
LOC724331	0.58089	0.470374	0.588865	0.491358	0.565839	0.614355
LOC551450	1.49185	1.27081	1.34863	1.42277	1.49096	1.33359
LOC100578309	0.064928	0.0653755	0.0774429	0.0708741	0.135414	0.072413
LOC552162	0.175941	0.165089	0.194399	0.221178	0.123343	0.134093
LOC726235	0.568937	0.526718	0.440696	0.432116	0.315525	0.431689
LOC412000	0.595926	0.611674	0.522056	0.602333	0.392838	0.387895
LOC726291	0.56388	0.537536	0.545021	0.585439	0.506241	0.482868
LOC100578472	0.359636	0.303756	0.371662	0.337603	0.281964	0.261446
MT-LOC726316	1.30589	1.34285	1.05823	0.943155	0.656017	0.75446
LOC411985	1.51529	1.48896	1.53589	1.5647	1.4894	1.30916
LOC412578	0.204468	0.167338	0.159928	0.150342	0.120722	0.142525
MT-LOC102655778	0.308522	0.289624	0.241346	0.315247	0.22317	0.245785
LOC725647	3.43607	3.69909	3.00795	2.76315	2.46209	2.5815
LOC412834	0.403133	0.369947	0.494251	0.409163	0.541218	0.603256
LOC408623	8.99044	8.95802	7.57228	7.34713	8.88051	8.10761
LOC410761	0.0327137	0.0309756	0.015441	0.0139322	0.0427431	0.0592529
MT-LOC113219103	0.000440357	0	0	0	0.000518533	0.00027816
LOC100576147	0.0253652	0.0302255	0.0205769	0.0215107	0.0477018	0.0521162
LOC724992	0.623899	0.565651	0.551255	0.584238	0.613053	0.737088
LOC410758	3.71746	4.59	4.24641	3.90787	4.06026	3.90935
LOC410757	0.223147	0.190263	0.179824	0.143874	0.138947	0.134637
LOC408622	0.200617	0.381336	0.20603	0.194834	0.0698895	0.0611914
MT-LOC725922	0.0871209	0.0801588	0.052338	0.0687924	0.0976521	0.0812176
LOC411968	0	0	0	0	0.00291923	0
LOC102654966	0	0	0	0	0.00170066	0.00138406
LOC725982	0.407079	0.366092	0.328352	0.334836	0.524458	0.39385
LOC726015	0.0183167	0.0146814	0.0223111	0.0124173	0.0355705	0.0187687
LOC727399	3.09026	3.27866	2.29987	2.20738	3.08617	2.68234
LOC113219421	0.000406253	0.000887214	0.00485291	0.00359121	0.00259409	0.00333904
LOC102655185	0.139262	0.109287	0.158659	0.232224	0.041492	0.0627337
LOC113219135	0.0162344	0.0223053	0.0224318	0.0274081	0.00696661	0.0131617
LOC102655581	0.297782	0.291764	0.220913	0.252051	0.229806	0.204678
LOC107965102	0.0170899	0.0188033	0.0489855	0.0149034	0.144997	0.104274
LOC726810	0.0306609	0.0276818	0.0452014	0.0206587	0.189269	0.144548
LOC100578752	0.318202	0.303429	0.309481	0.298403	0.43888	0.423401
LOC552366	0.0110374	0.00455563	0.00400634	0.0014522	0.00705592	0.0073831
LOC412017	0.120076	0.111937	0.0970518	0.0901663	0.167612	0.127192
LOC412016	0.282289	0.199754	0.223523	0.183649	0.320758	0.292836
LOC113218608	0.034213	0.0390472	0.0331795	0.039356	0.0528152	0.0399354
LOC409780	3.93882	3.73988	3.95274	3.61347	3.30227	2.99151
LOC102656720	0.0101635	0.00799598	0.00950766	0.00687416	0.00443408	0.00615635
LOC102656333	0.0137067	0.00772689	0.0210396	0.0189543	0.00577973	0.00608348
LOC100577895	0.00532471	0.00464034	0.0033762	0.00469617	0.0148747	0.0107632
LOC100578042	0	0	0	0	0	0
LOC408618	1.03825	0.971936	1.30465	1.33636	1.09476	1.06235
LOC102654856	0.0152447	0.0117223	0.00754619	0.0232249	0.0117049	0.0163441
LOC102655012	0.0233906	0.0200679	0.0173943	0.0386236	0.0177067	0.0244447
LOC102656903	0.0433894	0.046949	0.0612374	0.0559425	0.0202458	0.0444855
LOC102656828	0.0200966	0.0237568	0.0436306	0.0266744	0.0229136	0.0156513
LOC107965033	0.0200467	0.0281484	0.0364194	0.0358759	0.0206948	0.0140721
LOC113218984	0.0350114	0.0416648	0.052335	0.0656611	0.0180262	0.0405832
LOC724233	2.33497	2.36266	2.21582	2.09797	2.62005	2.73657
LOC408619	0.474966	0.545641	0.546545	0.653413	0.400498	0.410957
LOC408620	0.532479	0.415095	0.333657	0.351641	0.375851	0.41774
LOC102653658	0.0621467	0.0646094	0.0429702	0.0927802	0.12431	0.135906
LOC408621	0.598157	0.625783	0.739253	0.797821	0.564812	0.647987
LOC102653893	0.158138	0.139285	0.208364	0.161278	0.143532	0.133788
LOC412319	0.200233	0.162878	0.236779	0.190288	0.212565	0.261645
LOC113218842	0.0202147	0.0387463	0.0447211	0.0471585	0.0312762	0.0218963
LOC724535	6.20882	6.38141	7.29928	6.65372	4.68205	4.78364
LOC102653954	0.0133922	0.0371025	0.0306349	0.0360671	0.0115444	0.0159329
LOC102653920	0.0271903	0.0418964	0.0305893	0.0367456	0.0255385	0.0239873
LOC107964158	0.0171953	0.011785	0.0129612	0.0222532	0.0143999	0.0120303
MT-LOC551321	0.507658	0.48371	0.49577	0.492925	0.474092	0.476814
LOC724720	1.28845	1.21367	0.842373	0.941251	0.767191	0.818757
LOC102654159	0.622666	0.502812	0.494066	0.515564	0.359497	0.365206
LOC724795	0.472308	0.455545	0.335979	0.328592	0.485006	0.459867
GeneID-551388	0.0145343	0.0201457	0.0058191	0.00933372	0.0127054	0.0135133
LOC411799	0.270321	0.26233	0.304843	0.285791	0.200701	0.245261
LOC414017	1.24083	1.41467	1.25567	1.16671	1.16522	1.1978
LOC552530	0.204173	0.182724	0.207112	0.233466	0.170378	0.152248
LOC100577342	0	0.000356175	0.00198389	0.00047533	0	0.00213209
LOC102654398	1.24989	1.29248	1.01865	1.01601	0.899505	0.961314
LOC413244	0.123852	0.0922387	0.11771	0.0881147	0.101275	0.103884
LOC551531	0.370501	0.343037	0.314616	0.397797	0.288768	0.377036
LOC412107	0.0695843	0.0674974	0.0848972	0.0748422	0.0446895	0.0645013
LOC726685	0.884172	0.793828	0.800059	0.836576	0.77526	0.899374
LOC100578513	0.692348	0.686675	0.631844	0.749221	0.742715	0.782426
LOC409290	1.15901	1.4506	1.41566	1.44161	1.52483	1.49441
LOC100577369	0.530694	0.54455	0.426026	0.476946	0.429142	0.52174
LOC107966055	1.50431	1.34456	1.12929	1.41059	1.10326	1.2211
LOC551842	0.391254	0.380985	0.362401	0.416356	0.42501	0.352228
LOC100577454	1.2949	1.27833	1.03909	1.25725	0.943065	1.08886
LOC551892	0.469499	0.480277	0.487274	0.477754	0.304168	0.342226
LOC551909	0.992229	0.956951	1.03107	1.1826	1.12337	1.14592
LOC107963991	0.29084	0.283447	0.300257	0.305445	0.182371	0.190868
LOC552083	0.441751	0.319844	0.365709	0.415919	0.360169	0.354999
LOC409584	1.76842	1.92609	1.56419	1.47867	1.68201	1.58912
LOC724578	0.210078	0.245892	0.230665	0.208789	0.179758	0.179388
LOC413437	0.0919455	0.0815964	0.136054	0.0940149	0.100118	0.0976098
LOC414038	0.727255	0.708583	0.607696	0.596976	0.779339	0.743682
LOC552602	0.850625	0.813314	0.837075	0.919464	0.524636	0.727937
LOC414037	0.10135	0.0952775	0.0901635	0.0947402	0.151891	0.177066
MT-LOC552628	0.229386	0.209577	0.210348	0.197578	0.18841	0.20264
LOC725317	1.17977	1.05651	0.953908	1.11925	1.43322	1.7653
LOC552648	0.239834	0.240426	0.177716	0.188331	0.176418	0.211554
LOC725418	0.367217	0.325253	0.328476	0.275179	0.286689	0.342144
LOC413950	0.469918	0.384211	0.380571	0.400818	0.28658	0.391537
LOC107963979	0.012133	0.00442328	0.00526449	0.011593	0.0164712	0.017832
LOC102655724	0.0011657	0.00361919	0.0036384	0.00164614	0.0149516	0.0209265
LOC725532	0.0202654	0.0215824	0.0179653	0.0122587	0.0171729	0.0197333
LOC725574	0.0328597	0.0339806	0.0426298	0.0238498	0.0330536	0.0443516
LOC100578104	0.00338086	0.00197488	0.000549632	0.00336279	0.00223601	0.000271464
LOC100578131	0.000994308	0.00279737	0	0.00158444	0.00124431	0.00144237
MT-LOC552676	0.411664	0.351749	0.328465	0.345523	0.245033	0.284704
LOC412511	0.87794	0.964638	1.34756	1.09452	0.953711	0.988732
LOC100578247	0.0115136	0.00900786	0.00413113	0.0146	0.107622	0.0466341
LOC113218578	0.0160028	0.00406679	0.0208537	0.0172571	0.137321	0.0697792
LOC725720	0.0419387	0.0461541	0.022994	0.0238083	0.0986715	0.0996499
LOC102656395	0	0.000784436	0.00110479	0.00112759	0.00617528	0.00428205
LOC725745	0.452471	0.432428	0.405312	0.412526	0.566082	0.53813
LOC113219256	0.193177	0.164246	0.176595	0.216921	0.227187	0.1456
LOC725841	0.231617	0.247	0.293393	0.201911	0.131665	0.125791
LOC412141	0.351773	0.2958	0.355826	0.398836	0.238391	0.310026
LOC102656812	0.0618055	0.0612514	0.0567651	0.0610427	0.0467678	0.0556132
LOC551819	0.231417	0.268452	0.198751	0.21583	0.118519	0.123638
LOC727479	0.05051	0.0569626	0.0653034	0.0551364	0.0123765	0.0110065
LOC413303	0.0364987	0.0583014	0.0308551	0.0457985	0.0503156	0.0447151
LOC551443	0.0855687	0.0830688	0.0510246	0.0785568	0.159614	0.115308
LOC551411	1.17842	1.14829	1.05839	1.09525	0.964215	1.01496
LOC550789	0.300644	0.28091	0.453331	0.350418	0.366713	0.295976
LOC725816	0.180498	0.228902	0.207774	0.174995	0.145525	0.135112
LOC412282	1.45997	1.52942	1.39491	1.5771	1.52107	1.5423
LOC550903	0.359846	0.36854	0.312123	0.358683	0.337735	0.32464
LOC408616	1.81343	1.52381	1.49951	1.55645	1.56055	1.76957
LOC102654549	0.0021385	0.000794256	0.00144813	0.00298084	0.00143578	0.00240202
LOC102654478	0.00297868	0.00142442	0	0.000561013	0.00112302	0.00231988
LOC102654454	0.00238153	0.00317239	0.0037117	0.00401821	0.00170928	0.00858711
LOC113219397	0.00233991	0.00356088	0.00202419	0.0036392	0.00377896	0.00252768
LOC102654413	0.00123257	0.00533249	0.00518406	0.00524671	0.000834964	0.000873488
LOC102654358	0.0530235	0.0610536	0.0706525	0.0785586	0.0312152	0.0345979
LOC100577822	0.0370728	0.0293458	0.0397618	0.0371288	0.0446182	0.0411945
LOC102654894	0.0357516	0.0451378	0.0450463	0.0210021	0.0269641	0.0418746
LOC113218819	0.039655	0.0477133	0.0491799	0.0466973	0.0330828	0.0418494
LOC410754	0.6741	0.533226	0.59467	0.57865	0.445321	0.515337
LOC551383	0.526278	0.45891	0.427424	0.476282	0.32586	0.420011
LOC552743	0.218198	0.185165	0.259867	0.22411	0.151814	0.160662
LOC107965891	0.0682278	0.0772727	0.0623741	0.0512432	0.0389473	0.0340487
LOC409517	1.63959	1.79708	1.73132	2.63237	1.13087	1.46345
LOC412528	0.555017	0.484375	0.559553	0.49994	0.473473	0.51531
LOC408615	0.289945	0.232264	0.461965	0.378128	0.372093	0.313554
LOC551202	0.264816	0.249748	0.231151	0.21776	0.235452	0.231709
LOC410753	0.1252	0.092231	0.132668	0.111339	0.113719	0.115252
LOC408614	10.2462	10.3646	11.9558	12.3591	8.71813	11.0794
LOC100578445	0.380585	0.448127	0.831544	0.841471	0.546014	0.51172
LOC410752	0.544207	0.573842	0.581631	0.69581	0.553355	0.50742
LOC410751	0.00768319	0.00643596	0.00713258	0.00506461	0.0194895	0.0183053
GeneID-408613	16.0017	14.7582	15.0235	19.12	14.1661	16.9329
LOC107964984	0.012862	0.0177166	0.0129396	0.0288637	0.00941361	0.0112297
LOC100577782	0.0309173	0.0294523	0.0205311	0.0309964	0.0098777	0.0105434
LOC102655057	0	0	0.00493092	0.00304292	0.00203566	0.00147241
LOC412523	0.063119	0.0490769	0.0869098	0.0688031	0.103314	0.0909714
LOC726298	0.212282	0.273672	0.325803	0.282093	0.357629	0.375561
LOC113218896	0.0376309	0.0364042	0.0405323	0.0369186	0.0155899	0.031645
LOC100577655	0.00179016	0.000570902	0	0.000636148	0.00869683	0.00613257
LOC102654581	0	0.00213341	0.00160845	0.000566175	0.0045466	0.0048874
LOC107966071	0.040361	0.0352081	0.0399463	0.0272096	0.0508996	0.0430489
LOC413735	0.222524	0.214306	0.276453	0.204555	0.175385	0.172328
LOC726221	1.40709	1.36045	1.18079	1.13487	1.02145	1.26082
LOC410043	1.42303	1.49835	1.17356	1.32891	1.52445	1.39724
LOC409468	0.288347	0.271276	0.137888	0.17085	0.313236	0.166441
LOC102653866	0.0122557	0.00388297	0.0091676	0.00761803	0.00492793	0.0114821
LOC726449	0.0828417	0.0793331	0.0307335	0.0498565	0.0657101	0.0470622
LOC552636	0.0276216	0.0485833	0.0429902	0.0368543	0.0662622	0.0433213
LOC726088	1.039	0.962503	0.897138	1.0255	0.956041	0.95127
LOC412397	0.514125	0.508966	0.435044	0.51623	0.393125	0.434483
GeneID-412285	0.110696	0.110747	0.124667	0.0714901	0.129919	0.144891
LOC100578115	0.00152063	0	0	0.00108861	0	0
LOC409417	1.07928	1.13629	0.955482	0.983744	0.750994	0.67983
GeneID-409418	17.2619	15.7146	26.8513	28.9532	14.1215	15.5937
LOC727596	0.144351	0.15179	0.197177	0.236805	0.119026	0.126666
GeneID-409798	0.721725	0.746139	0.437794	0.316924	0.0698781	0.0622283
LOC724192	3.98786	3.86917	3.54999	3.70613	4.61321	4.72736
LOC100577977	0.000858128	0.00454797	0.00652921	0.0098685	0.0119372	0.00982788
LOC107964644	0.0389776	0.0356077	0.0474401	0.0457897	0.0423	0.0345544
LOC102656214	0.021822	0.0464209	0.0561593	0.0643029	0.0499775	0.0424455
LOC410034	0.216044	0.234811	0.15091	0.213575	0.139968	0.128111
LOC724280	0.541585	0.498385	0.553501	0.48255	0.615049	0.555181
LOC410033	0.931495	0.835316	0.983201	0.909819	1.00785	1.11959
LOC724327	0.0785333	0.105145	0.0881477	0.0659375	0.122798	0.0870263
GeneID-410032	1.021	1.07029	0.874067	0.964572	0.949769	0.98138
LOC102655811	0	0	0.000571929	0.0120142	0.00305585	0.0022468
LOC413693	0.0855679	0.0574205	0.0904668	0.0914214	0.098563	0.120059
LOC100576321	1.28677	1.2579	1.14481	1.41333	1.24672	1.25618
LOC411794	1.04311	0.971461	1.00487	1.04243	0.642768	0.763322
LOC412190	0.432278	0.377256	0.487021	0.410566	0.56413	0.461444
LOC102655540	0.0795566	0.0782499	0.116033	0.0671128	0.0709033	0.0663978
LOC412189	0.758773	0.737796	0.652744	0.611664	0.504175	0.457205
LOC409383	0.971026	0.721468	1.46186	1.31562	0.975303	1.03924
LOC102655045	0.0029465	0.00471728	0.0042367	0.00650076	0.00231872	0.000292944
LOC107964624	0.00405148	0	0.00363212	0.00243194	0.00514556	0.0019099
LOC113219263	0.00158152	0.00102144	0.00554969	0.0012548	0.00295559	0.00425399
LOC102655229	0.0137872	0.00885865	0.0227527	0.0165719	0.0294045	0.0135401
LOC107964619	0.00414518	0	0	0.00511507	0.0017295	0.00315691
MT-LOC102655391	0.0287171	0.0211316	0.0773992	0.104281	0.0643932	0.0481604
LOC102655431	0.00217066	0.00350515	0.009658	0.0137452	0.00931541	0.0107917
LOC551556	0.12153	0.126562	0.154044	0.254756	0.408644	0.28608
LOC409053	9.09702	9.17901	8.78033	9.2891	9.06588	8.90171
LOC411408	0.367662	0.327637	0.393089	0.592952	0.325074	0.372756
LOC107964618	0.0126638	0.0139233	0.0429523	0.0372601	0.0413654	0.0306268
LOC411407	0.461564	0.449695	0.502459	0.454467	0.41612	0.475834
LOC411406	0.00366629	0.00636965	0	0.00161377	0.0160897	0.0140892
LOC107964596	0.0025313	0.00529938	0	0.00340456	0.0047193	0.0082208
LOC100576547	0.0146703	0.00716058	0.0111046	0.00516414	0.010605	0.0126204
LOC107964593	0.00211826	0.0138522	0.000808685	0	0.0211208	0.0162427
LOC411405	0	0.00033802	0	0.000892945	0.00265998	0.000430914
LOC413346	0.00118462	0.000429207	0.00145402	0	0.000656525	0
LOC551761	0.00752426	0.0067261	0.0112881	0.00972007	0.00645438	0.00547122
LOC100576126	0	0	0.000966757	0.00200625	0.00133774	0.00096051
LOC113219420	0	0	0	0	0	0
GeneID-725384	0.0153094	0.0176652	0.0254328	0.0419527	0.0149457	0.023003
LOC725345	0.0406142	0.0252761	0.0437307	0.0453745	0.0182499	0.0200279
GeneID-406080	0.226933	0.235762	0.216795	0.214848	0.153755	0.224366
GeneID-100188973	0.130448	0.133523	0.116153	0.150366	0.101953	0.13809
LOC725419	2.86984	2.46967	2.87214	3.07144	2.47961	2.6341
LOC725455	0.011787	0.00276757	0.0068213	0.0155186	0.0257499	0.0396144
LOC550785	30.6758	31.1635	35.079	31.2447	33.2356	33.1682
LOC102653822	0.00363675	0.000463541	0.00140294	0.00305085	0.00411805	0.00231518
LOC100576291	1.76645	1.6116	1.50309	1.53476	1.78987	2.27338
LOC100578458	0.11819	0.181836	0.123138	0.136503	0.122142	0.146305
LOC102656923	0.000898913	0.000809676	0.000712943	0	0.00120026	0.0050522
LOC411600	0.619332	0.583854	0.581839	0.61708	0.757981	0.733155
LOC725606	0.0172617	0.0104834	0.00966308	0.023737	0.0078088	0.0151459
LOC113218708	0.0994592	0.113053	0.0978562	0.0734933	0.136194	0.108228
LOC410749	0.381438	0.347469	0.333041	0.36888	0.39113	0.367589
LOC725682	0.0149673	0.0125666	0.0309555	0.0545171	0.0976553	0.0899115
LOC100578378	0.00384019	0.00476763	0.00588346	0.003438	0.000228742	0.00113085
LOC725746	0.342466	0.35413	0.591891	0.444785	0.469543	0.474771
LOC552038	0.542721	0.495066	0.508825	0.523284	0.580893	0.57242
LOC412287	0.986375	0.904134	1.62897	1.7748	0.404561	0.477557
LOC552316	0.494338	0.634615	0.39646	0.38423	0.341904	0.316497
LOC552294	2.64245	2.69079	2.39024	2.50958	1.7979	1.69682
LOC411372	0.210487	0.234908	0.185085	0.241276	0.275015	0.239398
LOC725920	0.049807	0.0336999	0.0350621	0.0535727	0.0422016	0.0337508
LOC725945	0.00334617	0.000697166	0.00229995	0.000799488	0.00841696	0.00442724
LOC552206	1.74723	1.72416	1.60287	1.50321	2.25011	1.77022
LOC552187	2.41552	2.1897	1.92702	2.28013	2.76352	2.50085
LOC113219400	0.036589	0.030944	0.0279598	0.0340426	0.0605411	0.0399994
LOC102655490	0.00507338	0.00434037	0.00309202	0.00292164	0.00367255	0.00397087
LOC100578285	0.0815332	0.0776722	0.0444545	0.045441	0.113805	0.105904
LOC113219388	0.012494	0.0093211	0.0172954	0.0131276	0.0192784	0.0122597
LOC100577585	0.00501115	0.0051866	0.00466796	0.0142296	0.00783098	0.00584195
LOC409807	0.0504988	0.0514709	0.0494226	0.0477239	0.10125	0.115254
LOC100578978	0.0139017	0.00322062	0.0034374	0.00794224	0.00787672	0.0102026
LOC107964341	0.036446	0.0329167	0.0350203	0.0401568	0.0748144	0.0645206
LOC100579018	0.00336108	0	0.000838766	0	0.0018621	0
LOC726119	0.090316	0.0464767	0.113342	0.186319	0.0966819	0.084867
LOC113219389	0.0164859	0.0135221	0.00524792	0.0139357	0.0154596	0.0176178
LOC107964337	0.000966535	0.00255534	0	0	0.00782534	0.00767231
LOC503505	0.760481	0.836563	0.910863	1.02615	0.720554	0.542837
LOC107964344	0.0815752	0.0538761	0.0644595	0.0674112	0.0264797	0.0305301
LOC102656044	0.00448721	0	0.00696185	0.00194501	0.000764137	0
LOC113219390	0.0500773	0.0405936	0.0762789	0.0718602	0.0185193	0.0274127
LOC113219391	0	0	0	0.000789234	0	0
LOC552117	0.639004	0.496982	0.52458	0.600374	0.397798	0.432672
LOC412103	2.12363	1.9738	1.90092	1.93036	1.17154	1.41918
LOC100576164	0.0770646	0.0628553	0.105718	0.0849728	0.0317931	0.053581
LOC100576139	0.209202	0.165689	0.114924	0.147705	0.127239	0.116747
LOC414021	1.50665	1.68355	1.39634	1.43849	0.976062	1.1281
LOC102654917	0.048118	0.0366059	0.0408213	0.0580912	0.0247227	0.024466
LOC100579059	0.307511	0.242397	0.268562	0.356843	0.117529	0.190316
LOC102654976	0.0188385	0.00644755	0.0045041	0.0149863	0.00536084	0.0107828
LOC113219329	0	0.00276852	0.00328582	0.00375517	0.00139475	0.000741822
LOC102655032	0.0287002	0.0136202	0.0353761	0.0695031	0.0118477	0.044231
LOC113219344	0.00333984	0.00843726	0.00512831	0.00806604	0.00939488	0.00695342
LOC102655155	0.0741855	0.0768831	0.116708	0.0926156	0.19263	0.190901
LOC414022	1.3915	1.63739	1.27504	1.35964	1.10827	1.20544
MT-LOC725040	0.438053	0.459404	0.46398	0.433955	0.326657	0.418121
LOC410070	3.53774	3.5067	3.55283	3.40907	2.90163	3.24981
LOC410071	0.65485	0.738445	0.892229	0.767106	0.503866	0.400704
GeneID-413803	0.16354	0.205686	0.24427	0.243915	0.190591	0.246608
LOC113218825	0	0.000979844	0.00367016	0.00675347	0.00271563	0.00204924
LOC100577039	0.00204753	0.00268703	0.0015846	0.00088505	0.00729079	0.0102297
LOC412458	0.0905737	0.148413	0.0846385	0.0898654	0.0227668	0.0122526
LOC724721	0.00846934	0.0236079	0.0240643	0.0201906	0.0273877	0.0123965
LOC412829	0.00746289	0.0253943	0.0313889	0.0282897	0.0339529	0.0402184
LOC724634	4.20751	4.15059	3.71004	4.38809	3.08424	3.38824
LOC409360	0.259926	0.200825	0.29313	0.277614	0.175721	0.177339
LOC724585	0.461496	0.384681	0.327692	0.329774	0.354076	0.342997
LOC724536	0.604577	0.578201	0.51196	0.524063	0.488279	0.530384
LOC409520	0.24222	0.26275	0.237432	0.308635	0.180819	0.215185
LOC412546	0.502324	0.420893	0.436145	0.479105	0.337717	0.402298
LOC724455	0.379027	0.35334	0.418801	0.404649	0.211156	0.254546
MT-LOC412212	0.498255	0.479184	0.617764	0.670399	0.433041	0.436103
LOC107965181	0.060255	0.0565881	0.0795498	0.0626708	0.0914053	0.0904391
LOC409527	0.801436	0.794201	0.637792	0.701375	0.769298	0.763605
LOC413868	1.44448	1.76022	1.61891	1.53687	1.71832	1.72741
LOC551974	0.775099	0.802962	0.656	0.61959	0.558352	0.574769
LOC552001	0.0432084	0.0272022	0.0347431	0.0437611	0.0314637	0.0256609
LOC102656856	0.0150844	0.0220791	0.0232651	0.0116748	0.0126954	0.0160451
LOC413867	0.693058	0.86709	0.863538	0.740074	0.462415	0.555409
LOC552052	0.483895	0.401187	0.545901	0.499073	0.37021	0.394368
LOC727074	0.432396	0.391379	0.431008	0.396214	0.282537	0.407865
LOC727079	0.132023	0.096691	0.103294	0.111951	0.0962993	0.105461
LOC100578907	0.454697	0.402285	0.407718	0.459401	0.400906	0.447942
LOC727087	0.276105	0.263461	0.320786	0.342452	0.244318	0.234764
LOC412480	0.572964	0.479319	0.488322	0.471739	0.574434	0.566574
LOC727539	0.921207	0.931181	0.939807	1.16514	0.578115	0.520368
LOC727538	0.454562	0.461708	0.459155	0.502991	0.754183	0.741229
LOC724115	0.293233	0.285861	0.273343	0.31275	0.159862	0.164222
LOC724144	0.463462	0.459936	0.440829	0.397258	0.275197	0.282373
LOC551154	1.06459	1.12836	1.39088	1.53228	1.00827	1.02314
LOC724234	0.265361	0.26782	0.28659	0.237195	0.287718	0.358623
LOC409957	9.42338	9.42391	8.63513	9.5759	10.5908	10.2292
LOC724328	0.21785	0.230153	0.270425	0.236394	0.236395	0.231338
LOC100577254	5.76236	3.63659	4.40073	5.60742	2.1183	2.99767
LOC107965915	0	0.000765499	0	0	0.000236561	0.000777143
LOC102655946	0.0297426	0.0121791	0.0208288	0.0341398	0.0161337	0.00401838
LOC102656017	0.0534045	0.0298142	0.0374821	0.0763717	0.00849668	0.0276949
LOC100577291	0.0512741	0.0419836	0.0783697	0.0357221	0.129834	0.0946895
LOC725775	0.0365749	0.0487332	0.0252528	0.0279081	0.202838	0.143337
LOC100577384	0.00833208	0.0116165	0.0114265	0.00813613	0.00932569	0.00893126
LOC100576726	0.00458599	0.00378882	0.00868225	0.00207122	0.0114392	0.00480459
GeneID-408611	0.479129	0.388813	0.315377	0.382213	0.353878	0.38443
LOC726243	0.331856	0.367044	0.46348	0.417509	0.336615	0.306093
LOC410743	0.0912118	0.115427	0.0901659	0.12623	0.0996179	0.117214
LOC410744	0.0477734	0.0346885	0.0470971	0.0843157	0.0254476	0.019847
LOC113219271	0.0452905	0.0453694	0.0610484	0.0508414	0.0603106	0.0676069
LOC410745	0.0229435	0.0205947	0.034427	0.0480176	0.016735	0.0185399
LOC552457	0.0357233	0.0521971	0.116767	0.118839	0.0318569	0.050959
LOC410746	0.0479571	0.0492233	0.0755164	0.0944874	0.034061	0.0476721
LOC552425	0.0260035	0.0208812	0.0327195	0.0347055	0.00719782	0.0163257
LOC410747	0.143341	0.158346	0.119245	0.160847	0.0966765	0.146016
LOC552395	0.00274514	0.0112082	0.0147389	0.00880005	0.00737277	0.0166998
LOC410748	0.161789	0.138883	0.129244	0.151741	0.1672	0.105568
LOC113219272	0.0214372	0.0209937	0.0149728	0.0222014	0.0218368	0.0212577
LOC107964221	0.282687	0.242879	0.351546	0.317063	0.252523	0.308088
LOC550645	0.660407	0.620612	0.434268	0.476635	0.713082	0.630922
LOC102656636	0.367465	0.329905	0.179339	0.199532	0.178577	0.201363
LOC107964213	0.382384	0.476174	0.493835	0.38167	0.51601	0.444542
LOC408609	0.507948	0.478164	0.541284	0.484165	0.235055	0.248942
LOC102656814	0.0782234	0.0625564	0.0568831	0.0368527	0.044586	0.0580847
LOC410741	0.8349	0.875892	0.884492	0.759827	0.612596	0.618824
LOC102656788	0.0259366	0.0198858	0.0309313	0.0553326	0.0175294	0.0214952
LOC100578082	0.114091	0.0728511	0.125174	0.137658	0.0392744	0.0573826
LOC113218656	0.0261204	0.0234721	0.0240218	0.0164087	0.0278059	0.0170655
LOC551384	0.688047	0.668739	0.804057	0.712995	0.735114	0.751933
LOC413813	0.514081	0.550278	0.561077	0.510486	0.424337	0.46886
LOC551416	1.76229	1.71525	1.41053	1.42641	1.57828	1.8394
LOC113219245	0.264452	0.251722	0.205974	0.25119	0.159973	0.183228
LOC100577194	0.123934	0.134096	0.153045	0.148073	0.0995618	0.103617
LOC100576961	0.00869469	0.00877587	0.0169887	0.025498	0.132957	0.041159
LOC726412	0.0209684	0.0206991	0.0196863	0.0271009	0.159957	0.107645
LOC409749	0.225232	0.231832	0.187304	0.179148	0.184508	0.184193
LOC413056	0.0249006	0.0262409	0.0257814	0.0125919	0.00950171	0.00704579
LOC726451	0.0132716	0.00488359	0.0100853	0.0135602	0.00844387	0.00335953
LOC413055	0.638642	0.603701	0.562239	0.599522	0.605755	0.568539
LOC409748	1.95362	1.58232	1.52325	1.51329	1.12671	1.15957
LOC410740	0.160672	0.163849	0.18606	0.217417	0.203805	0.242589
LOC410739	4.66681	4.66473	4.83807	4.96172	6.20101	5.98327
LOC113219185	0.87854	0.989517	0.937031	0.830269	0.669537	0.68347
LOC726545	0.0134398	0.0120701	0.0155515	0.00580331	0.0017999	0.00391217
LOC726560	0.00178283	0.00768616	0.0179508	0.0123565	0.00338994	0.00586085
LOC726578	0.00210381	0.00444655	0.00237381	0.00213721	0.00204567	0.00659875
LOC726590	0	0	0	0.00198429	0.000992927	0.000682086
LOC410736	0.0523537	0.0395528	0.0403736	0.046848	0.0621516	0.0568252
LOC113218747	0.00489858	0.00331382	0.00940755	0.00253113	0.00958021	0.0119592
LOC726646	0.0148188	0.0167768	0.0165265	0.0130259	0.0166671	0.0168902
LOC413425	0.442907	0.432591	0.587515	0.566165	0.414598	0.418418
LOC107964114	0	0	0	0	0.000498734	0
LOC102656327	0.0400419	0.0335136	0.0486021	0.0356584	0.115115	0.0784024
GeneID-726676	0	0.00198986	0.00386881	0.00590144	0.00873013	0.00691853
LOC102656453	0.0289338	0.0395984	0.0612193	0.0505811	0.119622	0.104568
LOC102656426	0.00194446	0.00300414	0.00553547	0.00567541	0.0103466	0.00508486
LOC100577481	0.533964	0.471038	0.522156	0.582662	0.451174	0.516905
LOC100576770	0.232698	0.198294	0.196239	0.203264	0.151002	0.137427
LOC413754	0.498882	0.568684	0.605882	0.702263	0.403285	0.438071
LOC726729	0.483997	0.49767	0.534144	0.439337	0.478335	0.406962
LOC102656747	0.0220547	0.0099323	0.0121189	0.01984	0.00828978	0.0129697
LOC408604	0.535996	0.485581	0.512732	0.457597	0.543329	0.54142
LOC726742	0.382549	0.383788	0.401088	0.339531	0.347949	0.380335
LOC100577003	0.159572	0.116181	0.238843	0.148885	0.125553	0.126634
LOC102653957	0.134954	0.133403	0.114517	0.122577	0.0793211	0.0962739
LOC100577082	0.6582	0.85988	0.54247	0.799108	0.239053	0.143635
LOC113218550	0.173632	0.169864	0.147781	0.164176	0.253646	0.231694
LOC100577113	0.199125	0.183345	0.238642	0.226325	0.362937	0.344635
LOC551241	0.584541	0.501765	0.562107	0.582344	0.424115	0.486713
LOC409966	0.490141	0.465827	0.494221	0.444205	0.425104	0.371418
LOC113219392	0.00922303	0.0206727	0.0169955	0.0155435	0.00934052	0.0239418
LOC551318	1.34614	1.2216	1.32265	1.12734	0.940651	1.26408
LOC408602	0.76087	0.834397	0.783708	0.676923	0.907484	0.774186
LOC107964879	0.0913481	0.0546064	0.0473987	0.0770953	0.014524	0.0348629
LOC102653881	0	0.000684696	0.000825877	0.00220918	0.000971945	0.00113699
LOC410734	0.00586966	0.00134318	0.00333062	0.000813945	0.00248985	0
LOC408603	0.0670915	0.0489448	0.0535519	0.05189	0.0362041	0.04595
LOC410733	0.0118685	0.0163658	0.013734	0.0166638	0.00609709	0.00751692
LOC113219140	0.00211023	0.00173281	0.0019398	0.00332637	0.00562099	0.00270538
LOC408601	0.522747	0.454059	0.468249	0.425599	0.551548	0.588009
LOC410732	1.77684	1.59489	1.12635	1.25597	1.49954	1.43674
LOC113219088	0.154341	0.224882	0.215206	0.151727	0.261001	0.194626
LOC113219089	0.0171864	0.0220424	0.0177796	0.0165118	0.0351174	0.0171243
LOC113219090	0.0289559	0.061821	0.0456738	0.0291192	0.0508903	0.0380299
LOC102653666	0.120325	0.113725	0.104941	0.115665	0.218894	0.091173
LOC102653639	0.0246599	0.035264	0.0158482	0.0239685	0.0522943	0.033788
LOC102653841	0.00193387	0.0159775	0.00754855	0.0107717	0.016087	0.0183256
LOC102656489	0	0	0	0.00216108	0.00152792	0
LOC412410	1.19241	1.00413	1.22425	1.11024	1.16607	1.03629
LOC727267	0.250767	0.269354	0.243099	0.215568	0.18293	0.199542
LOC727263	2.39091	2.09963	2.80103	2.44301	1.89184	1.92982
LOC113219001	0.114243	0.0978641	0.114281	0.122144	0.198428	0.160045
LOC725383	2.53133	2.72981	4.98699	3.56478	4.16006	4.37688
LOC551546	0.992316	1.04421	0.899492	1.01537	0.84317	0.754985
LOC410157	0.205584	0.169684	0.231715	0.191168	0.192346	0.181146
LOC412588	0.825333	0.822253	0.984402	0.913979	0.545413	0.494759
LOC411572	0.487504	0.426084	0.390682	0.474668	0.357911	0.365813
LOC409113	0.635922	0.500398	0.532479	0.525771	0.517724	0.546481
MT-LOC409114	3.39154	3.44726	2.96873	3.26469	2.41475	2.42157
LOC411573	0.723545	0.717992	0.786288	0.992033	0.453143	0.501441
LOC409340	0.65049	0.636487	0.797515	0.87755	0.845223	0.731926
LOC727186	0.314307	0.275734	0.21389	0.226338	0.143925	0.13547
MT-LOC102654365	0.617679	0.617248	0.500981	0.573936	0.478554	0.491584
LOC726541	1.53626	1.4784	1.73685	1.67334	1.52711	1.38319
LOC412114	0.248792	0.245346	0.327432	0.333141	0.256367	0.244995
LOC726505	0.0106178	0.0102599	0.0260089	0.0237161	0.0202554	0.0182152
LOC409078	0.234746	0.321947	0.239964	0.206654	0.214541	0.212764
LOC551581	0.0745931	0.135426	0.0841433	0.114906	0.0493369	0.0453423
LOC413357	0.644337	0.573589	0.571755	0.707909	0.532679	0.506581
LOC107963982	0.810633	0.956515	0.685921	0.686832	0.875315	0.754981
LOC100576288	0.339219	0.277956	0.255477	0.313919	0.113103	0.227298
LOC409927	0.191227	0.235159	0.272308	0.225939	0.174343	0.191535
MT-LOC409926	0.548432	0.472094	0.458249	0.434835	0.307904	0.437347
LOC551728	0.620204	0.520171	0.612582	0.511233	0.573644	0.622723
LOC409925	0.847537	0.916937	0.768209	0.864553	0.55282	0.602671
LOC413471	0.0877791	0.0605923	0.103098	0.118551	0.0406401	0.0671254
LOC413470	1.72057	1.73206	1.43525	1.43401	1.34925	1.67545
LOC409924	0.280985	0.293221	0.231264	0.172152	0.107166	0.100636
LOC413468	1.51405	1.49751	1.35208	1.46131	1.24826	1.32852
LOC413467	0.199694	0.197596	0.227047	0.182155	0.164835	0.158187
LOC409606	0.252838	0.286196	0.269826	0.273213	0.244225	0.285723
LOC409607	1.6126	1.52958	1.6925	1.56493	1.58668	1.58302
LOC409608	0.406508	0.492503	0.633184	0.524375	0.657691	0.560893
LOC113218547	0.052375	0.0706696	0.0854723	0.113867	0.0549833	0.0718028
LOC100576445	0.104979	0.126013	0.150461	0.176002	0.0554335	0.118329
LOC102655437	0.186403	0.206682	0.318537	0.219757	0.133344	0.13709
LOC100578747	0.0075026	0.00790363	0.004851	0.00265146	0.00197756	0.00151122
LOC102655493	0	0	0	0	0	0.00130246
LOC102655249	0	0.000318363	0	0	0.0018771	0.00199624
LOC102653825	0	0	0	0	0.00211243	0
LOC409701	0.346288	0.360598	0.275911	0.28638	0.208363	0.227818
LOC113218996	0	0	0	0	0.000293323	0.00132095
LOC412813	0.893539	1.06077	1.05038	1.16521	1.12668	0.946163
LOC113218813	0.0525552	0.0577882	0.0991549	0.135947	0.0486769	0.100082
GeneID-409042	0.0163533	0.0198833	0.028851	0.0286775	0.0431987	0.0402568
LOC102654114	0.00489084	0.00685459	0.00744815	0.0103986	0.00402353	0.00306738
LOC408600	3.52156	3.28722	3.77161	3.45182	2.18855	3.11257
LOC725189	6.98294	5.69019	5.02966	7.10216	5.27491	5.5184
LOC107964080	0.0035328	0.00833855	0.0261324	0.0147787	0.0103525	0.00778342
LOC113219409	0.0128202	0.0125572	0.0228165	0.0471453	0.00646943	0.00423599
LOC408598	0.908542	0.969442	0.982066	1.02364	0.691618	0.787502
LOC102656618	0.151772	0.260159	0.104153	0.132131	0.0947945	0.0674174
LOC410730	0.029188	0.0343541	0.0261992	0.0223347	0.0223584	0.0219565
LOC408597	0.16912	0.153462	0.169923	0.180181	0.168325	0.220895
LOC410729	0.00726342	0.00144208	0.00235518	0.00748614	0.00885771	0.00757651
LOC408596	0.010577	0.00952763	0.00737038	0.0117779	0.0284072	0.0211425
LOC100578424	0.41458	0.388638	0.321221	0.312338	0.303935	0.379344
LOC725576	0.921395	0.977469	0.866107	0.96672	0.620132	0.737262
LOC113219192	0	0.000427682	0	0	0	0
LOC552761	0.00486607	0.0042912	0.00831603	0.0037278	0.00611637	0.00905415
LOC113219191	0.010299	0.0209077	0.0305833	0.00847906	0.0177622	0.02982
LOC551385	3.20644	3.43789	3.11966	2.65565	2.75966	2.92068
LOC113219406	0.0214903	0.0181127	0.0231952	0.0476629	0.0408794	0.0502945
LOC725683	0.00459884	0.00629824	0.00314119	0.00341231	0.00400179	0.00228346
LOC100578568	0.00257545	0.00366856	0.014813	0.0101656	0.0215342	0.0146191
LOC102654014	0.326557	0.27868	0.212924	0.27264	0.210494	0.266607
LOC725747	0.260949	0.258952	0.289862	0.271127	0.217007	0.224308
LOC725776	0.0117088	0.00957106	0.0361577	0.0189035	0.0220581	0.0131568
LOC551557	0.670022	0.663747	0.627465	0.681153	0.696532	0.662788
LOC113219418	0.0570433	0.0486932	0.041309	0.0430778	0.0369918	0.0361956
MT-LOC100578653	0.249115	0.224113	0.232149	0.288756	0.187645	0.213899
LOC413713	0.20019	0.243028	0.243431	0.269815	0.218173	0.215761
LOC410115	0.675669	0.672168	0.652156	0.646993	0.410208	0.539058
LOC410116	0.883313	0.856462	0.939615	0.975469	0.796877	0.862677
LOC102654555	1.79818	1.79497	1.29166	1.2907	1.32178	1.44176
LOC102654510	0.070293	0.0875934	0.0498646	0.109317	0.101801	0.0906593
MT-LOC100578735	0.0167874	0.0199494	0.0403971	0.0470345	0.0489221	0.0490834
LOC413907	0.00700893	0.00503462	0.0125711	0.0198893	0.0290201	0.0214664
LOC107966050	0.00878219	0.00637543	0.0151281	0.00946004	0.0255042	0.0236089
LOC409755	0.198515	0.196135	0.246342	0.240901	0.240818	0.229674
MT-LOC551939	0.29664	0.244188	0.22334	0.248488	0.201922	0.230413
LOC724193	0.0722303	0.0575947	0.0498533	0.0683682	0.0527368	0.0976692
MT-LOC413080	0.104371	0.0878367	0.0926144	0.0891504	0.0702375	0.0808954
LOC409756	1.87921	1.71639	1.70363	1.70548	1.65965	1.82419
LOC413081	0.302558	0.291445	0.302518	0.308862	0.294704	0.260831
LOC724329	0.44183	0.383024	0.436007	0.373296	0.367787	0.309268
LOC409757	0.850044	0.861343	1.06849	1.20016	1.09156	1.176
LOC551818	0.292495	0.299074	0.273114	0.274573	0.194211	0.207012
LOC551790	0.277099	0.242495	0.268058	0.328648	0.369254	0.321438
LOC412164	0.203304	0.213835	0.294184	0.213552	0.215146	0.22959
LOC724538	0.446997	0.364881	0.37247	0.480713	0.337815	0.313045
LOC100576871	0.253983	0.216761	0.210019	0.214794	0.127076	0.165052
LOC409564	1.7996	1.74388	1.67947	1.88875	1.0688	1.20343
LOC412674	0.194335	0.134036	0.171141	0.175205	0.133478	0.130402
LOC724760	0.0171746	0.016096	0.0243125	0.0172491	0.0204086	0.0186913
LOC551620	0.797568	0.794618	0.811339	0.77253	0.718959	0.755109
LOC552549	0.541961	0.523908	0.57095	0.586949	0.342902	0.358776
LOC724875	0.975788	0.900865	0.820639	0.803595	0.869219	0.981759
LOC412343	0.416116	0.406155	0.396701	0.33951	0.409752	0.464237
LOC552502	0.953806	0.975499	0.863429	0.915373	0.710581	0.780718
LOC409102	0.834812	0.731253	0.854039	0.691073	0.651787	0.642372
LOC102656283	2.52996	2.43399	2.6445	2.36245	1.81653	1.96312
MT-LOC409103	1.29292	1.21138	1.30376	1.44069	1.38503	1.30107
LOC725105	0.661663	0.59248	0.851713	1.01338	0.611095	0.692698
LOC725150	0.808871	0.828321	0.892639	0.846527	0.676259	0.679132
LOC410061	1.60566	1.56965	1.43747	1.54049	1.54607	1.47675
LOC725237	0.153351	0.197394	0.243345	0.222315	0.334438	0.268279
LOC725279	0.25094	0.238898	0.226733	0.214852	0.245643	0.26024
LOC413759	1.57321	1.75635	1.92911	1.92469	1.68579	2.00026
LOC406118	0.353435	0.438353	0.320407	0.320056	0.4668	0.459854
LOC408592	0.00706623	0.0119783	0.0197639	0.0127085	0.016518	0.00651881
LOC410726	0.755696	0.763584	0.89743	0.920795	0.995682	0.946897
LOC725494	0.973632	0.913437	1.05017	1.1007	0.986525	1.03877
LOC408594	3.73425	3.86401	3.70781	3.7202	2.12844	2.12788
MT-LOC410727	0.380357	0.371868	0.376358	0.389441	0.432936	0.478799
LOC725649	0.193149	0.182503	0.183818	0.184296	0.38083	0.240915
LOC408595	1.41287	1.2435	1.10862	1.22928	1.0979	1.26437
LOC107966049	0.00439968	0.00537905	0.000721652	0.00133931	0.0117582	0.016619
LOC100578300	0.0060446	0.00446193	0.0123616	0.00414665	0.00611826	0.00436818
LOC410728	0.00608224	0.00485507	0.00387669	0.009213	0.00729093	0.00850657
LOC413024	0.330898	0.329399	0.418834	0.435094	0.314323	0.255755
LOC725817	0.115741	0.135204	0.135962	0.127057	0.116504	0.0985698
LOC107964507	0.139345	0.17362	0.153948	0.137381	0.106227	0.0970398
LOC413025	0.266964	0.338058	0.271493	0.290631	0.279456	0.275625
LOC102656318	0.0137707	0.00726002	0.0180867	0.0164913	0.010311	0.020723
LOC107964511	0.0309468	0.0304033	0.0406478	0.0256859	0.031649	0.0285716
LOC100578631	0.756636	0.747067	0.95452	1.06332	0.678405	0.804426
LOC552140	0.327634	0.271991	0.313628	0.31151	0.248445	0.264061
LOC107964502	0.0369932	0.0321179	0.063633	0.0229224	0.0882114	0.0656271
LOC552118	0.170866	0.175179	0.193828	0.139156	0.159924	0.191975
LOC725848	0.0756835	0.0772659	0.109309	0.0958585	0.0715807	0.0463326
LOC552094	2.13436	2.02647	1.87751	1.84264	2.73667	2.07191
LOC726014	1.26584	1.40762	1.36929	1.36708	1.53102	1.25604
LOC552067	0.19802	0.17748	0.291687	0.236525	0.377988	0.31322
LOC552039	0.134019	0.143337	0.105503	0.108268	0.0873196	0.0763442
LOC726060	4.66046	4.50644	4.22508	4.88868	3.48729	3.73306
LOC410725	0.20079	0.202509	0.201739	0.266305	0.168941	0.214001
LOC410724	0.0265719	0.0313678	0.0310843	0.0221222	0.0255137	0.0613264
LOC100578016	0.136554	0.077554	0.0633257	0.0464116	0.109164	0.0888456
LOC100578057	0.057252	0.0135732	0.0396794	0.0198728	0.178932	0.144263
LOC100578133	0.0116125	0.00457902	0.00894219	0.00869121	0.0708504	0.0451177
LOC100578184	0.00151877	0.00716562	0.00170793	0.00122144	0.0260022	0.0187561
LOC107965530	0	0	0	0	0	0.00207812
LOC100577891	0.000437478	0	0.00127711	0.000726327	0	0.000650057
LOC550948	0.441546	0.398468	0.393236	0.310209	0.283187	0.292384
LOC408591	1.15701	1.10825	1.07087	1.16353	0.895175	0.828679
LOC408590	1.18648	1.23179	1.0215	1.15638	0.947237	0.925709
LOC409733	0.691115	0.570531	0.61212	0.728415	0.427746	0.484712
LOC100577336	0.197972	0.188892	0.213431	0.153725	0.142134	0.111316
LOC100577296	0.0257315	0.027589	0.0373867	0.0303527	0.0218947	0.0287504
LOC409734	0.162433	0.159963	0.149546	0.125053	0.172	0.150659
LOC100577140	0.188052	0.185292	0.195889	0.207759	0.176028	0.172278
LOC552374	0.256776	0.237157	0.2929	0.260875	0.409128	0.585891
LOC102656816	0.00867349	0.020129	0.0327681	0.012764	0.146248	0.146394
LOC102653642	0.00111641	0.00307589	0.00479213	0	0.00983331	0.0100679
LOC102653612	0	0	0.00344197	0.00104209	0.0109584	0.00475015
LOC113219066	0.00150678	0.00328765	0.0301743	0.00907048	0.180007	0.11192
LOC102656752	0	0	0	0	0	0
LOC412613	0.549384	0.571808	0.373837	0.383138	0.565577	0.591944
LOC409546	0.765217	0.787901	1.03053	0.960374	0.60705	0.702334
LOC102656558	0.0926107	0.0895639	0.106122	0.0934574	0.0755192	0.095517
LOC551415	0.478942	0.454392	0.442635	0.43964	0.329545	0.33677
LOC551354	0.110771	0.0981349	0.0695187	0.0815672	0.047329	0.0565844
LOC411965	0.154854	0.162725	0.142681	0.123989	0.120968	0.121819
LOC726223	0.271631	0.305635	0.241332	0.287985	0.180029	0.202401
LOC551573	0.31843	0.295926	0.292254	0.361074	0.382095	0.305502
LOC551612	0.994005	0.932427	0.891312	0.873239	0.84318	0.866763
LOC725882	0.00999793	0.0261026	0.0452654	0.0296276	0.00898819	0.0141365
LOC551636	1.00139	0.957595	1.11413	1.13242	1.00944	1.13243
LOC102655714	0.0309775	0.025973	0.0269476	0.0561315	0.0519724	0.044158
LOC551670	0.0136776	0.0218204	0.0410934	0.0314903	0.0699612	0.0624094
LOC725225	0.01195	0.0184821	0.0261927	0.0231704	0.0739706	0.0476939
LOC409218	1.31181	1.08996	1.18706	1.42065	0.90713	1.04
LOC100576131	0.235194	0.201979	0.242975	0.224478	0.184807	0.178668
LOC412112	0.271418	0.214623	0.423093	0.302628	0.715301	0.482251
MT-LOC100579052	0.0246764	0.0182276	0.0248838	0.029818	0.0336362	0.0228166
LOC724620	1.6377	1.55459	1.61483	1.52542	1.58468	1.61323
LOC551107	4.44758	4.49024	3.7999	3.65256	3.96941	4.23762
LOC726944	0.00862341	0.0143505	0.0153737	0.0248646	0.02296	0.0203854
LOC411997	0.0944909	0.11456	0.036104	0.015371	0.0273973	0.0155016
LOC552371	0.197513	0.226275	0.0404063	0.0459582	0.0528632	0.0244966
LOC726918	1.07978	1.02341	1.23213	1.14978	1.22842	1.41915
LOC412748	0.595163	0.615828	0.84745	0.895612	0.937883	0.92701
LOC409079	0.189394	0.216556	0.217933	0.204853	0.194333	0.183405
LOC727390	0.369481	0.384829	0.400879	0.438944	0.359277	0.380212
LOC412495	0.423073	0.403959	0.493953	0.466959	0.389953	0.42015
LOC550977	0.52069	0.514739	0.674784	0.593579	0.893259	0.799001
LOC727396	1.21739	1.11807	1.15978	1.23973	0.829566	0.924608
LOC102654495	0.00976636	0.00555596	0.00533344	0.00756763	0.0136134	0.00997544
LOC100578820	0.183904	0.155873	0.161311	0.175822	0.154575	0.150179
LOC412721	0.25298	0.259521	0.257094	0.337599	0.336007	0.374947
LOC724633	0.236229	0.208385	0.218498	0.225919	0.236119	0.197424
LOC724678	0.492403	0.438167	0.502969	0.465445	0.757735	0.641103
LOC552473	1.49164	1.54544	1.42452	1.5528	1.21557	1.23735
MT-LOC726264	0.18767	0.194998	0.171358	0.196143	0.119991	0.137362
LOC552497	0.356773	0.344271	0.433404	0.438198	0.435407	0.36935
MT-LOC551976	1.98401	1.70815	1.80629	2.07375	1.31815	1.55124
LOC551785	0.115199	0.134475	0.16789	0.157311	0.137501	0.130629
LOC412636	0.107326	0.12192	0.150247	0.136692	0.0823553	0.0955123
LOC100578966	0.0729305	0.0676504	0.0738491	0.0825633	0.0894902	0.0841805
LOC100578479	1.18887	0.961304	1.0376	1.18751	0.896895	1.16715
LOC726667	0.281879	0.27419	0.255233	0.226284	0.234431	0.255746
LOC409351	0.877377	0.737429	0.840695	0.825735	0.744436	0.816989
LOC726694	0.336268	0.274418	0.303294	0.3895	0.206756	0.22522
LOC100577197	0.0149415	0.00509059	0.0118019	0.00748014	0.0091132	0.00666992
LOC726722	0.129631	0.1062	0.0562272	0.0709969	0.123067	0.118178
LOC409860	1.98592	1.86263	2.46105	2.12196	1.57628	1.74485
LOC726743	0.0349831	0.0459844	0.0604317	0.0443267	0.0510938	0.0653813
LOC113219232	0.00337405	0.00303326	0.00970447	0.00811798	0.00368027	0.00927945
MT-LOC726779	0.209179	0.138068	0.181755	0.208701	0.143675	0.141188
LOC113219248	0.00268406	0	0	0.000521168	0.00420938	0.00423313
LOC113219247	0.00136123	0.00109825	0	0.00388329	0.00183058	0.0044747
LOC409859	0.708617	0.612524	0.685526	0.776664	0.801342	0.765855
LOC411555	1.37413	1.20518	0.999956	1.253	0.716978	0.896225
LOC107965313	0.162376	0.155842	0.139565	0.157562	0.123496	0.11795
LOC409100	0.905064	0.888715	0.996336	1.06757	0.678269	0.677503
LOC726824	0.711897	0.670474	1.11142	1.11569	0.837976	1.12633
LOC551406	0.274083	0.247016	0.208266	0.211822	0.159835	0.195376
LOC412224	0.802595	0.857933	0.753683	0.839796	0.783225	0.783126
LOC409646	0.00528662	0.00867027	0.012835	0.0183623	0.0181797	0.0116911
LOC411526	0.285847	0.24628	0.317112	0.314001	0.295773	0.283389
LOC409093	1.74133	1.53158	1.59766	1.52862	0.846889	0.984812
LOC113219225	0.0147736	0.0106453	0.02694	0.0217207	0.0183843	0.0280932
LOC100577425	0.0378612	0.0371913	0.0294878	0.0460242	0.029041	0.0515004
LOC409481	1.69216	1.7942	1.77086	1.85814	1.54376	1.46496
LOC100578657	0.285021	0.266151	0.487266	0.339836	0.299833	0.271504
LOC102655567	0.0992365	0.0793907	0.0931861	0.0934167	0.0925246	0.118385
LOC410035	3.77023	3.7931	3.96417	5.12082	4.60763	4.65626
LOC102655515	0.0341971	0.00814921	0.0170881	0.0158046	0.0378203	0.0207072
LOC102655275	0.0250157	0.0230722	0.031632	0.0347306	0.0735686	0.0641165
LOC107964488	1.46287	1.17031	2.48599	2.03435	1.87995	2.12183
MT-LOC413678	0.000657114	0.00245487	0.00623129	0.00535811	0.0135852	0.00414438
LOC413677	0.814705	0.788799	0.862862	0.73934	0.933075	0.916085
LOC102655933	0.0146791	0.0155663	0.00727742	0.0202769	0.00910444	0.00955909
LOC551679	0.577425	0.509459	0.528765	0.571287	0.497325	0.462714
LOC409401	0.990081	0.836413	0.920627	0.899064	0.458075	0.543299
LOC551705	0.520922	0.505218	0.443271	0.4723	0.361533	0.419599
LOC100577499	0.0320697	0.0277676	0.0267903	0.02786	0.085339	0.0856734
LOC409571	0.142365	0.0905101	0.155323	0.101516	0.114032	0.116884
MT-LOC724719	0.673999	0.59583	0.630774	0.557579	0.452742	0.443986
LOC107966040	0.22263	0.195971	0.179274	0.183185	0.159572	0.20254
LOC100576106	0.0504238	0.0435863	0.0577897	0.0679059	0.0878085	0.0837578
LOC552440	0.429527	0.389575	0.364201	0.337073	0.28297	0.317058
LOC726972	1.41466	1.39746	1.36361	1.35226	1.3742	1.43042
LOC107965622	0.0515602	0.0380002	0.0797245	0.0961393	0.0320504	0.0305445
LOC551730	0.226779	0.219681	0.243942	0.280511	0.343757	0.316874
LOC724235	0.164703	0.158594	0.199673	0.238649	0.361967	0.3232
LOC414004	0.821966	0.889738	0.826743	0.834407	0.922187	0.897782
LOC724330	0.196702	0.216072	0.162163	0.150006	0.229773	0.221915
LOC724495	0.0760061	0.108698	0.124505	0.0800117	0.121969	0.112672
LOC409109	0.513214	0.550166	0.630336	0.767969	0.373559	0.780072
LOC409096	0.111548	0.0735542	0.0668952	0.100909	0.051437	0.0978853
LOC107965607	0.000834379	0.00145916	0.00305631	0.0012254	0.00297539	0.00238477
LOC100578708	0.0661141	0.0644161	0.0751359	0.101113	0.0951796	0.0960286
LOC724635	0.0816741	0.0936789	0.0675225	0.0626108	0.0375082	0.0599916
LOC724680	0.0675388	0.0720474	0.0695241	0.0714297	0.107042	0.0914976
LOC113219319	0.0107772	0.0105305	0.0101385	0.00208549	0.0110711	0.00681991
LOC551031	7.13099	7.93943	7.07678	7.81284	4.9832	5.1946
LOC409718	0.502241	0.430352	0.560022	0.48264	0.452976	0.490484
LOC724625	1.29343	1.07343	1.41929	1.09898	1.18832	1.34265
LOC413000	0.017051	0.0165517	0.0325163	0.0334176	0.0328301	0.0376384
LOC102655469	0.0146629	0.0113278	0.011459	0.00887094	0.0610045	0.0305
LOC102655422	0.00154415	0.0010636	0	0.00284606	0.00548863	0.00360979
LOC113219320	0.0344199	0.0421111	0.0253188	0.059849	0.0400806	0.0281819
LOC552040	0.265971	0.270159	0.28049	0.296817	0.18943	0.16203
LOC113218781	0.0966525	0.0894488	0.131864	0.0930102	0.113233	0.145268
LOC409717	1.84955	1.71629	1.55214	1.73268	1.79338	1.72814
LOC552095	0.615586	0.559109	0.454143	0.457628	0.337846	0.476917
LOC409258	0.397192	0.447794	0.435802	0.426902	0.371516	0.402944
LOC409259	0.756279	0.754539	0.657999	0.724372	0.520596	0.549656
LOC552166	2.50495	2.55033	3.08325	3.01039	3.71926	4.08313
LOC410723	1.56171	1.31316	1.24783	1.78606	0.891803	1.26229
LOC102656191	0.0282087	0.0384922	0.0395075	0.0559679	0.0405029	0.0392006
LOC725190	3.0703	2.69473	2.8441	3.1074	2.91414	2.55851
LOC113218910	0.016553	0.00934133	0.0244228	0.0146935	0.0112344	0.0139843
LOC113218632	9.9163	9.43192	7.87778	8.81563	9.34296	8.78249
LOC552229	0.00904482	0.00754303	0.0129232	0.0114406	0.0140313	0.0113108
LOC107965163	0.0133552	0.0115357	0.0131764	0.0112205	0.0060242	0.00455918
LOC100576446	0.004816	0.00343577	0.00930704	0.0159129	0.0102888	0.00783043
LOC102656359	0.268755	0.230626	0.148133	0.265383	0.196633	0.184441
LOC102656491	0.663422	0.669571	0.759067	0.611844	0.990246	1.19487
LOC726920	0.0131123	0.018004	0.0154101	0.0081794	0.0176278	0.03546
LOC102656611	0.0238531	0.0279611	0.0120584	0.0206235	0.0173101	0.0215519
LOC102656640	0	0	0.00218459	0.000854819	0	0.00161698
LOC102656669	0	0.0010464	0	0.000955264	0	0
LOC113219275	0	0	0	0	0	0
LOC102656732	0	0.000954455	0	0.00120956	0.000523499	0.00230817
LOC100576505	0.00421001	0.0159128	0.00646687	0.00327164	0.00351289	0.0104006
LOC100577918	0.0177623	0.0158757	0.0107228	0.0407617	0.0782981	0.0469679
LOC100576730	0.0155429	0.00653013	0.00482065	0.0097165	0.023165	0.027665
LOC107965347	0.00659532	0.0116063	0.00923729	0.0128152	0.025818	0.0138917
LOC413240	0.0795937	0.0830232	0.0713102	0.0910597	0.067539	0.0731843
LOC413239	0.612421	0.532468	0.509076	0.5418	0.420107	0.402012
LOC409739	0.265337	0.25332	0.335942	0.305428	0.323682	0.295826
LOC102653708	0.00158831	0.000689367	0	0.000749124	0.00058618	0.00394311
LOC100576586	1.3459	1.15656	1.14228	1.56597	0.806337	0.769476
LOC410718	1.56562	1.49046	1.15565	1.46515	0.988076	1.14188
LOC102654418	0.0232016	0.0171863	0.00900829	0.028946	0.0076196	0.00946955
LOC113219423	0	0	0	0	0.00130813	0.00192495
LOC102654265	0.212828	0.186978	0.193553	0.125939	0.110947	0.148033
LOC113219258	0.0358652	0.0420353	0.0232305	0.0350912	0.0114658	0.0374246
LOC102653997	0.00550534	0.00927429	0.0062755	0.00413142	0.000650453	0.00145885
LOC107964845	0.488131	0.438943	0.375341	0.354255	0.243928	0.298804
LOC410719	0.18645	0.14304	0.18019	0.195548	0.18615	0.202255
LOC725489	0	0.0059516	0.00406648	0	0.00798149	0.000892223
LOC725818	0.00517307	0.00295428	0.00724428	0.00638042	0.00680589	0.00838846
LOC102654797	0	0.00458267	0.00262346	0.00164506	0.000717232	0.00267047
LOC100578389	0.00768656	0.00308238	0.00982057	0.00706079	0.00407641	0.00881219
LOC107963975	0	0	0	0	0	0
LOC102654405	0	0	0	0	0	0
LOC727522	0	0.000940454	0	0	0.0010552	0
LOC725885	6.56959	7.2392	8.53981	6.58497	7.07046	7.74547
LOC102654266	0.0160166	0.0184291	0.00986242	0.0140981	0.00871369	0.017065
LOC102654367	0.0115855	0.00960731	0.00742119	0.0141144	0.00735345	0.00823984
LOC113219308	0.115358	0.141805	0.116672	0.111699	0.0637294	0.0867961
LOC100577905	4.26271	3.90593	4.91099	4.74585	2.58138	2.72607
LOC724279	0.487915	0.418285	0.443282	0.407409	0.46651	0.341686
LOC724326	0.120126	0.179224	0.137601	0.14212	0.0974549	0.112305
LOC412316	0.000651909	0.00271972	0.00529207	0.0105548	0.00493963	0.00715782
LOC411976	0.0364242	0.0454827	0.0377629	0.0557923	0.0354974	0.0186631
LOC726238	18.7434	15.9942	14.2995	13.7552	12.1464	13.2844
LOC411781	0.0646795	0.0807509	0.0906918	0.0727498	0.0715854	0.0605095
GeneID-724534	0.579819	0.61208	0.71064	0.634852	0.666044	0.646004
LOC409298	0.624285	0.673344	0.463277	0.527374	0.629987	0.677733
LOC100577753	0.244834	0.207186	0.277935	0.299083	0.14898	0.137058
LOC411983	0.030585	0.0358038	0.0855686	0.0649632	0.0390697	0.0651205
LOC411715	1.03129	0.908752	1.11927	1.18019	0.784794	0.889515
LOC100577872	0.271415	0.267672	0.278255	0.311053	0.272759	0.266297
LOC107964025	1.70006	1.59508	1.76645	1.72177	1.11292	1.21478
GeneID-411626	0.87372	0.902151	0.865132	0.865692	0.853793	0.843863
LOC552719	0.548822	0.481089	0.317919	0.362424	0.27503	0.28995
MT-LOC725527	0.0125262	0.0324015	0.0695081	0.0481468	0.0553521	0.0600931
LOC413631	0.0575439	0.166548	0.157292	0.243941	0.195159	0.181464
LOC107966041	1.25523	1.09212	1.15109	1.13992	0.939259	0.9849
LOC409138	8.14497	8.48775	7.94075	7.52216	6.637	6.37801
LOC412436	0.781693	0.745478	0.863097	0.854063	0.719982	0.653348
LOC100576414	0.0069503	0.00240802	0.00112389	0.00784094	0.00554708	0.00539474
LOC411910	0.00848029	0.0132496	0.00616267	0.00919045	0.0140776	0.00810585
LOC102654175	0.00407892	0.00357043	0.00618907	0.00288539	0.00454211	0.00367692
LOC724636	0.601293	0.245375	0.300334	0.54513	0.0536747	0.182319
LOC409238	3.74868	3.22106	6.22357	5.46288	4.32959	4.01993
LOC411850	1.27525	1.2674	1.62012	1.50741	1.80605	1.72077
LOC100576230	0.0328329	0.0215777	0.028971	0.0184875	0.013651	0.0171618
LOC412191	1.44026	1.46439	1.47835	1.54711	1.47944	1.58849
LOC100578952	0.19285	0.144657	0.138525	0.190202	0.14404	0.1615
LOC724411	0.336956	0.396039	0.31118	0.306477	0.295029	0.346276
LOC551703	0.098266	0.121818	0.106695	0.153409	0.079208	0.0923266
MT-LOC551676	0.822477	0.748282	0.64058	0.760422	0.594324	0.587584
LOC102656429	0.0272627	0.0193664	0.0210524	0.0176839	0.0116075	0.0252775
GeneID-551643	1.86291	3.4137	1.73878	1.92631	1.30865	0.669831
LOC726405	0.336268	0.260553	0.365691	0.32297	0.458444	0.376469
LOC726368	0.250326	0.240007	0.201111	0.284291	0.288141	0.25215
LOC409579	1.20446	1.0418	0.857521	1.0197	1.2203	1.24951
LOC726320	0.0305955	0.0334954	0.0454232	0.0390747	0.0778842	0.0797054
LOC100578782	2.43018	2.16222	2.21448	1.95092	1.7692	2.19193
LOC100578721	0.299678	0.322989	0.393159	0.343941	0.309531	0.311032
LOC552091	0.555924	0.432657	0.544184	0.606779	0.372023	0.405957
LOC552065	0.219736	0.231914	0.194252	0.258395	0.146094	0.164589
LOC726220	0.107454	0.0990277	0.0815867	0.0649285	0.0404399	0.0352638
LOC552036	1.06734	1.0459	0.984316	1.12074	0.998092	1.03446
LOC113218798	0.14736	0.125012	0.150161	0.0814338	0.176587	0.179169
LOC724681	0.22567	0.200429	0.244375	0.168087	0.195598	0.229423
LOC410717	3.19043	3.29527	2.85459	3.0083	2.4347	2.55244
LOC113218805	0.188293	0.162485	0.23226	0.289562	0.0875179	0.145097
LOC408589	2.01765	1.84876	2.02326	2.03858	2.68268	2.57491
LOC724761	1.74745	1.85156	1.65126	1.98553	2.20122	2.65111
LOC724796	0.00550212	0.00684093	0.00106069	0.00207898	0.0119962	0.00587278
LOC724618	0.950807	1.02597	1.15224	1.12219	1.14031	1.12097
LOC113219402	0.0125284	0.00933507	0.0142795	0.0157628	0.00574388	0.00327175
LOC411474	0.483918	0.511485	0.630996	0.647463	0.662534	0.5724
LOC409075	0.536259	0.487303	0.569898	0.592421	0.474542	0.528582
MT-LOC411473	0.211505	0.170301	0.146688	0.186478	0.141168	0.163768
LOC409074	1.28127	1.23937	1.19633	1.69384	1.14214	1.26481
LOC725421	0.103513	0.153039	0.19997	0.136848	0.227967	0.229967
LOC411472	0.308289	0.281827	0.238282	0.337196	0.220495	0.198499
LOC725068	7.16046	8.34563	7.74519	8.00681	5.71749	6.20306
LOC412081	0.470132	0.499466	0.687233	0.739678	0.371947	0.373862
MT-LOC726218	0.207271	0.249389	0.224729	0.260968	0.124645	0.126197
LOC413374	0.723156	0.687669	0.679014	0.724108	0.602055	0.578879
LOC726172	0.550655	0.557025	0.541829	0.510732	0.416024	0.445882
LOC412918	3.97789	3.44851	3.79027	3.43182	2.59725	3.02908
LOC726113	0.262052	0.122395	0.103072	0.163542	0.191572	0.220564
LOC411995	0.803681	0.763755	0.708226	0.765975	0.670345	0.671188
LOC411996	1.95483	1.89191	1.84892	2.33272	2.80184	2.53671
LOC552186	0.146595	0.154925	0.125833	0.148286	0.258426	0.249764
LOC100578370	0.630994	0.655795	0.744524	0.848629	0.576768	0.668387
LOC725028	0.282937	0.260898	0.267702	0.251949	0.241155	0.214572
LOC409832	0.830163	0.819635	0.790205	0.796363	0.754835	0.78422
MT-LOC413228	0.626114	0.671555	0.546975	0.596377	0.480284	0.542461
LOC409911	2.21081	2.07173	2.40771	2.9198	1.61251	2.0026
LOC409910	2.96436	3.28986	2.63204	2.64876	2.05567	2.20975
LOC409909	0.602295	0.590803	0.563024	0.674751	0.425073	0.446539
LOC100577521	0.00407174	0.00318292	0.0127659	0.0185938	0.0543615	0.0424424
LOC411704	0.0479252	0.0688895	0.0608611	0.0715415	0.0498839	0.0487961
LOC411705	1.06694	1.09477	1.21209	1.22954	1.09705	1.08013
LOC552264	0.403107	0.363921	0.341601	0.376151	0.333694	0.324729
LOC100578901	0.15265	0.141509	0.269604	0.22534	0.186909	0.188009
LOC102655679	0.665978	0.695903	0.565132	0.575266	0.567476	0.569587
LOC552243	6.24285	5.99208	6.29049	6.63254	5.41557	6.30156
LOC552221	3.68813	3.70587	3.45086	3.49039	2.57091	2.69281
LOC725819	0.608333	0.595916	0.775592	0.70237	0.531807	0.6476
LOC409193	1.254	1.40125	1.35549	1.42116	0.906834	0.955912
LOC113219399	0.00309296	0.00547187	0.0139669	0.013585	0.00404669	0.00878771
LOC725946	0.927249	0.998879	0.778186	0.711779	0.527532	0.632699
LOC413650	1.21423	1.05881	1.33223	1.32099	1.02515	1.11289
LOC413649	0.112603	0.107676	0.126485	0.106445	0.14419	0.119654
LOC410009	0.0414697	0.026859	0.0294642	0.0301134	0.0433463	0.0317903
LOC100576231	0	0	0.000660808	0	0.00422972	0.00355281
LOC113219408	0	0	0	0	0.0018443	0.000836627
LOC552032	0.316641	0.342599	0.295782	0.289155	0.175653	0.226353
LOC409282	3.37955	2.79117	3.58932	4.09013	1.49316	1.66649
LOC551978	1.26025	1.00905	0.897149	1.07679	0.761565	0.866303
LOC107964283	0.806226	0.783214	1.36245	0.948133	1.20818	1.41342
LOC412117	0.418402	0.392031	0.450846	0.432282	0.742239	0.670846
MT-LOC726115	0.054067	0.0692994	0.0621357	0.0665507	0.0400072	0.0378095
LOC412197	0.794782	0.853312	1.15992	1.011	1.89212	1.79472
LOC412196	0.0169348	0.015187	0.0249139	0.0570714	0.0264287	0.0270491
LOC100578255	0.196851	0.153643	0.243932	0.293968	0.174435	0.177129
LOC726325	0.959636	0.89941	0.992272	1.09032	0.97216	0.95301
LOC726348	0.925712	0.794553	0.736514	0.828149	0.384773	0.464354
LOC411982	0.388327	0.39009	0.381206	0.434058	0.186681	0.234417
GeneID-494523	1.85089	1.63032	1.24421	1.28549	2.11658	2.16913
LOC409261	0.138484	0.165524	0.20636	0.159458	0.105379	0.113447
MT-LOC726369	0.323267	0.300042	0.41204	0.276783	0.36008	0.387508
LOC551699	0.230908	0.23863	0.270276	0.222751	0.2343	0.238499
LOC100577833	2.17426	1.68356	1.28872	1.51723	1.51359	1.07866
LOC726447	0.403826	0.374207	0.4081	0.322387	0.348091	0.277935
LOC726468	0.186601	0.196994	0.330249	0.315151	0.265206	0.196537
LOC406132	0.293822	0.261892	0.372143	0.457016	0.255165	0.257035
LOC100578881	0.0744123	0.0421504	0.0871383	0.0728572	0.0765042	0.0610288
LOC726487	0.00643528	0.00757956	0.00473686	0.00775875	0.0246623	0.0097777
LOC102655073	0.0295777	0.0243189	0.082786	0.0617129	0.0607351	0.0262521
LOC726542	0.609122	0.582172	0.627312	0.67314	0.623303	0.439875
LOC551671	0.205952	0.18704	0.142227	0.124146	0.115934	0.117382
LOC551109	0.279486	0.244954	0.273727	0.289903	0.243011	0.291133
LOC551156	0.491091	0.504925	0.398488	0.420733	0.431172	0.430508
LOC551205	0.731162	0.686802	0.89969	0.959266	0.602206	0.794125
LOC724281	0	0.00571739	0.00488108	0.00549866	0.00439123	0.00248538
LOC100576257	0	0.0026681	0.00442312	0.00606025	0.00165497	0.000906847
LOC100577942	0.0026948	0.00300133	0.00376882	0.000451492	0.00521024	0.00670666
LOC724373	0	0	0	0	0	0
LOC724412	0.0409727	0.0782822	0.0827242	0.0562986	0.0892309	0.0352094
LOC724539	0.0184514	0.0155089	0.0192205	0.0293978	0.0429828	0.026206
GeneID-724456	0.0422115	0.0579196	0.0425349	0.0411141	0.043268	0.0306594
LOC102655896	1.41467	1.51616	1.31748	1.23627	1.60638	1.68478
LOC724587	1.04538	0.963391	1.22372	1.34304	0.662192	0.829034
LOC410710	2.72365	3.11879	3.07911	3.06176	3.35674	2.7919
LOC413670	0.0425686	0.0791985	0.060825	0.046425	0.0405263	0.0470203
LOC724762	0.0591767	0.0856639	0.0640335	0.0689652	0.0453728	0.0542234
LOC413672	0.597598	0.508134	0.535093	0.604239	0.421374	0.460084
LOC100576435	0.11673	0.200821	0.136909	0.131253	0.0905671	0.0658415
LOC413674	0.407122	0.478216	0.347064	0.309748	0.276486	0.331965
LOC410021	2.22058	2.64204	2.13432	2.47727	3.37718	3.20584
LOC413675	0.126495	0.127093	0.132487	0.12489	0.143299	0.135015
MT-LOC410022	2.69299	2.92396	2.5175	3.06335	2.12221	2.28193
LOC412626	0.132809	0.14959	0.143278	0.120284	0.10366	0.135866
MT-LOC551843	1.52707	1.53185	1.43914	1.73159	1.52251	1.68752
LOC409690	2.46559	2.58405	3.08535	2.45675	3.7111	3.06377
LOC412949	0.119559	0.158458	0.188923	0.15521	0.169983	0.161692
GeneID-406110	1.16232	1.37164	1.20078	1.04675	1.11759	1.14511
GeneID-100049572	3.67723	5.01875	5.1358	3.85218	4.0866	4.74245
LOC412948	0.5561	0.798243	0.231824	0.318165	0.105735	0.0995924
LOC409689	0.317022	0.303969	0.323929	0.320373	0.296017	0.319578
LOC725230	0.880119	0.786676	1.55918	1.35128	0.645556	0.719994
LOC725272	0.123773	0.10734	0.136514	0.142166	0.166427	0.0896999
LOC725308	0.339455	0.269658	0.472773	0.365109	0.613367	0.406484
LOC725344	0.190589	0.124552	0.222484	0.235217	0.281527	0.212421
LOC725238	2.02627	1.64706	1.50905	1.84503	2.53649	1.67624
LOC725414	0.142881	0.128048	0.259849	0.18351	0.088295	0.070883
LOC725450	0.268903	0.253659	0.404515	0.449636	0.494542	0.300733
LOC100577019	10.3513	9.98866	10.3291	10.0067	6.8708	6.59588
LOC408587	0.0540306	0.0486835	0.0770873	0.0777987	0.0529489	0.0742816
LOC113218581	0.871291	0.839607	0.804225	0.587153	0.555711	0.568649
LOC408586	3.54514	2.95632	2.96145	3.62664	2.45345	2.69693
LOC408585	0.132408	0.13024	0.132296	0.125034	0.104369	0.0902694
LOC725495	0.0587197	0.0703827	0.0387409	0.052773	0.125004	0.111066
LOC550899	9.34334	9.84556	10.7217	11.2512	9.46836	10.5121
LOC100577273	0.401898	0.327044	0.3979	0.358434	0.193596	0.303751
LOC102654970	1.45611	1.3146	1.33312	1.42275	1.37616	1.31781
LOC100577239	0.0436525	0.058529	0.0800178	0.0577181	0.0514123	0.0706223
LOC410706	0.713793	0.731176	0.563192	0.564093	0.926633	0.605705
LOC113219123	0	0	0	0.00127021	0.0117357	0.0141741
LOC413562	1.39156	1.63005	1.26457	1.08504	1.68972	1.74881
LOC551206	0.0584431	0.0369173	0.0570024	0.0472446	0.0723319	0.0511801
LOC724237	0.0519199	0.0389383	0.0637254	0.0453536	0.0530071	0.0490908
LOC100576338	0.0178153	0.0131555	0.0028497	0.00786279	0.0505742	0.0402558
LOC413560	0.0434478	0.0338775	0.0270917	0.0221627	0.188046	0.148361
LOC409970	0.114951	0.154461	0.120274	0.0974883	0.0695878	0.052606
LOC724374	0.00913146	0.0215218	0.0265378	0.0179751	0.078632	0.0600472
LOC113218522	0	0.000809202	0.000729384	0	0.020076	0.0141207
LOC413558	0.110405	0.123897	0.10576	0.0925965	0.174039	0.125852
LOC107964890	0.00871045	0.00949223	0.0178198	0.00507834	0.00926204	0.00580614
LOC102653680	0.0132904	0.0105844	0.0307634	0.0128615	0.0206782	0.0203439
LOC113219125	0.000610662	0.0025782	0.00481911	0.00427872	0.00651401	0.00288111
LOC409706	1.92502	1.86637	2.03588	1.78115	1.86979	1.84936
LOC551529	0.166171	0.14167	0.133269	0.134601	0.0804387	0.086485
LOC551558	0.561191	0.599091	0.600701	0.578823	0.894923	0.776486
LOC102654380	0.00149378	0.000631553	0.000616629	0.000763276	0.00289879	0.000737445
LOC551621	0.0471771	0.0247983	0.030311	0.0280473	0.0240454	0.026656
LOC724763	0.0182126	0.0185135	0.0244223	0.0360487	0.0303394	0.0143686
LOC409704	1.6696	1.57565	1.45024	1.64466	1.39736	1.40162
LOC113218643	0.011743	0.00401378	0.00858155	0.00742124	0.00240497	0.0032973
LOC113218641	0.169343	0.177082	0.214182	0.164813	0.109737	0.106553
LOC102654698	0.00676531	0.00581348	0.0153467	0.00801728	0.0184305	0.0161237
LOC724835	0.236106	0.312715	0.273071	0.229375	0.342584	0.216713
LOC724903	0.94946	0.906975	1.01058	1.06639	0.589035	0.752696
LOC408583	1.44224	1.23727	1.24321	1.65832	0.929688	1.057
LOC102654916	0.00172089	0.00287409	0.0017861	0.00550201	0.00159787	0.00503642
LOC724991	2.8269	3.02216	2.52615	2.88976	2.53568	2.95645
LOC410705	0.00043751	0.00162218	0	0	0	0.00123578
LOC725078	0.00119344	0	0	0.000863791	0.000422157	0.00308159
LOC100577365	0.0139223	0.0510934	0.0152731	0.0152159	0.0479466	0.0174789
LOC725151	0.00217855	0.00493112	0.00421546	0.00160482	0.00177456	0.00509771
LOC113219411	0	0	0	0	0.00202742	0.00152025
LOC551157	0.719845	0.637679	0.706424	0.633301	0.636746	0.663066
LOC410702	0.567085	0.514914	0.595734	0.588667	0.495567	0.532964
MT-LOC725281	0.0100421	0.00518118	0.00365758	0.00391296	0.00124851	0.00538801
LOC725320	0.783846	0.764316	0.625417	0.836686	0.785368	0.753703
LOC107963961	0.107443	0.0857462	0.107902	0.114341	0.0465617	0.0316262
LOC107966047	0.00330391	0.00509866	0.00744385	0.00384736	0.0115478	0.0146816
LOC725386	0.000651909	0.000796241	0.000725461	0.000548802	0.00575406	0.00553791
LOC100577260	0.0365241	0.0511791	0.0203689	0.0267737	0.0893716	0.080992
LOC725457	0	0.0054467	0.00257244	0.00178233	0.00402101	0.00858395
LOC100577522	0.67706	0.923895	0.843938	0.860491	1.29532	0.825404
LOC551356	72.8511	92.0978	107.16	102.968	56.1587	54.842
LOC102655530	0.24154	0.202991	0.217883	0.247176	0.25282	0.220195
LOC551280	0.147313	0.145392	0.0924799	0.121749	0.0634272	0.0386179
LOC724904	0.0135275	0.0132241	0.0168258	0.00740549	0.0191165	0.00667273
LOC100578281	0.687117	0.707298	0.700596	0.768961	0.734036	0.741669
LOC413018	0.572453	0.553352	0.607596	0.703901	0.394451	0.373838
LOC551111	0.205792	0.22265	0.358453	0.385012	0.525197	0.399361
LOC551069	0.366004	0.434014	0.419992	0.399974	0.364673	0.369205
LOC413099	0.436112	0.473431	0.509838	0.486237	0.515042	0.522493
LOC550996	0.90207	0.676695	0.557223	0.652289	0.393109	0.464384
LOC414039	0.153	0.140705	0.187733	0.13904	0.157819	0.113318
LOC113219413	0	0	0	0	0	0
LOC113218758	0	0.00130983	0.00211954	0	0.000301699	0.000293126
LOC724496	0.189151	0.173363	0.137825	0.160113	0.130511	0.154538
LOC724540	0.101126	0.0878244	0.105159	0.0663605	0.054882	0.0533652
LOC113218757	0.00216882	0.00197177	0.000473595	0	0.000438783	0.000658623
LOC725348	0.390911	0.335021	0.374311	0.379312	0.221908	0.234062
LOC725387	0.388937	0.355936	0.485988	0.557549	0.174901	0.207919
LOC725458	0.113949	0.127255	0.0852836	0.080725	0.0671551	0.0547911
LOC410696	2.35781	2.32543	2.29653	2.29008	1.54061	1.58186
LOC408579	0.244906	0.301095	0.295445	0.233819	0.314806	0.27894
LOC408578	0.114524	0.106306	0.14506	0.126012	0.121518	0.138328
LOC408577	5.19851	4.99337	5.12027	5.33971	4.54857	4.74754
LOC102655849	0.152417	0.139531	0.171572	0.180939	0.0749845	0.127897
LOC551647	3.67585	3.75574	3.73146	4.10328	3.33733	3.85104
LOC107966043	0.00331544	0.00417166	0.00273593	0.00709869	0.00385497	0.00530251
LOC551680	0.0376154	0.0227872	0.0250294	0.0350463	0.0314816	0.0347536
LOC408576	6.01462	5.76995	5.98677	7.22136	4.80379	5.41913
LOC551731	2.15026	2.12762	2.23143	2.08779	2.08961	2.087
LOC551762	0.471269	0.510272	0.714052	0.631017	0.548161	0.520615
LOC100576169	0.896267	0.868268	0.93647	1.01854	0.810736	0.874017
LOC410083	1.08045	1.105	1.28044	1.35271	1.17171	1.06016
LOC410687	0	0.00420061	0.00784196	0.00331081	0.00774233	0.00352882
LOC413245	0.257959	0.242768	0.279103	0.28586	0.262526	0.238397
LOC724332	0.23261	0.213521	0.247484	0.265374	0.183428	0.229396
LOC551911	0.338308	0.300249	0.238143	0.271887	0.146763	0.223561
LOC724413	0.332099	0.426672	0.316577	0.316325	0.285135	0.314138
LOC724497	0.186176	0.181026	0.183127	0.199143	0.212764	0.211267
LOC100578913	0.0180415	0.0220786	0.0222422	0.0722978	0.0210768	0.0343984
LOC113218878	0.102064	0.106982	0.09799	0.124975	0.187742	0.205036
LOC410690	1.1954	1.00889	0.988209	1.13355	1.2222	1.24707
LOC408580	0.444002	0.433451	0.402272	0.45667	0.576149	0.546356
LOC410689	44.7147	46.4679	50.4474	46.5967	42.0583	41.4664
LOC552096	0.400235	0.442277	0.614192	0.618717	0.221276	0.33579
LOC410688	1.09795	1.12215	1.0448	0.956075	0.81031	0.782834
LOC552141	0.332155	0.263246	0.382683	0.400211	0.355291	0.304698
LOC552167	1.20941	1.12755	0.993595	1.05868	1.09519	1.12143
LOC412601	0.426093	0.46863	0.626329	0.565057	0.53743	0.478874
LOC102656575	0.0805369	0.0530718	0.107286	0.1005	0.0453458	0.0668866
LOC102656224	1.35728	1.51166	1.38394	1.41724	1.46156	1.35567
LOC724950	0	0	0.00124486	0	0.00149017	0
LOC552251	0.025058	0.0279916	0.0236795	0.0339076	0.199543	0.174389
LOC409027	1.8327	1.67474	1.69501	1.74196	2.95761	2.49941
MT-LOC411351	0.590627	0.645545	0.752561	0.758509	0.556187	0.584304
LOC413895	0.622348	0.597735	0.491254	0.533995	0.422432	0.514849
LOC552332	1.41076	1.2758	1.19274	1.2046	1.39139	1.29082
LOC102655663	0.00953923	0.00729708	0.0104862	0.0126774	0.00755323	0.0105346
LOC409792	3.86786	4.53987	4.54476	3.95388	4.07512	4.1144
LOC413502	0.00141942	0.00794036	0.00308835	0.000684868	0.00433142	0.00514781
LOC413501	0.00546982	0.0123766	0.00825269	0.00901619	0.012591	0.0131069
LOC413500	0.0288514	0.0325354	0.0219392	0.013534	0.0225494	0.0422111
LOC409937	0.0426671	0.0514814	0.0497798	0.0358923	0.0854318	0.0837951
LOC409936	2.15193	1.82296	1.59896	1.89655	1.51682	1.75362
LOC102653813	0	0.000428153	0	0.00130459	0	0
LOC100578060	0.00492153	0.00340235	0.00283709	0.00401888	0.0082236	0.0103587
LOC413499	0.295112	0.237155	0.252717	0.278772	0.28425	0.291326
GeneID-725534	0.253729	0.226828	0.201852	0.22905	0.123192	0.111145
LOC411721	0.163951	0.146501	0.119085	0.113923	0.0697175	0.0864697
LOC725609	0.656595	0.639389	0.669037	0.58241	0.572325	0.619508
LOC411722	0.26133	0.235141	0.251062	0.248506	0.137139	0.163039
LOC411723	1.77294	1.60388	2.75728	2.175	2.02726	2.36947
LOC410686	4.97888	5.00055	5.34619	5.50809	6.95859	6.09972
LOC410685	0.226513	0.327378	0.247859	0.261204	0.435799	0.301507
GeneID-551357	0.227404	0.190462	0.202628	0.194419	0.251019	0.235069
LOC410684	0.0245332	0.0529759	0.0397823	0.0393337	0.0532254	0.0572351
LOC410683	0.015625	0.0198582	0.0314639	0.0306962	0.0441944	0.0654029
LOC551451	0.582866	0.481897	0.464143	0.555628	0.513947	0.551706
MT-LOC102654681	0.181803	0.138706	0.13456	0.117318	0.159927	0.18613
LOC551494	1.39407	1.26927	1.2133	1.50314	1.04643	1.26872
MT-LOC725980	0.467411	0.383336	0.368814	0.316982	0.290524	0.360823
LOC411700	1.47768	1.35484	2.68709	2.42722	0.650821	0.873667
LOC100577704	0.00176516	0.00288728	0.00473427	0.0117377	0.010157	0.00718442
LOC100577074	0.0511428	0.0573538	0.0406124	0.0617522	0.0368311	0.0533901
LOC102655034	0.0729961	0.0781145	0.0771855	0.0612045	0.10748	0.101166
LOC551622	0.117423	0.136996	0.116511	0.121822	0.105427	0.0928216
LOC726034	0.983098	0.976092	0.69102	0.979339	1.18018	1.06427
MT-LOC726061	0.833787	0.742633	0.625154	0.604622	0.535001	0.508399
GeneID-410681	0.192341	0.191597	0.146837	0.15554	0.198178	0.17415
LOC726148	0.137768	0.163053	0.177828	0.128254	0.139067	0.151477
LOC107963988	0.116127	0.144156	0.157633	0.152204	0.135852	0.150641
LOC408573	0.299315	0.263521	0.234735	0.202721	0.24695	0.253807
LOC408574	0.417407	0.456525	0.492832	0.494448	0.634109	0.646332
LOC551791	0.294099	0.229388	0.239455	0.275107	0.175188	0.237244
LOC408575	0.503456	0.446449	0.496963	0.450577	0.635239	0.537152
LOC412777	19.167	17.1621	14.9327	18.8054	20.35	18.6529
LOC412778	0.776986	0.755644	0.77687	0.777301	0.35998	0.548773
LOC726349	1.01351	1.1586	0.990654	0.850622	0.875063	0.947128
LOC413574	0.374166	0.299169	0.317972	0.361403	0.275455	0.255611
LOC413575	0.174221	0.185551	0.134458	0.128225	0.0993084	0.123083
LOC413576	0.0114783	0.0070462	0.00613228	0.0157833	0.0131714	0.012923
LOC100578467	0.229827	0.177207	0.161041	0.248415	0.1082	0.119567
LOC102656513	0.0144786	0.0123051	0.00948496	0.00413736	0.0016756	0.00386851
LOC413577	1.40169	0.951733	0.798133	1.05532	0.538825	0.890989
LOC412407	0.401837	0.442363	0.337552	0.387776	0.315753	0.333755
MT-LOC552128	0.78338	0.773156	0.683505	0.634523	0.546463	0.615964
LOC552153	0.107218	0.0959438	0.142813	0.129881	0.0884728	0.101486
LOC726562	0.77357	0.690682	0.943112	0.94887	0.649	0.704048
LOC113218663	0.00781764	0.00293854	0.00410577	0.00182293	0.00173444	0.0106738
LOC726591	0.124524	0.115219	0.137018	0.1363	0.158224	0.119596
LOC113218556	1.5903	1.30836	1.76955	1.65712	1.49282	1.62403
LOC414042	0.580462	0.656986	0.794387	0.85593	0.667606	0.622068
LOC726647	2.84701	2.82932	2.28618	2.30381	2.13498	2.49113
LOC100576242	1.1283	1.16483	0.928887	0.973786	0.779763	0.807782
LOC726708	0.566861	0.467328	0.641744	0.586563	0.577845	0.599017
LOC551725	0.417944	0.401034	0.404419	0.407902	0.313738	0.357105
LOC409225	0.304654	0.303667	0.271934	0.260863	0.376806	0.3014
LOC409226	1.00997	0.991902	0.873832	1.00753	0.713607	0.762811
LOC551637	0.58454	0.603585	0.590539	0.638371	0.446049	0.474395
LOC107966053	0.0264432	0.0314687	0.0369272	0.0231431	0.0196621	0.0263882
LOC107966054	0.898577	0.863301	0.879739	0.772542	0.563579	0.591434
LOC725976	0.706312	0.664307	0.663765	0.656973	0.596721	0.723347
LOC412412	2.61439	2.38844	1.76951	2.1206	1.94616	2.01018
LOC726766	1.09643	1.20322	1.00807	1.0486	0.736306	0.794639
GeneID-726777	4.30625	3.59897	3.54119	3.32159	2.50843	3.26339
LOC113219410	0.265352	0.269674	0.234656	0.174799	0.157753	0.170489
LOC102656360	1.12401	0.891885	0.874327	0.845906	0.463922	0.525205
LOC551665	0.380813	0.344349	0.256584	0.285441	0.328571	0.337093
LOC725572	1.46332	1.34955	1.276	1.2257	0.866993	1.07625
LOC551633	0.249118	0.234422	0.216989	0.251243	0.294927	0.242415
LOC551606	0.0992204	0.126783	0.0892626	0.114791	0.0663848	0.0596082
LOC412449	0.277727	0.30133	0.278185	0.285428	0.352108	0.321758
LOC100578271	1.90403	1.76273	1.8328	1.66365	1.46075	1.60966
LOC412362	0.455316	0.418024	0.373143	0.394955	0.31304	0.31392
LOC412361	0.0712269	0.0588309	0.0647433	0.0572392	0.0349715	0.0357464
LOC727229	0.315994	0.318871	0.356152	0.405919	0.406836	0.406186
LOC100578205	0.395235	0.314076	0.278218	0.339382	0.346724	0.352838
MT-LOC410678	0.607149	0.557511	0.406787	0.540487	0.459514	0.42138
LOC724145	0	0.000692484	0.00136251	0	0.00137157	0.000242831
LOC724195	2.54715	2.55916	2.73406	2.40746	2.86515	2.87131
LOC107965369	0.00564459	0.000705931	0	0.00242844	0.00241996	0.000821467
LOC102655531	0.00254356	0.000817647	0.00788547	0.000908426	0.00649306	0.00215142
MT-LOC551158	0.411781	0.415285	0.409709	0.342937	0.180623	0.205036
LOC551207	1.02846	1.00748	0.848978	1.00947	1.25469	1.15602
LOC100576938	0.138697	0.138156	0.132935	0.148403	0.119454	0.136251
LOC551281	0.278713	0.261601	0.23139	0.273855	0.248154	0.246598
LOC412262	0.863765	0.75779	0.929158	0.973785	0.959014	0.924452
LOC551358	0.346649	0.303134	0.224918	0.285518	0.23237	0.256765
LOC412406	0.871289	0.855722	0.957607	1.00659	0.69195	0.727051
LOC551418	2.00535	2.06654	1.85202	1.74788	1.51023	1.68777
LOC551452	0.20932	0.184177	0.172174	0.182513	0.190486	0.223647
LOC551472	0.579082	0.46313	0.489671	0.635677	0.372957	0.415317
LOC724638	0.184309	0.173516	0.200635	0.167325	0.10373	0.18332
LOC413968	1.74008	2.06545	1.6447	1.83718	1.71909	1.33016
LOC408572	0.263442	0.333686	0.242939	0.264277	0.153012	0.107272
LOC107966061	0.194453	0.189181	0.223379	0.306538	0.0752089	0.0765302
MT-LOC551584	0.660704	0.564702	0.510508	0.407298	0.324546	0.368064
MT-LOC100577992	0.193561	0.151183	0.163023	0.175956	0.111285	0.156197
LOC410676	0.670613	0.653062	0.541359	0.550307	0.497853	0.55818
LOC725042	1.01409	0.752777	1.21703	1.23446	1.24012	1.20256
LOC410675	1.18449	1.33181	1.16833	1.42943	1.1121	1.16779
LOC725079	0.948983	0.818636	0.889109	1.00843	1.52119	1.3123
LOC100576454	0.145018	0.123057	0.112873	0.130631	0.263225	0.2224
LOC410674	1.8959	2.02149	2.07772	1.97261	2.1114	1.96294
LOC113219189	0.137405	0.098162	0.117851	0.0964507	0.0346023	0.0559039
LOC410673	0.396812	0.325112	0.334664	0.359515	0.154448	0.257565
LOC725239	0.0185858	0.0204346	0.0129989	0.0250029	0.0191742	0.0100448
LOC410672	1.06759	0.884103	0.812238	0.920887	0.923029	0.964135
LOC410671	0.0802839	0.104437	0.0989474	0.0730597	0.121546	0.0945429
LOC102653709	0.00277993	0.00375962	0.00259919	0.00473716	0.00288479	0.002887
LOC551893	0.430916	0.422971	0.452369	0.380347	0.436432	0.446424
LOC551912	0.273972	0.252502	0.273759	0.215436	0.167082	0.139876
LOC725459	0.0172459	0.0297215	0.0307333	0.016619	0.0193642	0.0192245
LOC100576258	0.0113619	0.0121972	0.0105861	0.00810427	0.0152522	0.0171777
LOC107965063	0.0438394	0.0721655	0.0851146	0.0668654	0.0784728	0.0839015
LOC410669	0.212929	0.237092	0.204085	0.266826	0.182908	0.177138
LOC412734	0.315013	0.294007	0.284213	0.288676	0.376403	0.369529
LOC552014	0.490241	0.520619	0.494378	0.419764	0.270536	0.287337
LOC725684	0.393415	0.407693	0.406214	0.401559	0.385097	0.424219
LOC408570	0.00412573	0.0107746	0.0382049	0.0357959	0.0197359	0.0251688
LOC102656598	0.0539315	0.0385655	0.0916228	0.097388	0.0606087	0.0396071
LOC725748	0.0128715	0.00928126	0.0221161	0.0156143	0.00701339	0.00204816
LOC552142	1.63228	1.79811	1.81933	1.80402	1.91138	1.87167
LOC100578882	0.0217865	0.0175552	0.0124444	0.0126292	0.0479049	0.0408929
MT-LOC408569	0.512274	0.507482	0.833721	0.610727	0.529148	0.726321
LOC100578855	0	0	0.0015941	0.00104845	0.00146353	0.000564689
LOC100577689	0.284132	0.255127	0.305541	0.271809	0.301379	0.342442
LOC411927	0.104147	0.155831	0.157435	0.176205	0.137414	0.101215
LOC725947	0.311051	0.263249	0.363181	0.231236	0.207277	0.264386
LOC725981	0.384177	0.372231	0.368127	0.335594	0.299569	0.383156
LOC113219119	0.316868	0.283322	0.366604	0.330468	0.299346	0.320746
LOC551837	0.143657	0.137734	0.113815	0.0987301	0.05805	0.0958257
LOC113218850	1.11451	1.06508	1.20654	1.03113	0.918171	0.856533
LOC100577648	0.605502	0.607734	0.686333	0.571805	0.47596	0.528325
LOC724146	0.0472753	0.0444199	0.028817	0.0382479	0.0380368	0.0440367
LOC724196	0.148024	0.130568	0.140385	0.112016	0.246783	0.238432
MT-LOC724239	0.00567395	0	0.00532577	0.00117563	0.000289486	0.00103161
LOC724282	0.111341	0.124569	0.0603451	0.0783934	0.175388	0.141447
LOC408568	1.95154	1.74552	2.06521	2.23836	1.10472	1.41529
MT-LOC100578551	0.912852	0.823513	0.874484	0.877767	0.635009	0.743006
MT-LOC100577533	0.315711	0.337584	0.304763	0.325346	0.311908	0.31039
LOC551386	0.243639	0.217235	0.313876	0.259289	0.265115	0.257981
LOC107965508	0.350476	0.335299	0.26099	0.30176	0.231885	0.24744
LOC551419	0.24363	0.259321	0.244062	0.235944	0.173307	0.165041
LOC412015	0.147634	0.105202	0.126802	0.136343	0.0455915	0.0831145
LOC409313	0.690989	0.742512	0.65529	0.60528	0.565836	0.593761
LOC409312	0.504789	0.542339	0.393292	0.411726	0.45413	0.449747
LOC100577501	0.272724	0.314907	0.339854	0.409998	0.271916	0.267358
LOC551559	0.322534	0.339654	0.267652	0.33773	0.167531	0.272672
LOC551585	0.0770862	0.0487002	0.0484914	0.0529278	0.0355586	0.0363279
LOC550724	1.71086	1.69489	1.43309	1.46431	1.09149	1.23232
LOC412240	1.00779	0.824667	0.68794	0.828278	0.937647	0.777326
LOC413118	1.35819	1.30271	1.25754	1.2785	1.00965	1.12567
LOC409062	0.794652	0.679472	0.675824	0.70245	0.60253	0.677659
LOC410662	1.48255	1.6085	1.40462	1.4064	1.21293	1.33277
LOC102654353	0.0118209	0.0155882	0.0150777	0.013253	0.0207548	0.0238973
LOC725106	0.00155638	0.00122975	0	0.00103215	0.00186686	0.00485103
MT-LOC410791	11.4068	13.255	12.5815	11.0982	18.6228	18.7192
LOC551792	2.0419	1.96429	1.98925	1.7413	1.26878	1.46273
LOC113218960	0.00671492	0.000348535	0.00675704	0.00613546	0.00475519	0.00192225
LOC725273	0.0170764	0.0239654	0.0156174	0.0133898	0.0423405	0.0280354
LOC100576662	0.00629822	0.00123981	0.00331378	0.00167462	0.000461401	0.00174038
LOC100577043	0	0.000603206	0.000892714	0.00100659	0	0.00113676
LOC725283	0	0	0	0	0	0
LOC107966045	0.0151	0.0186639	0.000583745	0.00558494	0.0013689	0.0035784
LOC550901	0.298462	0.242394	0.189559	0.206146	0.234943	0.273369
LOC551868	0.109868	0.100233	0.105742	0.111548	0.0946867	0.105136
LOC551894	0.117041	0.140878	0.186229	0.163578	0.146662	0.147367
LOC725415	2.22606	2.20394	2.27126	1.80331	1.86716	1.82046
LOC551941	1.55077	1.53048	1.31503	1.41319	1.15083	1.25495
LOC100576447	0.013215	0.0123693	0.0124491	0.0160207	0.0083624	0.0294738
LOC408646	0.0631157	0.0795816	0.0757246	0.079314	0.0315224	0.0394464
LOC725651	0.0288861	0.031454	0.0321112	0.0205479	0.0356546	0.0350698
LOC102653777	0.00404368	0.00641233	0.0165139	0.00627162	0.053533	0.0283541
LOC102653941	0.000625977	0.00185668	0.00481268	0.000925601	0	0.00220209
LOC102653800	0.0826735	0.106349	0.166256	0.149068	0.147399	0.119236
LOC408645	1.97372	2.31802	2.3899	2.13341	2.38295	2.30017
LOC410788	0.00938581	0.0115521	0.00431868	0.0029477	0.0040215	0.00662513
LOC107963993	0.00358268	0.00048184	0.0005886	0.00204269	0.000820079	0.00241159
LOC101664701	0.0220104	0.0162641	0.0197303	0.0196254	0.00499482	0.00692577
LOC724197	0	0.000945557	0	0.00110475	0	0
LOC724283	0.240749	0.188769	0.184078	0.209171	0.121111	0.133717
LOC410785	6.44494	5.91224	7.13745	6.68602	6.15106	6.97252
LOC113218729	0.660838	0.729267	1.14011	0.813291	0.467649	0.527876
LOC100576697	0.109252	0.147788	0.156128	0.12966	0.0474116	0.0649703
LOC410784	0.622034	0.544765	0.500303	0.580557	0.313014	0.358317
LOC724415	0.630288	0.661099	0.560352	0.575027	0.470799	0.500964
LOC408643	0.640925	0.598572	0.670927	0.763485	0.460897	0.55082
LOC102655181	0.00836717	0.00403703	0.00389622	0.00428621	0.00130089	0.00546612
LOC410782	1.09579	1.16432	0.936889	0.80705	0.972389	0.971494
LOC409126	1.41799	1.58145	1.36627	1.50477	1.39742	1.3634
LOC409127	1.31402	1.29453	1.23927	1.26455	0.919744	1.00914
LOC413378	0.530496	0.502403	0.648958	0.527426	0.490341	0.499843
LOC413377	1.86005	1.86001	1.83684	2.18984	2.06518	1.92545
LOC113219302	0.00204436	0.00544607	0.00691945	0.00825096	0.00584369	0.00253913
LOC724639	0.649241	0.649279	0.999881	0.618435	0.875108	1.00413
LOC409887	0.513646	0.490598	0.427791	0.4284	0.622882	0.519733
LOC409886	0.72311	0.640406	0.588306	0.680561	0.380264	0.457509
LOC552426	0.627877	0.635858	1.01938	0.900617	0.939889	0.8828
LOC551960	0.336415	0.291162	0.251366	0.314713	0.209537	0.245148
GeneID-406071	0.0525645	0.0530104	0.0706788	0.0576368	0.0503125	0.0482721
LOC100577450	0.331571	0.270967	0.45057	0.356161	0.485099	0.387042
LOC410080	0.673383	0.641199	0.527011	0.542671	0.313728	0.37003
LOC551906	0.827547	0.746625	0.631047	0.661478	0.594271	0.636583
LOC725284	0.584402	0.496696	0.392903	0.455887	0.35007	0.319027
LOC551889	1.64831	1.56908	1.39657	1.57667	1.19116	1.45046
LOC412088	0.605188	0.67066	0.722187	0.659945	0.699489	0.785314
LOC725154	0.12426	0.117481	0.150077	0.153248	0.151749	0.14021
LOC100576132	0.0785878	0.0846325	0.124167	0.111302	0.447622	0.158194
LOC725044	0.0829665	0.0763488	0.122991	0.100102	0.0718171	0.0710487
LOC100579054	0.161873	0.141732	0.135339	0.13241	0.0880631	0.0816065
GeneID-409097	0.512797	0.675884	0.353053	0.632038	0.22922	0.236799
LOC411548	1.01882	1.04367	1.00636	1.07076	0.964589	0.916876
LOC100579021	0.0689641	0.0624177	0.061875	0.0543757	0.0497963	0.0376887
LOC100578953	3.1837	3.34441	2.61784	2.56463	3.14796	2.99002
LOC409251	0.397888	0.350782	0.396814	0.369702	0.446349	0.375384
LOC100578883	0.563382	0.493986	0.599775	0.608157	0.556945	0.499863
LOC102656037	0.163914	0.156941	0.158916	0.225066	0.111802	0.0933427
LOC724798	0.163445	0.182795	0.165119	0.162051	0.183162	0.145702
LOC411882	0.515155	0.565449	0.50882	0.584002	0.473823	0.466295
LOC727452	0.698475	0.758467	0.922208	0.805499	0.517443	0.552382
LOC107965381	0.0772922	0.0756461	0.0767765	0.0472659	0.108796	0.0934251
LOC725460	1.41768	1.49701	1.19738	1.25622	1.3238	1.50773
MT-LOC408642	0.051348	0.0493288	0.0646923	0.0677503	0.0661217	0.0698225
LOC551071	9.96063	9.25534	8.37682	10.0274	7.93975	8.25184
LOC408641	0.0288588	0.0382386	0.0257244	0.0254461	0.0194239	0.00950373
LOC725724	0.115154	0.147041	0.102315	0.133308	0.0576301	0.0333378
MT-LOC551208	0.0118719	0.0210409	0.0378992	0.032178	0.04139	0.0194375
LOC102655594	0.0185092	0.0160463	0.0262309	0.033872	0.00754259	0.0100377
LOC551320	6.05436	6.32078	5.58937	5.70458	6.51318	5.69505
LOC102655568	0.0465782	0.057857	0.0653668	0.0590969	0.0283841	0.0252267
GeneID-100578506	3.05791	3.46835	2.8343	3.00341	2.12174	2.2254
LOC408635	0.338534	0.333125	0.27262	0.326175	0.234603	0.255313
LOC551420	0.57923	0.526614	0.502797	0.583926	0.50995	0.673129
LOC409392	0.888624	0.820998	0.705619	0.913806	0.70238	0.82002
LOC726062	0.140531	0.141123	0.122605	0.145838	0.147661	0.12866
LOC100578360	0.613935	0.531687	0.556273	0.514172	0.396511	0.468109
LOC412288	1.28401	1.41524	1.21115	1.24734	1.23158	1.30689
LOC726178	5.81552	5.73264	6.0079	7.15189	4.84761	5.25569
LOC409189	2.41754	2.25326	2.14724	2.23561	2.5029	2.66175
LOC411753	0.439475	0.463905	0.393928	0.37434	0.32395	0.350418
LOC107965121	0	0.000699769	0.00108863	0.00175697	0.000306068	0.00349778
LOC100577142	0.0397293	0.0283511	0.0218439	0.0694873	0.0514458	0.0469587
LOC410780	0.126082	0.149497	0.0899812	0.094324	0.110535	0.122123
LOC410779	5.68651	4.03885	4.85747	5.70431	3.56438	4.45594
LOC107966060	0.000901441	0.00396768	0.00190419	0.00396812	0.000535949	0.000780779
LOC726350	0.0426868	0.0322983	0.0425713	0.0415611	0.0354682	0.0402315
LOC408634	0.168868	0.188741	0.146323	0.155407	0.156847	0.182324
LOC408633	0.2465	0.223895	0.207868	0.19303	0.137952	0.149466
LOC102653614	0.0282063	0.02516	0.0360864	0.0195041	0.0353957	0.0594599
LOC409288	0.599025	0.501639	0.501587	0.647799	0.527135	0.504546
LOC726431	0.72565	0.643002	0.809394	0.659256	0.784084	0.762096
LOC102656779	0.0211284	0.0236618	0.046353	0.0466949	0.0690642	0.078336
LOC409505	0.755271	0.675695	1.37252	0.912883	1.33057	1.14334
LOC100576990	0.738451	0.615155	0.554637	0.67375	0.622826	0.794447
LOC552660	0.439038	0.421291	0.337764	0.422148	0.39398	0.399617
LOC726056	2.65696	2.79116	2.61991	2.3814	2.34251	2.6074
LOC552654	0.360763	0.347644	0.457031	0.376724	0.447879	0.456617
MT-LOC552644	0.378486	0.351273	0.309462	0.318958	0.363363	0.3535
LOC727436	0.0966932	0.13018	0.095962	0.0832113	0.0841509	0.0673892
LOC113219416	0.245872	0.245977	0.10656	0.154661	0.249281	0.239643
LOC552372	0.333347	0.337336	0.312735	0.320006	0.282263	0.27752
LOC100576918	0.11925	0.13012	0.10622	0.10128	0.0437077	0.0795314
LOC100576885	0.837491	0.753375	0.621869	0.62279	0.494282	0.501183
LOC552315	1.36385	1.48946	1.61228	1.38869	0.9832	1.03975
LOC412712	0.235405	0.276451	0.256792	0.277078	0.198661	0.209179
LOC552274	0.236106	0.235343	0.243359	0.207932	0.190758	0.230425
LOC550992	0.897912	0.760398	0.699655	0.697943	0.494762	0.680895
LOC412451	0.456133	0.435741	0.428411	0.517072	0.483694	0.495999
LOC412384	0.536674	0.476225	0.429805	0.559625	0.423954	0.432876
LOC409462	0.290043	0.239843	0.291001	0.302974	0.2118	0.249467
GeneID-725103	0.703569	1.12487	0.372723	0.464668	0.0805582	0.0656487
LOC751767	0.0112713	0.0163383	0.0192821	0.00711406	0.0270472	0.0110999
LOC552185	1.77376	1.7641	1.73652	1.64679	1.10078	1.22602
LOC409229	0.451502	0.407631	0.472938	0.484379	0.403489	0.391906
LOC725736	0.0967928	0.127928	0.0834727	0.136505	0.0791259	0.0790414
LOC725712	1.25689	1.17208	0.991309	0.966	1.18329	1.17571
LOC411836	0.185929	0.12891	0.120884	0.150931	0.086372	0.0982348
LOC551469	0.309596	0.210382	0.355021	0.246732	0.196492	0.238453
LOC107964012	0.1404	0.125078	0.10282	0.113722	0.0928883	0.119139
LOC727199	1.54533	1.35365	1.15988	1.15934	0.811056	1.02517
LOC107965571	0.00669426	0.010606	0.00424637	0.00177119	0.00503854	0.0083951
LOC102655636	0	0	0.000529557	0.00133232	0	0
LOC409036	1.0868	1.10088	1.00628	1.04599	0.65706	0.732362
LOC551381	4.55052	4.0014	3.94738	3.49195	3.52362	4.34226
LOC413524	0.588181	0.587163	0.473163	0.632532	0.442418	0.49511
LOC410057	1.51164	1.46049	1.22972	1.33156	0.852524	1.08637
LOC724794	0.0591686	0.0618655	0.0682997	0.0558292	0.0663613	0.0466478
LOC552435	0.419431	0.413625	0.408764	0.438798	0.324531	0.343175
MT-LOC724118	0.121665	0.0814986	0.185531	0.137183	0.131953	0.0917165
GeneID-503862	1.56677	0.0393746	0.962667	0.125468	0.165583	0.0180758
LOC724148	0.00161244	0.00191227	0.00179316	0.000424112	0.00155772	0.00150326
MT-LOC413551	0.869237	0.753253	0.636247	0.759539	0.713666	0.778851
LOC410050	0.214888	0.237235	0.26878	0.245271	0.147255	0.163605
LOC100578005	0.709945	0.662355	0.703434	0.692456	0.681918	0.71386
LOC413132	1.66269	1.61234	1.57675	1.66047	1.46605	1.46234
LOC411546	0.304985	0.270573	0.2374	0.253562	0.18507	0.268178
LOC100578146	1.29198	1.32757	1.37001	1.2726	1.34897	1.3211
LOC412745	0.929292	0.884147	0.973974	0.963073	0.797815	0.835685
MT-LOC726259	0.154813	0.112021	0.255804	0.221304	0.228524	0.216706
LOC552260	0.100402	0.1164	0.0825508	0.129222	0.1235	0.11869
LOC413855	0.780392	0.782559	0.765937	0.73684	0.657232	0.62207
LOC412220	0.0185747	0.024088	0.0294155	0.0246969	0.0251273	0.0232649
LOC552197	0.522328	0.455419	0.484108	0.570194	0.290586	0.374704
LOC552068	1.53983	1.48506	1.33955	1.56618	1.29961	1.51102
LOC410777	0.982739	1.08407	1.26316	1.12864	0.760296	0.826962
LOC408632	1.14262	1.05136	1.09556	1.0594	0.899808	0.899723
LOC410776	0.00344271	0.00187617	0	0.00732391	0.00558126	0.00409254
LOC408631	2.61518	2.57677	4.39973	3.52047	3.51179	3.97541
LOC102654381	0.188455	0.115453	0.132028	0.16367	0.0800875	0.138346
LOC410775	0.335511	0.415204	0.30205	0.376616	0.206525	0.198332
LOC100578543	0.0388014	0.0487295	0.0373394	0.0243278	0.0194304	0.0265496
LOC102655243	0.852699	0.843646	1.02809	1.05225	0.671716	0.841219
LOC724993	0.0254516	0.0333686	0.0304089	0.0374443	0.0210279	0.019616
LOC107965104	0.013254	0.0102883	0.00177149	0.0087026	0.0034863	0.00275723
LOC100578606	0.143312	0.179915	0.160187	0.119332	0.156315	0.167185
LOC552090	0.323368	0.309109	0.276262	0.297615	0.245592	0.314239
LOC113218939	0.0126715	0.0229523	0.0138235	0.0173799	0.0153722	0.0164937
LOC113218940	0.000792161	0	0.00107666	0	0.000718703	0
LOC412353	9.1011	9.08141	8.47828	7.90073	10.7128	9.57133
LOC412354	1.65807	1.52329	2.14809	2.44236	2.48254	2.48754
LOC107965319	0.00181308	0	0.00181266	0.00122905	0.000667592	0
LOC113219004	0.208973	0.191556	0.216603	0.267699	0.33992	0.255669
LOC100576708	0.376289	0.385284	0.31426	0.336213	0.357532	0.402494
MT-LOC413255	0.32373	0.282194	0.288292	0.23177	0.354231	0.343664
LOC100576747	0.949432	1.06052	1.07788	1.13597	1.21095	1.1405
LOC107965231	0.0692388	0.0783864	0.129917	0.0992086	0.107133	0.147856
LOC725388	0.62265	0.593628	0.756555	0.768238	0.463347	0.508768
LOC551242	0.366196	0.387157	0.508874	0.532031	0.395521	0.435948
LOC409311	1.84224	1.62363	1.90493	1.71908	1.43873	1.61722
MT-LOC725496	1.60539	1.43723	1.31948	1.23703	1.11937	1.14967
LOC410756	9.15621	11.9428	8.96755	7.91523	11.2281	10.284
LOC102656083	0.0130965	0.0137136	0.0319534	0.0226698	0.0123193	0.0511224
LOC107965445	0.0104897	0.0220513	0.0119891	0.0179737	0.00552678	0.00398409
LOC410755	0.197367	0.212114	0.214889	0.218993	0.112418	0.148725
LOC725725	0.0172526	0.01104	0.0222164	0.0181886	0.027077	0.0214524
LOC724240	1.38849	1.40204	1.40662	1.58194	1.31544	1.44647
LOC551530	3.38931	3.37521	3.76426	4.26109	3.24489	3.39516
LOC724199	0	0.000348631	0.0011283	0.000690011	0.000262186	0
LOC408607	0.424886	0.383676	0.393852	0.415101	0.260098	0.314899
LOC100576425	0.0891029	0.0765886	0.0717224	0.080077	0.0452669	0.0553881
LOC107965634	0.000710966	0	0	0.0010078	0.000786078	0.00230419
LOC102655819	0.00761508	0.00189324	0.00179237	0.0104338	0.00468267	0.00426457
LOC100577577	0	0	0	0.00110803	0	0.000618876
LOC113219249	0	0.00155254	0.00200752	0.000730759	0.00266589	0.00211249
LOC551623	1.28862	1.13001	1.21846	1.31268	0.987694	1.17042
LOC107966072	0.065403	0.0530119	0.0614412	0.0902931	0.0653703	0.0415684
GeneID-408606	0.683868	0.605457	0.711638	0.672614	0.725947	0.751021
LOC724541	0.030398	0.0228611	0.0294263	0.0242351	0.0208832	0.038538
GeneID-408605	1.64082	1.82786	1.78101	2.02089	2.23501	2.36162
LOC551732	0.378344	0.405018	0.323658	0.327355	0.248358	0.270935
LOC100577959	1.24508	1.30438	1.13349	1.07524	1.78399	2.1025
LOC113218573	0.000944353	0.000814221	0	0.00327271	0.000202925	0.00259706
LOC113219074	0.00282682	0.00254475	0	0.00117336	0	0.00269706
LOC100577920	0.0268355	0.0374598	0.0248089	0.026156	0.0269071	0.0208451
LOC100577882	0.00985093	0.00601953	0.00315124	0.00465959	0.00757334	0.00178925
LOC102655202	0	0	0.000546146	0	0	0
LOC100577847	0.0341041	0.030428	0.0336613	0.022424	0.0185038	0.0211303
MT-LOC102655882	0	0.00174725	0	0	0.000234735	0.000876605
LOC410694	0.108914	0.155856	0.162994	0.111168	0.0939368	0.111761
LOC113219412	0.743441	0.944092	0.683764	0.575958	0.923046	0.838431
LOC724994	0.282853	0.238831	0.338323	0.318551	0.389437	0.389441
LOC102654799	0.0113424	0.00738063	0.0057052	0.00901816	0.00251581	0.00923051
LOC725045	0.19942	0.180534	0.239749	0.195423	0.13859	0.185496
LOC725081	0.673101	0.707654	0.77608	0.694983	0.600402	0.53245
GeneID-410692	0.246045	0.238328	0.245114	0.26026	0.223693	0.220917
LOC412263	1.864	1.88142	1.63011	1.72635	1.07842	1.2526
LOC102654496	0.00367442	0.00460496	0.000848524	0.00650688	0.000701102	0.00213708
LOC725305	0.00773733	0.00175332	0.0018014	0.000459944	0.00819567	0.00804134
LOC102654257	0.0023505	0.0028321	0.000795987	0.0023046	0.0317293	0.0162909
LOC552181	0.0554084	0.0640922	0.0449841	0.0439633	0.0436303	0.02877
MT-LOC409922	0.180072	0.178999	0.192909	0.252696	0.212021	0.164284
LOC409923	0.291946	0.320749	0.335311	0.308161	0.244234	0.237695
LOC100577118	0.785395	0.79393	1.02848	0.843325	1.16036	1.0693
LOC727144	0.396062	0.40448	0.322139	0.277123	0.18489	0.217038
GeneID-727134	0.652119	0.636091	0.576177	0.598217	0.883855	0.76868
LOC727127	1.64997	1.47388	1.60254	1.58197	0.694587	0.789648
LOC409105	1.55698	1.518	1.23022	1.32168	1.0764	1.20103
LOC727116	0.221628	0.227981	0.172584	0.18388	0.222343	0.217165
LOC726605	0.0393578	0.0304237	0.0361534	0.0311147	0.0175283	0.0292309
LOC551632	0.00302136	0.0018128	0	0.00174568	0.00261936	0.00151075
LOC726554	0.0454484	0.0421085	0.0312422	0.0452123	0.00828832	0.0116743
LOC552434	0.383498	0.340845	0.462221	0.432914	0.311345	0.289001
LOC100578519	0.133985	0.101402	0.116935	0.110941	0.123255	0.130026
LOC100578468	0.000992519	0.00141542	0.00154927	0	0.00302816	0.00289297
LOC724669	0.749375	0.5859	0.977053	0.752885	1.24455	1.08654
LOC551905	0.0122837	0.0138852	0.0253793	0.0198083	0.00997871	0.00983796
LOC100578694	1.35398	1.31638	1.22089	1.14737	0.701575	0.999227
LOC727049	0.337516	0.30669	0.317376	0.300079	0.295158	0.309604
LOC726108	0.140133	0.1051	0.135565	0.140209	0.0891057	0.0913676
LOC413578	1.5432	1.3855	1.62059	1.47063	1.0802	1.08704
LOC412003	2.10582	2.05158	2.35449	2.08929	1.45338	1.73878
LOC727393	0.776235	0.682114	1.03422	0.918568	1.03668	0.850345
LOC727456	0.112566	0.110955	0.126734	0.114579	0.0802508	0.0950781
LOC727460	0.732841	0.753843	0.777502	0.804406	0.753059	0.689821
LOC113219430	0	0	0	0	0	0
LOC409530	0.435561	0.583237	0.516298	0.491901	0.31411	0.318102
LOC102654355	0.0195976	0.018779	0.0378529	0.0183656	0.01129	0.00976744
LOC552418	0	0.000789047	0	0	0.00159046	0
LOC726053	2.87449	2.57696	3.087	2.92582	2.49893	2.88055
LOC102654146	0.00252297	0.000718683	0	0.00144539	0.00445025	0.00138666
LOC552453	0.0173605	0.00877028	0.0131281	0.0339552	0.012617	0.0177151
LOC724319	0.301563	0.375752	0.359876	0.41234	0.307133	0.352909
LOC100577437	0.0333181	0.0332753	0.0326669	0.0494448	0.020739	0.0283271
LOC100577474	0.0546209	0.0619692	0.04867	0.0325468	0.0344764	0.0341473
LOC107964093	0.062584	0.0559569	0.054077	0.031021	0.0337093	0.0592935
LOC113218607	0.0389639	0.0353361	0.0257027	0.021516	0.0230139	0.0317486
LOC113218606	0.0242749	0.0194331	0.0448823	0.0625395	0.0188824	0.0356492
LOC100577995	5.28383	4.63284	4.81049	5.215	4.04286	4.21886
LOC552364	0.613532	0.755702	0.592104	0.57286	0.387405	0.390321
LOC550695	0.312011	0.295308	0.365201	0.336296	0.296371	0.255496
LOC724665	1.1046	1.10746	1.10954	0.955136	0.955785	0.898557
LOC409950	0.0490117	0.0518182	0.0967574	0.0722069	0.130969	0.0889524
LOC726051	0.544841	0.494924	0.612738	0.80674	0.427673	0.458744
LOC412386	0.666915	0.585602	0.53017	0.571001	0.528575	0.572921
LOC412516	0.367136	0.280757	0.292814	0.273705	0.257729	0.266438
LOC100576733	0.276706	0.351151	0.313587	0.258249	0.186864	0.258723
LOC726804	5.93338	5.62023	4.91795	5.03452	6.95051	6.37129
LOC102653978	0.0123273	0.00900707	0.0172893	0.00555371	0.0392231	0.0223035
LOC552370	2.01737	2.14693	2.20419	2.25787	1.2446	1.41107
MT-LOC552343	0.260453	0.287129	0.279361	0.347169	0.277083	0.240575
LOC100576623	0.0137709	0.0159251	0.0201057	0.0191652	0.0231139	0.023856
LOC102654074	0.00154811	0	0.000632899	0	0.00154221	0.000320097
LOC107965760	0.00271463	0	0	0	0.000212047	0.00107228
LOC102655285	0	0	0	0	0	0
LOC100576732	0.121005	0.136076	0.120564	0.0812571	0.0750811	0.0557351
LOC724673	0	0	0.00106766	0	0	0
LOC102655218	0.00419376	0.00555602	0.00273371	0.00318564	0.000722276	0.000619333
LOC726292	0	0	0	0.000810209	0	0.000259399
LOC412853	2.01711	2.14722	2.55694	2.08918	2.13597	2.31896
LOC102654800	0	0	0.000996926	0.00204841	0	0.000548197
MT-LOC727515	0.245607	0.219501	0.283533	0.271636	0.188457	0.191113
LOC727168	0.284181	0.326638	0.344119	0.431341	0.358833	0.291266
LOC727350	0.251254	0.247276	0.431114	0.461657	0.29967	0.338625
LOC113219428	0.0110148	0.00466855	0.00702536	0.00968973	0.00474311	0.0104945
LOC727358	0.556568	0.534351	0.703133	0.754748	0.462499	0.478468
LOC726925	0.104444	0.138802	0.149283	0.194373	0.177037	0.156033
MT-LOC411359	0.897861	0.944723	0.908482	1.06552	0.817736	0.858384
LOC552129	1.29771	1.20752	1.46902	1.45786	1.09515	1.20325
LOC727574	3.38498	3.14918	2.62975	3.04915	2.34247	2.72336
LOC100578586	0.0394493	0.042477	0.057594	0.0693411	0.0593179	0.0465716
LOC113218599	0.000730407	0.00379746	0.00346868	0.00179568	0.00468005	0.00520141
LOC107965774	0.00333189	0.0136158	0.0255292	0.00459732	0.0203357	0.0353693
MT-LOC409793	0.817913	0.84475	0.852466	0.795866	0.709127	0.751205
LOC409489	0.0842945	0.108774	0.161571	0.178173	0.122903	0.137236
LOC726110	0.338425	0.291355	0.375986	0.344254	0.318897	0.342162
LOC100576649	0.385651	0.350151	0.336379	0.371409	0.285859	0.305247
LOC409111	0.571476	0.643859	0.745138	0.569025	0.525357	0.666171
LOC100576896	3.57625	3.38316	4.67706	4.02469	3.20611	3.77414
LOC100576862	1.08338	1.00794	0.907296	0.860498	0.80232	0.826049
GeneID-692346	0.267258	0.225743	0.210876	0.238736	0.143159	0.219773
LOC100576829	0.809174	0.811745	0.937951	1.0039	0.660169	0.739335
LOC725528	3.78001	4.08483	4.34899	4.26743	2.88024	2.77582
LOC412594	2.49523	2.43445	2.30764	2.416	2.03787	2.16164
LOC725850	0.112576	0.129039	0.0905347	0.0677227	0.0448673	0.0794017
LOC727119	0.188181	0.21538	0.18518	0.157118	0.100064	0.0828006
LOC102655454	0.00901569	0.0101955	0.00409762	0.00817183	0	0
LOC552202	0.0524154	0.0436355	0.0442193	0.0248842	0.000765449	0
LOC100578587	0.00619293	0.00541244	0.0113433	0.0113591	0.00556046	0.00734126
LOC412646	1.32618	0.964519	1.20658	1.31348	0.963557	0.987004
LOC726171	2.58034	2.72267	2.28146	2.24624	2.52343	2.60365
LOC102654530	0.0400038	0.0395729	0.0771767	0.0784851	0.0610128	0.118323
LOC102654576	0.325894	0.339198	0.525862	0.601895	0.550795	0.649951
LOC412465	1.00206	1.06699	1.52469	2.15723	0.821279	0.933132
LOC102654729	0.0352614	0.78093	0.00161749	0.00272452	0.000721741	0.0044125
LOC100217360	0.0213167	0.0202316	0.00353863	0.0146754	0.00754359	0.010613
LOC102654685	0.000405847	0	0.00220225	0.00302227	0.00220442	0.00371087
LOC100579011	0	0	0	0.00167316	0	0
LOC100578724	0.000410138	0	0.000562787	0.000849621	0.000321873	0.000659743
LOC102655559	0.00333918	0.00185198	0.00424997	0.00857765	0.00577103	0.00373718
LOC552292	0.0155007	0.0274907	0.0142276	0.0254663	0.023364	0.0141888
LOC113218604	0.00492558	0.0103938	0.0121884	0.0131854	0.00330737	0.00817917
LOC102655008	0.170753	0.127914	0.211131	0.184696	0.154965	0.154891
LOC409457	1.22666	1.3472	1.47844	1.47132	1.12634	1.12417
LOC726760	0.924077	0.868745	0.953147	0.910604	0.699299	0.750081
LOC412505	1.30029	1.3094	1.45107	1.56543	1.28261	1.46274
LOC412697	0.137546	0.155579	0.133211	0.144935	0.133582	0.165477
LOC724300	0.00837217	0.00797604	0.00405128	0.0235415	0.0347478	0.0338951
LOC100576121	0.00356675	0.00461723	0.00224518	0.000739705	0.000627612	0.00178976
LOC113218584	0.523608	0.374324	0.313914	0.407347	0.257233	0.365972
LOC412955	0.176175	0.113547	0.131616	0.157013	0.0770796	0.121141
LOC102655291	0.0397857	0.0270336	0.0499095	0.0585408	0.0359761	0.0278911
LOC102655235	0.011894	0.0115797	0.0124587	0.00194891	0.00613195	0.00539718
LOC726798	0.0141436	0.0061362	0.00719884	0.00762548	0.0329159	0.0167483
LOC726812	0.224053	0.226721	0.218818	0.248875	0.182878	0.211921
LOC726735	1.18502	1.20558	1.24937	1.29425	0.899047	0.889134
LOC107964089	0.00747622	0.00349266	0.0118864	0.0112961	0.00445302	0.0014116
LOC725270	0	0.00181178	0.00105567	0	0.000392679	0
LOC724471	0.0557732	0.0337846	0.0667811	0.0272211	0.0395466	0.0262737
LOC411729	0.0110431	0.00800011	0.00850127	0.0129624	0.00590899	0.00117951
GeneID-724556	0.0158487	0.0103034	0.00354759	0.00346005	0.00285799	0.0294625
GeneID-724694	0.0034104	0.0138448	0.00763676	0.00310144	0.000228044	0.00251908
LOC724735	0	0.000832515	0	0	0	0.00328581
GeneID-724777	0.00633757	0.00996001	0.0176636	0.00865517	0.0126084	0.00728377
LOC100578507	0.181672	0.238588	0.189942	0.174278	0.185679	0.248672
MT-LOC551255	1.21647	1.34192	1.22544	0.944257	1.27098	1.31907
LOC102655706	1.11885	1.1729	1.27547	1.50935	0.710295	0.790337
GeneID-551010	1.63003	1.78538	1.45003	1.41136	2.1472	2.18947
LOC550962	0.194019	0.182774	0.181764	0.175459	0.157207	0.18509
MT-LOC727534	0.616516	0.667951	0.565958	0.529275	0.516888	0.488665
LOC552788	0.942028	0.929321	0.995622	1.06674	0.919943	0.870494
LOC552790	0.565068	0.449237	0.323292	0.549192	0.247988	0.259108
LOC724275	0.118351	0.107564	0.0232563	0.0925266	0.0339444	0.0672813
LOC413607	0.490167	0.454837	0.439764	0.432777	0.355682	0.388045
MT-LOC102654955	2.61496	2.75159	2.80062	2.79009	2.26324	2.50861
MT-LOC100578624	0.159165	0.182893	0.113305	0.133147	0.151422	0.147389
LOC412759	0.0355727	0.0675701	0.0877448	0.0803665	0.0452208	0.0392995
LOC551997	1.31682	1.3234	1.58607	1.45925	1.55038	1.43945
LOC412010	0.268073	0.272025	0.354367	0.344142	0.418329	0.335365
LOC412009	0.422647	0.407772	0.376899	0.353479	0.3217	0.333145
LOC412008	0.610566	0.637567	0.590495	0.756087	0.43247	0.484732
MT-LOC552105	0.475773	0.40419	0.641933	0.492662	0.483494	0.496721
LOC724716	0.259756	0.232191	0.254177	0.20991	0.258692	0.242492
LOC107964039	0.444442	0.550655	0.485735	0.463072	0.712879	0.522543
LOC724736	0.0943854	0.100588	0.102247	0.105487	0.059935	0.0586723
LOC107964040	0.0516638	0.0557448	0.0375021	0.031276	0.0474748	0.0440773
LOC102654107	0.028063	0.0257857	0.0386508	0.0334418	0.0299985	0.0247867
LOC102654330	0.000638178	0.00524392	0.00965197	0.00134948	0.00200975	0.000246336
LOC113218593	0.011512	0.0165195	0.0174595	0.0146935	0.00583489	0.00742685
LOC413279	0.102275	0.07199	0.0868218	0.085481	0.0725922	0.0796033
LOC413278	0.460279	0.512107	0.463861	0.475868	0.418538	0.399583
LOC551690	0.776741	0.696421	0.785832	0.626714	0.620693	0.619277
LOC413146	0.419046	0.400248	0.429917	0.384277	0.523417	0.55035
LOC102656852	0.0668913	0.0581169	0.0412669	0.102846	0.104835	0.0924958
LOC409791	10.8142	11.5239	10.0383	11.8232	8.04514	8.0434
LOC102656798	0.0872889	0.0668333	0.16609	0.105449	0.0604164	0.0688001
LOC551596	1.53257	1.61779	2.423	2.38729	1.30238	1.33219
LOC413147	0.375169	0.321771	0.374442	0.398569	0.51386	0.467398
LOC113218583	0.0240476	0.0235453	0.0163647	0.0274591	0.00669579	0.00920721
LOC551536	0.376749	0.295326	0.415783	0.380946	0.325084	0.361015
LOC412143	2.46646	2.48248	2.46419	2.30323	2.02818	2.26286
LOC100578537	0.566597	0.509484	0.500252	0.601033	0.422935	0.482952
LOC413869	0.563991	0.520356	0.532958	0.624859	0.457057	0.490677
LOC102655388	0.070438	0.0560026	0.110014	0.114843	0.160021	0.124531
LOC100578498	0.108291	0.12896	0.0942608	0.111235	0.10787	0.105518
LOC412711	0.712989	0.595327	0.541255	0.635702	0.704424	0.703391
LOC551273	0.30966	0.330745	0.356188	0.376521	0.22315	0.255288
LOC100578429	0.616195	0.458816	0.588463	0.650021	0.55865	0.527009
LOC100579024	0.366723	0.304805	0.530577	0.420782	0.415888	0.433015
LOC725295	0.29667	0.287039	0.293065	0.329642	0.150209	0.202981
LOC100578885	3.01609	3.08906	3.21515	3.30235	2.46676	2.58891
LOC102655792	0.207027	0.2231	0.178384	0.165371	0.105764	0.11523
LOC408716	9.45783	9.74399	8.86579	9.24447	10.6183	10.3062
LOC113218529	0.288636	0.324349	0.373643	0.379707	0.450191	0.474536
GeneID-410902	0.0676184	0.0746999	0.076304	0.108283	0.084723	0.0836454
LOC408717	1.7269	1.9152	1.92882	2.16777	1.60154	1.6681
LOC100578397	0.146185	0.128819	0.347376	0.334223	0.286103	0.258824
LOC408718	2.91669	3.1095	2.85329	2.75482	2.1041	2.42562
LOC100578839	0.0411235	0.0504678	0.0460245	0.0406035	0.0349995	0.0279622
GeneID-411453	0.774639	0.765953	0.648736	0.676558	0.662056	0.666436
LOC725743	0.663979	0.639127	0.594087	0.470281	0.583031	0.63245
LOC411452	0.0721381	0.082193	0.123925	0.121431	0.142095	0.149202
LOC100576174	0.0234724	0.0203738	0.0557925	0.0331124	0.0413088	0.0566368
LOC410087	0.843672	0.863249	1.07257	0.746677	0.9227	1.0021
LOC724274	3.15357	3.41044	4.03545	3.17746	2.49221	2.98874
LOC724367	0.256735	0.27023	0.560804	0.34972	0.541795	0.485477
LOC724405	4.65142	5.01292	4.14596	4.05402	5.65327	5.03874
LOC724449	1.83379	1.60928	2.20975	2.19711	1.63443	1.48156
LOC724488	0.826274	0.828945	2.46931	1.77281	0.564544	0.527378
LOC411348	0.918676	0.887213	0.912641	0.835731	0.647235	0.767861
LOC408715	1.95597	2.16747	1.80975	1.69281	1.96008	1.9318
LOC102656562	0.0528943	0.0962683	0.0972172	0.0706231	0.109299	0.0794861
LOC551009	0.548287	0.624176	0.593253	0.578796	0.382905	0.384934
LOC412824	0.866186	0.693509	0.672635	0.743694	0.589736	0.558513
LOC100578420	0.0219375	0.0260302	0.017286	0.0325438	0.0227188	0.0192864
LOC107964054	0.00436619	0.00059595	0.000806131	0.00302949	0.00916376	0.00332803
LOC107964083	0.0722494	0.0781371	0.0745716	0.0630991	0.0743948	0.0652345
LOC408714	0.0955436	0.10225	0.122992	0.10953	0.0900203	0.0728639
LOC100578727	0.143531	0.0928696	0.0909344	0.0891385	0.0544869	0.0782378
LOC100577598	0.00169104	0.00712411	0.0049176	0.00197564	0.00815423	0.00543662
LOC100576249	0.0798793	0.0916307	0.0952809	0.0632722	0.0392441	0.0534244
LOC410897	0.388014	0.422784	0.654636	0.493715	0.48206	0.555709
LOC408713	0.0417736	0.0435853	0.0444935	0.0353644	0.0228702	0.0193856
LOC410896	0.0346749	0.0619126	0.0306705	0.0349851	0.0148694	0.0185808
LOC408712	2.30116	1.97567	2.33933	2.07139	3.53405	2.90546
LOC552020	12.4364	12.6868	9.93215	9.56834	7.06784	7.42744
LOC113218591	0.237705	0.283303	0.236275	0.247162	0.187072	0.196813
LOC408711	0.214298	0.218152	0.191782	0.205457	0.216039	0.181799
LOC410895	0.366343	0.421772	0.31496	0.373339	0.413144	0.323418
LOC107964043	0.0319829	0.0297306	0.0202452	0.0333356	0.0504757	0.0222041
LOC113218592	0	0	0.00142135	0	0.00111026	0
LOC107964042	0.191487	0.150989	0.199589	0.186653	0.17534	0.178247
LOC410894	0.000463622	0.00141168	0	0	0.000258051	0.0033305
LOC410893	0.795214	0.451454	0.680985	0.86245	0.523429	0.666542
LOC408710	1.33306	1.34849	1.57939	1.56762	1.30797	1.1038
LOC726303	0.113344	0.123628	0.115361	0.125094	0.0930647	0.145322
LOC551849	0.0638962	0.0564892	0.0409214	0.0346741	0.0402702	0.039278
LOC410888	0.162806	0.222857	0.164083	0.141318	0.170812	0.164222
LOC107964069	0.0877115	0.0479902	0.0454156	0.0816798	0.0513275	0.0311271
LOC107964103	0.0833494	0.128	0.208817	0.205756	0.134334	0.101198
LOC408705	2.86119	2.77357	2.63215	3.00086	2.6003	3.33734
LOC551773	0.486216	0.560279	0.466148	0.550035	0.470134	0.42793
LOC551743	0.195521	0.177861	0.164852	0.180911	0.10905	0.12783
MT-LOC724162	0.810534	0.791811	0.647549	0.885624	0.515785	0.623096
LOC413265	0.122171	0.128954	0.12215	0.136095	0.0836211	0.0829262
MT-LOC113218582	0.214596	0.210152	0.155197	0.192422	0.228764	0.25086
MT-LOC552307	0.25524	0.182663	0.177175	0.201061	0.146968	0.151819
LOC552346	0.566001	0.571904	0.462574	0.625008	0.460751	0.430961
LOC724424	0.365423	0.308683	0.265123	0.266402	0.227869	0.247043
LOC411955	0.145303	0.127969	0.134226	0.138061	0.100524	0.0917464
LOC100579003	0.855096	0.810405	0.692696	0.99363	0.820104	0.765543
LOC552405	0.141604	0.136609	0.135298	0.191828	0.0908739	0.100945
LOC552422	0.451415	0.441476	0.399261	0.380798	0.287569	0.282217
LOC724598	0.456114	0.474254	0.580003	0.562841	0.430035	0.504959
LOC410127	1.0346	1.00977	0.950158	1.06442	0.940147	0.868834
MT-LOC413928	0.485182	0.483454	0.422905	0.334209	0.217883	0.265005
MT-LOC552471	0.322323	0.310685	0.298454	0.253129	0.238599	0.265341
LOC552483	0.0880081	0.101591	0.119743	0.113089	0.124661	0.113162
LOC411349	0.467351	0.422918	0.583717	0.597675	0.462962	0.382874
LOC102654426	2.51939	2.89125	1.93642	1.75892	2.44926	2.57563
LOC409038	0.368511	0.375306	0.350676	0.333488	0.260281	0.313505
LOC409039	1.4225	1.4394	1.2751	1.34749	1.56302	1.37223
GeneID-409040	0.296719	0.326056	0.369426	0.423659	0.292899	0.286749
LOC725008	0.0154746	0.0192058	0.0183656	0.00985534	0.00338755	0.00830124
LOC102654452	0.0337491	0.0354896	0.0438519	0.075869	0.0286348	0.0515609
LOC725119	0.705053	0.693854	0.814446	0.760015	0.21507	0.295007
LOC725164	0.604624	0.844314	1.19837	1.06112	0.965418	0.888146
LOC413060	0.0635125	0.0738227	0.0592331	0.0659153	0.0338661	0.0492823
LOC100579058	0.0119367	0.0135525	0.00862573	0.00899925	0.0238317	0.0108524
LOC410891	1.13602	1.05613	0.864307	1.13566	0.948641	0.934549
LOC410890	0.0492077	0.056417	0.037132	0.0426687	0.0130112	0.0232475
LOC725396	0.326509	0.267159	0.294701	0.27925	0.200918	0.219201
LOC408708	0.476225	0.473227	0.408497	0.43807	0.364803	0.389417
LOC725429	0.330627	0.308943	0.365113	0.49997	0.243881	0.280481
LOC410889	0.48309	0.460457	0.484077	0.436441	0.428268	0.47404
LOC725530	0.341563	0.447436	0.270749	0.299033	0.213505	0.216339
LOC100576320	0.00912786	0.00630421	0.00341561	0.00507034	0.00343073	0.00334006
LOC107963989	0.00197013	0.00119369	0.00212858	0.000580182	0.00231272	0
LOC725506	0.00695808	0.0103736	0.00211135	0.00153883	0.00450464	0.00168067
LOC113218596	0.000384114	0	0	0	0.000833634	0
LOC725588	0.0248392	0.0406516	0.0271467	0.0179856	0.0311798	0.0251471
LOC725625	0.169534	0.170691	0.155905	0.15654	0.245521	0.183196
LOC113218610	0.117125	0.128444	0.151908	0.152037	0.0917053	0.123571
LOC100576512	0.213052	0.300387	0.28685	0.243728	0.3007	0.331211
LOC113218595	0.00097567	0	0	0.00244617	0.00157268	0.00122554
LOC725757	0.23224	0.223663	0.28428	0.282983	0.198338	0.154907
LOC725789	0.10366	0.0836305	0.123892	0.113786	0.102204	0.0840267
LOC725742	0.490659	0.4211	0.444382	0.358174	0.360903	0.402223
LOC408706	3.09688	3.36134	3.7032	3.56285	2.32674	2.38153
LOC725826	0.84542	0.635275	0.764708	0.820449	0.784133	0.904074
LOC725860	1.78122	2.32277	1.76716	1.34349	2.10778	2.25374
LOC725891	0.89918	0.736176	0.689528	1.06066	0.651185	0.868291
LOC412076	0.361322	0.300771	0.370127	0.436645	0.26784	0.327472
LOC412077	0.92364	0.764638	0.725469	0.865484	0.883801	0.909679
LOC726009	0.321433	0.276747	0.281744	0.243017	0.276745	0.291994
LOC551412	0.0720844	0.0737737	0.0689615	0.119923	0.0691178	0.0644916
LOC726085	0.451812	0.441602	0.629624	0.494828	0.497065	0.455393
LOC551508	0.4103	0.439613	0.405403	0.465307	0.578058	0.534144
LOC409566	0.308564	0.31541	0.443588	0.386191	0.341006	0.348318
MT-LOC412678	0.305993	0.285082	0.400114	0.440529	0.24512	0.358503
LOC413955	0.412928	0.453579	0.548452	0.574963	0.474176	0.491913
MT-LOC412127	0.210222	0.161906	0.19244	0.212631	0.205629	0.252036
LOC410887	1.04206	1.12023	1.03823	1.05204	0.960284	0.942299
LOC726187	1.03607	1.08427	1.1063	1.07012	0.854863	0.768635
LOC726295	2.90518	3.20034	3.26224	2.53745	3.83309	4.10131
LOC410886	0.77207	0.740184	0.732345	0.747226	0.563168	0.553734
LOC551254	1.79778	1.80914	2.15917	2.11249	0.973845	1.05635
LOC410885	0.0088808	0.00904735	0.0145677	0.0185532	0.0196907	0.018446
LOC410884	0	0.00105382	0.00164852	0.00404035	0.00269887	0
LOC551123	17.8872	16.31	20.9293	19.9679	18.6511	16.295
LOC102654210	0.0291741	0.0230404	0.0240824	0.0309499	0.00491435	0.0121574
LOC100577125	0.191678	0.191703	0.195586	0.189797	0.056698	0.0593369
LOC102654085	0.0288818	0.0334045	0.0493498	0.0458274	0.0218317	0.0233407
LOC410883	0.351163	0.294997	0.320737	0.315354	0.244562	0.273308
LOC100577268	0.0578837	0.0532523	0.054883	0.072027	0.0392218	0.0408166
LOC410882	0.804523	0.961403	0.522511	0.565827	0.740628	0.71379
LOC550665	0.227385	0.21577	0.18109	0.190371	0.177547	0.213487
LOC724553	0.190539	0.189249	0.16427	0.219465	0.176094	0.227057
LOC413933	0.417533	0.403891	0.346966	0.460036	0.358515	0.311664
LOC100576274	0.0965924	0.1076	0.106221	0.128971	0.0727385	0.0742708
LOC413023	0.507124	0.483569	0.392844	0.399394	0.339453	0.427773
LOC412780	0.368082	0.346523	0.321515	0.362996	0.248593	0.319809
LOC102656247	0.137796	0.380477	0.0631618	0.151533	0.12718	0.300225
LOC727293	0.124006	0.172905	0.0976288	0.134083	0.0760087	0.0945272
LOC113218590	0.0831755	0.0795383	0.0771811	0.0705818	0.073754	0.0687335
LOC727300	0.229581	0.202859	0.201392	0.185082	0.136883	0.135217
LOC410879	0.191912	0.197093	0.195726	0.171053	0.171445	0.222224
LOC727308	1.7806	2.12927	2.10101	2.09525	1.82564	1.97177
LOC113218598	0.00740327	0.00437888	0.00866817	0.00841484	0.00278729	0.00267347
LOC408702	0.233863	0.216815	0.195607	0.215885	0.177105	0.21881
LOC102654348	0.000423838	0.00111154	0.00110444	0.00399406	0	0.000406279
LOC408701	0.409106	0.311487	0.341884	0.335707	0.33874	0.435589
LOC725009	0.483182	0.402928	0.361071	0.407201	0.510653	0.489956
LOC100578514	0.00134276	0.00100405	0.00364674	0.00325996	0.00973144	0.00501253
LOC725089	0	0.000550802	0	0	0	0
LOC100578611	2.46475	2.94676	2.69196	2.66817	2.0832	2.48286
LOC412330	3.789	3.76594	3.75696	3.89781	5.42902	4.36689
LOC100578715	0.0364844	0.0253123	0.024556	0.0481975	0.0496561	0.0423637
LOC412331	0.540775	0.495186	0.491257	0.539342	0.524691	0.518834
LOC725325	0.0294053	0.028501	0.0301104	0.0443842	0.0298057	0.0505363
LOC725357	0.30763	0.277317	0.27287	0.249965	0.229301	0.308796
LOC102655463	0.0106706	0.00656694	0.0105249	0.00880374	0.00775195	0.00595788
LOC411871	2.46397	2.47864	2.43432	2.56911	2.49077	2.54008
LOC411870	0.319802	0.290866	0.302173	0.225631	0.293453	0.209351
LOC409246	0.847224	0.843651	0.762298	0.843151	0.610211	0.643317
LOC409092	0.500533	0.440411	0.379201	0.419977	0.38908	0.351178
LOC100578119	0.218507	0.196153	0.235351	0.195357	0.251789	0.25661
LOC409091	0.295803	0.29524	0.240442	0.264164	0.149491	0.156642
LOC724425	0.00101249	0	0.00200227	0	0.000670442	0
LOC100578084	0.000532774	0.00191626	0.0131434	0.00194134	0.00510238	0.00714409
LOC413350	0.171572	0.185961	0.223813	0.162221	0.230695	0.251118
LOC413351	0.371142	0.293096	0.342961	0.313793	0.270409	0.281775
GeneID-724675	2.58057	2.20141	2.85271	2.72996	1.99074	2.31997
LOC724599	2.5993	2.56413	2.99332	3.33619	2.24216	2.33763
LOC552075	0.529051	0.550287	0.884276	0.834604	0.863779	0.760717
LOC113218612	0.0758388	0.0537878	0.033178	0.0425516	0.0643927	0.0609495
LOC100577939	0.0146098	0.0148569	0.0261411	0.0311094	0.0431382	0.0145289
LOC551992	0.307569	0.233714	0.300173	0.352929	0.243557	0.260827
LOC412700	1.39459	1.3167	1.47427	1.43094	1.34035	1.28274
LOC724808	0.690884	0.752568	0.634344	0.742604	0.518401	0.640879
LOC724850	0.374381	0.332637	0.560171	0.475646	0.410373	0.420557
LOC551872	1.00618	0.838862	0.997034	1.16383	0.723253	0.759982
MT-LOC413845	0.282504	0.256192	0.46187	0.393935	0.274715	0.238728
LOC409871	0.733933	0.726575	0.688898	0.631508	0.582212	0.554956
LOC410878	0.00165587	0.00353745	0.00206456	0.00488704	0.00426673	0.0013938
LOC551772	1.15733	0.999512	1.01325	1.06706	0.652623	1.07534
LOC100578436	0.224435	0.23034	0.26157	0.282384	0.197947	0.244969
LOC102655100	39.0461	47.9711	54.9899	45.4167	42.6513	37.9594
LOC113218600	8.857	11.0193	10.4048	9.22921	12.3113	10.3792
LOC107966103	54.3728	67.0767	71.137	58.6955	66.6944	54.4066
LOC408699	6.13607	6.24417	7.06471	7.67941	4.92196	5.31403
LOC113218601	124.26	159.738	175.981	143.149	151.957	134.135
LOC107966102	60.7585	68.4669	93.1206	80.4343	81.7291	74.8251
LOC725165	0.0268043	0.0271213	0.02222	0.0228348	0.0747281	0.0600261
LOC725205	0.00341567	0.00215823	0.00257896	0.00474522	0.00692287	0.00199553
LOC100577787	0.00083358	0.00254744	0.00415558	0.00501641	0.00166202	0.00448271
LOC107966099	0.00530848	0.00609755	0.00135256	0.00613875	0.0135502	0.0107753
GeneID-100578402	0.00206999	0.00381437	0.00268934	0.00288112	0.00471982	0.00223552
GeneID-100578210	0.00369163	0.003486	0.00293605	0.00438956	0.0148087	0.00740385
LOC102655367	0.00976082	0.0086513	0.0185742	0.0166946	0.0232996	0.020358
LOC107966100	0.00468075	0.00596179	0.00150906	0.00210304	0.00206349	0.0125736
LOC102655434	0.00117692	0.00254119	0.00189349	0.00071978	0.00901534	0.00746075
LOC107966098	0.0423399	0.0409118	0.0478812	0.0650066	0.0827767	0.0558331
GeneID-100577979	0.000444406	0.00272759	0.00390124	0	0.0056956	0.00478103
GeneID-100578047	0.00372761	0.00457082	0.0112983	0.00644834	0.0251048	0.0193336
GeneID-100577902	0.0101189	0.0106992	0.0079604	0.017025	0.0288867	0.0372199
GeneID-100577867	0.00164936	0.00210144	0.00617851	0.0016008	0.0187443	0.0194905
GeneID-100578013	0.00601749	0.00546888	0.00375543	0.00687479	0.00810859	0.00207885
GeneID-100578083	0.0103645	0.00166725	0.0108601	0.0149638	0.0133298	0.012033
LOC100577715	0.0540161	0.0605821	0.0479002	0.10331	0.0922398	0.098638
LOC113218603	0.147155	0.125221	0.158147	0.174979	0.282548	0.269748
LOC100577671	0.0108696	0.0080475	0.0172412	0.0126468	0.0234832	0.0285748
LOC100577634	0.00402045	0.00628409	0.00582515	0.00980559	0.0286334	0.0101512
LOC100577938	0.0070758	0.00552736	0.00566977	0.0110362	0.00978724	0.0191083
GeneID-100578142	0.00489628	0.00596726	0.00658055	0.00605471	0.0218074	0.0184887
LOC100577590	0.0430007	0.0427955	0.0480426	0.0636629	0.0600903	0.061494
LOC725861	0.0170444	0.0160361	0.0107625	0.0135068	0.0318559	0.0308986
LOC102655825	0.00753992	0.00424447	0.00304839	0.00973342	0.0267385	0.00836516
LOC102655857	0.00077394	0.00129126	0.00243937	0.00177476	0.00658978	0.00524261
GeneID-100577482	0.0792151	0.0710409	0.0707841	0.0960039	0.0615814	0.0904859
LOC107966088	0.00765473	0.0153274	0.016276	0.00992275	0.0191119	0.0168565
GeneID-100642168	0.00505905	0.00945898	0.00882913	0.0105338	0.0106505	0.0077379
GeneID-100577446	0.055104	0.0580598	0.0714264	0.0643228	0.0864207	0.0807277
LOC100577413	0.329035	0.376234	0.388678	0.280716	0.423762	0.539555
GeneID-100577786	0.103449	0.14204	0.133224	0.0911134	0.185454	0.176787
LOC726097	0.0258674	0.0477537	0.0473157	0.0304503	0.0530207	0.0503148
LOC102656092	0.00830081	0.00335005	0.0115021	0.00809691	0.00302641	0.00295364
LOC100577334	0.10389	0.0839219	0.154465	0.107074	0.147052	0.172491
LOC113218602	0.040854	0.0508097	0.0619018	0.0397053	0.0461777	0.0574769
GeneID-100577714	0.188546	0.202154	0.161076	0.18634	0.146549	0.136486
LOC100577226	0.154623	0.13297	0.169047	0.153451	0.195407	0.185344
GeneID-100577181	0.0895572	0.0819895	0.117131	0.0812268	0.129851	0.143388
LOC107963966	0.0518984	0.0854251	0.089416	0.0870548	0.128719	0.129319
LOC100577101	0.056339	0.071333	0.0945373	0.0976774	0.167748	0.129154
LOC100577068	0.0651753	0.0805054	0.0724597	0.0881108	0.234328	0.186764
GeneID-100577031	0.0131892	0.024488	0.0214212	0.0180063	0.0589606	0.0508759
LOC100576984	0.0444464	0.063193	0.0586684	0.0602861	0.146894	0.12125
LOC107966095	0	0	0	0	0	0
LOC100576944	0.0335572	0.0245217	0.0404197	0.0354633	0.155117	0.0963871
LOC113218588	0	0.000672342	0.00241657	0.00300865	0.000619641	0.00273627
LOC100576914	0.0228305	0.0322748	0.0679243	0.0294681	0.118825	0.0936027
LOC100576881	0.00999599	0.0179183	0.039614	0.0369977	0.0773326	0.0444944
LOC113218533	0.0153654	0.0117332	0.0235347	0.0143528	0.0836713	0.0504285
LOC102656676	0.00147069	0	0.00183989	0	0	0
LOC100576816	0.0164349	0.0160968	0.0240323	0.0316106	0.0607225	0.0514094
LOC100576783	0.0378747	0.0337578	0.0522691	0.0679199	0.0508904	0.0522714
GeneID-100576749	0.0520749	0.0374563	0.0669155	0.055303	0.111824	0.0853244
LOC107966089	0	0	0.000704858	0	0.000308493	0.000385278
GeneID-100642169	0.00937296	0.0182979	0.0205701	0.018487	0.0189302	0.0216538
GeneID-100642170	0.0182589	0.0174713	0.02824	0.0396107	0.0302371	0.0296443
GeneID-100642171	0.021222	0.0241846	0.0232593	0.0272018	0.0905323	0.0526518
LOC102656907	0.0110846	0.0145841	0.021718	0.0235995	0.0330514	0.0406736
GeneID-100576714	0.0114745	0.0219085	0.0170308	0.0370868	0.0483004	0.0442082
GeneID-100642172	0.0128377	0.00330737	0.00697645	0.00769215	0.0161084	0.0115525
GeneID-100576681	0.168654	0.14638	0.188035	0.234428	0.200249	0.185471
GeneID-100578520	0.0171942	0.0145454	0.0245707	0.0173973	0.0212071	0.0262007
LOC102653637	0.221768	0.241472	0.195847	0.302013	0.426485	0.528947
LOC102653703	0.112017	0.114188	0.103199	0.139047	0.183673	0.195906
LOC102655435	0.0497369	0.0357654	0.0210651	0.03092	0.0953199	0.102706
GeneID-726567	0.712333	0.652649	0.623937	0.736419	0.665837	0.738759
LOC113218586	0.0932311	0.0863368	0.0909952	0.11313	0.124774	0.0915603
LOC726583	0.509698	0.434262	0.4881	0.533117	0.500169	0.436716
LOC100576571	0.438697	0.400451	0.582848	0.543862	0.724655	0.74826
LOC550664	0.280336	0.259857	0.28142	0.281965	0.245457	0.261488
LOC412132	1.88737	1.68977	1.74665	1.8731	1.50471	1.49793
LOC552365	0.608231	0.592105	0.62779	0.663075	0.633093	0.694762
LOC726679	0.700761	0.699316	0.544075	0.665295	0.671558	0.626232
LOC412005	0.481382	0.387239	0.573779	0.702425	0.585456	0.528898
LOC726711	0.117597	0.110152	0.147743	0.0724903	0.101231	0.0890931
LOC102654653	1.79716	1.57048	1.5214	1.43433	1.61949	1.94077
LOC408693	0.0967865	0.0861968	0.125571	0.0887504	0.056457	0.0822406
LOC107964030	0.0979209	0.0576043	0.111866	0.135265	0.189704	0.177762
LOC726747	1.02858	0.989193	0.991772	0.91186	0.936759	1.13139
LOC410874	3.70695	3.48731	3.11723	3.31134	2.86649	2.63753
LOC408694	0.581094	0.702023	0.587494	0.648365	0.801195	0.769031
LOC408695	0.971623	1.21431	0.856169	0.773021	0.386603	0.170431
LOC408696	0.841339	0.874853	0.526208	0.500242	0.151504	0.12934
LOC726783	0.0129919	0.0136862	0.00473995	0.00475215	0.00258771	0.00150597
LOC726793	0.0868227	0.0807373	0.0780326	0.0699228	0.0460678	0.0209893
LOC726803	0	0	0	0	0.00507276	0.00412292
LOC100578437	0.470433	0.407844	0.427441	0.40804	0.641805	0.583953
LOC107964086	0.0348818	0.0362699	0.0590894	0.0592236	0.0517297	0.0608505
LOC408697	0.224778	0.200622	0.190355	0.19115	0.225029	0.184963
LOC726840	0.303627	0.277311	0.271682	0.237193	0.351794	0.326112
LOC410875	0.413347	0.290471	0.698175	0.58446	0.623785	0.657302
LOC410876	0.0516229	0.05995	0.0450594	0.0494322	0.0341045	0.0612273
LOC100576403	0.0412053	0.0275901	0.0279056	0.0260218	0.149883	0.0995879
LOC410877	0.754588	0.699764	0.713444	0.87383	0.647151	0.661011
LOC550806	0.513304	0.636311	0.531608	0.567032	0.559276	0.564642
LOC551801	0.873013	0.810787	0.829317	0.760326	0.666633	0.671681
LOC726899	0.0746564	0.0717554	0.0762091	0.0740013	0.0490441	0.0542229
LOC726924	19.8875	21.608	22.8601	21.9384	26.9076	24.7215
LOC551711	0.42619	0.349859	0.341496	0.332888	0.352039	0.354089
LOC100576433	0.346426	0.321993	0.287611	0.314187	0.222601	0.27107
LOC411671	0.208465	0.206102	0.22541	0.191203	0.182542	0.169717
LOC726956	1.32257	1.32642	1.40694	1.48261	1.41756	1.38937
MT-LOC413186	1.0022	0.796208	0.674186	0.780653	0.850534	0.738333
LOC100578356	0.291038	0.270687	0.277683	0.256985	0.135977	0.206534
LOC100577827	0.0776469	0.089647	0.0548736	0.0615606	0.124997	0.122868
LOC113219427	0.104426	0.12396	0.0828791	0.0556232	0.107291	0.121706
LOC107964072	0.10064	0.136173	0.135209	0.08172	0.144769	0.178648
LOC100577670	0.929585	0.764109	0.813997	0.878885	0.438816	0.635453
LOC100576284	0.00354727	0.00778659	0.00691409	0.00557139	0.00728196	0.00568275
LOC100578730	0	0.000741585	0.00894611	0.00447266	0.00747046	0
LOC726987	0.0136907	0.0458544	0.00902838	0.0147506	0.0116143	0.0162606
LOC100577255	0.0202029	0.00955684	0.0179537	0.0122945	0.0196648	0.0336104
LOC102656630	0.00194015	0	0	0	0.00124437	0.00102964
LOC410872	0.21811	0.230121	0.254935	0.276577	0.281418	0.327108
LOC410871	0.375492	0.348611	0.320777	0.353342	0.284634	0.295781
LOC724187	0.0133722	0.0206573	0.021539	0.0299294	0.0245202	0.0234668
LOC551364	0.27848	0.332318	0.30761	0.242716	0.352411	0.440744
LOC100577749	0.026793	0.024499	0.0257263	0.0384879	0.0491291	0.0451252
LOC410870	0.0617835	0.0675673	0.100428	0.0608869	0.0586162	0.0515297
LOC408691	0.968224	0.92284	0.847531	0.73593	0.549867	0.647853
LOC410869	1.53859	1.47766	1.42041	1.84064	0.900653	0.975934
LOC100578833	0.183997	0.140334	0.167194	0.186336	0.0909909	0.0929145
LOC724507	0.017849	0.0300105	0.0230008	0.017253	0.0172792	0.0253068
LOC410867	3.44131	3.68485	3.07136	3.41534	3.54538	3.34719
LOC113218589	0.513744	0.47404	0.771853	0.817201	0.322738	0.423095
LOC408690	0.723097	0.857838	0.756192	0.703065	0.596033	0.568693
LOC100578801	0.00636195	0.00844993	0.0109642	0.00569559	0.0143561	0.00653198
GeneID-408689	1.69727	1.86153	1.5901	1.21233	1.99347	1.95453
LOC551008	0.127292	0.104402	0.0908694	0.0763693	0.10709	0.109459
LOC100578691	0.46925	0.450207	0.370186	0.324086	0.225645	0.283263
LOC107964104	4.54138	4.17155	4.44626	3.43131	5.97566	7.14681
LOC102655330	0.00845579	0.0109993	0.0144761	0.0043267	0.0502974	0.0302878
LOC113218587	0.00251258	0.00409905	0.00887671	0.00276534	0.0494245	0.0125956
LOC410866	0.933124	0.939884	0.808773	0.616831	0.579138	0.447696
LOC724851	0.388242	0.434685	0.351045	0.39502	0.34685	0.332252
LOC113219429	0.077551	0.0686147	0.131214	0.100586	0.0428978	0.0657171
LOC410865	0.739791	0.660084	1.09744	1.2055	0.661258	0.724441
LOC410864	0.981281	0.832214	0.805095	0.863976	0.849401	0.912003
LOC410863	0.456596	0.389365	0.333676	0.397712	0.430379	0.349366
LOC100577605	0.000511346	0	0.000500452	0.000448083	0.00121586	0.00149709
LOC102654905	0	0	0	0	0.000258066	0.000256957
LOC100578478	0.0236305	0.0535705	0.0196886	0.0253422	0.00916436	0.00415301
LOC410862	0.132995	0.141789	0.0681763	0.0772301	0.0674469	0.0546782
LOC102654726	0.0267473	0.0203642	0.0101953	0.0125507	0.0167241	0.0135668
LOC408688	3.40234	3.4134	4.6532	3.99592	4.59365	5.21503
LOC551914	2.15403	2.36778	1.98183	1.86204	4.11968	3.60458
LOC410860	0.125803	0.103508	0.0947867	0.173551	0.455208	0.267401
LOC408687	0.194189	0.160498	0.209429	0.176759	0.283659	0.224855
LOC100578213	0.017133	0.0120325	0.0226011	0.0276052	0.132685	0.0681071
LOC107964035	0.150553	0.123452	0.0865199	0.0805897	0.0988894	0.0844914
LOC725143	0.706909	0.698825	0.675229	0.775264	0.820804	0.827057
LOC107966085	0	0	0.00209697	0.0116371	0.00219725	0.00173853
[truncated: 9,771 more rows]
