# Supplementary material for: Single-cell transcriptomic analysis of honeybee brains identifies vitellogenin as caste differentiation-related factor
Source: iScience. 2022 Jun 18;25(7):104643. doi: 10.1016/j.isci.2022.104643 (PMC9254125; doi:10.1016/j.isci.2022.104643)
Supplement: Table S9. Transcripts in Hemocytes, related to Figure 1 [file mmc7.xlsx]

## Sheet: Hemocytes
GeneID	Forager_rep1	Forager_rep2	Nurse_rep1	Nurse_rep2	Queen_rep1	Queen_rep2
LOC551580	0.634484	0.470304	0.274561	0.0757191	0.542629	0.797716
LOC551555	1.6699	2.70026	1.72095	1.50765	1.92436	0.923704
LOC726347	0	0.0850944	0	0.227113	0.242297	0.144719
GeneID-409940	0.641765	0.591684	0.241241	0.731067	0.546911	0.601808
LOC726145	0.165997	0.113568	0.506365	0.378685	0.27856	0.060589
LOC551448	0.916295	0.929761	0.689849	0.873302	0.396205	0.324011
LOC410665	0.704671	0.244247	0.492994	0.415446	0.161936	0.141161
MT-LOC408567	0.542375	0.906388	1.66722	0.978022	1.70675	1.22952
LOC107964061	1.02137	1.17198	2.72424	0.984159	1.1401	1.61325
LOC107964068	0	0	0.159553	0	0.00263505	0
LOC113219112	0.2931	0.143552	0.498602	0	0.0939973	0.0456091
LOC726450	0.861473	1.16329	1.19127	0.826725	1.9528	1.9036
LOC107964063	0	0	0	0	0.00729666	0
MT-LOC113219111	0.316991	0.377839	0.2129	0.239114	0.387813	0.396361
LOC410664	0.831954	0.535085	0.58475	0.181294	0.445977	0.653777
LOC408565	1.55456	1.52424	0.672462	0.99258	0.595765	0.410203
LOC410663	0.533659	0.396976	0.553029	0.239902	0.33823	0.590844
LOC113219398	0.380949	0.171022	0.262954	0	0.0326254	0.137401
LOC726544	1.24404	0.717742	0.100715	0.233906	1.21142	0.607607
LOC410772	0	0.183099	0.487141	0	0.144134	0.137407
LOC551203	1.01769	1.17425	1.40835	0.833688	0.597786	0.49619
LOC100578621	0.274767	0.595674	0.355622	0.789557	1.18195	0.920277
LOC726446	0	0.0177562	0.123191	0.138028	0.033219	0
LOC100578600	0.211432	0.180766	0.103479	0.0757191	0.231719	0.202041
LOC410771	1.22268	0.45777	0.0330989	0.620536	1.03709	0.691087
LOC100578571	0	0	0	0	0	0
LOC102654047	0	0	0	0	0	0
LOC100577692	0.733686	0.469017	0.306445	0.478229	0.288069	0.504464
LOC107965716	0	0	0	0	0.0047456	0.0318228
LOC410769	1.06905	0.667843	0.994793	0.371136	0.628519	0.767401
GeneID-100216325	1.71816	2.77814	5.97429	5.73042	8.53876	5.48267
LOC113219286	0	0	0	0	0	0
LOC100578334	0	0	0	0	0	0
LOC726756	0.957433	1.28106	1.34571	1.01219	1.01198	0.524881
GeneID-410767edd9	0.194681	0.408718	0.191538	0.0958782	0.350833	0.129938
GeneID-100629079	0	0	0	0	0	0
LOC726609	1.68934	2.78918	2.98625	3.99444	1.40692	2.11653
LOC726788	0.805698	0.793994	0.53455	1.12303	0.633315	1.26358
LOC100578031	0.848371	0.836569	0.979197	0.739731	0.80121	1.28468
LOC107966044	0	0.0493702	0.18858	0	0.0133667	0
LOC410766	2.09424	1.8376	1.72203	1.56289	1.3257	1.54461
LOC551646	0	0.470399	0.243227	0.518938	0.466126	0.775856
LOC113219417	0.465978	0.197923	0.101069	0.232501	0.208822	0.10891
LOC113219404	2.83995	2.48512	3.6436	3.76231	2.02559	2.42089
LOC551678	1.3305	1.42578	1.03193	1.09279	0.872299	0.874403
LOC726886	0.2931	0.0419875	0	0	0.0142595	0
LOC100577848	0	0.00993953	0	0	0.163948	0.0804215
LOC113219278	0	0.065211	0.0330989	0.144024	0.0264938	0
LOC408626	1.71484	1.07404	0.902895	0.7769	0.804934	1.07269
LOC102655614	0	0.0387276	0	0	0.0380823	0.019308
LOC726912	0	0.0381684	0	0	0	0.019308
LOC102655442	0.487603	0	0.0355271	0.116251	0.0108464	0.107833
LOC107965930	0	0	0	0	0.0859809	0.181651
LOC113219285	0.160803	0.0385893	0	0	0	0
LOC100576602	0	0.0930469	0	0	0.0214246	0.021973
LOC113218530	0	0	0	0	0	0
LOC100576537	0	0.0418958	0	0	0	0
LOC100576700	0.240889	0.237923	0.331495	1.07443	0.297472	0.360904
LOC113219393	0	0	0	0	0	0
LOC102653619	0.113343	0.0484543	0	0.322991	0.0405658	0
LOC107963981	0	0	0	0	0	0
LOC724948	1.08607	0.852588	0.373773	0.239114	0.611807	0.646132
LOC100576789	0.113343	0.0200832	0	0	0.035084	0.188437
LOC113219394	0	0.0317522	0	0	0.150502	0.211983
LOC100576820	0	0.0152855	0	0	0.00916468	0
LOC724874	0.100831	0	0.0330989	0	0.041253	0
GeneID-751098	0	0.0662331	0	0.0757191	0.0255979	0.023786
LOC113219395	0	0	0	0	0.0392282	0
LOC410763	0.670014	0.582383	0.343716	0.630749	0.252263	0.326248
MT-LOC100576088	0.223354	0.327844	0.449969	0.863099	0.532184	0.521816
LOC410765	0	0.124187	0.128991	0.19739	0.0900689	0
LOC113219396	0.359723	0.642195	0.745219	0.522708	0.375021	0.725884
LOC408625	0.2931	0.144019	0.11458	0	0.127663	0.0822508
LOC113218523	1.51304	1.09537	2.00601	0.74358	0.668912	0.415396
LOC102654759	0	0	0	0	0	0
LOC113219182	0	0.0396969	0	0	0.0384595	0
LOC724679	0	0.168514	0.117165	0.504285	0.153008	0.298614
LOC102654998	0	0.00823293	0	0	0.00263505	0
LOC409327	0.914984	1.39741	1.77489	2.03252	0.706133	0.466922
LOC113219405	0.0980892	0	0	0	0	0
LOC724537	0.702392	0.710358	0.544526	0.686345	0.723128	0.55199
LOC102655107	0	0	0	0	0.00852306	0
LOC409620	0.292771	0.394364	0.636173	0.357771	0.310743	0.220905
LOC100577325	1.68872	1.06307	1.72061	1.68764	0.858753	0.769471
LOC113219401	0	0	0	0	0	0
LOC551204	0.566061	0.659185	0.703792	0.27311	0.552776	0.686511
LOC724372	0.791066	0.338147	0.340513	0.550881	0.244122	0.379934
LOC725343	0.0800859	0.258219	0.562086	0.523977	0.319279	0.225751
LOC725306	0.535295	0.957446	1.18705	0.61078	1.26904	0.952145
MT-LOC409930	3.39162	4.5731	3.86049	1.88243	1.83692	2.27649
LOC409931	0	0.104495	0.408258	0.39764	0.327442	0.154996
LOC107964458	0	0	0	0	0	0
LOC100578066	0.214952	0.0759976	0.268834	0	0.0787283	0.019308
LOC107964442	0	0.0626587	0	0	0.00408342	0
LOC113219207	0	0	0	0	0	0
LOC113219214	0	0	0	0	0.00304034	0
LOC411665	0.178175	0.0768869	0	0.526749	0.02828	0.149307
LOC102655805	0	0	0	0	0	0
LOC102655775	0	0	0	0	0	0
LOC102655747	0	0.0240086	0	0	0.00545509	0
LOC102655720	0	0	0	0	0	0
LOC102655652	0	0.0282601	0	0	0.0119163	0.0194256
LOC100578187	0	0.0381684	0	0.0958782	0.0123281	0
LOC102656449	0	0	0	0	0	0
LOC725041	0	0	0	0	0	0
LOC100578245	0.384157	0.0556752	0	0	0.0852084	0
LOC409852	0	0.00993953	0	0	0.0332171	0
LOC102656644	0	0	0	0	0	0
LOC413835	2.50874	1.68547	2.1105	1.54138	1.44067	1.08629
LOC413834	1.8543	1.55858	2.50705	1.33596	1.83089	1.6519
LOC409999	0	0.344077	0	0.408407	0.0333955	0.191084
LOC727331	0.827483	0.789666	0.501886	1.36255	0.738747	0.635477
LOC412118	1.67866	1.84128	1.2613	2.58198	1.37973	1.367
LOC726902	1.03343	1.2023	1.1648	0.519887	0.844807	1.19127
LOC552064	1.40837	1.01839	1.36681	0.840348	1.3025	1.16472
LOC409479	6.22742	5.74969	7.9297	7.03431	6.85867	6.69726
GeneID-413609	0.321443	0.262318	0.77026	0	0.25158	0.0514835
LOC552163	1.13266	0.993075	1.42558	1.51405	0.727104	0.664114
LOC727019	0.291518	0.409293	0.324357	0.756198	0.249922	0.205151
LOC100578696	0.0800859	0.099956	0.106213	0	0.292151	0.0707983
LOC412925	0	0.0299167	0	0	0.0309437	0
LOC411675	0.87588	0.825069	0.796585	0.688342	0.263557	0.288051
MT-LOC411808	1.28455	0.549518	1.5562	0.116251	0.444748	0.132465
LOC725638	0.321443	0.442758	0.429931	0.284863	0.254805	0.219775
LOC724901	0.242624	0.392553	0.660277	0.116251	0.417414	0.399683
LOC551574	1.72155	1.72152	1.99456	2.31313	2.22569	2.07797
LOC412610	0.30344	0.616921	0.64426	0.585992	0.312902	0.544405
LOC413784	4.55279	4.29914	3.40881	4.07861	2.95008	3.30929
LOC102655618	0.500885	0.492746	0.559524	0.138028	0.487424	0.779082
MT-LOC412473	0.386175	0.684989	1.32128	1.77032	0.800555	0.718142
LOC550706	0.291518	0.545863	0.662084	0.511032	0.640557	0.337654
LOC725378	1.35619	1.05855	1.23585	1.7361	0.808557	0.537691
GeneID-727422	0.39119	0.614245	0.3707	0.526962	0.302174	0.449986
LOC725884	5.54993	8.38815	14.6987	13.9801	20.9037	23.8915
LOC550716	2.98005	3.25517	3.86552	4.05608	2.58532	2.27542
LOC727419	0	0.132236	0.311853	0.257612	0.0900344	0.0579562
LOC408624	0.920689	0.679806	0.955817	0.718631	0.895305	1.14061
LOC551279	1.26534	0.595408	1.02923	1.47439	0.962744	1.11393
LOC724238	0	0.407017	0.210759	0	0.182007	0.200076
LOC107964165	0	0.0966023	0	0	0.0993415	0.102745
LOC100576540	0	0	0	0	0.0319671	0
LOC102655654	0	0	0	0	0	0
LOC724331	0.470324	1.03863	1.49374	0.9453	0.534493	0.339308
LOC551450	1.43935	1.97145	1.71764	1.95749	1.73608	2.06303
LOC100578309	0	0.0515628	0.172484	0.254279	0.0991207	0.0742219
LOC552162	0.0800859	0.304392	0.264617	0.335331	0.282954	0.261803
LOC726235	0.711212	0.319315	0.199044	0.6286	0.209427	0.683795
LOC412000	0.522127	0.550608	0.333092	0.686727	0.346801	0.515834
LOC726291	1.13242	0.798182	0.467117	1.03137	0.639614	0.828991
LOC100578472	0.489097	0.808804	1.35844	0.72324	0.828938	0.934616
MT-LOC726316	1.11434	2.00028	1.22474	0.854269	1.02844	1.00933
LOC411985	1.93908	1.36779	0.782749	2.36821	1.37811	1.49172
LOC412578	0	0.180158	0.22507	0	0.0622875	0.135658
MT-LOC102655778	0.50351	0.320737	0.464421	0.4152	0.314202	0.676872
LOC725647	5.80683	6.73765	9.31453	6.89699	7.71764	10.2155
LOC412834	0.424889	0.714265	0.31663	0.403885	0.648963	0.390986
LOC408623	7.4055	5.76647	5.19189	5.22765	4.8716	3.87139
LOC410761	0	0	0.0330989	0.227113	0.253345	0.157457
MT-LOC113219103	0	0	0	0	0.0885914	0
LOC100576147	0	0.0415864	0.0714158	0	0	0
LOC724992	1.36417	0.725224	1.25844	0.880311	0.494339	0.737283
LOC410758	4.47658	3.1995	2.95616	5.90502	4.24225	3.83996
LOC410757	0.340713	0.280402	0.0355271	0.950952	0.175426	0.103822
LOC408622	0.122309	0.656862	0.290223	0.706382	0.0636942	0.021973
MT-LOC725922	0	0.0703052	0.125707	0.519224	0.0137929	0
LOC411968	0	0	0	0	0	0
LOC102654966	0	0	0	0	0	0
LOC725982	0.122309	0.281182	0.318215	0.267689	0.510303	0.496235
LOC726015	0	0	0	0	0.0220046	0
LOC727399	2.41159	2.19957	0.903658	1.41728	2.2471	2.14332
LOC113219421	0	0	0	0	0	0
LOC102655185	0.165997	0.23891	0.0330989	0	0.00471349	0.0217937
LOC113219135	0	0	0	0	0	0
LOC102655581	0.328295	0.376261	0.0661978	0	0.0861153	0.198554
LOC107965102	0	0.0240086	0	0	0.0411287	0
LOC726810	0	0.0609257	0	0	0.00304034	0
LOC100578752	0.469713	0.353067	0.157692	0	0.232025	0.673937
LOC552366	0	0	0	0	0	0
LOC412017	0.223354	0.126807	0.0952019	0	0.147443	0.10439
LOC412016	0.220398	0.240867	0.381672	0	0.30156	0.754796
LOC113218608	0.263866	0.0317339	0	0	0.0424114	0
LOC409780	1.45061	1.33548	1.21001	0.771778	1.13866	0.91409
LOC102656720	0	0	0	0.151438	0.0634395	0.023786
LOC102656333	0	0	0	0	0	0
LOC100577895	0	0	0	0	0.0106983	0
LOC100578042	0	0	0	0	0	0
LOC408618	0.359426	0.60868	0.70501	0.765951	1.17351	1.60256
LOC102654856	0.249314	0.0544307	0	0	0	0
LOC102655012	0	0.00750475	0	0	0.00318075	0
LOC102656903	0.113343	0	0	0	0.0220146	0
LOC102656828	0	0	0	0.0958782	0.00580129	0
LOC107965033	0	0.00897005	0	0	0	0.0318228
LOC113218984	0	0.00823293	0	0	0.0475339	0
LOC724233	4.60389	4.45524	5.81878	5.37718	6.84378	7.76826
LOC408619	0.39509	0.5335	0.739882	0.617551	0.453973	0.489949
LOC408620	0.445003	0.482541	0.530245	0.493393	0.496478	0.263989
LOC102653658	0	0	0	0	0.0701882	0.108969
LOC408621	0.160803	0.663165	1.47558	0.858665	0.671131	0.925676
LOC102653893	0.75851	0.0201235	0.0531773	0.209144	0.116828	0.146672
LOC412319	0.263866	0.173436	0.100402	0	0.0854122	0.128945
LOC113218842	0	0.0390947	0	0	0	0
LOC724535	7.65609	7.92771	7.65056	6.9258	5.54036	6.02835
LOC102653954	0.331994	0.150396	0.16923	0	0.20881	0.20044
LOC102653920	0.41541	0.125195	0.236753	0.19197	0.14208	0.205606
LOC107964158	0.373186	0.453789	0.445573	0.151438	0.482118	0.820928
MT-LOC551321	1.44708	0.634004	0.360239	0.511292	0.581441	0.5049
LOC724720	2.67423	1.78482	1.70083	1.28801	0.955857	0.932392
LOC102654159	0.525423	0.579812	0.439127	1.08122	0.367985	0.33349
LOC724795	0.226685	0.390381	0.572621	0.419083	0.236782	0.532751
GeneID-551388	0	0	0	0	0.00984824	0.0261835
LOC411799	0.749115	0.366766	0.588958	0.116251	0.112734	0.0912942
LOC414017	0.819894	0.766268	0.726523	1.2725	1.15758	1.00335
LOC552530	0.384157	0.111025	0	0	0.0474878	0.11072
LOC100577342	0	0.00914267	0	0	0.00398908	0
LOC102654398	1.39414	1.00884	1.17493	0.0757191	0.329168	0.804023
LOC413244	0.263866	0.0750553	0.0732064	0.322991	0.0640651	0.0209675
LOC551531	0.0980892	0.720355	0.345197	0.19197	0.413031	0.398723
LOC412107	0.160803	0.00914267	0.0714158	0	0.0557589	0.133054
LOC726685	0.453573	1.22985	1.40974	0.826496	1.01551	1.60515
LOC100578513	0.395869	0.648064	0.695965	0.305022	0.782958	0.795458
LOC409290	2.28811	2.29162	3.96357	3.9133	4.9925	4.81895
LOC100577369	0.0800859	0.491287	0.437661	0.565234	0.649344	0.437086
LOC107966055	0.702889	1.46547	1.30248	1.52004	0.554261	0.414552
LOC551842	0.22314	0.42451	0.389678	0	0.342876	0.210963
LOC100577454	0.408855	1.57846	1.37594	1.56971	0.913706	1.38456
LOC551892	0.442261	0.403885	0.742019	0.670986	0.326486	0.656913
LOC551909	1.14963	1.90053	2.16204	1.78415	1.80704	1.78384
LOC107963991	0.446494	0.213016	0.280931	0.325394	0.368668	0.328408
LOC552083	1.58304	0.369682	0.951494	0.707602	0.64779	0.534286
LOC409584	2.02356	2.39576	2.43917	1.89511	1.79959	1.9117
LOC724578	0	0.166194	0.240355	0.181294	0.121655	0.241663
LOC413437	0	0.0624345	0	0.647521	0.17306	0.0978992
LOC414038	1.44699	1.15644	1.31579	1.19783	0.9347	0.92716
LOC552602	2.15157	2.18961	1.95458	2.42982	1.87888	1.94944
LOC414037	0.223354	0.195153	0	0	0.107251	0
MT-LOC552628	0.336697	0.377469	0.327944	0.451669	0.286399	0.289782
LOC725317	0.614075	0.609752	0.726798	1.1448	1.41473	0.929451
LOC552648	0.263866	0.202799	0.105484	0.332732	0.164958	0.305022
LOC725418	0.261634	0.363841	0.0531773	0	0.253439	0.338214
LOC413950	0.113343	0.660395	0.102045	0.615102	0.303678	0.287921
LOC107963979	0	0	0	0	0.00922607	0.0513727
LOC102655724	0	0	0	0	0	0
LOC725532	0	0.0243471	0	0	0	0
LOC725574	0	0.0243471	0	0	0	0
LOC100578104	0	0	0	0	0	0
LOC100578131	0	0	0	0	0	0
MT-LOC552676	0.249314	0.534161	0.282967	1.13515	0.513319	0.509268
LOC412511	1.82847	1.26503	2.31812	2.50071	1.68505	1.29032
LOC100578247	0	0	0	0	0.0102844	0
LOC113218578	0	0	0	0	0.0241176	0
LOC725720	0.113343	0.00764273	0	0	0.0242487	0.026407
LOC102656395	0	0	0	0	0	0
LOC725745	0.640504	0.871801	0.924406	0.822846	0.771648	1.00835
LOC113219256	0.634016	0.637908	1.19164	1.311	0.220268	0.822595
LOC725841	0.165997	0.395105	0.0296604	0.35549	0.127457	0.129938
LOC412141	0.82251	0.724096	0.823995	0.661311	0.887807	0.714143
LOC102656812	0	0.064357	0.147319	0.19197	0.1977	0.0932947
LOC551819	0	0.187425	0.621976	0.593031	0.180742	0.0767693
LOC727479	1.05987	0.122485	0.434184	0.602976	0.0944785	0
LOC413303	3.15886	4.47393	5.15956	7.80151	4.08614	7.09465
LOC551443	0	0	0.146825	0	0.112534	0.135842
LOC551411	0.899593	1.47215	1.18393	1.48329	1.55804	1.85357
LOC550789	0	0.241275	0.298003	0.333332	0.59439	0.449458
LOC725816	0.295038	0.263829	0.0970167	0	0.317409	0.21062
LOC412282	2.49676	1.67036	1.59798	1.25663	2.1567	1.58712
LOC550903	0.343952	0.571987	0.53481	0.63803	0.387208	0.410916
LOC408616	1.27755	1.01925	0.330191	0.582603	1.12357	1.15408
LOC102654549	0	0	0	0	0	0
LOC102654478	0	0	0	0	0	0
LOC102654454	0	0.023831	0	0	0	0
LOC113219397	0	0	0	0	0	0
LOC102654413	0	0	0	0	0	0
LOC102654358	0	0.0367363	0.0355271	0	0.0145653	0
LOC100577822	0	0.0240702	0	0	0.00532146	0
LOC102654894	0	0	0	0	0.00832959	0
LOC113218819	0	0.0671077	0	0.257612	0.00322905	0
LOC410754	0.773788	0.248857	0.356676	0.705871	0.206919	0.110077
LOC551383	0.419695	0.382017	0.624338	0.322991	0.358666	0.530659
LOC552743	0	0.173994	0.359536	0	0.126488	0.13383
LOC107965891	0.274767	0.18122	0.210597	0	0.18713	0.278224
LOC409517	2.53075	3.66174	3.9045	5.84086	3.74833	3.87512
LOC412528	0	0.185659	0	0.679936	0.182791	0.135538
LOC408615	0.100831	0.320101	0.785178	0.449582	0.489189	0.477017
LOC551202	0.396343	0.42876	0.343274	0.458857	0.349088	0.42144
LOC410753	0.345663	0.0681001	0.483333	0.116251	0.227495	0.0461976
LOC408614	4.88994	6.32259	4.27299	3.69008	2.61792	2.26419
LOC100578445	0.160803	0.353372	0.683715	0.898298	0.28011	0.131281
LOC410752	0.194681	0.366669	0.329898	0.293269	0.139948	0.083643
LOC410751	0	0	0	0	0	0
GeneID-408613	29.7708	22.4052	25.6186	27.5689	18.6588	24.8611
LOC107964984	0	0	0	0	0.0165695	0.041281
LOC100577782	0.122309	0.101801	0.197123	0.299195	0.134318	0.0579562
LOC102655057	0	0	0	0	0	0
LOC412523	0	0.0224617	0.101076	0	0.123159	0.124362
LOC726298	0	0.143413	0.200803	0	0.089931	0.129938
LOC113218896	0	0.0216536	0.0858289	0	0	0
LOC100577655	0	0	0	0	0	0
LOC102654581	0	0	0	0	0	0
LOC107966071	0	0	0	0.209144	0	0.107647
LOC413735	0.3294	0.223989	0.32862	0.181294	0.198096	0.543667
LOC726221	1.67176	1.71681	2.10691	2.27506	1.16356	1.56278
LOC410043	1.6771	2.02105	0.965015	0.911406	1.83504	1.31541
LOC409468	0.389137	0.439714	0.11458	0	0.125576	0.0765823
LOC102653866	0	0.031236	0	0	0.0167309	0
LOC726449	0.0980892	0.0547367	0	0	0.0765361	0.146846
LOC552636	0	0.0219486	0.0531773	0.138028	0.00304034	0.149307
LOC726088	2.25268	1.39447	1.90308	1.2494	1.26613	1.12358
LOC412397	0.824742	1.06861	0.767184	0.659996	0.404847	0.520413
GeneID-412285	0	0	0	0	0.017767	0.0626755
LOC100578115	0	0	0	0	0	0
LOC409417	1.85267	2.04726	2.1633	2.19017	3.06553	1.68575
GeneID-409418	24.7444	24.6718	41.3391	40.9286	31.2297	32.2504
LOC727596	0.2931	0.148706	0.164654	0.0958782	0.0762138	0.159865
GeneID-409798	1.04941	1.28892	0.343301	1.06309	0.0623137	0
LOC724192	5.16978	4.86814	6.315	4.71332	4.04294	4.40971
LOC100577977	0	0	0.0848896	0	0.00728001	0
LOC107964644	0	0.0228435	0	0	0.0235179	0.0217937
LOC102656214	0	0	0.159553	0	0.010096	0
LOC410034	0.384157	0.327018	0.0330989	0.717343	0.211964	0.113962
LOC724280	0.375755	0.533854	0.429977	0.297545	0.675966	0.863213
LOC410033	0.638842	0.829064	1.76034	2.48978	0.813061	1.11461
LOC724327	0	0.0242002	0.100402	0	0.0988021	0.0197847
GeneID-410032	1.45249	1.93494	1.95134	0.657913	1.71336	1.84311
LOC102655811	0	0	0.0714158	0	0	0
LOC413693	0	0.00988615	0	0	0.0423508	0.149246
LOC100576321	2.08026	1.83611	2.70027	2.87971	1.28138	1.76613
LOC411794	0.454303	1.09972	1.27519	1.35847	0.65934	1.1859
LOC412190	0.704231	0.304829	0.464042	0.377142	0.520046	0.433487
LOC102655540	0	0.0815725	0.0330989	0.0757191	0.0184067	0.21548
LOC412189	0.0980892	0.600317	0.457556	0.614816	0.419399	0.29362
LOC409383	1.30053	1.06788	1.68418	1.2362	2.6227	3.62075
LOC102655045	0	0.0128947	0	0	0	0
LOC107964624	0	0	0	0	0	0
LOC113219263	0	0	0	0	0	0
LOC102655229	0	0	0.0723851	0	0.0119922	0.036834
LOC107964619	0	0	0	0	0	0
MT-LOC102655391	0	0.0147191	0	0	0	0
LOC102655431	0	0	0	0	0	0
LOC551556	0	0.0333112	0.0655415	0	0.174276	0.0824432
LOC409053	7.66591	8.57671	8.02427	8.67287	8.68753	8.24668
LOC411408	0.202395	0.264461	0.370519	0.825403	0.160879	0.115522
LOC107964618	0	0	0.0828377	0	0.0721969	0.0735987
LOC411407	0.646371	0.296103	0.415738	0.478839	0.368009	0.382834
LOC411406	0	0.0147191	0	0	0.733124	0
LOC107964596	0	0	0	0	0	0
LOC100576547	0	0.0322467	0.0355271	0	0	0
LOC107964593	0	0	0	0	0	0
LOC411405	0	0	0	0	0	0
LOC413346	0	0	0	0	0	0
LOC551761	0	0	0	0	0	0
LOC100576126	0	0	0	0	0	0
LOC113219420	0	0	0	0	0	0
GeneID-725384	0	0	0.125707	0	0	0
LOC725345	0	0.0163691	0	0	0.0142416	0.149593
GeneID-406080	0	0.241047	0.323498	0	0.0397335	0.0513727
GeneID-100188973	0	0.29741	0.153169	0.0958782	0.0818314	0.267606
LOC725419	4.03157	1.64725	2.94326	3.07973	2.49913	2.3666
LOC725455	0	0	0	0	0.0133855	0
LOC550785	28.2074	32.0724	32.6527	33.7848	18.4704	19.1169
LOC102653822	0	0	0	0	0.0756348	0.149307
LOC100576291	1.20467	0.70093	0.165675	0.334993	0.317919	0.200425
LOC100578458	0.194681	0.0705939	0	0	0.018797	0
LOC102656923	0	0	0	0	0	0
LOC411600	0.567399	0.478237	0.327363	0.436256	0.522432	0.312512
LOC725606	0	0	0	0	0.00318075	0
LOC113218708	0	0	0.0732064	0.212129	0.0565553	0.0651313
LOC410749	0.100831	0.472412	0.379221	0.688499	0.328842	0.411524
LOC725682	0	0	0	0	0.026812	0.133173
LOC100578378	0	0	0	0.0757191	0.00509895	0.0407523
LOC725746	0.122309	0.231856	0.737834	0.299195	0.340314	0.616311
LOC552038	0.201662	0.550079	0.851601	1.42875	0.949968	0.915668
LOC412287	1.49817	1.37655	2.14879	1.9096	0.66434	1.08876
LOC552316	0.211432	0.526191	0.213023	0.325394	0.704972	0.324534
LOC552294	5.99351	4.98206	5.6751	6.84263	5.16567	5.89285
LOC411372	0.0980892	0.256732	0.344272	0.417133	0.359084	0.35206
LOC725920	0.316991	0.121259	0.25093	0.50779	1.26125	0.327201
LOC725945	0	0	0	0	0.020335	0
LOC552206	2.61159	2.12454	2.08981	2.41617	4.46558	2.85733
LOC552187	1.18717	1.16224	0.187242	0.624753	0.621366	0.272158
LOC113219400	0	0	0.0355271	0	0.0100225	0
LOC102655490	0	0	0	0	0	0
LOC100578285	0	0	0	0	0.0244673	0
LOC113219388	0	0	0	0	0	0
LOC100577585	0	0	0	0	0	0.023786
LOC409807	0	0.0275387	0.085197	0	0.0501295	0.026407
LOC100578978	0	0.0372714	0	0	0	0
LOC107964341	0	0.0739711	0	0	0.0393525	0
LOC100579018	0	0	0	0	0	0
LOC726119	0.0980892	0.0912852	0.329806	0.0757191	0.636218	0.637124
LOC113219389	0	0.0228435	0	0	0.259368	0.0970731
LOC107964337	0	0.092735	0	0	0.110922	0.0651313
LOC503505	3.59368	2.36312	3.49289	4.16899	2.73396	3.77115
LOC107964344	0	0.0329063	0	0	0.00677163	0
LOC102656044	0	0	0	0	0.0201788	0.0806036
LOC113219390	0	0.0627453	0	0.239114	0.031087	0.036834
LOC113219391	0	0	0	0	0	0
LOC552117	1.18351	1.13396	1.12086	1.66328	1.29491	0.829575
LOC412103	0.915321	2.37662	1.68033	1.23658	2.07222	1.56783
LOC100576164	0	0	0.0970167	0.239114	0.00729666	0
LOC100576139	0.160803	0.179098	0.0296604	0	0.10614	0.100022
LOC414021	1.26228	1.61541	0.78388	1.56547	1.41991	1.36484
LOC102654917	0.32271	0	0	0	0.00263505	0
LOC100579059	0.766084	1.01276	2.15785	1.83313	0.830644	2.27627
LOC102654976	0	0	0	0	0.0181292	0
LOC113219329	0	0	0	0	0	0
LOC102655032	0	0	0	0	0	0
LOC113219344	0	0.0336136	0	0	0	0
LOC102655155	0	0	0.364469	0	0.077919	0
LOC414022	1.11292	1.70195	0.901755	1.63475	1.18498	1.04751
MT-LOC725040	0.274767	0.449175	1.10955	0.213747	0.369003	0.782729
LOC410070	3.34901	3.6037	3.29731	3.46479	2.53717	2.30607
LOC410071	0.463488	0.852368	1.25202	0.569726	0.720633	0.89188
GeneID-413803	0	0.067535	0.556835	0	0.125686	0.0209675
LOC113218825	0	0	0	0	0	0
LOC100577039	0	0	0	0	0	0.149593
LOC412458	0.764348	0.40194	0.0531773	0.138028	0.0800412	0
LOC724721	0	0.0844174	0.144613	0	0.0269823	0
LOC412829	0	0	0	0	0.0150799	0
LOC724634	6.1126	5.21797	4.98915	3.6112	5.51457	4.70091
LOC409360	1.71901	0.703524	0.343592	0.728082	0.458589	0.600788
LOC724585	1.93984	1.43952	1.48154	1.11224	1.51145	1.35072
LOC724536	0	0.324609	0.335877	0.851894	0.307783	0.520986
LOC409520	0	0.424614	0.448127	0	0.290999	0.330958
LOC412546	0.295512	0.323762	0.881503	0.523977	0.439581	0.82902
LOC724455	0	0.401219	0.704288	0.518938	0.430436	0.580844
MT-LOC412212	0.350145	0.743407	0.732561	0.259612	0.409364	0.235413
LOC107965181	0	0.0253392	0.0970167	0	0.034614	0.0194256
LOC409527	0.699544	0.773634	0.514624	0.181294	0.613348	0.651881
LOC413868	2.51362	2.42648	3.29133	3.20012	4.67979	7.52221
LOC551974	1.45312	0.870779	1.05677	0.827454	0.659516	0.738338
LOC552001	0	0.082954	0	0.0757191	0.0441868	0.1638
LOC102656856	0.0800859	0.0344949	0	0.0757191	0.0777097	0.036834
LOC413867	0.72867	1.86364	1.53849	1.41489	1.15412	1.06244
LOC552052	0.50647	0.65253	1.57783	0.768445	0.925074	0.863804
LOC727074	0.579649	0.541834	0.957788	1.11999	0.53404	1.049
LOC727079	0.0800859	0.123704	0.0593208	0.415446	0.257614	0.0757688
LOC100578907	0.328295	0.456428	0.362783	0.239114	0.314651	0.762442
LOC727087	0.537389	0.231308	0.338236	0.4152	0.367841	0.263294
LOC412480	0.733344	0.63807	1.2529	0.284863	0.799766	0.329069
LOC727539	0.645183	0.642932	0.523452	0.449369	0.267917	0.356439
LOC727538	0.917147	0.498193	0.739627	0.0757191	0.776515	0.550315
LOC724115	0.702734	0.532545	0.372532	0.0958782	0.280104	0.201134
LOC724144	0.984088	1.01002	1.12307	0.783965	0.840544	0.64731
LOC551154	2.40456	1.64711	1.12821	1.25175	1.25707	1.60301
LOC724234	0.340713	0.200617	0.317841	0.239114	0.394249	0.42988
LOC409957	4.07993	4.82341	3.93006	4.55062	3.46387	2.8025
LOC724328	0.122309	0.143103	0.390885	0.0958782	0.109805	0.323432
LOC100577254	1.03151	1.29827	0.649028	1.38149	0.906343	0.853443
LOC107965915	0	0	0	0	0	0
LOC102655946	0	0.0409222	0	0	0.0231758	0
LOC102656017	0	0.0147339	0	0	0	0.0197847
LOC100577291	0	0	0	0	0.0291452	0.036834
LOC725775	0	0.0611736	0	0	0.4398	0.132561
LOC100577384	0	0	0	0	0.0310106	0
LOC100576726	0	0	0	0	0.0094697	0
GeneID-408611	0.65324	0.718535	0.417086	0.604784	0.547475	0.362385
LOC726243	0.194681	0.365593	0.586531	0.612977	0.543763	0.319541
LOC410743	0.113343	0.130508	0.123191	0	0.0310595	0
LOC410744	0	0	0	0	0	0
LOC113219271	0	0.00988615	0	0	0.0259548	0.0736681
LOC410745	0	0	0	0	0	0.0524505
LOC552457	0	0	0	0	0	0
LOC410746	0	0	0	0.377142	0.0218926	0
LOC552425	0	0.0189823	0.0531773	0	0.00527927	0
LOC410747	0.244618	0.0436614	0.0714158	0	0.021371	0
LOC552395	0	0	0	0	0	0
LOC410748	0	0.217836	0.0970167	0.181294	0.285078	0.251229
LOC113219272	0	0.0191019	0	0	0.0279877	0
LOC107964221	0.3294	0.186614	0.200686	0.0958782	0.321369	0.312999
LOC550645	1.79603	0.853676	0	0.19739	1.3446	0.664301
LOC102656636	0.249314	0.0783478	0.0862762	0.191756	0.19784	0.138559
LOC107964213	0.160803	0.228919	0.654531	0	0.356451	0.407219
LOC408609	0.520228	0.534874	0.818904	0.604784	0.297494	0.455545
LOC102656814	0	0.126292	0	0.138028	0.091751	0.137778
LOC410741	3.72334	2.33749	2.77554	2.53219	1.90765	4.2234
LOC102656788	0	0.0125784	0	0.259612	0.00527009	0.0971666
LOC100578082	0	0.0470224	0.11458	0.213747	0.0347298	0.113686
LOC113218656	0	0.0710573	0	0.209144	0.0694885	0.344172
LOC551384	0.261634	0.981653	0.90548	0.276056	0.473328	0.521124
LOC413813	0.525579	0.733315	1.02522	0.875791	0.706364	1.11651
LOC551416	1.63411	1.72731	0.881601	2.16048	1.38153	1.84224
LOC113219245	0	0.0842889	0	0.209144	0.0602862	0.0437667
LOC100577194	0.263866	0.113158	0.252181	0	0.0705909	0
LOC100576961	0	0	0	0	0.0137325	0.107833
LOC726412	0	0	0.212427	0	0.0516798	0
LOC409749	0	0.289507	0.130062	0.181294	0.433194	0.207537
LOC413056	0	0.0337235	0.157582	0	0	0
LOC726451	0	0.00740503	0.0723851	0	0	0
LOC413055	1.17199	0.755004	1.01564	1.64846	1.13486	1.20551
LOC409748	0.748784	1.45157	1.43966	1.32535	1.26291	2.31485
LOC410740	0.240889	0.151013	0	0.259612	0.212083	0.275432
LOC410739	7.95686	9.05422	14.4427	13.7893	21.3167	17.3093
LOC113219185	0.974852	0.444327	0.251946	0.608821	0.201582	0.27136
LOC726545	0.160803	0	0	0	0	0
LOC726560	0	0	0	0	0	0
LOC726578	0	0	0	0	0	0
LOC726590	0	0	0	0	0	0
LOC410736	0	0.00993953	0	0	0	0
LOC113218747	0	0.0547576	0.0714158	0	0.0402821	0.0806036
LOC726646	0.122309	0.398104	0.0848896	0	0.226328	0
LOC413425	0.922012	1.35199	0.871397	1.20897	0.836673	1.46518
LOC107964114	0	0	0	0	0	0
LOC102656327	0	0.112008	0	0	0.0946841	0.120477
GeneID-726676	0	0	0	0	0	0
LOC102656453	0	0.0312497	0	0	0.0254571	0
LOC102656426	0	0	0	0	0.0113758	0
LOC100577481	0.113343	0.405947	0.668703	0.19739	0.451006	0.226522
LOC100576770	0.242624	0.0950116	0.242234	0.315621	0.162307	0.106837
LOC413754	0.341719	0.720202	0.392626	1.43599	0.665355	0.553161
LOC726729	0.556967	0.34467	0.752586	0.352891	0.447888	0.37065
LOC102656747	0	0	0	0.144024	0.00447178	0
LOC408604	0.100831	0.112084	0.392428	0	0.251979	0.026407
LOC726742	0.50236	0.176979	0.0355271	0.257612	0.27374	0.530862
LOC100577003	0	0.042694	0.237771	0.0757191	0.0820474	0.0768519
LOC102653957	0	0.0482348	0.0732064	0.496992	0.0299354	0.023786
LOC100577082	2.25415	1.96713	0.87793	1.29355	0.186358	0
LOC113218550	0.274145	0.100765	0.0655415	0.19739	0.124172	0.0318228
LOC100577113	0	0	0	0	0.157987	0
LOC551241	0.30344	0.368496	0.479063	0.293269	0.222303	0.388324
LOC409966	0.2931	0.404441	0.123191	0.515225	0.224358	0.109881
LOC113219392	0	0	0	0	0.0145863	0
LOC551318	1.43476	1.60853	1.69947	0.191756	0.841122	1.72429
LOC408602	0.447084	0.560897	0.626476	0.116251	0.686714	0.885004
LOC107964879	0	0.0396969	0.0531773	0	0.0128487	0
LOC102653881	0	0	0	0	0	0
LOC410734	0	0	0	0	0.00423168	0
LOC408603	0	0.109834	0.0531773	0.0757191	0.0106842	0
LOC410733	0	0.0147339	0	0	0.00556734	0
LOC113219140	0	0	0	0	0	0
LOC408601	0.515911	0.529179	0.59717	1.12399	0.603226	0.569214
LOC410732	2.52327	2.46228	1.25148	3.18492	3.05498	4.03392
LOC113219088	0	0.06815	0	0	0.073947	0.0537958
LOC113219089	0	0	0	0	0.00580129	0.127807
LOC113219090	0.113343	0.0394843	0	0	0.00415309	0
LOC102653666	0	0.00914267	0	0	0.00886571	0
LOC102653639	0	0.0317795	0	0	0	0
LOC102653841	0	0	0	0	0	0
LOC102656489	0	0	0	0	0	0
LOC412410	1.30689	1.09746	1.0584	1.0242	1.47318	1.11826
LOC727267	0.113343	0.179569	0.0732064	0.375863	0.0856453	0.549281
LOC727263	2.88339	3.08119	4.20607	2.90601	2.65168	3.52264
LOC113219001	0.122309	0.188544	0.100402	0.19739	0.269456	0.291328
LOC725383	2.37757	4.1498	10.2488	7.88883	8.8351	10.0334
LOC551546	1.82558	1.2204	1.27737	1.5525	0.738115	0.446998
LOC410157	0	0.213213	0.220794	0.305022	0.18535	0.187454
LOC412588	1.29343	0.956912	0.475454	1.20053	0.603609	0.808366
LOC411572	0.0980892	0.900305	0.434122	0.394781	0.44918	0.625233
LOC409113	0.544959	0.371845	0.499653	0.313641	0.432615	0.690402
MT-LOC409114	2.75449	3.652	3.94601	5.2523	2.80362	4.02334
LOC411573	0.572106	0.870281	0.518405	1.7433	0.61056	0.443193
LOC409340	1.28986	0.664664	1.10304	0.840355	1.00085	1.00808
LOC727186	0.214952	0.368863	0.54325	0.138028	0.155159	0.113203
MT-LOC102654365	0.377209	0.470803	0.345183	1.15918	0.455549	0.526735
LOC726541	0.915952	1.77538	2.22106	1.71526	1.62566	2.02775
LOC412114	0.3268	0.16796	0.76959	0.964524	0.380343	0.343184
LOC726505	0	0.00993953	0	0	0.0517368	0.083643
LOC409078	0	0.133446	0.191538	0	0.0834184	0.129627
LOC551581	0.100831	0.404396	0.179854	0.363767	0.14369	0.196729
LOC413357	0.852675	1.20143	0.724738	0.507016	0.918592	0.916337
LOC107963982	1.606	2.45873	1.78269	1.18332	1.72254	2.45128
LOC100576288	0.48178	0.206853	0.461606	0.0958782	0.148363	0.416496
LOC409927	0.288306	0.28857	0.366544	0.116251	0.213339	0.231151
MT-LOC409926	0.733841	0.614317	0.722924	0.792151	0.443623	0.704032
LOC551728	0.258892	0.460808	0.477518	0.171597	0.713716	0.675131
LOC409925	0.981768	0.947585	0.186905	1.58279	0.416279	0.337767
LOC413471	0	0.0485992	0	0	0.0304692	0
LOC413470	2.68991	3.3079	3.65127	3.80772	4.02374	4.82484
LOC409924	0.223354	0.508385	0.0531773	0.602027	0.169367	0.0567975
LOC413468	2.07311	2.11456	1.96173	1.19596	2.13751	1.49054
LOC413467	0.371624	0.143413	0.361611	0	0.0335009	0.256012
LOC409606	0.0980892	0.423753	0.480954	0.469342	0.408014	0.583831
LOC409607	2.10787	1.67263	2.04412	2.69864	1.6618	2.23848
LOC409608	0.100831	0.195223	0.0732064	0	0.148134	0.0636456
LOC113218547	0	0.0505634	0	0	0.509753	0.204167
LOC100576445	0.122309	0.0538223	0	0	0.860237	0.0959544
LOC102655437	0	0.170577	0	0	1.12453	0.248416
LOC100578747	0	0	0	0	0.0609782	0
LOC102655493	0	0	0	0	0	0
LOC102655249	0	0	0	0	0.0178921	0
LOC102653825	0.122309	0	0	0	0.183373	0.0261835
LOC409701	0.249314	0.262449	0.194924	0	0.0728391	0.274294
LOC113218996	0	0	0	0	0	0
LOC412813	0	0.498146	0.430436	0.305022	0.204655	0.0927713
LOC113218813	0	0	0	0	0.00691376	0.0513727
GeneID-409042	0	0	0	0	0.0555908	0
LOC102654114	0	0	0	0	0	0
LOC408600	6.68126	4.93987	6.47864	5.24968	5.13759	5.78353
LOC725189	3.81664	2.32497	2.89775	3.80363	3.66522	2.28748
LOC107964080	0	0.0410892	0	0	0	0
LOC113219409	0	0	0.118765	0	0.0114114	0
LOC408598	0.295512	0.319918	0.552725	0.0958782	0.232511	0.560843
LOC102656618	0.214952	0.516662	0.35941	0.0757191	0.0162018	0
LOC410730	0.429904	0.206579	0.283843	0.19739	0.167231	0.0570672
LOC408597	0	0.220493	0.185801	0.19739	0.104159	0.0197847
LOC410729	0	0	0	0	0.00832959	0
LOC408596	0	0	0	0	0.0513012	0
LOC100578424	0.434572	0.358121	0.25667	0.740101	0.0936438	0.211289
LOC725576	0.635808	1.49962	0.723922	1.92688	1.12187	1.18895
LOC113219192	0	0	0	0	0	0
LOC552761	0	0	0	0	0	0
LOC113219191	0	0	0	0	0	0
LOC551385	1.42025	1.9017	1.45803	0.181294	0.781757	0.699234
LOC113219406	0	0	0	0	0.00963377	0
LOC725683	0	0	0	0	0	0
LOC100578568	0	0	0	0	0	0
LOC102654014	0.41208	0.438864	0.223994	0.144024	0.326334	0.236835
LOC725747	0.540832	0.291943	0.553843	0.73405	0.221786	0.499111
LOC725776	0	0.041534	0	0	0.00293791	0
LOC551557	0.581602	0.748636	0.910339	0.768445	0.956067	0.580349
LOC113219418	0	0.0612492	0.0330989	0	0.13612	0.118433
MT-LOC100578653	0.0980892	0.144088	0.859304	0	0.282791	0.278323
LOC413713	0.288306	0.469418	0.605856	0.398303	0.163069	0.190261
LOC410115	0.495397	0.741227	0.917364	1.12407	0.511322	0.498939
LOC410116	0.718306	1.34228	1.14813	1.38615	1.30891	1.03861
LOC102654555	1.52251	1.46042	1.72214	1.88794	1.06256	1.02004
LOC102654510	0.165997	0.381213	0.109623	0.652363	1.02218	1.79635
MT-LOC100578735	0	0.0231461	0.292152	0	0.455623	0.447571
LOC413907	0	0	0	0.717343	0.0265195	0
LOC107966050	0	0	0	0	0.0237463	0
LOC409755	0	0.203404	0.228675	0.478229	0.357745	0.659453
MT-LOC551939	0.178175	0.44249	0.680291	0.541946	0.43641	0.59193
LOC724193	0	0.07061	0	0	0.0353328	0.0889173
MT-LOC413080	0.0800859	0.0809528	0.133703	0	0.178274	0.131605
LOC409756	1.81255	2.70376	3.08463	3.38246	2.12256	2.73194
LOC413081	0.888377	0.419395	0.422506	0.793062	0.331175	0.301974
LOC724329	0.585309	0.522788	0.253954	0.984566	0.368981	0.386225
LOC409757	0.788596	1.1182	1.03314	1.13048	1.11097	1.65243
LOC551818	1.06464	0.672044	0.462991	0.560489	0.241206	0.380862
LOC551790	0.32271	0.202196	0.387257	0	0.416786	0.0591566
LOC412164	0.100831	0.299026	0.188676	0.797805	0.252147	0.247943
LOC724538	0.3268	0.690859	0.307316	0.884556	0.564686	0.434503
LOC100576871	0.515436	0.376153	0.16829	0.44086	0.409862	0.160753
LOC409564	0.532875	1.69014	1.8062	1.59881	1.22409	0.629459
LOC412674	0.0800859	0.146706	0.241448	0.353168	0.186168	0.245954
LOC724760	0.669391	0.411914	0.403254	0.393423	0.61069	0.666064
LOC551620	1.21415	0.595998	0.709355	0.739337	0.930918	0.7226
LOC552549	0.340713	0.284542	0.552143	0.850211	0.44419	0.470871
LOC724875	1.34399	0.89404	0.58391	1.18821	1.08404	0.750496
LOC412343	0.416569	0.364039	0.561996	0.436301	0.562317	0.587695
LOC552502	1.03653	0.751149	0.504429	0.232501	0.847844	1.22395
LOC409102	0.409486	0.671961	0.728246	0.527301	0.909408	1.20937
LOC102656283	1.06914	1.3692	1.34532	1.38934	2.43896	2.11949
MT-LOC409103	1.18845	1.27287	1.39185	2.59677	1.69052	2.19913
LOC725105	0.555901	0.737832	0.971133	0.792657	0.774158	0.946975
LOC725150	0.892052	0.635688	0.876134	0.390553	0.352546	0.486723
LOC410061	1.00734	1.50205	1.36697	1.05275	1.21845	1.10588
LOC725237	0.194681	0.139416	0.0355271	0.227113	0.128221	0.023786
LOC725279	0.214952	0.274123	0.345573	0.144024	0.112858	0.206105
LOC413759	0.816028	0.42871	0.543509	0.623628	0.409852	0.326066
LOC406118	0.100831	0.172867	0.0651875	0.181294	0.39471	0.474635
LOC408592	0.113343	0	0	0	0.0325052	0
LOC410726	0.876115	0.923677	0.870412	0.547079	1.2776	0.860107
LOC725494	2.04446	1.3001	1.14632	2.20571	1.62562	1.2746
LOC408594	4.92224	4.52805	4.3825	2.29092	3.43804	3.87661
MT-LOC410727	0.242624	0.504016	0.293853	0.574533	0.32244	0.580787
LOC725649	0	0.199622	0.0970167	0.227113	0.145887	0.023786
LOC408595	1.54952	0.524927	0.47676	0.0958782	0.310447	0.246973
LOC107966049	0	0	0	0	0	0
LOC100578300	0	0.0484004	0.0531773	0	0.00691376	0
LOC410728	0	0	0	0	0.0106983	0
LOC413024	0.397076	0.491231	0.440699	0	0.203209	0.0790402
LOC725817	0.194681	0.236236	0.705374	0.0757191	0.291572	0.274448
LOC107964507	0.100831	0.173545	0.271803	0	0.122824	0.544057
LOC413025	0.113343	0.239703	0	0.239114	0.0957114	0.149593
LOC102656318	0	0	0	0	0	0
LOC107964511	0	0	0	0	0.0476948	0.019308
LOC100578631	0.852699	0.622031	1.04793	0.789396	0.593461	1.52277
LOC552140	0.985516	0.255932	0.249692	0.0958782	0.357178	0.419941
LOC107964502	0	0.0232663	0.337183	0	0.0834978	0.545932
LOC552118	0	0.380859	0.300577	0.227113	0.290111	0.220735
LOC725848	0	0.0231461	0.24292	0	0.0352724	0
LOC552094	2.00808	1.43292	1.30167	2.60396	1.64435	0.531536
LOC726014	1.51436	1.49437	1.20128	0.877411	1.29585	0.921273
LOC552067	0	0.303114	0.242909	0.517364	0.576319	0.502767
LOC552039	0.165997	0.283741	0.428162	0	0.217982	0.442391
LOC726060	3.62063	6.21239	5.75661	4.59015	5.56063	6.25495
LOC410725	0.242624	0.110772	0.135191	0	0.0693106	0.0988982
LOC410724	0	0	0	0.394781	0.0183671	0
LOC100578016	0	0.052247	0	0	0.0210577	0.129938
LOC100578057	0	0.00988615	0	0	0.0990361	0
LOC100578133	0	0.00740503	0	0	0.025856	0
LOC100578184	0	0.00823293	0	0	0.00423168	0
LOC107965530	0	0	0	0	0	0
LOC100577891	0	0	0	0	0	0
LOC550948	0.788692	1.11631	0.831114	2.36419	0.681231	0.703433
LOC408591	1.56433	1.33238	0.941205	2.03346	1.27927	1.08849
LOC408590	0.54585	1.40861	0.840758	1.15535	0.701728	0.692524
LOC409733	3.27092	2.30383	3.03579	5.38707	1.86962	2.19425
LOC100577336	0.350145	0.0940713	0.106213	0	0.0673356	0.0528139
LOC100577296	0	0	0	0	0.0141278	0.114754
LOC409734	0	0.199331	0.319814	0	0.291147	0.321509
LOC100577140	0	0.198106	0.351645	0.371181	0.357725	0.727022
LOC552374	0.113343	0.082603	0.198914	0.181294	0.272078	0.537206
LOC102656816	0	0.0636976	0.292071	0	0.221111	0.204085
LOC102653642	0	0	0	0	0.0279256	0.0197847
LOC102653612	0	0	0	0	0.013349	0
LOC113219066	0.122309	0	0.177112	0	0.223132	0.253926
LOC102656752	0	0	0	0	0	0
LOC412613	0.345663	0.481423	0.512008	1.43694	0.358245	0.418234
LOC409546	0.165997	0.565967	0.695984	0.209144	0.216544	0.143259
LOC102656558	0.194681	0.0287285	0	0	0	0.0194256
LOC551415	0.488707	0.697603	1.08512	0.373264	0.570562	0.875105
LOC551354	0	0.181416	0	0	0.0677058	0.0787691
LOC411965	0.789602	0.143576	0.297408	0.239114	0.228429	0.265824
LOC726223	0	0.523291	0.131739	0.282052	0.32975	0.633685
LOC551573	0.660759	0.322044	0.306132	1.48321	0.472734	0.324816
LOC551612	0.68398	1.30955	1.35163	2.02867	0.970798	1.42903
LOC725882	0	0.026326	0	0	0.09604	0.575805
LOC551636	1.45712	1.30421	2.25623	0.961288	1.04858	0.785845
LOC102655714	0	0.0828939	0	0	0.19278	0.392343
LOC551670	0.0800859	0.201569	0.136015	0.116251	0.184073	0.212087
LOC725225	0.815187	1.24571	2.48978	1.20345	0.692456	2.70305
LOC409218	1.96071	1.18582	1.50832	0.648385	0.778767	0.928313
LOC100576131	0	0.355393	0.275382	0.308007	0.293487	0.145714
LOC412112	0.294259	0.209061	0.288004	0.335331	0.642813	0.20051
MT-LOC100579052	0	0.0412867	0	0	0.0943095	0
LOC724620	1.05805	1.64488	1.46462	1.07281	1.45116	1.04371
LOC551107	5.90561	7.54138	7.34537	6.52556	7.42064	8.67509
LOC726944	1.05669	1.63946	1.25008	0.813748	0.590137	0.978151
LOC411997	0	0.066226	0.167266	0.259612	0.220915	0.546288
LOC552371	0.488707	0.308981	0.422984	0.138028	0.120466	0.082549
LOC726918	1.58564	1.24126	1.21131	1.17681	1.50784	1.78543
LOC412748	1.43725	0.92619	1.73849	1.11129	1.54367	1.36501
LOC409079	0.19892	0.229358	0.919131	0.594488	0.667058	1.049
LOC727390	0.681924	0.485012	0.340736	0.239902	0.235016	0.447396
LOC412495	0.276264	0.542635	0.716235	1.15837	0.369742	0.379268
LOC550977	0.0980892	0.428068	0.100715	0.527175	0.505974	0.440124
LOC727396	0.959099	0.948982	1.00266	1.01668	1.11887	0.882387
LOC102654495	0.165997	0	0.142832	0	0.0343772	0
LOC100578820	0.211432	0.122382	0.280204	0	0.24497	0.0597011
LOC412721	0.100831	0.290497	0.20808	0.138028	0.386807	0.332295
LOC724633	0.295512	0.197352	0.395603	0.239114	0.296356	0.299404
LOC724678	0.22314	0.480061	0.426283	0.899926	0.333639	0.852238
LOC552473	1.23754	1.45573	1.77404	3.08317	1.06438	0.394157
MT-LOC726264	0.242624	0.225731	0.0982864	0.506689	0.0525472	0.126665
LOC552497	0	0.336865	0.698266	0.532135	0.86786	0.805337
MT-LOC551976	0.890001	1.48026	1.33803	0.627329	1.07196	0.380492
LOC551785	0.100831	0.159161	0.235936	0.138028	0.190368	0.0446557
LOC412636	0	0.0920025	0.120417	0	0.10334	0.123131
LOC100578966	0	0.156601	0.0655415	0	0.0767294	0.101423
LOC100578479	0.644033	1.11148	1.4153	1.65957	0.941246	1.5408
LOC726667	0.122309	0.236204	0.31141	0	0.156809	0.0513727
LOC409351	1.39984	0.806562	1.34899	0.965625	0.806291	0.807614
LOC726694	0.321605	0.313168	0.401037	0.0757191	0.348956	0.290612
LOC100577197	0	0.0150566	0	0	0	0
LOC726722	0.543108	0.249305	0	0	0.520961	0.898967
LOC409860	1.40043	1.06262	1.00956	1.30646	0.806117	1.00173
LOC726743	0	0.00988615	0	0	0.0359138	0.0912942
LOC113219232	0	0	0	0	0	0
MT-LOC726779	0	0.232512	0.0330989	0.314833	0.186229	0.164488
LOC113219248	0	0	0	0	0.00565883	0
LOC113219247	0	0	0	0	0	0
LOC409859	0.904317	0.619403	0.749085	0.690535	0.911833	0.658779
LOC411555	1.07481	0.60132	0.764446	1.2355	0.414775	0.570465
LOC107965313	0.122309	0.232514	0.200496	0.19739	0.155159	0.153927
LOC409100	0.617687	1.01984	1.56367	1.14659	1.38461	0.82456
LOC726824	0.364917	0.644026	1.18194	0.696001	0.767387	0.623037
LOC551406	0.160803	0.279599	0.543807	0.415446	0.176198	0.224926
LOC412224	0.851133	0.912776	0.793828	1.30712	0.985914	0.630109
LOC409646	0	0.0204023	0	0	0.0337032	0
LOC411526	0.0980892	0.0953503	0.702363	0.958131	0.257003	0.390595
LOC409093	1.48377	1.83159	2.56928	1.48578	1.03062	1.34542
LOC113219225	0	0	0	0	0.00400595	0.019308
LOC100577425	0	0	0.0503018	0.0958782	0.0312107	0
LOC409481	3.60143	2.58669	3.18161	2.49062	3.08103	3.21382
LOC100578657	0	0.0528654	0.267351	0	0.0744413	0.0524505
LOC102655567	0.178175	0.0275723	0	0	0.0898657	0
LOC410035	0.809293	1.17015	0.724348	0.287635	0.91241	0.636621
LOC102655515	0	0.0180201	0	0	0.0200058	0
LOC102655275	0	0	0	0	0.00943709	0.019308
LOC107964488	0.327516	0.510876	0.552348	0.652686	0.372385	0.174822
MT-LOC413678	0	0	0	0	0	0
LOC413677	1.37087	1.66216	1.43539	2.60008	2.43554	2.08729
LOC102655933	0	0	0	0.0958782	0.0141477	0
LOC551679	1.13768	0.373695	0.505061	0.0757191	0.329549	0.271444
LOC409401	0.81449	1.0593	1.33184	1.52331	1.03009	0.700305
LOC551705	0.371624	0.616219	0.859752	0.436505	0.190357	0.104218
LOC100577499	0	0.0262858	0.251414	0	0.116172	0.0777651
LOC409571	0.0800859	0.123412	0.208259	0	0.173282	0.289848
MT-LOC724719	0.445003	0.49463	1.21712	0.592464	0.716451	0.515975
LOC107966040	0.178175	0.103166	0.215626	0.867382	0.240365	0.462384
LOC100576106	0.315783	0.271193	0.589437	0.393423	0.349728	0.113814
LOC552440	0.367659	0.419093	0.518944	0.446856	0.238749	0.438523
LOC726972	1.38377	0.724312	0.323965	0.4009	0.526383	0.691965
LOC107965622	0	0	0	0	0.0112659	0
LOC551730	0	0.226215	0.393406	1.36588	0.361899	0.484019
LOC724235	0.932721	0.356732	0.324515	1.14989	0.540718	0.108281
LOC414004	1.30613	1.19627	0.891676	0.92782	1.54238	1.27159
LOC724330	0.0980892	0.192724	0.341851	0.556808	0.276676	0.168207
LOC724495	0	0.0792631	0	0.259612	0.0863817	0.0209675
LOC409109	0.537719	1.58752	0.789391	0.726355	0.454018	0.712704
LOC409096	0.76901	0.35912	0.150905	0.144024	0.117069	0.0829426
LOC107965607	0.165997	0.0228435	0	0	0	0
LOC100578708	0.249314	0.0902711	0.118765	0.181294	0.0185342	0.021973
LOC724635	0.100831	0.120792	0	0.257612	0.0797347	0.0514136
LOC724680	0.19892	0.176513	0.303199	0.138028	0.175194	0.275614
LOC113219319	0	0.00914267	0	0.0757191	0.0109282	0
LOC551031	6.74648	7.46325	4.82218	9.77453	6.94318	6.57626
LOC409718	0.498064	0.350244	0.173901	0.555162	0.374059	0.342049
LOC724625	0.934207	1.55085	2.56349	1.1509	1.36818	1.55565
LOC413000	1.4807	1.02937	1.01139	1.08884	1.1084	1.92175
LOC102655469	0	0	0	0	0	0.0806036
LOC102655422	0	0	0	0	0	0
LOC113219320	0	0	0	0	0.0114651	0
LOC552040	0	0.20913	0	0	0.0420021	0.0217937
LOC113218781	0.43535	0.124264	0.212427	0.19739	0.351643	0.465448
LOC409717	1.94214	2.38674	2.55094	4.00122	2.40129	2.12632
LOC552095	0.193429	0.514021	0.444033	0.75374	0.45294	0.856065
LOC409258	1.39186	0.896407	0.948992	0.700472	0.576147	1.00686
LOC409259	1.04424	0.66931	0.436411	1.25422	0.646515	0.701739
LOC552166	4.34269	3.70478	3.43182	4.3261	4.99935	3.92198
LOC410723	1.77283	0.632655	0.275971	0.314833	0.0976245	0.107833
LOC102656191	0	0	0	0	0.00441671	0
LOC725190	2.31046	1.5202	2.14788	1.40764	1.09746	0.863183
LOC113218910	0	0.0338564	0	0	0	0
LOC113218632	5.38573	6.01669	3.0618	4.63641	2.92971	3.19874
LOC552229	0	0	0.0531773	0	0	0
LOC107965163	0.113343	0	0	0	0	0
LOC100576446	0	0.0325865	0	0	0.0446806	0.0197847
LOC102656359	1.0765	0.522908	0.2972	0.144024	0.798368	1.38825
LOC102656491	1.0308	0.847169	1.10993	1.14834	1.41809	1.75694
LOC726920	0	0.0279523	0	0	0	0
LOC102656611	0	0	0	0	0	0
LOC102656640	0	0	0	0	0	0
LOC102656669	0	0	0	0	0	0
LOC113219275	0	0	0	0	0	0
LOC102656732	0	0	0	0	0	0
LOC100576505	0	0	0	0	0	0
LOC100577918	0	0	0	0	0.0275632	0.100029
LOC100576730	0	0	0	0	0	0
LOC107965347	0	0	0	0	0.00638362	0
LOC413240	0.201662	0.11958	0.0848896	0	0.0580385	0.115912
LOC413239	0.658965	0.628165	0.530128	1.27557	0.482841	0.885354
LOC409739	0.324704	0.449579	1.23118	0.690909	0.711929	0.770922
LOC102653708	0	0	0	0	0	0
LOC100576586	3.0976	2.17023	2.78141	1.52426	1.21985	1.34723
LOC410718	0.614174	0.60258	0.363708	0.267476	0.24858	0.13856
LOC102654418	0	0	0	0	0	0
LOC113219423	0	0	0	0	0	0
LOC102654265	0.249314	0.0747473	0	0	0.0192112	0
LOC113219258	0	0.0810853	0	0	0	0
LOC102653997	0	0	0	0	0	0
LOC107964845	0.100831	0.244039	0	0.209144	0.0673015	0
LOC410719	0.0980892	0.0886911	0.118765	0.181294	0.172602	0.384031
LOC725489	0	0	0	0	0.0127074	0
LOC725818	0.100831	0	0	0	0	0
LOC102654797	0	0	0	0	0	0
LOC100578389	0	0	0	0.0757191	0	0
LOC107963975	0	0	0	0	0	0
LOC102654405	0	0	0	0	0	0
LOC727522	0	0	0	0	0	0
LOC725885	15.8735	8.29782	6.16488	9.0411	7.14457	9.7323
LOC102654266	0	0	0.0723851	0	0.00286094	0
LOC102654367	0.0800859	0.0150062	0	0	0.0119773	0
LOC113219308	0	0.162851	0	0.0757191	0.0269105	0.171329
LOC100577905	2.32746	1.68016	1.67874	2.60013	0.71058	1.43987
LOC724279	0.657468	0.820488	1.04737	0.998748	1.09581	0.928112
LOC724326	0.263866	0.169392	0.125707	0.239114	0.0314218	0.114048
LOC412316	0	0	0	0	0	0
LOC411976	0	0.0655661	0	0	0.0245398	0.0320579
LOC726238	5.97705	8.16174	6.21309	6.53176	6.91063	6.19744
LOC411781	0.242624	0.0607505	0	0.257612	0.0544564	0.021973
GeneID-724534	1.38485	0.974531	1.06477	0.847648	0.638471	0.809855
LOC409298	1.18941	0.684907	1.16515	0.413795	0.449247	0.652541
LOC100577753	0.437527	0.476596	0.385096	0.377142	0.116397	0.195887
LOC411983	0	0.0410892	0.0296604	0	0.019746	0
LOC411715	0.747312	0.73334	0.675257	0.556808	0.583753	0.938142
LOC100577872	0.214952	0.208613	0.213221	0.586751	0.2524	0.350845
LOC107964025	0.818498	1.21575	0.888933	0.144024	0.628971	0.218157
GeneID-411626	0.932854	0.794134	0.448604	0.894882	0.785656	0.87972
LOC552719	0.717646	0.721376	0.808391	1.20468	0.214788	0.271123
MT-LOC725527	0	0	0.169067	0.383138	0.0717385	0.254341
LOC413631	0.586201	0.471766	0.171401	0.219743	0.608508	4.97513
LOC107966041	0.861343	0.76398	0.694468	0.116251	0.313572	0.514057
LOC409138	2.73631	4.01036	3.14718	2.43386	2.50117	0.937421
LOC412436	0.846518	0.446845	0.168243	0.682164	0.230615	0.269564
LOC100576414	0	0	0	0	0.00888914	0
LOC411910	0	0	0	0	0.0197063	0
LOC102654175	0	0	0	0	0.0240017	0
LOC724636	0.165997	0.0555103	0	0.181294	0.0211873	0
LOC409238	1.44079	1.32174	1.81174	1.05251	1.03169	0.717794
LOC411850	2.02944	1.20093	1.63456	1.37322	1.9783	2.15282
LOC100576230	0.0980892	0.0242002	0.0710543	0.0757191	0.0137616	0.0739929
LOC412191	1.53685	2.535	1.43011	1.91539	2.42937	2.77838
LOC100578952	0	0.253241	0.0296604	0.375863	0.0325293	0.16885
LOC724411	0.715292	0.353291	0	0.239114	0.324919	0.294375
LOC551703	0	0.0619444	0.128991	0.0958782	0.135857	0
MT-LOC551676	0.359092	0.97481	0.633233	0.931722	0.721919	0.932914
LOC102656429	0	0	0.211597	0	0.0161464	0
GeneID-551643	4.14794	5.05743	1.87833	1.87176	2.14975	1.20549
LOC726405	0.723143	0.32231	0.370315	0.276056	1.18076	0.550246
LOC726368	0.691576	0.480342	0.104153	0.313641	0.830815	0.485324
LOC409579	1.59272	0.606664	0.762801	0.49092	1.02761	0.742794
LOC726320	0.444783	0.078763	0.29108	0	0.408844	0.27328
LOC100578782	5.36599	2.83867	2.69771	3.28453	1.92371	2.1697
LOC100578721	0.386396	0.244335	0.227498	0.116251	0.577865	0.198704
LOC552091	0.871684	0.796204	1.08122	1.54998	0.569838	0.815145
LOC552065	0.113343	0.0965647	0.28528	0.144024	0.231475	0.286083
LOC726220	0.214952	0.143364	0.238366	0	0.0558771	0.197055
LOC552036	1.22565	1.24003	1.35199	2.50064	0.896121	1.07985
LOC113218798	0	0.113447	0.378648	0.299195	0.152923	0.134748
LOC724681	0.240889	0.418253	0.173461	0.144024	0.541676	0.836048
LOC410717	3.86898	3.06551	2.60373	3.41342	4.03301	2.75653
LOC113218805	0.295038	0.095886	0.211597	0.0958782	0.153515	0.165421
LOC408589	1.32084	2.24008	3.6736	4.30347	3.31277	3.39134
LOC724761	1.96779	0.992399	0.570346	0.305022	0.646004	0.976503
LOC724796	0	0	0	0	0	0
LOC724618	0.566916	1.14662	0.474059	0.33578	1.62802	1.80781
LOC113219402	0	0	0	0	0	0
LOC411474	0.39509	0.283522	0.628461	0.293269	0.452377	0.779107
LOC409075	0.930969	0.478671	0.828025	0.953478	0.668697	0.363828
MT-LOC411473	0.533656	0.181482	0.0330989	0.116251	0.308028	0.266087
LOC409074	1.25441	1.66475	0.899031	1.76344	1.17251	1.68509
LOC725421	0	0.0385682	0.259955	0.498726	0.0598941	0.187302
LOC411472	0.242624	0.238637	0.609279	0.209144	0.172074	0.303991
LOC725068	5.92484	7.17672	7.99829	7.23707	5.60987	6.69479
LOC412081	0.160172	0.141975	0.0834007	0.527537	0.132908	0.0651313
MT-LOC726218	0	0.112691	0.201531	0	0.20158	0.276036
LOC413374	0.74909	0.632748	0.432945	1.26379	0.871804	0.938172
LOC726172	1.39305	1.06934	0.391223	1.01287	0.904371	0.999536
LOC412918	3.04073	2.78289	2.96078	4.12496	3.49252	2.49006
LOC726113	0	0.124696	0.198085	0	0.197324	0.415645
LOC411995	0.0800859	1.11068	0.269013	1.0348	1.11354	0.863294
LOC411996	2.39085	2.15887	2.95756	3.91949	3.44868	2.79769
LOC552186	0.0800859	0.190256	0.0986404	0.181294	0.206501	0.217508
LOC100578370	0.711212	0.618163	0.43075	0.526962	0.656776	0.370898
LOC725028	0.3268	0.239983	0.420302	0.557157	0.338647	0.276554
LOC409832	1.62728	1.96601	2.27733	2.1285	2.97266	3.28326
MT-LOC413228	0.461509	0.628781	1.35736	0.335419	0.291429	0.241498
LOC409911	5.03024	4.45965	5.45256	6.24451	3.71612	3.7065
LOC409910	5.66208	5.25945	5.50341	5.24218	4.07972	4.233
LOC409909	0.850646	0.781979	0.999414	0.85357	0.393962	0.741146
LOC100577521	0	0	0	0	0.0605866	0.10092
LOC411704	0.982624	0.602335	0.2045	0.521968	0.850066	0.799422
LOC411705	1.54408	0.864898	0.587022	1.27637	0.480019	0.783461
LOC552264	0.41541	0.422362	0.310947	0.504929	0.358003	0.604828
LOC100578901	0.214952	0.250326	0.206615	0	0.134516	0.0903412
LOC102655679	0.847302	0.738811	0.592726	0.669132	0.547102	0.789557
LOC552243	3.47755	3.63174	3.35753	2.54017	1.57759	1.89872
LOC552221	4.00392	2.94576	2.76498	2.88886	1.80702	2.3833
LOC725819	0.279006	0.62362	0.243159	1.39128	0.888134	0.659165
LOC409193	0.751794	1.50805	1.04043	1.03074	1.78467	1.73188
LOC113219399	0.122309	0	0	0	0	0
LOC725946	3.0489	2.12888	3.76158	3.99462	3.89786	4.14226
LOC413650	1.04456	1.44659	1.31395	1.58954	1.25945	1.09336
LOC413649	0	0.140403	0.131083	0.390438	0.455752	0.37161
LOC410009	0	0.0390947	0	0	0	0
LOC100576231	0	0	0	0	0	0
LOC113219408	0	0	0	0	0	0
LOC552032	0.798029	0.265518	0.18955	0	0.180738	0.243549
LOC409282	2.53382	2.55944	2.73163	3.63852	1.20281	1.24948
LOC551978	2.34111	1.43356	0.947491	1.47505	0.834277	1.67798
LOC107964283	1.06467	1.26675	1.90122	1.74606	1.66545	2.54637
LOC412117	0.630264	0.482652	0.393674	0.715947	0.929271	0.584824
MT-LOC726115	0.122309	0.128698	0.223066	0	0.0307735	0.152289
LOC412197	1.39696	0.908531	0.92019	2.27869	2.5315	2.99202
LOC412196	0	0.0331381	0	0	0.00556734	0
LOC100578255	0	0.262495	0.117165	0.0757191	0.193468	0.036834
LOC726325	0.588287	1.18184	0.81658	0.745726	0.906759	0.928624
LOC726348	0.180917	0.55686	0.513957	0.356153	0.182624	0.714509
LOC411982	0.730406	0.640701	0.656445	0.924421	0.196485	0.231997
GeneID-494523	2.14294	3.02634	3.8783	3.56646	3.87812	4.58362
LOC409261	0	0.0190288	0.235929	0	0.0699893	0.186735
MT-LOC726369	0.954794	0.604575	1.27287	0.696041	0.606061	0.505229
LOC551699	0.263866	0.144559	0.16109	0	0.0844612	0.135941
LOC100577833	1.76411	2.42745	3.64957	0.819329	1.63518	0.859418
LOC726447	0.249314	0.400798	0.336106	0.181294	0.113186	0.140057
LOC726468	0	0.324254	0.652953	0.267476	0.300618	0.106481
LOC406132	0.249314	0.312406	0.343681	0.395641	0.164194	0.180584
LOC100578881	0.194681	0	0.235377	0	0.0295931	0.107833
LOC726487	0	0	0	0	0.0131312	0
LOC102655073	0	0.0935789	0.418745	0.0958782	0.0548523	0
LOC726542	0.636723	1.01815	0.458267	0.754005	0.544672	0.323967
LOC551671	0.160803	0.121781	0.418952	0.227113	0.084063	0.114048
LOC551109	0.165997	0.0584993	0.351105	1.03793	0.256152	0.212276
LOC551156	0.701172	0.327357	0.33877	0.144024	0.316905	0.426547
LOC551205	0.698658	0.790655	1.30633	3.26175	1.4995	1.42992
LOC724281	0	0	0	0	0	0
LOC100576257	0	0	0	0	0	0
LOC100577942	0	0	0	0	0	0
LOC724373	0	0	0	0	0	0
LOC724412	0	0.049938	0	0	0.00903507	0
LOC724539	0	0.0249378	0	0	0.0212719	0.107647
GeneID-724456	0	0.0693167	0.13836	0	0.04132	0
LOC102655896	1.84838	2.71162	3.69031	3.00034	3.58303	3.11681
LOC724587	0.751058	0.938815	0.698155	0.993505	0.68342	0.566392
LOC410710	9.5228	8.12579	7.99046	7.89998	15.2764	11.1074
LOC413670	0	0.0326656	0	0	0.0177211	0.026407
LOC724762	0	0	0	0	0	0.0651313
LOC413672	0.39086	0.529118	0.327009	0.925687	0.247846	0.498554
LOC100576435	0.263866	0.280328	0	0.0958782	0.180186	0.107647
LOC413674	1.51282	0.755536	0.672826	0.516625	0.52835	0.614819
LOC410021	2.27673	0.942736	0.403199	0.842709	1.62138	1.09766
LOC413675	0	0.0645651	0	0	0.0611441	0.15902
MT-LOC410022	2.71978	2.97153	3.80857	5.5561	1.92731	2.38966
LOC412626	0.263866	0.131498	0	0	0.0910152	0.0567975
MT-LOC551843	1.12474	1.36744	1.16916	1.72473	2.33949	2.42461
LOC409690	3.87672	3.62837	5.79451	3.51054	10.3189	9.14479
LOC412949	0.0800859	0.0366988	0.319107	0	0.0789746	0.18997
GeneID-406110	0.702734	1.07303	0.860675	1.28946	0.784333	0.714932
GeneID-100049572	1.1361	1.01327	0.792364	0.227113	1.10577	0.23474
LOC412948	0.39119	0.994845	0.42165	1.17447	0.293656	0.11508
LOC409689	0.585871	0.415633	0.240482	0.466756	0.140401	0.195527
LOC725230	1.52652	1.8269	2.72642	3.15772	0.906846	1.16598
LOC725272	0	0.1261	0.125707	0	0.0811841	0
LOC725308	0.964287	0.57159	0.721281	0.937446	1.15317	0.523968
LOC725344	0.364933	0.18625	1.04793	0.884079	0.31176	0.0579562
LOC725238	1.64836	2.19438	2.63589	3.87138	2.19189	1.5253
LOC725414	0.508052	0.270748	0.0970167	0.299195	0.18835	0.161196
LOC725450	0.249314	0.381603	0.425033	0.348829	0.198536	0.0446557
LOC100577019	4.19559	3.83528	2.6363	2.0152	2.33122	3.01677
LOC408587	0	0.0584977	0.0846919	0	0.0163711	0.149768
LOC113218581	0.211432	0.224623	0.152692	0	0.144935	0
LOC408586	1.37765	1.15181	0.582844	1.11996	0.611903	0.738859
LOC408585	0.345663	0.285802	0.254698	0.314833	0.0973525	0.0209675
LOC725495	0	0	0	0	0.0591436	0.114957
LOC550899	2.9194	4.71705	3.24901	4.30227	3.88134	2.63006
LOC100577273	0.165997	0.18426	0.118296	0.144024	0.0441948	0.026407
LOC102654970	0	0.588694	1.21686	0.443219	0.308857	0.172342
LOC100577239	0	0.0262858	0	0.322991	0.00318075	0
LOC410706	8.51671	8.32937	2.47543	4.21963	13.676	8.3819
LOC113219123	0	0.0232663	0.0723851	0	0.01251	0
LOC413562	0.719484	0.838633	0.224509	0.745803	0.283262	0.307278
LOC551206	0.249314	0	0	0	0.0919979	0.0971892
LOC724237	0	0.0282601	0	0	0.00398908	0
LOC100576338	0	0	0	0	0.00636618	0
LOC413560	0	0.0169421	0	0	0.0310004	0.0773819
LOC409970	0.113343	0.145863	0.0296604	0	0.103186	0
LOC724374	0	0	0.0355271	0	0.0440723	0
LOC113218522	0	0	0	0	0	0
LOC413558	0.160803	0.158454	0.265157	0.239114	0.140602	0.026407
LOC107964890	0	0	0	0	0	0
LOC102653680	0	0.0294467	0	0	0.014501	0
LOC113219125	0	0	0	0	0	0
LOC409706	0.912323	2.42576	2.79064	0.219743	1.14064	1.23387
LOC551529	0.2931	0.293453	0	0.181294	0.100922	0
LOC551558	1.37077	0.78433	0.639044	0.0958782	0.436242	0.433406
LOC102654380	0	0	0	0	0.0117623	0
LOC551621	0	0	0	0	0.242533	0.076153
LOC724763	0	0	0	0	0.0182944	0
LOC409704	1.9877	1.20239	1.68621	1.40583	1.32822	1.42585
LOC113218643	0	0	0	0	0	0
LOC113218641	0	0.0636968	0	0	0.0294698	0
LOC102654698	0	0.179628	0.159553	0	0.270893	0.219455
LOC724835	0.100831	0.348738	0.101076	0	0.250932	0.0761055
LOC724903	0.810895	0.298666	0.170394	0.239114	0.246779	0.138857
LOC408583	3.0732	1.38688	1.22845	1.70928	0.9073	2.21804
LOC102654916	0	0	0.0848896	0	0.00687066	0
LOC724991	1.56587	1.88661	2.05008	0.957605	1.41953	1.72342
LOC410705	0	0	0	0	0	0
LOC725078	0	0	0	0	0	0
LOC100577365	0	0	0	0	0	0
LOC725151	0	0	0	0	0	0
LOC113219411	0	0	0	0	0	0
LOC551157	0.244618	0.713639	1.044	0.640609	0.766122	1.23418
LOC410702	0.178175	0.594919	0.468749	0.350157	0.809832	1.27204
MT-LOC725281	0	0	0	0	0	0
LOC725320	0.853163	0.940217	0.539417	0.4152	0.773585	0.757854
LOC107963961	0	0.182329	0.17484	0.19739	0.0262544	0
LOC107966047	0	0	0	0	0	0
LOC725386	0	0	0	0	0.0138465	0
LOC100577260	0	0.0580653	0	0	0.00458061	0
LOC725457	0	0	0	0	0	0
LOC100577522	1.29897	0.519707	0.21921	0.191756	0.257619	0.0217937
LOC551356	70.2322	51.2651	39.1061	56.3803	15.3825	15.301
LOC102655530	0.242624	0.0354326	0.0531773	0	0.0492953	0.0252301
LOC551280	0.0800859	0.172926	0	0.151438	0.0169191	0.023786
LOC724904	0	0	0	0	0.00471349	0
LOC100578281	0.425016	0.453562	1.15647	0.233906	0.870652	1.212
LOC413018	0.536558	0.612646	1.014	1.10804	0.540688	0.354116
LOC551111	0.202395	0.335117	0.576251	0.151438	0.428534	0.410984
LOC551069	0	0.228541	0.179788	0.144024	0.159794	0.0318228
LOC413099	0.178175	0.261072	0.513782	0	0.349356	0.446741
LOC550996	0.75961	0.839717	0.4958	0.905772	0.365256	0.292495
LOC414039	0.160803	0.196663	0.301386	0.898222	0.353703	0.312391
LOC113219413	0	0	0	0	0	0
LOC113218758	0	0	0	0	0	0.0513727
LOC724496	0.100831	0.14485	0	0	0.0625763	0.283361
LOC724540	0.242624	0.141663	0.264549	0	0.189674	0.372069
LOC113218757	0	0	0	0	0	0
LOC725348	0.242624	0.416821	0.374005	0.247316	0.190937	0.0628954
LOC725387	0.113343	0.331309	0.0355271	0.525088	0.223083	0.287013
LOC725458	0	0.0841869	0.0714158	0	0.0850286	0.233153
LOC410696	0.372856	0.763991	0.948894	0.239114	0.267173	0.545401
LOC408579	0	0.146035	0.200803	0	0.0493356	0.0209675
LOC408578	0.22314	0.0422008	0.253862	0	0.154091	0.693474
LOC408577	4.18605	4.80731	3.74506	5.74628	5.94711	4.81433
LOC102655849	0.160803	0.317287	0	0	0.0817734	0.141826
LOC551647	1.66448	1.38826	0.990461	0.922018	0.916782	0.399058
LOC107966043	0	0	0	0	0	0
LOC551680	0	0	0	0	0.0116221	0
LOC408576	3.11178	3.18255	1.82505	1.87144	1.76961	0.84286
LOC551731	0.519597	2.66031	1.61795	2.50075	2.45678	2.16692
LOC551762	0.522127	0.569683	0.706152	0.0757191	0.772547	0.405298
LOC100576169	0.432825	1.00236	1.33764	1.77288	1.39406	0.692252
LOC410083	1.9179	1.53925	2.16167	2.2551	1.73431	1.31598
LOC410687	0	0	0	0	0	0
LOC413245	0	0.165929	0.329552	0.811156	0.15428	0.427628
LOC724332	0.44628	0.345419	0.922955	0.997343	0.968936	0.486052
LOC551911	0.308024	0.501655	0.1335	0.809716	0.207944	0.2764
LOC724413	0.0800859	0.319362	0.361998	0.353491	0.343504	0.361129
LOC724497	0.100831	0.164524	0.0531773	0.435573	0.14347	0.208801
LOC100578913	0	0	0.0846919	0	0.00747946	0.0513727
LOC113218878	0	0.0847303	0	0	0.0453735	0.156302
LOC410690	0.956441	0.732269	0.667027	0.612457	0.789664	0.98911
LOC408580	0.700529	0.513572	0.286317	0.443219	0.56857	0.524107
LOC410689	23.6792	18.0828	15.8249	15.0938	9.67326	7.93359
LOC552096	0.616048	0.0147191	0	0	0.00963377	0
LOC410688	1.23482	1.48585	0.977025	0.696454	0.972514	1.02205
LOC552141	0.113343	0.181347	0.418903	0.41105	0.260789	0.133783
LOC552167	0.406886	0.750471	1.01439	0.771497	1.16011	0.745565
LOC412601	0.386175	0.714433	0.788572	0.61942	0.947804	1.26331
LOC102656575	0.0800859	0.0698211	0	0.257612	0.0378717	0.177694
LOC102656224	1.66145	2.29589	2.3675	2.06791	2.76847	1.91837
LOC724950	0.100831	0.333641	0.943545	1.09794	1.01032	1.81685
LOC552251	0	0.0893922	0	0.690358	0.537919	0.291743
LOC409027	2.57116	2.43952	1.65772	3.87758	3.06919	2.6862
MT-LOC411351	0.978924	0.512083	0.816007	0.533101	0.687767	0.648036
LOC413895	0.791697	0.574451	0.308284	0.144024	0.745636	0.704577
LOC552332	2.15628	1.96151	1.9495	2.23549	2.12994	1.5832
LOC102655663	0	0	0	0	0.00522872	0
LOC409792	3.20247	1.6638	0.615322	0.739003	1.05878	0.523333
LOC413502	0	0	0	0	0.0151667	0
LOC413501	0	0	0	0	0	0
LOC413500	0	0	0	0	0.0230704	0.0651313
LOC409937	0	0	0	0	0.029514	0.023786
LOC409936	1.60677	1.0622	0.668852	1.64568	0.930503	0.661442
LOC102653813	0	0	0	0	0	0
LOC100578060	0	0	0	0	0	0
LOC413499	0.324704	0.239036	0.409209	0.739004	0.556543	0.498139
GeneID-725534	0.242624	0.102023	0.308912	0	0.173528	0.291349
LOC411721	0.223354	0.0232663	0.0714158	0	0.0552228	0.318589
LOC725609	0.610628	0.901724	1.1949	0.761407	1.35378	1.18205
LOC411722	0.242624	0.230916	0.679243	0.908439	0.122685	0.30751
LOC411723	1.34115	1.21111	1.69256	1.53327	1.89377	1.73722
LOC410686	1.97973	2.82028	2.23683	3.26292	3.41417	2.8885
LOC410685	0.214174	0.111066	0.0627593	0.376525	0.660889	0.708875
GeneID-551357	0.160803	0.25333	0.256151	0	0.0906582	0.0558438
LOC410684	0.113343	0.0243471	0	0	0.0095907	0.0252301
LOC410683	0	0	0	0	0.018003	0
LOC551451	0.242624	0.634466	0.684265	0.585592	0.491107	0.278785
MT-LOC102654681	0.214952	0.0227808	0.117165	0	0.0682007	0.157076
LOC551494	0.51677	0.786065	0.751558	0.363354	0.381878	0.119946
MT-LOC725980	0.100831	0.342527	0.883362	0.819395	0.218823	0.567613
LOC411700	2.95815	3.06074	7.7739	8.1017	3.85177	3.75191
LOC100577704	0	0.0169421	0.235204	0	0.0184968	0.149307
LOC100577074	0.321605	0.0692941	0.400535	0.0757191	0.0637262	0.350803
LOC102655034	0	0.026326	0.19947	0.116251	0.0654828	0.0432116
LOC551622	0	0.135859	0.322434	0.219743	0.112443	0.231663
LOC726034	1.59753	0.768691	0.660287	1.10764	0.802901	0.613582
MT-LOC726061	1.55468	0.933154	0.642931	0.350157	0.656996	0.682331
GeneID-410681	0.417821	0.158651	0.0330989	0	0.128686	0.0653939
LOC726148	0	0.0173446	0	0.191756	0.0172218	0
LOC107963988	0	0	0.106213	0	0.0474715	0
LOC408573	0.648156	0.674328	0.169067	0.406534	0.462602	0.381312
LOC408574	0.967875	0.516968	0.814352	0.851493	0.877864	0.28524
LOC551791	0.415312	0.351649	0.354523	0.757589	0.340512	0.295255
LOC408575	0.0980892	0.674032	0.43584	0.439073	0.705586	0.427986
LOC412777	10.8432	10.3922	9.24087	6.32548	5.93894	6.09692
LOC412778	0	0.180164	0.209415	0	0.0829427	0
LOC726349	0.563599	1.11242	1.3761	1.37379	0.764563	0.997385
LOC413574	0	0.184565	0.162204	0.738437	0.142263	0.260271
LOC413575	0.113343	0.0759629	0	0	0.00423315	0.0528139
LOC413576	0	0	0	0	0.0253999	0
LOC100578467	0.165997	0.0485939	0	0	0.0448122	0.208463
LOC102656513	0	0	0	0	0	0
LOC413577	0.689998	0.673769	0.316623	0.440906	0.250687	0.808774
LOC412407	0.178175	0.563159	0.542289	1.32751	0.45003	0.553636
MT-LOC552128	0.786842	0.933659	0.492273	1.24662	0.66616	1.49717
LOC552153	0.308024	0.0951968	0	0	0.0903711	0.160885
LOC726562	1.28376	0.724105	0.943437	0.65291	1.04834	1.42499
LOC113218663	0	0	0	0	0.00546345	0
LOC726591	0.0800859	0.0125784	0.106213	0	0.0480076	0.0973846
LOC113218556	1.65367	1.51786	2.94694	2.32483	2.46581	1.8221
LOC414042	1.51027	0.729503	1.97527	1.25418	1.06689	0.702977
LOC726647	2.04019	2.06406	1.44723	0.914048	1.23721	2.24733
LOC100576242	0.771802	0.51507	0.598169	0.260274	0.531888	0.777253
LOC726708	1.48912	0.468619	0.759952	1.1092	0.65858	0.585426
LOC551725	0.717358	0.421275	0.82688	0.488185	0.522917	0.65641
LOC409225	0.59586	0.23411	0.515376	0.284863	0.294393	0.309908
LOC409226	1.59564	1.2563	1.173	1.17076	0.865391	0.758826
LOC551637	0.515656	0.853732	2.11855	0.267476	0.679929	0.737739
LOC107966053	0	0	0	0	0.037524	0.101812
LOC107966054	1.42928	0.870856	1.89111	1.4667	0.615024	0.530546
LOC725976	1.3221	0.54746	0.590316	1.31391	0.52052	0.752944
LOC412412	2.04297	2.37366	2.1256	3.18517	1.31382	0.890705
LOC726766	1.04111	1.02662	0.723656	0.919922	1.06147	0.858699
GeneID-726777	6.63581	5.16307	4.03934	5.02561	3.46468	4.76501
LOC113219410	0.361955	0.327629	0.539329	0.763488	0.307749	0.316847
LOC102656360	1.30621	0.804444	0.559149	0.901903	0.320775	0.658842
LOC551665	0.727873	0.301776	0.394899	0.608821	0.157021	0.270584
LOC725572	2.22373	1.83544	1.82871	1.36623	1.07493	1.45169
LOC551633	0.389137	0.448306	0.526024	1.47688	0.483089	0.658784
LOC551606	0	0.142623	0.0828377	0	0.118685	0.115266
LOC412449	1.11135	0.213307	0.307774	0	0.341944	0.378081
LOC100578271	2.25054	1.6915	2.2338	2.03137	1.71263	2.97576
LOC412362	0.663989	0.419007	0.523102	0.138028	0.212028	0.105241
LOC412361	0	0.0584761	0	0	0.0157191	0.0718761
LOC727229	1.01789	0.302578	0.525083	0.385345	0.363891	0.532817
LOC100578205	0.967777	0.451507	0.297301	0.875208	0.424545	0.508583
MT-LOC410678	1.0285	0.481151	0.425491	1.49189	0.352356	0.613352
LOC724145	0	0.0163691	0	0	0	0
LOC724195	0.836896	0.713013	0.0952019	0.287635	0.441575	0.286732
LOC107965369	0	0	0	0	0	0
LOC102655531	0	0	0	0	0	0
MT-LOC551158	0.558407	0.838932	0.62211	0.351775	0.3579	0.507282
LOC551207	0.484987	1.20089	1.10821	1.38228	1.3098	1.39308
LOC100576938	0	0.167992	0.147679	0.19197	0.186295	0.157883
LOC551281	0.527993	0.362936	0.0593208	0.531697	0.356644	0.219609
LOC412262	1.09496	1.31334	0.7193	1.38135	1.02771	0.878423
LOC551358	0.623178	0.258744	0.179768	0.47076	0.354711	0.297686
LOC412406	0.273514	0.756809	0.823222	0.576095	0.736747	0.699758
LOC551418	4.37433	3.44439	3.8094	3.99567	4.28708	5.57102
LOC551452	0.113343	0.043183	0.150385	0.451582	0.211739	0.157631
LOC551472	0.878792	0.63123	0.612546	0.922249	0.524031	0.499691
LOC724638	0.650996	0.330225	0.533398	0	0.255918	0.267163
LOC413968	8.97621	4.46299	5.63087	6.35404	9.00216	7.9636
LOC408572	0.668373	0.678839	1.04375	0.452862	1.92903	1.33673
LOC107966061	0	0.0695203	0.233505	0.0757191	0.241244	0.101453
MT-LOC551584	0.662654	0.667916	1.61335	0.63803	0.264867	0.343961
MT-LOC100577992	0	0.243799	0.0296604	0.0757191	0.0671188	0.0567975
LOC410676	0	0.942486	1.08684	1.77671	0.555995	0.288001
LOC725042	0.646999	0.880445	1.47874	1.41087	1.03226	0.943965
LOC410675	0.906504	2.3671	1.61557	3.91482	1.75588	1.73626
LOC725079	1.04423	0.839855	0.698412	1.5714	0.937635	0.750961
LOC100576454	0	0.179162	0.0714158	0	0.0698877	0.0556088
LOC410674	1.47913	1.03121	1.1632	0.971631	0.922817	0.700068
LOC113219189	0	0.0158757	0	0	0.00458061	0.026407
LOC410673	0.660881	0.293736	0.444651	0.438907	0.0819133	0.246724
LOC725239	0	0	0	0	0	0
LOC410672	0.912738	1.16418	1.07471	1.01401	0.848132	1.04781
LOC410671	0.249314	0.168438	0.214188	0.0757191	0.119953	0
LOC102653709	0	0	0	0	0	0
LOC551893	0.739594	0.639969	0.795222	0.650165	1.16583	0.851833
LOC551912	0.446494	0.490432	0.344866	0.473021	0.511801	0.732612
LOC725459	0	0.0976291	0.105484	0.305022	0	0.240887
LOC100576258	0.122309	0.0847377	0	0	0.0543445	0.078634
LOC107965063	0.160803	0.029744	0	0	0.121151	0.0524505
LOC410669	0.709883	0.0164659	0.0296604	0	0.144507	0.294149
LOC412734	0.719638	0.351322	0.284631	0.116251	0.36559	0.201236
LOC552014	0.887807	0.471375	0.309427	0.516625	0.534783	0.998008
LOC725684	0.761073	0.345242	0.294772	0.144024	0.336543	0.263902
LOC408570	0	0	0	0.259612	0.00763301	0
LOC102656598	0	0	0	0	0.00556734	0
LOC725748	0.160803	0.0385682	0	0.209144	0.00286094	0.0320579
LOC552142	0.683779	0.238627	0.479002	1.21633	0.434693	0.363917
LOC100578882	0	0	0	0	0.167606	0.164445
MT-LOC408569	0.899597	0.91623	1.67125	1.84505	0.786628	0.910859
LOC100578855	0	0	0	0	0	0
LOC100577689	0.714842	0.149798	0	0.660736	0.297874	0.547591
LOC411927	0.0980892	0.375669	0.239429	0	0.292632	0.330739
LOC725947	0.264086	0.58114	0.765541	0.151438	0.503383	0.698659
LOC725981	0.549065	0.352322	0.556971	0.453649	0.421038	0.787646
LOC113219119	0.506711	0.339555	0.699643	0.329998	0.52688	0.4239
LOC551837	0.178175	0.12279	0.311931	0.116251	0.0809468	0.209113
LOC113218850	0.899348	2.21073	2.26739	2.05106	1.84427	1.276
LOC100577648	0.438803	0.888671	0.854515	0.614524	0.614039	1.01144
LOC724146	0	0.0901388	0	0	0.0207329	0
LOC724196	0	0	0	0	0.0188194	0
MT-LOC724239	0	0	0	0	0.00738214	0
LOC724282	0	0.0204956	0	0	0.0100222	0
LOC408568	0.868653	1.48752	1.77936	1.72794	0.893897	1.14262
MT-LOC100578551	1.40563	1.06762	1.31118	1.79801	0.601256	0.912197
MT-LOC100577533	0.0800859	0.310011	0.152692	0.395641	0.316585	0.0197847
LOC551386	0.772073	0.163289	1.19807	0.431084	0.477354	0.491645
LOC107965508	0.113343	0.404624	0.430512	0.335331	0.234001	0.229975
LOC551419	0.0800859	0.335111	0.224849	0.963211	0.200401	0.226318
LOC412015	0.328295	0.0783531	0.0858289	0	0.136393	0.137714
LOC409313	0.956263	0.938182	0.893384	1.33797	0.649334	1.20079
LOC409312	1.6634	0.678673	0.548672	0.191756	0.549156	0.315237
LOC100577501	0.194681	0.152196	0.320982	0.633647	0.267833	0.429052
LOC551559	1.26138	0.732928	1.04847	0.409051	0.606534	1.12916
LOC551585	0.223354	0.00897005	0	0	0.021435	0.0567975
LOC550724	1.02857	1.0814	0.64086	0.841322	0.734637	0.595827
LOC412240	1.47633	0.889041	0.923781	0.828745	1.24281	1.51528
LOC413118	0.579091	1.32362	1.16742	1.73442	0.935398	0.983943
LOC409062	0.921563	0.54704	0.864435	1.03504	0.623568	0.540104
LOC410662	0.160803	0.39965	0.279822	0.362588	0.201559	0.849013
LOC102654353	0	0	0	0	0.345442	0.377122
LOC725106	0	0	0	0	0.0885934	0.0651313
MT-LOC410791	6.96357	5.55867	5.74107	3.75698	4.44674	4.25667
LOC551792	0.362657	0.598594	0.830383	0.299195	0.281704	0.207993
LOC113218960	0	0	0	0	0	0
LOC725273	0.100831	0.0492309	0	0	0	0
LOC100576662	0.263866	0	0	0	0	0
LOC100577043	0	0	0	0	0	0
LOC725283	0	0	0	0	0	0
LOC107966045	0.178175	0.352187	0	0.0757191	0.0745072	0
LOC550901	0.122309	0.194978	0.207883	0.663248	0.329012	0.391036
LOC551868	0	0.133537	0.214229	0	0.0460797	0
LOC551894	0.676804	0.382201	0.28954	0.239902	0.211123	0.416234
LOC725415	2.41298	2.66606	1.24448	0.934807	1.39949	6.00702
LOC551941	0.655766	0.859114	0.138374	0.726295	0.62604	1.40066
LOC100576447	0	0.00993953	0	0	0.00522872	0.0252301
LOC408646	0	0.0296585	0.085197	0	0.00769796	0.0902918
LOC725651	0	0.0602136	0	0	0	0.0217937
LOC102653777	0	0	0	0	0.00701621	0
LOC102653941	0	0	0	0	0.00642967	0
LOC102653800	0	0.0190822	0	0	0.0160419	0.023786
LOC408645	0.482408	0.454815	0	0.440906	0.293456	0.138298
LOC410788	0	0.00823293	0	0	0.00681608	0
LOC107963993	0	0	0	0	0	0
LOC101664701	0	0.0198791	0.13836	0	0	0
LOC724197	0	0	0	0	0.00655981	0
LOC724283	0.244618	0.405403	0.100402	0.846855	0.11149	0.199036
LOC410785	6.13704	8.78767	7.31	6.61716	10.7566	7.36507
LOC113218729	0.887991	1.70376	0.830996	1.31303	0.392653	0.808771
LOC100576697	0.100831	0.237895	0.227065	0.0958782	0.010417	0.026407
LOC410784	0.377095	0.559976	0.49762	0.151438	0.300248	0.534414
LOC724415	0.282481	0.362215	0.309536	0.58761	0.26674	0.779128
LOC408643	0.321605	0.538798	0.839818	0.431209	0.326533	0.619244
LOC102655181	0	0	0	0	0	0
LOC410782	1.79601	1.69252	2.20496	1.73643	0.911401	1.05924
LOC409126	0.981178	2.3437	1.72489	2.24911	1.39595	2.01784
LOC409127	0.593255	1.28141	1.31061	0.831459	1.0362	1.21612
LOC413378	0.731406	0.511753	0.751465	0.239114	0.652772	0.333443
LOC413377	1.4581	2.25677	1.90142	2.51645	3.33073	3.14757
LOC113219302	0	0.0149583	0	0	0	0
LOC724639	0.655056	0.600679	1.47494	1.10091	1.30247	1.26512
LOC409887	0.670014	0.557721	0.389345	0.662762	0.870042	0.968794
LOC409886	0.372856	0.640033	0.840681	0.575321	0.382546	0.489541
LOC552426	0.372856	0.491099	0.80977	0.778043	0.780016	0.683362
LOC551960	0.756123	0.534489	0.3235	0.353491	0.544262	0.554832
GeneID-406071	0	0	0	0	0.0494397	0
LOC100577450	0.180917	0.254017	0.648592	0.299195	0.742724	0.765263
LOC410080	0.824978	1.00322	0.465615	0.696454	0.549924	0.923786
LOC551906	1.26329	0.755347	0.984344	0.227113	0.723408	0.963047
LOC725284	0.338978	0.252386	0.337288	0.403636	0.272412	0.270277
LOC551889	1.57984	1.06845	0.726874	0.667725	1.04569	1.08555
LOC412088	0	0.23489	0.100402	0.322991	0.144757	0.110711
LOC725154	0.740967	0.534008	0.806125	0.493518	0.736565	1.10183
LOC100576132	6.79099	3.66173	2.98859	5.95017	3.29512	4.96601
LOC725044	0.263866	0.0899463	0.254648	0.448258	0.0951458	0.021973
LOC100579054	0.434786	0.16754	0.115843	0	0.184087	0.239258
GeneID-409097	0.660759	1.23655	0.471858	1.52375	0.777616	0.545351
LOC411548	0.976395	0.652846	0.801774	0.846855	0.418153	0.458157
LOC100579021	0.0800859	0.197453	0.0355271	0	0.0516188	0.0445381
LOC100578953	1.50159	1.17405	1.61099	0.474563	1.05351	0.674907
LOC409251	0.463488	0.402064	0.358146	0	0.378576	0.354988
LOC100578883	1.64341	0.630391	0.155223	0.819924	0.438979	0.301152
LOC102656037	0.459923	0.249059	0	0.239114	0.12853	0.0209675
LOC724798	0.364697	0.20208	0.177629	0	0.150696	0.0513727
LOC411882	0.940786	0.633245	0.937023	0.935827	0.426362	0.836034
LOC727452	0.919319	1.55642	2.88797	1.61017	1.58695	1.83057
LOC107965381	0	0.0340863	0	0	0.056975	0
LOC725460	0.948038	0.793881	0.340264	0.449369	0.387918	0.247596
MT-LOC408642	0.100831	0.0518167	0	0	0.0645297	0
LOC551071	2.62855	4.17148	4.20694	3.07435	4.23246	4.48295
LOC408641	0	0.208057	0.387868	0	0.00509895	0.157235
LOC725724	0	0.146393	0.302045	0.181294	0.0317302	0.279604
MT-LOC551208	0	0	0	0	0.0517278	0
LOC102655594	0	0	0.0723851	0	0.0219383	0.0626755
LOC551320	3.90413	4.49999	4.70556	2.62531	2.53021	1.58575
LOC102655568	0	0.00823293	0.0531773	0	0	0
GeneID-100578506	2.80504	2.75567	1.71641	2.47396	1.6239	1.66765
LOC408635	0	0.532108	0.21505	0	0.316352	0.342769
LOC551420	1.21004	0.278928	0.18426	1.05622	0.500736	0.560405
LOC409392	0.817003	0.705522	1.01466	1.18218	0.753765	0.866442
LOC726062	0.463023	0.0792348	0.321165	0.0757191	0.143521	0.198807
LOC100578360	0.648029	0.553271	0.351611	0.589885	0.242555	0.22247
LOC412288	1.02929	0.998098	1.0428	0.713473	1.20218	0.711274
LOC726178	7.66378	6.10712	7.06596	7.24182	5.8152	4.7077
LOC409189	3.56792	2.51757	2.13766	1.271	1.73258	1.71726
LOC411753	0.888924	0.3398	0.0887045	0	0.27726	0.09547
LOC107965121	0	0	0.085197	0	0	0
LOC100577142	0	0	0	0	0.025405	0.0528139
LOC410780	0.223354	0.18404	0.0330989	0.0757191	0.0380288	0.0651313
LOC410779	1.89082	1.90247	1.38564	0.923475	0.928033	0.818488
LOC107966060	0	0	0	0	0	0
LOC726350	0	0.0439575	0	0.144024	0.029531	0.0197847
LOC408634	0	0.0575263	0.0355271	0.558807	0.18871	0.0776806
LOC408633	0.41541	0.169492	0.192875	0.19739	0.200222	0.227569
LOC102653614	0	0.0431949	0	0.116251	0.033994	0.0811296
LOC409288	3.52018	3.42365	2.04297	3.68064	2.67322	2.34683
LOC726431	1.52226	1.17494	1.52563	1.26205	0.963829	1.0662
LOC102656779	0	0.0985775	0	0	0.0733448	0
LOC409505	0.35635	0.769147	1.35303	1.68409	1.06449	1.12585
LOC100576990	0.264086	0.322982	0.240478	0.441568	0.471634	1.06299
LOC552660	0.81684	0.44708	0.487557	0.584884	0.613321	0.479511
LOC726056	2.64764	4.01631	6.3172	4.87694	5.19675	7.12298
LOC552654	0	0.774345	0.947418	1.00691	0.782159	1.2084
MT-LOC552644	0.160172	0.481745	0.195188	0.420408	0.448019	0.405887
LOC727436	0.0980892	0.138644	0.139312	0	0.103514	0.089779
LOC113219416	0.223354	0.244969	0.698957	0	0.504859	0.939163
LOC552372	0.493958	0.461721	0.323647	0.64906	0.239073	0.540692
LOC100576918	0.122309	0.172441	0.277437	0.257612	0.0778483	0.190421
LOC100576885	0.582608	0.564049	0.585365	0.353168	0.480249	0.650644
LOC552315	0.899755	1.32572	1.46181	1.91978	0.485926	1.3065
LOC412712	0.22314	0.33266	0.360262	0.19197	0.21912	0.252686
LOC552274	0.675698	0.0885276	0.282639	0	0.167229	0.248059
LOC550992	0.933737	1.07052	0.702949	1.58073	0.810587	1.26186
LOC412451	0.471275	0.488313	1.03893	0.73251	0.817605	0.559768
LOC412384	0.752964	0.468778	1.0476	0	0.250834	0.230685
LOC409462	0.552754	0.331604	0.504911	0.463346	0.392159	0.344281
GeneID-725103	0.931742	1.78896	1.34744	0.436505	0.0525568	0.058807
LOC751767	0	0	0	0	0.00760654	0
LOC552185	3.32166	1.5992	1.96347	0.889728	0.852214	1.65197
LOC409229	0.872656	0.596738	0.708593	0.476833	0.965313	0.490321
LOC725736	0.113343	0.0359524	0	0	0.02223	0.271517
LOC725712	1.21608	1.36022	1.5178	0.901845	1.32971	1.64362
LOC411836	0	0.158198	0	0	0.101314	0.0974604
LOC551469	0.0980892	0.164233	0.291307	0	0.254489	0.299966
LOC107964012	0	0.0394826	0	0	0.0239029	0.0626755
LOC727199	1.59204	1.82676	0.930827	0.555074	1.04655	1.33984
LOC107965571	0	0	0	0	0.0244048	0
LOC102655636	0	0	0	0	0	0
LOC409036	1.25457	1.87508	1.52408	3.22931	1.31178	0.920852
LOC551381	7.57825	5.23512	6.69101	5.50536	4.02359	4.48823
LOC413524	0.39119	0.397931	0.629336	0	0.549933	0.497994
LOC410057	1.86808	1.43856	0.685691	0.878623	0.835148	0.570205
LOC724794	0.100831	0.152666	0.103479	0	0.0380304	0.0908649
LOC552435	0.343455	0.532058	0.797196	0.239114	0.375499	0.426724
MT-LOC724118	0	0.0394161	0.0296604	0	0.0937002	0.220229
GeneID-503862	7.24136	0.0568696	0.118765	0.322991	0.0897272	0
LOC724148	0	0	0	0	0	0
MT-LOC413551	1.33843	1.11252	0.87771	0.796754	1.00671	1.57145
LOC410050	0.0980892	0.243499	0.264483	0.0958782	0.158287	0.130019
LOC100578005	0.466261	0.874701	0.718668	0.97145	0.821228	0.92792
LOC413132	1.80995	1.45403	1.02461	1.95398	1.24613	0.991809
LOC411546	0.321443	0.269287	0.691773	0	0.269445	0.58158
LOC100578146	1.04625	0.977049	1.51557	1.2489	1.32906	1.33432
LOC412745	1.35348	1.15376	1.39584	1.4407	1.51213	1.35398
MT-LOC726259	0.122309	0.132878	0.298448	0.519224	0.197752	0.528334
LOC552260	0.409633	0.183062	0.194178	0.257612	0.109842	0
LOC413855	0.264086	0.496192	1.10352	1.15995	0.83459	0.389534
LOC412220	0	0.0296585	0.332946	0	0.00847828	0.0570672
LOC552197	0.492797	0.234478	0.479598	0.853638	0.356532	0.238015
LOC552068	1.53824	1.50511	2.15196	1.36639	1.59485	1.11469
LOC410777	1.53255	1.74855	0.791002	0.762069	2.4702	2.47965
LOC408632	1.05403	1.19023	2.01631	1.00874	0.901097	0.924418
LOC410776	0	0.00993953	0	0	0.0084669	0
LOC408631	1.15997	1.86555	3.56263	1.7445	2.05315	1.93396
LOC102654381	0	0.0858365	0	0.0958782	0.061959	0.0651313
LOC410775	0	0.0891144	0	0	0.0369755	0.0318228
LOC100578543	0	0	0	0	0.0208135	0
LOC102655243	1.77604	1.84634	0.523022	1.41607	1.07231	1.45305
LOC724993	0	0.0203339	0	0	0.0112703	0
LOC107965104	0	0	0	0	0	0
LOC100578606	0.2931	0.473139	0.0846919	0	0.0476405	0.0320579
LOC552090	0.0980892	0.173664	0.529079	0.181294	0.25481	0.221011
LOC113218939	0	0	0	0	0	0
LOC113218940	0	0	0	0	0	0
LOC412353	7.43639	8.37318	7.3951	7.72012	6.57964	6.08176
LOC412354	0.515034	0.486001	0.0723851	0.239902	0.247935	0.386435
LOC107965319	0	0	0	0	0	0
LOC113219004	0.100831	0.240071	0.148425	0.181294	0.657522	0.373303
LOC100576708	0.223354	0.355223	0.47259	0.116251	0.586018	0.642438
MT-LOC413255	0.326169	0.196201	0.28878	0.64275	0.241567	0.629408
LOC100576747	1.32829	1.24576	1.16239	1.14336	1.37825	1.39978
LOC107965231	0.214952	0.105534	0.281908	0	0.0456681	0.0450148
LOC725388	0.584032	0.805608	0.681491	1.58855	0.340683	0.328884
LOC551242	0.393931	0.569946	0.602525	0.773726	0.544417	0.806015
LOC409311	2.18483	1.99957	2.53954	1.79052	1.82255	2.41654
MT-LOC725496	2.84064	1.77508	2.06055	1.28651	1.31427	1.26031
LOC410756	3.78577	3.10804	2.33259	2.06929	1.71117	1.62239
LOC102656083	0	0	0	0	0	0
LOC107965445	0	0	0	0	0.0146766	0
LOC410755	0.113343	0.0484878	0.0661978	0.209144	0.0234816	0
LOC725725	0	0	0	0	0.0265601	0
LOC724240	1.36713	0.767962	0.442175	1.75567	0.988993	1.3329
LOC551530	2.47748	3.10204	3.53263	2.36765	2.65481	2.61608
LOC724199	0	0	0	0	0	0
LOC408607	0.261634	0.417341	0.595006	0.0757191	1.11072	0.779929
LOC100576425	0.223354	0.0480648	0.15629	0	0	0.0194256
LOC107965634	0	0	0	0	0	0
LOC102655819	0	0	0	0	0	0
LOC100577577	0	0	0	0	0	0
LOC113219249	0	0	0	0	0	0
LOC551623	2.25495	3.66771	2.64027	3.77499	3.69993	3.83742
LOC107966072	0	0	0	0.257013	0.115244	0
GeneID-408606	0.160172	0.717317	1.58245	1.69776	0.775673	0.452315
LOC724541	0	0	0.0355271	0	0.0640315	0
GeneID-408605	1.85163	2.00801	2.20192	4.4572	2.40504	2.81399
LOC551732	0.313041	0.509825	0.325521	0.227157	0.608613	0.982932
LOC100577959	2.12681	0.771176	0.194532	0.764202	0.388382	0.665909
LOC113218573	0	0	0	0	0	0
LOC113219074	0	0	0	0	0.00458269	0
LOC100577920	0	0.00823293	0.0355271	0	0.12893	0.315402
LOC100577882	0.122309	0	0	0	0	0.0217937
LOC102655202	0	0	0	0	0	0
LOC100577847	0	0.0909106	0.0355271	0	0.0178524	0
MT-LOC102655882	0	0	0	0	0	0
LOC410694	0	0.0189823	0	0	0.0394356	0.0353707
LOC113219412	0.113343	0.367682	0.570243	0.191756	0.393793	0.435444
LOC724994	0.647332	0.367449	0.768739	0.934983	0.780238	0.633797
LOC102654799	0.194681	0	0	0	0	0
LOC725045	0.295512	0.237143	0.23276	0.374914	0.167067	0.267077
LOC725081	1.71283	1.78867	1.92285	2.62903	2.66831	3.70733
GeneID-410692	0.22314	0.57844	0.852932	0.375863	0.511618	0.989241
LOC412263	0.89734	1.48583	1.09321	1.54835	0.778107	0.648722
LOC102654496	0	0.0219486	0	0	0	0
LOC725305	0.165997	0.0595402	0.125707	0.144024	0	0.0209675
LOC102654257	0.482408	0	0	0.116251	0.0277901	0
LOC552181	0.249314	0.122118	0.156607	0.403636	0.0609083	0.150014
MT-LOC409922	0.2931	0.275673	0.425637	0.830088	0.195414	0.384528
LOC409923	0	0.179453	0.0887045	0.0958782	0.105447	0.036834
LOC100577118	0.494292	0.548424	0.454999	0.634188	0.464582	0.412801
LOC727144	0.41208	0.483308	0.285753	0.19739	0.33989	0.244604
GeneID-727134	0.808686	0.797825	0.648872	1.04714	0.505488	1.08183
LOC727127	0.743248	0.93571	1.18262	0.319322	0.488996	0.872034
LOC409105	1.05551	1.18379	1.27927	0.466756	0.582786	0.283057
LOC727116	0.664898	0.549792	0.130729	0.415446	0.389901	0.22244
LOC726605	0	0.0344907	0.0723851	0	0.0304327	0.0615542
LOC551632	0	0	0	0	0	0
LOC726554	0	0.0232392	0	0.227113	0.00729666	0
LOC552434	0.297009	0.344073	0.431113	1.35294	0.210409	0.0417577
LOC100578519	0.160803	0.0316042	0	0	0.0156059	0
LOC100578468	0	0	0	0	0	0
LOC724669	0.749322	0.728109	1.44571	1.40213	0.897006	1.28692
LOC551905	0	0	0	0	0.010096	0.0194256
LOC100578694	0.777284	0.932151	1.69672	1.0233	0.741165	0.60027
LOC727049	0	0.321234	0.584262	1.02403	0.26804	0.40502
LOC726108	0.507274	0.0942436	0.486622	0.0958782	0.110992	0.13856
LOC413578	0.94577	1.31577	1.52235	1.78409	1.10721	1.39374
LOC412003	2.22301	1.39148	1.67351	2.22496	1.10886	1.20612
LOC727393	0.362464	0.81847	1.54075	1.25085	1.09554	0.777902
LOC727456	0	0.192929	0.0714158	0	0.0178309	0.254494
LOC727460	0	0.482294	0.35621	0.491519	0.2247	0.134539
LOC113219430	0	0	0	0	0	0
LOC409530	0.244618	0.452966	0.337951	1.06515	0.211957	0.201473
LOC102654355	0	0.0360969	0.151864	0	0.0155026	0.132035
LOC552418	0	0.158601	0	0	0.996398	1.52126
LOC726053	2.43079	3.11351	3.42762	3.4094	3.89762	3.12066
LOC102654146	0	0	0	0	0.00953627	0
LOC552453	0.249314	0	0.0531773	0	0.00281013	0
LOC724319	0	0.117844	0.0732064	0.227113	0.118507	0
LOC100577437	0	0.0387545	0	0	0.0210109	0
LOC100577474	0	0.135155	0.123191	0	0.0210488	0
LOC107964093	0	0	0	0	0.0047823	0.0735987
LOC113218607	0	0	0	0	0	0.0217937
LOC113218606	0	0	0	0	0.00398908	0
LOC100577995	5.44389	4.8154	7.24693	5.06375	5.07416	5.00766
LOC552364	0.0980892	0.751842	0.987836	1.28076	0.458395	0.528507
LOC550695	1.55258	0.638694	0.961034	0.0757191	0.649645	0.983834
LOC724665	1.43779	1.2378	2.15197	1.22509	1.02675	1.34505
LOC409950	0.242624	0	0	0	0.0481245	0
LOC726051	0	0.282303	0.203268	0.0757191	0.170483	0.0833063
LOC412386	1.2101	0.968056	0.751324	0.841796	0.696882	0.66124
LOC412516	0.263866	0.389435	0.372334	0.417133	0.383219	0.0988402
LOC100576733	0	0.440941	0.705456	0.688342	0.200831	0.271521
LOC726804	12.741	10.0233	14.2303	12.474	13.9254	14.8536
LOC102653978	0.100831	0.0242002	0.185296	0	0.0587976	0.019308
LOC552370	2.13575	1.95019	1.9898	0.845821	0.844877	0.787987
MT-LOC552343	1.26997	0.523424	0.379608	0.325318	0.796382	0.775875
LOC100576623	0	0.0517762	0.0970167	0	0.0909292	0.184107
LOC102654074	0	0	0	0	0	0
LOC107965760	0	0	0	0	0.03385	0
LOC102655285	0	0	0	0	0	0
LOC100576732	0	0.0229521	0	0	0.00441671	0
LOC724673	0	0	0	0	0	0
LOC102655218	0	0	0	0	0	0
LOC726292	0	0	0	0	0.00458269	0.0197847
LOC412853	2.72842	1.4013	2.33403	1.26131	0.969796	0.983897
LOC102654800	0	0	0	0	0	0
MT-LOC727515	0.249314	0.126459	0.085197	0	0.0723638	0.336719
LOC727168	0.356981	0.556081	0.712346	0.61205	0.499151	0.933857
LOC727350	0.527953	0.411196	0.665177	0.720391	0.265251	0.408044
LOC113219428	0	0.00764273	0	0	0.00458269	0
LOC727358	0.903093	0.630875	0.477944	0.116251	0.172252	0.107833
LOC726925	0	0.0487914	0.0723851	0.517225	0.09398	0.0194256
MT-LOC411359	0.246083	1.05605	1.77476	1.53029	0.875697	0.851344
LOC552129	2.33356	1.68963	1.27466	2.05209	1.35271	1.18757
LOC727574	2.07949	2.79937	2.18158	1.71112	2.4396	2.88736
LOC100578586	0	0.0366825	0	0	0.0265234	0
LOC113218599	0	0	0	0	0	0
LOC107965774	0	0.0443956	0	0	0.038232	0.0411017
MT-LOC409793	0.877719	1.04008	0.933806	0.873917	0.723545	0.780884
LOC409489	0	0.134681	0.224932	0.257612	0.12665	0
LOC726110	0.413827	0.374917	0.0952019	0.233906	0.351374	0.18271
LOC100576649	0.478276	0.438221	0.523931	0.726508	0.507372	0.295456
LOC409111	0.165997	0.625145	1.12868	0.212129	0.727204	0.328184
LOC100576896	3.17209	2.86564	3.78719	3.15162	3.16074	2.15791
LOC100576862	1.56647	1.00812	1.07438	1.09048	0.949074	0.981853
GeneID-692346	0.194681	0.45788	0.824278	0.282052	0.0655984	0.308384
LOC100576829	1.10978	0.669105	0.990103	0.684083	0.794058	1.07184
LOC725528	4.40476	2.31894	3.11747	2.43979	2.43862	2.27009
LOC412594	1.13677	1.16902	0.892733	0.267476	0.835806	0.85291
LOC725850	0.113343	0.0864787	0.117165	0	0.0659906	0.073418
LOC727119	0	0.12003	0	0.0757191	0.0567266	0.021973
LOC102655454	0	0	0	0	0	0
LOC552202	0	0.0356599	0	0	0	0
LOC100578587	0	0	0	0	0	0
LOC412646	1.18353	0.714961	0.694389	0.827845	0.6385	0.448754
LOC726171	4.02913	5.76379	6.74749	6.93934	7.46104	9.89231
LOC102654530	0	0.0479117	0	0	0	0.0388512
LOC102654576	0	0.370339	0.159553	0	0.138275	0.0968075
LOC412465	1.16018	1.23833	1.18986	1.48307	0.664639	0.359124
LOC102654729	0	0	0	0	0.00568484	0
LOC100217360	0.113343	0.0152855	0	0	0.0176271	0
LOC102654685	0	0	0	0	0	0
LOC100579011	0	0	0	0	0	0
LOC100578724	0	0	0	0	0	0
LOC102655559	0.249314	0	0	0	0	0
LOC552292	0	0.0329055	0	0	0.0130788	0.0912942
LOC113218604	0	0	0	0	0.0122412	0
LOC102655008	0.113343	0.00750475	0.118765	0	0.126942	0.302038
LOC409457	1.15891	1.68684	1.0906	2.32691	1.45493	1.15728
LOC726760	0.235652	1.13915	0.820926	1.57838	0.626378	0.656179
LOC412505	1.75874	2.33526	1.89105	2.87478	1.4472	1.74292
LOC412697	0	0.0583435	0.473115	0.35549	0.103947	0.510981
LOC724300	0	0	0	0	0.0491815	0.0194256
LOC100576121	0	0	0	0	0	0
LOC113218584	0.0800859	0.346723	0	0.564432	0.0970113	0.25681
LOC412955	0	0.106077	0.0723851	0	0.0343219	0
LOC102655291	0	0.0528338	0	0.181294	0.0082553	0.0194256
LOC102655235	0	0	0	0	0	0
LOC726798	0.321605	0	0	0	0	0
LOC726812	0.194681	0.206428	0.157898	0.293269	0.139587	0.198419
LOC726735	2.52744	1.8133	1.85518	1.9764	1.69146	1.93853
LOC107964089	0	0.0323581	0	0	0.0122979	0
LOC725270	0	0	0	0	0	0
LOC724471	0.113343	0.176669	0.165943	0	0.102126	0.0318228
LOC411729	0	0.0874704	0	0	0.066467	0
GeneID-724556	0	0.0167277	0	0	0.0152353	0
GeneID-724694	0	0	0	0	0	0
LOC724735	0	0	0	0	0	0
GeneID-724777	0	0.0248836	0	0	0	0
LOC100578507	0	0.224951	0.298181	0.181294	0.29625	0.208735
MT-LOC551255	1.11342	1.57126	2.0269	1.47784	0.80132	1.11098
LOC102655706	1.32713	0.392031	0.553779	0.574107	0.273328	0.172851
GeneID-551010	0.653217	0.606299	0.444527	0.144024	0.712278	0.510654
LOC550962	0	0.0218647	0.234329	0	0.119926	0.26509
MT-LOC727534	0.934276	0.424431	0.486594	1.46228	0.382018	0.589707
LOC552788	0.929556	1.09586	1.38761	1.73563	0.883412	0.757888
LOC552790	0.96074	0.370117	0.147679	0.219743	0.179699	0.397385
LOC724275	0.410117	0.069593	0	0	0.00622494	0
LOC413607	0.660446	0.443327	0.547705	0.556316	0.295886	0.352734
MT-LOC102654955	1.86397	2.7916	4.60567	3.76829	2.36309	2.85213
MT-LOC100578624	0.100831	0.252505	0.271795	0.0757191	0.160248	0.303517
LOC412759	0	0.0645651	0.146413	0	0.0367692	0
LOC551997	0.762813	1.40137	1.28043	1.46427	1.41957	0.770579
LOC412010	0.100831	0.157407	0.225074	0.745712	0.297759	0.576392
LOC412009	0.336697	0.374844	0.0834007	1.14177	0.36209	0.437872
LOC412008	0.741532	0.696789	0.555265	0.614029	0.340912	0.184293
MT-LOC552105	0.9945	0.508122	0.912541	0.868665	0.66068	0.700009
LOC724716	0.422436	0.184434	0.312201	0.486316	0.189418	0.312096
LOC107964039	0.604985	0.306577	0.611715	0.305022	0.432835	0.3233
LOC724736	0.223354	0.0936611	0	0.314833	0.00304034	0.0217937
LOC107964040	0	0	0.100402	0.0958782	0.0314961	0
LOC102654107	0	0	0.11458	0	0.00580129	0
LOC102654330	0	0	0	0	0	0
LOC113218593	0	0	0.0970167	0	0	0
LOC413279	0.100831	0.141233	0.203457	0	0.0936635	0.0997822
LOC413278	0.532426	0.234193	0.6055	0.254279	0.275726	0.0707915
LOC551690	1.21073	0.98666	0.538672	1.22163	0.484619	0.676152
LOC413146	1.04843	0.704384	0.87694	0.944522	0.512828	0.595471
LOC102656852	0	0.172459	0	0	0.209594	0.238956
LOC409791	15.8704	19.0731	23.3542	24.3633	8.44359	17.0195
LOC102656798	0	0.0167277	0	0	0.00790907	0.0194256
LOC551596	5.80416	5.87902	15.612	9.85228	10.9339	15.3111
LOC413147	0.542085	1.02361	0.60699	2.03791	0.976358	1.05994
LOC113218583	0	0.394647	0.371264	0.769122	0.123508	0.138833
LOC551536	0	0.446363	0.555507	0.633538	0.51083	0.339243
LOC412143	1.80463	2.03723	1.99197	1.70686	2.1518	1.20908
LOC100578537	0.497433	0.489575	0.51921	1.0408	0.35712	0.307406
LOC413869	0.753324	0.627597	0.424345	0.798338	0.679307	0.626402
LOC102655388	0	0.038961	0.114857	0.448258	0.0772472	0.255138
LOC100578498	0.387488	0.10914	0	0	0.0281351	0
LOC412711	0	0.357265	0.426802	0.68831	0.429733	0.441199
LOC551273	1.09051	0.388073	0.84144	0.664373	0.879832	0.889285
LOC100578429	0.38811	0.754507	1.02961	0.668183	0.467822	0.412149
LOC100579024	0.160803	0.312086	0.861913	0.66761	0.444106	0.793489
LOC725295	0.411131	0.351276	0.243498	0.958972	0.0928841	0.244706
LOC100578885	2.86484	2.94906	2.70969	2.81893	3.41537	3.1344
LOC102655792	0.242624	0.0406617	0.0355271	0	0.0477296	0.161207
LOC408716	9.53814	8.30646	7.79903	7.26434	7.94949	7.9291
LOC113218529	0	0.0535106	0.283585	0.191756	0.165592	0.149307
GeneID-410902	0.0800859	0.0600449	0	0	0.0295441	0.043946
LOC408717	13.3968	15.7421	8.4965	14.1543	10.0269	12.3088
LOC100578397	0.299751	0.652648	0.895341	0.943409	0.970323	1.21031
LOC408718	2.06912	2.55158	1.07753	1.18533	0.620908	1.03916
LOC100578839	0.223354	0.222498	0.434218	0	0.191057	0.260136
GeneID-411453	2.80933	2.60162	3.39695	3.51623	1.86546	4.98836
LOC725743	0.734645	0.580722	0.963772	1.00399	0.684099	0.834609
LOC411452	0.160803	0.201955	0.170223	0.257612	0.117088	0.188251
LOC100576174	0	0.0534811	0	0	0.105764	0.0558438
LOC410087	1.6953	1.06891	1.96305	1.25863	0.828947	1.19065
LOC724274	5.23147	4.15967	7.42687	3.84933	1.95372	3.06245
LOC724367	0.687032	0.467542	3.05443	0.0757191	1.0155	0.817847
LOC724405	3.99921	3.86906	5.43741	3.98808	3.33828	4.84874
LOC724449	7.10045	5.20598	8.01177	8.50956	6.36419	8.84483
LOC724488	0.551649	1.44762	6.6736	3.80082	1.36426	1.49216
LOC411348	1.42014	1.47673	2.43599	2.35958	0.905035	2.16392
LOC408715	1.28294	1.33593	0.878327	1.13544	0.438567	0.537831
LOC102656562	0	0.0282601	0	0	0.0232207	0
LOC551009	0.727398	0.726945	0.686382	0.516287	0.650223	0.485717
LOC412824	0.845093	0.937267	1.10625	1.01141	0.751631	1.09515
LOC100578420	0.732576	0.738016	0.217662	0.213747	0.813951	0.983528
LOC107964054	0	0	0	0	0	0
LOC107964083	0	0.0537287	0	0	0.029609	0.0512484
LOC408714	0	0.0292963	0.0531773	0	0.0856856	0.0570529
LOC100578727	1.26985	1.18327	0.74307	0.289466	0.65848	1.55701
LOC100577598	0	0	0	0	0.00896826	0
LOC100576249	0	0.261831	0.164518	0.138028	0.175483	0.0413986
LOC410897	0.372235	0.69616	1.67946	0.787557	0.715694	0.983101
LOC408713	0	0.0163691	0	0	0.0543444	0.0579562
LOC410896	0	0.0508516	0.190181	0	0.0568284	0.0570672
LOC408712	3.12698	2.37556	2.83452	2.67231	3.51361	3.92245
LOC552020	18.1263	19.0254	14.9007	13.3294	18.7722	16.3243
LOC113218591	0.789763	0.30815	0.392856	0	0.674806	0.426752
LOC408711	0.461035	0.339003	0.297305	0.27311	0.184987	0.161765
LOC410895	0.673744	0.736459	0.513656	0.505398	1.21102	0.666208
LOC107964043	0.242624	0.0995728	0.117165	0	0.13038	0
LOC113218592	0	0.026326	0	0	0	0
LOC107964042	0.249314	0.203429	0.141844	0	0.123402	0.203468
LOC410894	0	0	0	0	0	0
LOC410893	0.223354	0.0541299	0.0296604	0.777424	0.10436	0.200966
LOC408710	1.19958	1.65806	1.75281	2.17965	1.16115	0.957753
LOC726303	0.0800859	0.104896	0.13836	0	0.00727201	0.156345
LOC551849	0.261634	0.0532624	0.218241	0.468756	0.160409	0.33414
LOC410888	0	0.0247077	0.106213	0.35549	0.0658662	0.0217937
LOC107964069	0	0.00740503	0	0	0.00293791	0
LOC107964103	0	0.0640809	0.0355271	0.334993	0.0262214	0.179127
LOC408705	1.87449	2.86728	1.75647	0.942439	2.01733	2.08844
LOC551773	0	0.615866	0.560678	0.347172	0.336397	0.314113
LOC551743	0	0.0727652	0	0.233906	0.0705885	0.021973
MT-LOC724162	0.309521	0.83372	1.00919	0.983632	0.377431	0.0981962
LOC413265	0.406443	0.223557	0	0	0.0648164	0.0626755
MT-LOC113218582	0	0.240751	0.250596	0.618663	0.160856	0.530481
MT-LOC552307	0.242624	0.0843165	0.106355	0	0.0663763	0.140768
LOC552346	0.78646	1.08043	1.51004	1.00119	0.741392	0.353363
LOC724424	0.559928	0.317858	0.44041	0.56792	0.298062	0.36742
LOC411955	0	0.0788871	0.0355271	0	0.0445814	0.0197847
LOC100579003	1.3596	0.854471	0.883557	1.22881	0.7616	0.293201
LOC552405	0	0.232248	0.270658	0	0.263892	0.304977
LOC552422	0.100831	0.235811	0.59036	0.496586	0.193761	0.273999
LOC724598	0.601124	0.378936	0.966895	0.284863	0.568086	0.397574
LOC410127	1.60209	1.32844	0.922472	1.80957	1.64459	1.04787
MT-LOC413928	0.806692	0.567248	0.499372	0.484126	0.394971	0.404764
MT-LOC552471	0.100831	0.475123	0.674489	0.706382	0.374307	0.745158
LOC552483	0.249314	0	0	0.181294	0.0766203	0
LOC411349	0.337261	0.530302	0.836394	0.658322	0.318421	0.848781
LOC102654426	4.26794	4.67505	5.79904	4.62761	4.97276	5.63111
LOC409038	0.223354	0.117391	0.244642	0.44877	0.18111	0
LOC409039	1.11696	1.17555	1.21361	0.86471	1.2366	0.944081
GeneID-409040	1.58784	0.459145	0.395829	0.724369	0.289596	0.543994
LOC725008	0	0.0738051	0	0	0.00488207	0.0567975
LOC102654452	0	0.0164748	0	0	0	0
LOC725119	0	0.282028	0.395907	0.181294	0.133986	0.135718
LOC725164	1.51012	1.23586	1.16691	0.544136	1.16854	1.12462
LOC413060	0.223354	0.117715	0	0	0.689178	0.0929443
LOC100579058	0	0	0	0	0.350199	0.0194256
LOC410891	1.17826	0.768324	0.668307	0.144024	0.583713	0.600933
LOC410890	0	0	0	0.144024	0.0272079	0.13424
LOC725396	0.283112	0.473492	0.495373	0.181294	0.162443	0.154535
LOC408708	0.211432	0.571208	0.375228	0.27311	0.555282	0.634568
LOC725429	0.415312	0.232306	0.292234	0.212129	0.107383	0.113992
LOC410889	0.562356	0.73786	0.646709	0.277172	0.371493	0.551236
LOC725530	2.17115	1.34969	0.865286	1.67586	3.22758	1.89151
LOC100576320	0	0	0	0	0.0301318	0
LOC107963989	0	0	0	0	0.00573921	0
LOC725506	0	0	0	0	0	0
LOC113218596	0	0	0	0	0	0
LOC725588	0.406443	0.0444303	0	0.239114	0	0
LOC725625	1.41804	1.39981	1.17616	0.420408	0.679677	0.528787
LOC113218610	0	0.115658	0	0	0.00459659	0.021973
LOC100576512	0	0.196015	0	0	0.0526219	0.121328
LOC113218595	0	0	0	0	0	0
LOC725757	0.214952	0.301441	0.673327	0.713349	0.217186	0.261079
LOC725789	0.249314	0.0519971	0.36979	0.479442	0.103967	0.0197847
LOC725742	0.0980892	0.689688	0.604811	0.302832	0.505044	0.54977
LOC408706	2.22699	2.87599	3.54207	1.90474	2.25466	2.16661
LOC725826	0.606879	0.395782	0.452958	1.05819	0.496794	0.790948
LOC725860	2.19594	1.74956	1.95497	1.04697	1.61104	1.03268
LOC725891	0	0.475958	0.278172	0.138028	0.205164	0.0512484
LOC412076	0.160803	0.489993	0.639699	0.515958	0.215596	0.302288
LOC412077	1.62026	1.0439	0.383583	0.484725	1.16623	1.44447
LOC726009	0.242624	0.328227	0.146413	0	0.461103	0.43197
LOC551412	0	0.0632401	0.164654	0.181294	0.0661471	0
LOC726085	1.10861	0.665741	1.02091	0.116251	0.839051	0.879853
LOC551508	0.160803	0.300026	0.635761	0.0757191	0.2848	0.281368
LOC409566	0.336697	0.557428	0.414238	0.325318	0.477237	0.354271
MT-LOC412678	0.350145	0.248093	0.175252	0.305022	0.218794	0.529609
LOC413955	0.113343	0.256196	0.432754	0.305022	0.868966	0.990402
MT-LOC412127	0.463023	0.305366	0.539601	0.116251	0.329103	0.266252
LOC410887	0.342708	0.784699	1.31211	0.395041	1.07022	0.764634
LOC726187	1.02979	0.684868	0.958053	0.522785	0.511259	0.434169
LOC726295	5.02687	5.00023	7.33141	3.38293	5.12245	6.92361
LOC410886	0.730461	1.1417	0.977798	0.973424	0.774036	0.818422
LOC551254	0.652266	2.15682	2.72489	1.818	0.932482	0.918123
LOC410885	0	0.0953575	0	0	0.0971498	0.021973
LOC410884	0	0	0	0	0	0
LOC551123	8.58707	10.8551	8.98303	10.3678	12.3403	8.47089
LOC102654210	0.113343	0.0339009	0	0	0.00645638	0
LOC100577125	0.113343	0.124431	0	0.260274	0.0175874	0
LOC102654085	0	0.0711167	0.224193	0	0.00704067	0
LOC410883	0.590707	0.333618	0.633727	0.257013	0.191453	0.224828
LOC100577268	0	0.103389	0.0986404	0.191756	0.0445009	0.186405
LOC410882	0	0.606393	0.337304	0.436505	0.353332	0.593364
LOC550665	0	0.107985	0.36715	0.655055	0.198765	0.119316
LOC724553	0.165997	0.346878	0.125707	0.219743	0.229229	0.277729
LOC413933	0.264086	0.527074	0.810441	0.239114	0.176748	0.24547
LOC100576274	0	0.0995548	0.263387	0	0.116088	0
LOC413023	0.856636	0.350336	0.117165	0.630749	0.232966	0.251319
LOC412780	0	0.232832	0.0655415	0.851702	0.163804	0.216341
LOC102656247	0	0.415531	0.0296604	0.27311	0.114173	0.287561
LOC727293	0.0980892	0.157212	0.0862762	0	0.147955	0.397303
LOC113218590	0.0800859	0.137158	0	0.353491	0.0923278	0
LOC727300	0.19892	0.483653	0.191635	0.259612	0.101303	0.21451
LOC410879	0	0.194712	0.48015	0.728368	0.262188	0.412123
LOC727308	0.598591	0.896262	0.294967	2.00138	0.858214	1.21225
LOC113218598	0	0.0147191	0	0.209144	0.0315068	0
LOC408702	0.395869	0.252732	0.223746	0.500267	0.200936	0.524505
LOC102654348	0	0	0	0	0	0
LOC408701	0.472668	0.510352	0.0651875	0.662686	0.428348	0.713355
LOC725009	1.37991	0.31984	0.443508	0.209144	0.227394	0.360875
LOC100578514	0	0	0	0	0.00423315	0
LOC725089	0	0	0	0	0	0
LOC100578611	0.680056	0.900357	0.710325	0.837738	0.249304	0.486747
LOC412330	1.66466	3.94781	2.75773	2.00655	4.80291	3.63827
LOC100578715	0	0.0173909	0	0	0.0386028	0.107833
LOC412331	0.598591	0.754966	0.620985	1.18728	0.744887	0.734121
LOC725325	1.14407	0.564565	0.605495	0.417133	1.14703	1.0647
LOC725357	0.68636	0.307133	0.807819	0.257612	0.290287	0.38818
LOC102655463	0	0	0	0	0.0138373	0
LOC411871	1.37092	2.4246	3.16655	1.36883	1.39518	2.08695
LOC411870	0.340713	0.29344	0.0887045	0.357771	0.294579	0.421667
LOC409246	1.55296	1.42801	0.940826	1.67521	1.07571	1.23038
LOC409092	0.389363	0.297268	0.163161	0.0958782	0.226953	0.11072
LOC100578119	0.542415	0.427522	0.414242	0.486316	0.479234	0.650968
LOC409091	0.194681	0.21319	0.268042	0.390438	0.216998	0
LOC724425	0	0	0	0	0.0259452	0
LOC100578084	5.93025	4.0918	7.3988	14.3155	10.6057	8.52094
LOC413350	0	0.0149583	0	0.138028	0.0323403	0.133063
LOC413351	0.100831	0.226305	0.182168	0.35549	0.217653	0.180459
GeneID-724675	1.72236	2.37252	4.40093	6.17691	2.09337	2.9535
LOC724599	2.62862	2.98905	2.04264	5.12609	4.61207	3.93297
LOC552075	0.904688	1.10142	1.94759	2.10272	1.5203	0.648317
LOC113218612	0	0.00823293	0	0	0.0285859	0
LOC100577939	0	0	0	0	0.010096	0.0194256
LOC551992	0.364917	0.501396	1.29404	1.41461	0.34889	1.08266
LOC412700	0.63571	0.979751	1.85268	0.595606	1.22332	0.992115
LOC724808	1.49441	0.829456	1.58854	0.668758	0.985264	0.784098
LOC724850	0.71799	0.456578	0.350062	0.144024	0.570551	0.615759
LOC551872	1.6697	0.949592	0.912965	0.937807	0.928738	0.516761
MT-LOC413845	0.160803	0.353569	1.05996	0.0757191	0.589542	0.675268
LOC409871	0.565052	0.251071	0.291505	0.655253	0.384498	0.414987
LOC410878	0	0	0.106213	0	0.062516	0.0900141
LOC551772	0.800774	0.270227	0.230077	0	0.22981	0.021973
LOC100578436	0	0.0571684	0.124232	0.0757191	0.0886015	0
LOC102655100	12.3329	9.27878	5.75427	6.24754	6.97396	4.73572
LOC113218600	1.03636	2.04299	1.13012	0.824419	1.89738	1.35537
LOC107966103	12.5401	11.1932	7.55189	6.72151	10.72	8.73379
LOC408699	1.2319	1.10732	0.777929	0.287635	0.660903	0.264516
LOC113218601	24.6402	28.128	17.7784	17.4734	22.8464	15.5766
LOC107966102	13.4803	11.9694	14.4512	12.4691	13.3493	9.29438
LOC725165	0	0	0	0	0.00398908	0
LOC725205	0	0	0	0	0	0
LOC100577787	0	0.075999	0	0	0	0
LOC107966099	0	0	0	0	0	0
GeneID-100578402	0	0	0	0	0	0
GeneID-100578210	0	0	0	0	0	0
LOC102655367	0	0	0	0	0	0
LOC107966100	0	0	0	0	0	0
LOC102655434	0	0	0	0	0	0
LOC107966098	0	0.0445033	0	0	0.00918527	0
GeneID-100577979	0	0	0	0	0	0
GeneID-100578047	0	0	0	0	0	0
GeneID-100577902	0	0	0	0	0.00747946	0
GeneID-100577867	0	0	0	0	0	0
GeneID-100578013	0	0	0	0	0	0
GeneID-100578083	0	0	0	0	0	0
LOC100577715	0	0.0169421	0	0	0.00286094	0
LOC113218603	0	0.0177562	0	0	0.0202677	0.0513727
LOC100577671	0	0	0	0	0	0
LOC100577634	0	0	0	0	0	0
LOC100577938	0	0	0	0	0	0
GeneID-100578142	0	0	0	0	0.0154831	0
LOC100577590	0	0	0	0	0	0.0731664
LOC725861	0	0	0	0	0.00584324	0
LOC102655825	0	0	0	0	0.00556734	0
LOC102655857	0	0	0	0	0	0
GeneID-100577482	0	0.00993953	0	0	0	0
LOC107966088	0.249314	0	0	0	0.00584324	0
GeneID-100642168	0	0	0	0	0	0
GeneID-100577446	0	0	0	0	0	0
LOC100577413	0	0.18553	0	0	0.0788344	0
GeneID-100577786	0	0.0331512	0.13836	0	0.0260758	0
LOC726097	0	0	0	0	0	0
LOC102656092	0	0	0	0	0	0
LOC100577334	0	0.0712465	0	0	0.0361486	0
LOC113218602	0	0	0	0	0.0104764	0
GeneID-100577714	0.0980892	0.0856201	0.356073	0.116251	0.0373383	0.18131
LOC100577226	0	0.0367712	0	0	0.0109981	0
GeneID-100577181	0	0.0351361	0	0	0.015275	0
LOC107963966	0	0.0149583	0	0	0.0448922	0
LOC100577101	0	0.00914267	0	0	0.00286094	0
LOC100577068	0	0.00993953	0	0	0.00450301	0
GeneID-100577031	0	0	0	0	0.00556734	0
LOC100576984	0	0	0	0	0.0191298	0
LOC107966095	0	0	0	0	0	0
LOC100576944	0	0	0	0	0.00447178	0
LOC113218588	0	0	0	0	0	0
LOC100576914	0	0	0	0	0.0113067	0
LOC100576881	0	0	0	0	0	0
LOC113218533	0	0	0	0	0.0103819	0
LOC102656676	0	0	0	0	0	0
LOC100576816	0	0	0	0	0.0117518	0
LOC100576783	0	0	0	0	0	0
GeneID-100576749	0	0	0	0	0.0303486	0
LOC107966089	0	0	0	0	0	0
GeneID-100642169	0	0	0	0	0	0
GeneID-100642170	0	0	0	0	0	0
GeneID-100642171	0	0	0	0	0.00883102	0
LOC102656907	0	0.00897005	0	0	0.00447178	0
GeneID-100576714	0	0	0	0	0	0
GeneID-100642172	0	0	0	0	0	0
GeneID-100576681	0	0.0180201	0	0	0	0
GeneID-100578520	0	0	0	0	0.00318075	0
LOC102653637	0	0.0970882	0	0	0.00458061	0
LOC102653703	0	0	0	0	0.0316876	0
LOC102655435	0	0	0	0	0.0316696	0
GeneID-726567	0.614248	0.40541	0.317835	0.867722	0.470387	0.417831
LOC113218586	0	0.11457	0.408217	0	0.0578927	0
LOC726583	0.516124	0.479244	0.380108	1.92221	0.479713	0.274931
LOC100576571	0.821421	0.540268	0.333382	0.380741	0.697066	0.476871
LOC550664	0.249314	0.301373	0.103479	0.297545	0.182757	0.384032
LOC412132	1.14756	1.8354	1.77237	2.95292	1.81492	1.74911
LOC552365	0.597707	0.654028	0.662412	1.20798	0.75106	0.897066
LOC726679	0.679938	0.653048	0.683107	1.28089	0.382767	1.17219
LOC412005	0.48744	0.264854	0.371867	0.954077	0.481198	0.607392
LOC726711	0.324185	0.194343	0.337361	0.523373	0.257506	0.767231
LOC102654653	1.32898	1.14543	1.29885	0.957772	1.1141	0.739008
LOC408693	0.316991	0.0949902	0.224995	0.0958782	0.104996	0.0194256
LOC107964030	0	0.0167277	0.230222	0	0.0709414	0.0261835
LOC726747	1.58948	1.25855	1.19136	0.945188	1.36386	1.85366
LOC410874	3.66406	3.02389	2.37061	4.4621	3.68381	2.78551
LOC408694	3.74736	3.65015	3.25584	2.42437	4.43555	3.67684
LOC408695	1.06275	1.52899	1.35845	1.07793	0.484637	0.173323
LOC408696	1.26287	1.3302	0.1335	0.658513	0.200713	0.285963
LOC726783	0	0.0249438	0	0	0	0
LOC726793	0	0.156831	0	0	0.0406724	0
LOC726803	0.546324	0.852312	0.306749	0	0.605872	0.576612
LOC100578437	0.652019	0.661114	0.265242	0.282052	0.842497	0.741176
LOC107964086	0	0	0	0	0.0105365	0
LOC408697	0.235652	0.136433	0.194915	0.0757191	0.222079	0.0997526
LOC726840	0	0.396136	0.394604	0.546219	0.372959	0.372853
LOC410875	0.100831	0.646428	1.29742	0.974638	0.768773	0.874654
LOC410876	0	0.0284484	0.0723851	0	0.0327481	0.368134
LOC100576403	0	0	0.0655415	0	0.00548273	0
LOC410877	0.546946	0.797402	0.595841	1.36847	0.45394	0.594772
LOC550806	0.83441	0.719862	0.803867	0.883112	0.598035	0.619191
LOC551801	0.939312	1.38492	1.3868	0.322991	0.992754	0.959489
LOC726899	0.0800859	0.147445	0	0	0.0841559	0.0912942
LOC726924	14.0456	15.5962	15.7625	13.7138	11.5293	13.0226
LOC551711	0	0.215095	0.366032	0.0757191	0.196731	0.225348
LOC100576433	0.408855	0.220795	0.532052	0.793062	0.332591	0.354229
LOC411671	0	0.101632	0.278156	0.454225	0.0900946	0.0626755
LOC726956	0.872418	1.63629	1.61897	1.68176	0.628064	1.05406
MT-LOC413186	0.698805	1.25855	1.31506	1.00734	0.483652	0.71463
LOC100578356	0.160803	0.481157	0.0296604	0.144024	0.15087	0
LOC100577827	0	0	0	0	0.151484	0.11074
LOC113219427	0	0.0966313	0.0723851	0	0.211557	0.274808
LOC107964072	0.160803	0.158855	0.0355271	0.335994	0.204127	0.416217
LOC100577670	0.814061	1.04058	0.492212	0.872069	0.426501	0.316952
LOC100576284	0	0.0314721	0	0	0	0
LOC100578730	0	0	0	0	0.0130728	0
LOC726987	0	0.0607349	0	0	0.0104603	0
LOC100577255	0	0	0	0	0	0
LOC102656630	0	0	0	0	0	0
LOC410872	0.211432	0.295449	0.353466	0.171597	0.190412	0.659739
LOC410871	0.475298	0.284965	0.424793	0.254279	0.293727	0.466591
LOC724187	0.165997	0.113353	0.601302	0.363767	0.487401	0.268657
LOC551364	0.263866	0.11345	0	0	0.049972	0
LOC100577749	0	0.0193058	0	0	0.0146874	0
LOC410870	0	0.0416366	0	0	0.0210176	0.0513727
LOC408691	1.22013	1.58142	1.6925	1.90666	0.905874	1.16349
LOC410869	0.258261	0.82688	0.539803	0.329785	0.483158	0.521534
LOC100578833	0	0.00914267	0.0848896	0.227113	0.0381213	0.0197847
LOC724507	0	0	0.100402	0	0.0348237	0
LOC410867	4.03101	7.079	3.30025	4.18234	5.5274	8.22469
LOC113218589	0.27934	0.461709	0.154246	0.647947	0.24436	0.369029
LOC408690	1.68811	0.863777	0.156607	0.395641	0.326988	0.521439
LOC100578801	0	0	0	0	0.0547757	0
GeneID-408689	4.10307	3.06607	2.25182	1.34147	2.98419	3.77382
LOC551008	0.160803	0	0.177371	0	0.0419597	0.149593
LOC100578691	0	0.250296	0.106355	0.232501	0.188262	0.21978
LOC107964104	3.00281	3.38286	4.76165	5.33992	3.67031	5.723
LOC102655330	0	0.0538581	0	0.151438	0.0732685	0.106302
LOC113218587	0	0	0	0	0.147939	0.0197847
LOC410866	0.970475	0.780756	0.917154	1.59932	0.493511	0.313797
LOC724851	1.25945	1.37388	1.58963	1.30513	1.66339	1.80726
LOC113219429	0	0.0750946	0.0355271	0	0.00584324	0
LOC410865	2.03524	1.10743	0.721919	0.978014	0.634103	1.22391
LOC410864	2.38017	0.630806	0.844461	1.44414	0.856881	0.829225
LOC410863	1.3257	0.419142	0.68887	0.584058	0.634009	0.44613
LOC100577605	0	0	0	0	0	0
LOC102654905	0	0	0	0	0	0
LOC100578478	0	0.116397	0	0	0	0
LOC410862	0	0.172846	0	0	0.13613	0.036834
LOC102654726	0	0	0	0	0	0
LOC408688	0.999047	0.666241	0.558481	0.779153	0.202198	0.508806
LOC551914	1.26584	0.851423	1.26191	1.11143	0.792666	0.414063
LOC410860	1.06346	0.608918	0.771413	1.99143	1.09868	2.4045
LOC408687	0.202395	0.101381	0.408412	0.227113	0.231454	0.221254
LOC100578213	0	0	0.0531773	0	0.00450301	0.057288
LOC107964035	0.283112	0.159013	0.118296	0.116251	0.176409	0.198973
LOC725143	1.05127	0.539558	1.0525	0.722912	0.587866	0.624881
LOC107966085	0	0	0	0	0	0
[truncated: 9,771 more rows]
