# Supplementary material for: Single-cell transcriptomic analysis of honeybee brains identifies vitellogenin as caste differentiation-related factor
Source: iScience. 2022 Jun 18;25(7):104643. doi: 10.1016/j.isci.2022.104643 (PMC9254125; doi:10.1016/j.isci.2022.104643)
Supplement: Table S10. Transcripts in Undefined neurons, related to Figure 1 [file mmc8.xlsx]

## Sheet: Undefined Neurous
GeneID	Forager_rep1	Forager_rep2	Nurse_rep1	Nurse_rep2	Queen_rep1	Queen_rep2
LOC551580	0.284833	0.31912	0.376259	0.372222	0.218261	0.304897
LOC551555	1.82614	1.86914	1.70425	1.69758	1.56447	1.65286
LOC726347	0.248142	0.260616	0.221516	0.180106	0.212699	0.222921
GeneID-409940	0.934186	0.96689	0.931605	0.929807	0.81097	0.688026
LOC726145	0.242305	0.225462	0.342562	0.298819	0.20807	0.260264
LOC551448	0.794479	0.815885	0.886747	0.973332	0.670932	0.727681
LOC410665	0.40477	0.386744	0.421282	0.402926	0.246134	0.34337
MT-LOC408567	0.547978	0.579524	0.467968	0.498837	0.386116	0.462018
LOC107964061	0.848803	0.855776	1.34086	1.16099	0.919667	0.891932
LOC107964068	0.0232768	0.0260868	0.0232045	0.0305345	0.0324164	0.0211507
LOC113219112	0.243284	0.221988	0.27924	0.321691	0.313162	0.286681
LOC726450	1.82655	1.99662	2.25118	2.54744	2.84878	2.28857
LOC107964063	0.00744475	0.00490359	0.00386748	0.00677866	0.00228748	0.00266552
MT-LOC113219111	0.33693	0.328522	0.335035	0.286632	0.256448	0.268823
LOC410664	0.619101	0.585401	0.611744	0.690228	0.618427	0.81042
LOC408565	0.977484	0.985277	1.02376	0.842096	0.594552	0.63319
LOC410663	0.396404	0.328104	0.383198	0.353397	0.246145	0.324903
LOC113219398	0.130384	0.155055	0.178458	0.196463	0.113016	0.124004
LOC726544	0.465512	0.521664	0.383344	0.429368	0.576151	0.419804
LOC410772	0.127674	0.119634	0.146904	0.137911	0.107652	0.109632
LOC551203	1.19182	1.36352	1.25435	1.55087	1.33373	1.17028
LOC100578621	0.407021	0.395735	0.3836	0.430252	0.259961	0.362474
LOC726446	0.0638402	0.0818712	0.0538792	0.0685557	0.135063	0.068965
LOC100578600	0.0823384	0.0892003	0.0724437	0.0902085	0.0893297	0.0486737
LOC410771	0.212142	0.240051	0.21717	0.249264	0.269113	0.227561
LOC100578571	0.0030318	0.00393475	0.00326313	0.00332459	0.000440033	0.00163246
LOC102654047	0.000740746	0	0	0.000133597	0.00152297	0.000804488
LOC100577692	0.522027	0.592265	0.413496	0.479963	0.424653	0.416286
LOC107965716	0.0142697	0.0182349	0.00482522	0.00605582	0.00870099	0.00501265
LOC410769	0.622062	0.573866	0.638442	0.673769	0.542588	0.52951
GeneID-100216325	1.74495	1.61713	2.44601	1.89659	3.26208	2.92225
LOC113219286	0	0	0	0.000550479	0.000384611	0.000197621
LOC100578334	0	0.00026037	0	0	0.00106869	0.000382673
LOC726756	1.12449	0.980604	1.09373	1.21866	1.45685	1.45925
GeneID-410767edd9	0.264099	0.344651	0.290207	0.261215	0.352862	0.215832
GeneID-100629079	0	0	0	0	0	0
LOC726609	3.01252	2.94328	3.516	3.16399	2.1687	2.76648
LOC726788	0.98448	0.828552	0.80835	0.882511	0.777826	1.00724
LOC100578031	1.46356	1.34478	1.46576	1.66643	2.33812	2.31952
LOC107966044	0.119675	0.0991941	0.164863	0.115903	0.264633	0.214919
LOC410766	1.86404	1.6239	1.70396	1.78797	1.56157	1.67329
LOC551646	0.804408	0.712513	0.750367	0.733084	0.596509	0.807895
LOC113219417	0.294416	0.230205	0.253986	0.214006	0.261532	0.270171
LOC113219404	3.75987	3.26651	3.21243	3.30613	3.02026	3.27672
LOC551678	1.00826	1.00223	0.795917	0.753858	0.800802	0.886202
LOC726886	0.0508009	0.0561371	0.0378795	0.0515914	0.02514	0.0278638
LOC100577848	0.0121944	0.00708233	0.00669798	0.0132294	0.0144156	0.00290186
LOC113219278	0.178686	0.160606	0.113762	0.154599	0.0881623	0.099898
LOC408626	0.990139	0.847168	0.781504	0.860454	0.973018	0.977414
LOC102655614	0.0620733	0.0700976	0.0545851	0.0738361	0.0582282	0.0198767
LOC726912	0.00185925	0.00561631	0.00198677	0.00467308	0.0025873	0.00643293
LOC102655442	0.0116693	0.00953519	0.00542827	0.00591264	0.00612637	0.00308387
LOC107965930	0.0223584	0.017061	0.0277645	0.0190168	0.0403947	0.0381494
LOC113219285	0.0141998	0.0186523	0.0138625	0.0195933	0.0136011	0.00657284
LOC100576602	0.05176	0.0552715	0.0428517	0.0413049	0.0537732	0.0578346
LOC113218530	0.000827424	0.00302722	0	0.000762823	0.00115985	0.00161665
LOC100576537	0.0161301	0.0181149	0.020963	0.0120791	0.0166757	0.03035
LOC100576700	0.540855	0.521957	0.373598	0.420393	0.385432	0.513729
LOC113219393	0.0104731	0.0139366	0.0187565	0.0101695	0.0059062	0.00614204
LOC102653619	0.0774468	0.0526242	0.0368543	0.0413863	0.113025	0.077967
LOC107963981	0.00248785	0.00518295	0.00519185	0.0066899	0.00278779	0.00632933
LOC724948	1.04147	0.896125	0.884934	0.872783	0.608648	0.74549
LOC100576789	0.0338364	0.0346863	0.0249816	0.022971	0.0211919	0.0318665
LOC113219394	0.0282944	0.0299383	0.0327244	0.0236235	0.0500045	0.0436865
LOC100576820	0.00108738	0.00194087	0.00545769	0.0027479	0.00380343	0.00444865
LOC724874	0.0214822	0.0234583	0.0303897	0.0239631	0.0251579	0.0377666
GeneID-751098	0.078338	0.0437728	0.0802432	0.0601463	0.040275	0.0452724
LOC113219395	0.0311543	0.0186633	0.0187922	0.0229876	0.0383362	0.0279451
LOC410763	0.421041	0.371893	0.427453	0.410905	0.212431	0.303427
MT-LOC100576088	0.378167	0.330767	0.397636	0.334973	0.240765	0.343395
LOC410765	0.192675	0.140934	0.163383	0.189196	0.12703	0.191991
LOC113219396	0.866562	0.896345	0.903852	0.951224	0.749109	0.801625
LOC408625	0.156667	0.119206	0.13738	0.168309	0.135953	0.179119
LOC113218523	2.00211	2.15842	2.47659	2.46329	1.59225	1.55577
LOC102654759	0.0265841	0.0310319	0.0185655	0.0275635	0.0151937	0.0113122
LOC113219182	0.0846751	0.0890454	0.110427	0.131816	0.0314978	0.0309679
LOC724679	0.506901	0.455223	0.361237	0.395655	0.561994	0.451928
LOC102654998	0.0455911	0.0517464	0.0469012	0.0434322	0.026129	0.0310241
LOC409327	3.14482	2.70108	3.00942	2.92166	2.45817	2.58708
LOC113219405	0.0655366	0.0490655	0.0485486	0.0662489	0.0415186	0.0411271
LOC724537	0.808682	0.731037	0.803871	0.825303	0.72825	0.752297
LOC102655107	0.0152833	0.00991042	0.0243304	0.0139414	0.021019	0.0173046
LOC409620	0.503741	0.512425	0.588704	0.597938	0.494275	0.43354
LOC100577325	1.22225	1.11668	1.21201	1.373	1.2155	1.03217
LOC113219401	0.00133821	0.00057641	0.000602169	0.000625578	0.000576056	0.00136392
LOC551204	1.1232	1.01209	1.15198	1.14144	1.37731	1.39563
LOC724372	0.40156	0.368543	0.338796	0.464127	0.331299	0.374888
LOC725343	0.434218	0.424881	0.465817	0.464247	0.493443	0.460209
LOC725306	0.879769	0.862241	0.829931	0.931539	0.900908	0.706664
MT-LOC409930	4.61698	4.19161	3.91716	3.02899	2.22446	3.82846
LOC409931	0.435025	0.43105	0.685517	0.616598	0.737098	0.577939
LOC107964458	0.00389663	0.000473033	0.00245928	0.00151156	0.00138575	0.00160455
LOC100578066	0.150873	0.169108	0.182721	0.155126	0.144807	0.113245
LOC107964442	0.0468619	0.0284253	0.0256518	0.0280036	0.0246366	0.0258352
LOC113219207	0.000331909	0.000453317	0.00131354	0.00325054	0.000970283	0
LOC113219214	0.000273282	0.004929	0.00323448	0.00304026	0.00383988	0.00291642
LOC411665	0.353812	0.37184	0.441465	0.487171	0.309744	0.344358
LOC102655805	0.00739887	0.00592035	0.00588321	0.00725517	0.00523169	0.00690583
LOC102655775	0	0	0.00106842	0.000278295	0.00216528	0
LOC102655747	0.0156888	0.0135306	0.0166992	0.018627	0.0108077	0.0116171
LOC102655720	0.00378862	0.00382584	0.00580374	0.00513972	0.0029621	0.00281778
LOC102655652	0.0463342	0.0601416	0.0514956	0.0649381	0.0382829	0.0408458
LOC100578187	0.123776	0.116355	0.122954	0.132169	0.100444	0.106059
LOC102656449	0.000202164	0.000255581	0.00179822	0.00353659	0.0115964	0.0028149
LOC725041	0.00209929	0.00200535	0.000970294	0.00157455	0.00381193	0.00259093
LOC100578245	0.131252	0.112823	0.124502	0.103405	0.136822	0.136482
LOC409852	0.00969936	0.00733347	0.012659	0.00723148	0.0281537	0.00998856
LOC102656644	0.00194144	0.000939822	0.000488294	0.00142529	0.00115913	0.00125048
LOC413835	1.64715	1.63978	1.44024	1.31727	1.02674	0.881467
LOC413834	2.16262	2.28798	3.03924	2.91866	3.10953	2.76253
LOC409999	0.281303	0.24263	0.272972	0.220864	0.161915	0.172165
LOC727331	0.627402	0.616629	0.63179	0.726498	0.505159	0.530815
LOC412118	1.69781	1.64593	1.79299	2.03075	1.20832	1.20088
LOC726902	1.22417	1.2036	2.03282	1.19039	1.18074	1.654
LOC552064	1.10698	1.07342	1.27932	1.13924	1.04047	1.05123
LOC409479	4.86458	5.04317	5.2351	4.60618	3.75917	5.09231
GeneID-413609	0.462545	0.457229	0.532233	0.584781	0.419309	0.409849
LOC552163	1.07833	0.986839	1.22714	1.16186	0.814917	0.919233
LOC727019	0.658496	0.574582	0.705381	0.705168	0.634342	0.740692
LOC100578696	0.14222	0.146588	0.134487	0.161592	0.143411	0.118441
LOC412925	0.0323901	0.0498697	0.0361661	0.0620196	0.0286486	0.0318437
LOC411675	1.61071	1.49251	1.70005	1.86161	1.07661	1.20817
MT-LOC411808	1.04168	1.03542	1.10899	1.2143	1.13116	0.955963
LOC725638	0.444208	0.426745	0.446105	0.509886	0.323022	0.363392
LOC724901	0.447306	0.399969	0.54808	0.531456	0.300092	0.370014
LOC551574	1.09084	1.04314	1.31049	1.16588	1.22433	1.20398
LOC412610	0.472685	0.486879	0.416226	0.454503	0.387544	0.416132
LOC413784	1.89189	1.89279	1.66548	1.77725	1.17325	1.39969
LOC102655618	0.485391	0.463903	0.4347	0.515371	0.442128	0.455664
MT-LOC412473	0.716878	0.589101	0.758681	0.716622	0.630163	0.903611
LOC550706	0.739309	0.710209	0.653856	0.81343	0.909527	0.719068
LOC725378	1.9164	1.82567	1.37375	1.66003	1.69541	1.74807
GeneID-727422	0.680102	0.628617	0.712643	0.763416	0.48324	0.490656
LOC725884	4.38877	4.87076	5.64308	4.70767	5.41121	6.13584
LOC550716	3.79929	3.68564	3.64651	3.72169	3.51139	3.40176
LOC727419	0.159641	0.137016	0.143631	0.150472	0.130484	0.152911
LOC408624	0.738612	0.733157	0.685576	0.720173	0.692459	0.676016
LOC551279	0.549002	0.573605	0.807252	0.888208	0.64281	0.61713
LOC724238	0.399668	0.339438	0.229529	0.292612	0.307452	0.312257
LOC107964165	0.075586	0.0606652	0.0840969	0.0893936	0.158279	0.207454
LOC100576540	0.0112839	0.00994897	0.00507746	0.00682782	0.0158664	0.0141494
LOC102655654	0.000495645	0	0	0	0.00146175	0
LOC724331	0.631493	0.530234	0.630813	0.663082	0.598333	0.746388
LOC551450	1.55586	1.501	1.54838	1.67551	1.46686	1.54775
LOC100578309	0.0391044	0.045912	0.0515769	0.0569573	0.0913643	0.0626743
LOC552162	0.216609	0.191813	0.213419	0.261118	0.142468	0.168616
LOC726235	0.559578	0.488573	0.474676	0.442807	0.292703	0.450874
LOC412000	0.755393	0.639284	0.655036	0.734227	0.418683	0.445072
LOC726291	0.488397	0.48113	0.518699	0.577082	0.583436	0.583381
LOC100578472	0.453727	0.378938	0.4897	0.431799	0.358503	0.435718
MT-LOC726316	1.98974	1.95124	1.88145	1.47342	0.887811	1.44648
LOC411985	1.34283	1.31245	1.22239	1.41195	1.44307	1.24977
LOC412578	0.246586	0.194779	0.229615	0.235778	0.16134	0.223443
MT-LOC102655778	0.382898	0.354286	0.307172	0.36436	0.333116	0.393314
LOC725647	4.57744	4.70592	4.55252	3.87642	3.28374	4.13924
LOC412834	0.459072	0.429668	0.530587	0.479753	0.559286	0.663387
LOC408623	9.18733	9.06816	8.10119	8.17917	8.65561	8.49844
LOC410761	0.00745439	0.0189334	0.00930316	0.00777527	0.00686121	0.0166021
MT-LOC113219103	0	0	0	0	0.000272024	0.0001787
LOC100576147	0.00692399	0.00831572	0.00675566	0.00694624	0.013977	0.0117898
LOC724992	0.832813	0.706876	0.758892	0.768952	0.763368	1.13482
LOC410758	2.81674	3.25732	2.77527	3.37657	2.80527	2.4371
LOC410757	0.163294	0.183627	0.148232	0.166449	0.112979	0.12532
LOC408622	0.315182	0.652747	0.497666	0.330214	0.10851	0.178298
MT-LOC725922	0.0791727	0.132288	0.0994325	0.0801127	0.0969424	0.0962194
LOC411968	0.000600955	0.000668086	0.000447356	0.000873835	0.00255731	0.00166448
LOC102654966	0	0	0	0	0.00508747	0.00150246
LOC725982	0.340882	0.323606	0.294986	0.335728	0.452161	0.309726
LOC726015	0.0200289	0.0145583	0.0114175	0.0153443	0.0426352	0.0198663
LOC727399	3.27522	3.20805	2.41356	2.29869	2.5285	2.64335
LOC113219421	0.000944063	0.00136526	0.00266863	0.00194659	0.00117767	0.00263235
LOC102655185	0.153636	0.0997325	0.0934726	0.1602	0.0326215	0.0268014
LOC113219135	0.00700764	0.0139273	0.0133961	0.0171986	0.00436934	0.00672054
LOC102655581	0.346676	0.34698	0.282247	0.308141	0.197058	0.274629
LOC107965102	0.015697	0.0080786	0.0240702	0.00885347	0.138326	0.101643
LOC726810	0.0167178	0.0157449	0.022484	0.0227807	0.148632	0.13008
LOC100578752	0.347581	0.296	0.298856	0.279772	0.409074	0.380382
LOC552366	0.00627727	0.00787836	0.00436787	0.00579687	0.00787631	0.0110134
LOC412017	0.114496	0.0900613	0.0831779	0.107545	0.17927	0.137121
LOC412016	0.285501	0.22474	0.250856	0.220976	0.331231	0.421606
LOC113218608	0.0209981	0.0232331	0.0149981	0.0192519	0.0282051	0.0201395
LOC409780	1.95961	2.20124	1.7921	1.78321	2.0128	1.71675
LOC102656720	0.00462644	0.00410512	0.00311942	0.00586106	0.00636917	0.00164967
LOC102656333	0.00333872	0.00669817	0.00374022	0.0056993	0.00476884	0.00125205
LOC100577895	0.0032795	0.00392292	0.00409369	0.00344244	0.00617751	0.00512581
LOC100578042	0	0	0	0	0.000835683	0
LOC408618	0.707654	0.811343	0.780885	0.878641	0.890817	0.739687
LOC102654856	0.00685061	0.00894647	0.00409124	0.00722546	0.0027198	0.00538119
LOC102655012	0.0126703	0.0138167	0.00971552	0.0135219	0.0196057	0.00755714
LOC102656903	0.0247519	0.0256473	0.0210886	0.0398218	0.0146981	0.0110434
LOC102656828	0.0128272	0.0183094	0.0126527	0.0180718	0.0103948	0.00378217
LOC107965033	0.0104046	0.0170308	0.0129544	0.0146827	0.00975896	0.00302285
LOC113218984	0.0190957	0.0219305	0.0199452	0.040481	0.0114202	0.0145766
LOC724233	3.2364	3.11014	3.38798	3.04209	3.3923	4.41281
LOC408619	0.521053	0.54105	0.582454	0.630427	0.417042	0.527085
LOC408620	0.510528	0.422742	0.361695	0.416465	0.458771	0.465354
LOC102653658	0.0333956	0.0275304	0.0252106	0.0183156	0.0909678	0.0903452
LOC408621	0.72043	0.741511	0.826026	0.757293	0.582719	0.727909
LOC102653893	0.185013	0.176009	0.250484	0.223024	0.111989	0.154883
LOC412319	0.135664	0.118989	0.18354	0.156549	0.205481	0.183855
LOC113218842	0.0187315	0.0240985	0.0273438	0.0397383	0.0186378	0.0253345
LOC724535	5.66735	6.08791	6.28009	6.09785	4.62849	4.51782
LOC102653954	0.0199162	0.0290396	0.0294527	0.0313425	0.0195793	0.0131346
LOC102653920	0.0440652	0.048851	0.024998	0.0394429	0.0389722	0.0425302
LOC107964158	0.0103244	0.0135932	0.0179967	0.0265143	0.0171491	0.0124843
MT-LOC551321	0.672663	0.577171	0.776257	0.632274	0.558764	0.752418
LOC724720	1.80743	1.57113	1.30785	1.28317	1.0192	1.31617
LOC102654159	0.718645	0.625905	0.57383	0.659949	0.44601	0.499949
LOC724795	0.588782	0.530825	0.471521	0.436352	0.55812	0.666047
GeneID-551388	0.011047	0.0156043	0.00307752	0.00774427	0.0175157	0.0164129
LOC411799	0.25536	0.240668	0.261023	0.278172	0.171567	0.206589
LOC414017	1.17593	1.1567	1.21199	1.16954	1.14197	1.21554
LOC552530	0.16738	0.190888	0.166356	0.19101	0.189087	0.131664
LOC100577342	0.0028612	0.00138954	0.00294393	0.00468681	0.000874162	0.000431235
LOC102654398	1.45477	1.20562	1.33951	1.21084	0.922065	1.1531
LOC413244	0.121849	0.105157	0.111204	0.137124	0.10562	0.123676
LOC551531	0.44596	0.401145	0.410247	0.426369	0.406788	0.443496
LOC412107	0.0920353	0.0725964	0.084219	0.0961383	0.0627448	0.0597213
LOC726685	1.02275	0.818224	0.896787	0.96216	0.858385	0.968113
LOC100578513	0.980353	0.823709	0.900201	1.01369	0.973547	1.10719
LOC409290	1.53386	1.78649	2.16087	1.99149	1.71519	2.1257
LOC100577369	0.534429	0.519934	0.447708	0.527385	0.505579	0.469502
LOC107966055	1.80887	1.60911	1.57194	1.74731	1.4137	1.64914
LOC551842	0.484852	0.451894	0.505016	0.53903	0.557015	0.525261
LOC100577454	1.42053	1.29357	1.21913	1.36211	0.95583	1.17353
LOC551892	0.564974	0.523647	0.543139	0.525509	0.287842	0.401192
LOC551909	1.09903	0.991985	1.11869	1.22761	1.14472	1.219
LOC107963991	0.31982	0.287798	0.317105	0.324264	0.233454	0.215237
LOC552083	0.593387	0.451826	0.528323	0.52452	0.472979	0.549141
LOC409584	2.4907	2.23223	2.15419	2.18694	1.97023	2.25229
LOC724578	0.23797	0.233622	0.219035	0.248275	0.163382	0.202716
LOC413437	0.0815104	0.0880172	0.16161	0.117515	0.131824	0.100677
LOC414038	0.948996	0.842659	0.924424	0.814767	0.824911	0.938553
LOC552602	0.983948	0.925698	1.00816	0.990406	0.578608	0.792074
LOC414037	0.115328	0.0950166	0.116394	0.116163	0.145951	0.181962
MT-LOC552628	0.359269	0.296194	0.347501	0.332306	0.221207	0.331782
LOC725317	1.22819	1.0215	0.964075	1.1721	1.66615	1.76374
LOC552648	0.280638	0.280262	0.280668	0.282819	0.241173	0.282773
LOC725418	0.443225	0.38247	0.401122	0.390637	0.342404	0.494846
LOC413950	0.496991	0.460174	0.48353	0.467983	0.357882	0.371884
LOC107963979	0.00400365	0.00692241	0.00391898	0.00785163	0.0232637	0.0159462
LOC102655724	0.00250976	0.00351337	0.000884648	0.00239516	0.00375643	0.00253164
LOC725532	0.00786067	0.00844822	0.00679505	0.00830571	0.00413816	0.00246216
LOC725574	0.0202807	0.0185145	0.0229759	0.0209122	0.00757188	0.020485
LOC100578104	0	0.000735908	0.000392601	0	0.000883144	0
LOC100578131	0	0	0.000135328	0	0	0.000348636
MT-LOC552676	0.565275	0.471317	0.431325	0.452496	0.314123	0.46192
LOC412511	1.11158	1.16172	1.85563	1.45698	1.11558	1.29366
LOC100578247	0.00710883	0.00607595	0.00474516	0.00426802	0.084475	0.0554832
LOC113218578	0.00800919	0.00726911	0.0160164	0.0153426	0.118588	0.0822476
LOC725720	0.0341165	0.0377501	0.0219586	0.0175852	0.075038	0.0883909
LOC102656395	0	0.000448912	0.000866381	0.00123906	0.00326174	0.00258171
LOC725745	0.579186	0.527929	0.515446	0.573729	0.6212	0.751138
LOC113219256	0.393723	0.333945	0.364071	0.359583	0.360393	0.329011
LOC725841	0.331234	0.29187	0.377638	0.251432	0.179403	0.16213
LOC412141	0.348584	0.349845	0.345414	0.376085	0.272938	0.315034
LOC102656812	0.0606928	0.052143	0.0580756	0.0639154	0.0545736	0.0597993
LOC551819	0.242516	0.222766	0.252473	0.257217	0.143765	0.158766
LOC727479	0.0747805	0.082632	0.109098	0.0589746	0.0102109	0.0210297
LOC413303	0.0346353	0.0469278	0.0475486	0.0440728	0.0447031	0.0328608
LOC551443	0.10593	0.0827472	0.0627694	0.100784	0.1354	0.148206
LOC551411	1.80529	1.53179	1.76271	1.51108	1.24957	1.87177
LOC550789	0.319409	0.286427	0.490639	0.398947	0.33241	0.328272
LOC725816	0.211853	0.267414	0.230799	0.168662	0.174946	0.139969
LOC412282	1.58077	1.53104	1.46149	1.52095	1.63405	1.54631
LOC550903	0.431184	0.424995	0.433988	0.45175	0.405661	0.483841
LOC408616	1.66635	1.54067	1.38497	1.50982	1.69267	1.60521
LOC102654549	0.00372426	0.00333368	0.00207063	0.00267497	0.00201551	0.000833244
LOC102654478	0.00069629	0.00208092	0.00212434	0.000318102	0.000779075	0.000121584
LOC102654454	0.00254428	0.00136603	0.00343425	0.00242857	0.00290046	0.00486554
LOC113219397	0.00073566	0.00163314	0.00103318	0.00303083	0.000462411	0.00263301
LOC102654413	0.000892015	0.00073045	0.000351545	0.000976654	0.000425652	0
LOC102654358	0.0174809	0.0264964	0.0183536	0.0204129	0.00739987	0.0114642
LOC100577822	0.007808	0.0069494	0.00730844	0.00894115	0.0128794	0.0042595
LOC102654894	0.0192392	0.0145519	0.0174889	0.0106201	0.0214767	0.0199063
LOC113218819	0.0498102	0.0543422	0.0481409	0.0587053	0.0273461	0.0287162
LOC410754	0.726967	0.662345	0.686217	0.741095	0.576555	0.61194
LOC551383	0.60086	0.502356	0.486972	0.488359	0.364145	0.526501
LOC552743	0.249092	0.217586	0.324447	0.269118	0.156607	0.163374
LOC107965891	0.115489	0.0921576	0.0677943	0.0844627	0.0466128	0.0440915
LOC409517	1.67558	1.75953	1.51582	2.09256	1.09196	1.29983
LOC412528	0.488082	0.453771	0.449359	0.468406	0.532078	0.432927
LOC408615	0.335783	0.30333	0.547337	0.453774	0.516703	0.462015
LOC551202	0.298394	0.295609	0.239161	0.22874	0.239789	0.287305
LOC410753	0.122	0.133634	0.151101	0.141921	0.10965	0.126986
LOC408614	9.59321	9.45764	9.16733	8.94705	7.3655	9.32294
LOC100578445	0.494656	0.479988	0.970796	1.07214	0.71888	0.606929
LOC410752	0.542432	0.631762	0.632877	0.772671	0.521689	0.496254
LOC410751	0.0038583	0.00563095	0.00411107	0.00305446	0.0159091	0.00909959
GeneID-408613	20.2188	17.8043	17.8508	22.2555	17.1559	19.1944
LOC107964984	0.0140985	0.0202758	0.00866767	0.024632	0.0151078	0.00757532
LOC100577782	0.0168323	0.0182052	0.00505048	0.0199414	0.00792006	0.00644784
LOC102655057	0.00235549	0.00181196	0.00527937	0.00535222	0.00215349	0.00264471
LOC412523	0.0607485	0.065398	0.0837777	0.0639536	0.0988136	0.0717926
LOC726298	0.137887	0.137099	0.136925	0.175267	0.225034	0.222072
LOC113218896	0.0142771	0.0225465	0.0147546	0.0228253	0.00954711	0.0216182
LOC100577655	0.000571887	0.000919855	0.000251268	0.000175316	0.00614311	0.00146632
LOC102654581	0.00129533	0.000996164	0.000977012	0.000567776	0.00151014	0
LOC107966071	0.0242256	0.0277958	0.0212819	0.0195334	0.0236022	0.0338652
LOC413735	0.283941	0.282528	0.360271	0.31062	0.227114	0.296906
LOC726221	2.03004	1.75609	1.75018	1.43409	1.14869	1.89787
LOC410043	1.70567	1.70066	1.68112	1.78027	1.55214	1.88077
LOC409468	0.51343	0.488642	0.3453	0.399292	0.547327	0.40655
LOC102653866	0.0138268	0.0105519	0.0110151	0.00957967	0.014117	0.0135997
LOC726449	0.0946828	0.077215	0.0587995	0.0736255	0.0470273	0.0673472
LOC552636	0.0487515	0.066406	0.0528473	0.0592088	0.0336213	0.0498557
LOC726088	1.47388	1.24429	1.29977	1.28529	1.12184	1.47282
LOC412397	0.530237	0.503467	0.494144	0.60395	0.436416	0.460458
GeneID-412285	0.0369571	0.0350099	0.0526784	0.0376912	0.0292567	0.0507912
LOC100578115	0	0.000659657	0	0	0	0
LOC409417	1.26837	1.33838	1.23004	1.20913	0.940147	0.832222
GeneID-409418	24.5136	21.7065	41.1808	40.8799	18.3013	27.3745
LOC727596	0.178785	0.160201	0.22044	0.242104	0.132017	0.167053
GeneID-409798	0.99903	1.10129	0.671035	0.513997	0.0920289	0.116946
LOC724192	3.48849	3.40231	3.18197	3.2882	4.78077	4.20309
LOC100577977	0.00816421	0.00832964	0.00939682	0.00731519	0.00743288	0.00452846
LOC107964644	0.0277826	0.0182059	0.0337625	0.0270891	0.03246	0.0278264
LOC102656214	0.0390605	0.0383018	0.0346026	0.0421054	0.0314653	0.0397589
LOC410034	0.290014	0.260667	0.215416	0.238538	0.153833	0.213882
LOC724280	0.702686	0.62947	0.720778	0.64591	0.695164	0.768958
LOC410033	1.17079	0.972575	1.41201	1.24891	1.1965	1.53525
LOC724327	0.0685617	0.0630184	0.0934169	0.0691965	0.0880243	0.0799685
GeneID-410032	1.37621	1.33014	1.19144	1.21775	1.23964	1.42878
LOC102655811	0.000259103	0	0.00312371	0.00758	0.00105328	0.00242886
LOC413693	0.0834499	0.0733236	0.0900958	0.0898297	0.0721686	0.0915017
LOC100576321	1.33372	1.3074	1.33889	1.55347	1.28937	1.21342
LOC411794	1.14284	1.04203	1.12324	1.19555	0.743896	0.905596
LOC412190	0.505868	0.436966	0.594419	0.510912	0.574014	0.637401
LOC102655540	0.0941058	0.0838843	0.133488	0.0980616	0.0738795	0.0844768
LOC412189	0.814451	0.885408	0.795905	0.755332	0.573935	0.644
LOC409383	0.426931	0.492972	0.484919	0.493711	0.569315	0.493879
LOC102655045	0.000202119	0.00305362	0.00193616	0.00272817	0.00290287	0.00076362
LOC107964624	0.00241891	0.000599724	0.00101084	0	0.00039606	0.0018075
LOC113219263	0.00219327	0.00116037	0.000170924	0.00120665	0.00705322	0.00226959
LOC102655229	0.0131102	0.00948397	0.0067468	0.00648209	0.0237058	0.0114036
LOC107964619	0.0047301	0.000720757	0.000848564	0.00178347	0.00358043	0.00264138
MT-LOC102655391	0.00658175	0.00800547	0.01274	0.0208553	0.0291835	0.019544
LOC102655431	0.00147815	0.000550995	0.00661784	0.00555393	0.00704807	0.00692791
LOC551556	0.0801422	0.0762271	0.0760392	0.141815	0.314192	0.170366
LOC409053	8.21621	8.52647	7.67824	8.27723	8.22856	7.40178
LOC411408	0.285844	0.280699	0.2571	0.367233	0.252793	0.316667
LOC107964618	0.0173984	0.0136429	0.0340253	0.0228312	0.0605338	0.0401967
LOC411407	0.47526	0.444982	0.602118	0.518102	0.42341	0.607356
LOC411406	0.0048251	0.00515217	0.00433246	0.00372548	0.0198309	0.0224221
LOC107964596	0.0034452	0.00147928	0.00078672	0.000853243	0.0108562	0.00515005
LOC100576547	0.00929347	0.0125225	0.00656004	0.0126418	0.0298002	0.0143993
LOC107964593	0.000320066	0.000472281	0	0	0.00708284	0.00184813
LOC411405	0	0	0	0.000813178	0.00224614	0.00230125
LOC413346	0.000889587	0.00148068	0.00139942	0.001119	0.0022267	0
LOC551761	0.00356418	0.0020781	0.0026467	0.00609509	0.00162388	0.00223668
LOC100576126	0	0	0.000507833	0.000711766	0.000924132	0.000187806
LOC113219420	0	0	0	0	0	0
GeneID-725384	0.021918	0.0307916	0.0266015	0.0380566	0.0233589	0.0167
LOC725345	0.0450157	0.0533507	0.0588328	0.0423848	0.0160692	0.0207578
GeneID-406080	0.230565	0.200756	0.213421	0.156895	0.149053	0.216304
GeneID-100188973	0.122249	0.12088	0.127875	0.132381	0.104099	0.116144
LOC725419	3.4959	3.26477	3.66955	3.61256	3.06795	3.17898
LOC725455	0.0110833	0.00675349	0.011682	0.0107879	0.0231813	0.043997
LOC550785	43.3195	41.104	52.2671	43.7176	40.7488	52.5607
LOC102653822	0.00199474	0.00228873	0.0015174	0.0030056	0.000465891	0.00167741
LOC100576291	1.0589	1.12037	0.83076	0.92972	1.26064	1.44882
LOC100578458	0.0724204	0.0940894	0.0583939	0.0603834	0.0921347	0.0717123
LOC102656923	0.00214712	0.00388672	0.00157308	0.000637096	0.00321648	0.000484881
LOC411600	0.467915	0.515412	0.433158	0.53086	0.617013	0.509857
LOC725606	0.00693959	0.00952336	0.00658921	0.00620946	0.00767532	0.0054819
LOC113218708	0.0707629	0.0840805	0.0588955	0.0659604	0.109597	0.0806119
LOC410749	0.401954	0.371809	0.378451	0.370135	0.44222	0.414084
LOC725682	0.0232583	0.0157429	0.0268238	0.0475957	0.11464	0.0856486
LOC100578378	0	0.00599541	0.00418297	0.00412945	0.004732	0.00245138
LOC725746	0.485744	0.463401	0.888185	0.641987	0.554735	0.547422
LOC552038	0.52405	0.457832	0.559119	0.51141	0.609587	0.599517
LOC412287	1.11314	1.07704	1.7214	1.90997	0.456038	0.532895
LOC552316	0.736765	0.910283	0.56335	0.519578	0.418578	0.540849
LOC552294	3.08027	3.35139	3.03375	3.32478	2.24584	2.40785
LOC411372	0.25063	0.253371	0.256679	0.278708	0.309498	0.303653
LOC725920	0.0282045	0.022119	0.0176372	0.0267001	0.0220839	0.0327444
LOC725945	0.000966203	0.00208477	0.000132406	0.000908583	0.00119708	0.0017644
LOC552206	1.77735	1.74559	1.53666	1.49441	2.28156	1.91839
LOC552187	1.63181	1.69356	1.38712	1.47057	2.22906	1.71448
LOC113219400	0.0299289	0.0266282	0.0144802	0.0162822	0.0482032	0.0213706
LOC102655490	0.00276712	0.0033881	0.00165763	0.00124228	0.00558591	0.00248156
LOC100578285	0.0339209	0.032812	0.0164356	0.0186724	0.0759069	0.05072
LOC113219388	0.0105513	0.0100677	0.00684793	0.00611959	0.0153802	0.00811192
LOC100577585	0.00973506	0.0106408	0.00892525	0.00667032	0.0108502	0.00501177
LOC409807	0.0513268	0.050262	0.042651	0.0388269	0.0785374	0.0780723
LOC100578978	0.00448262	0.00161142	0.0030812	0.00447151	0.0117931	0.00758022
LOC107964341	0.0417796	0.0295273	0.0388256	0.0275	0.060502	0.0403062
LOC100579018	0	0	0	0.000604594	0.000269597	0.000630686
LOC726119	0.0181808	0.016742	0.0131667	0.0200878	0.131842	0.102257
LOC113219389	0.00630688	0.00544022	0.00230119	0.00484479	0.0135327	0.0205931
LOC107964337	0.00140882	0.00209347	0.00216176	0.000612723	0.00961372	0.0089591
LOC503505	1.12513	1.22382	1.53842	1.70507	1.20419	1.00562
LOC107964344	0.0579144	0.0477205	0.0264012	0.0627518	0.0371916	0.0226935
LOC102656044	0.00167905	0.00145489	0.0036632	0.00310803	0	0.00163551
LOC113219390	0.0519404	0.048551	0.0488914	0.0585011	0.0218428	0.0227663
LOC113219391	0	0	0.000668241	0	0.00133425	0.000429705
LOC552117	0.690151	0.630647	0.66765	0.71514	0.512624	0.579751
LOC412103	2.02672	1.98032	1.78002	1.97087	1.23028	1.37172
LOC100576164	0.0332697	0.0412484	0.0621353	0.0461676	0.0204029	0.029127
LOC100576139	0.197689	0.16718	0.114302	0.146045	0.115696	0.119447
LOC414021	1.66462	1.80419	1.42091	1.62548	0.985806	1.08089
LOC102654917	0.0407	0.0354066	0.0441127	0.050227	0.0251234	0.0362266
LOC100579059	0.211863	0.24343	0.18889	0.308326	0.116072	0.115892
LOC102654976	0.00498089	0.00991196	0.0126399	0.0113125	0.00933214	0.00185447
LOC113219329	0.000630624	0.00318591	0.00294946	0.00218616	0.00181978	0.000577981
LOC102655032	0.0184258	0.0193368	0.0236594	0.0708923	0.0149654	0.0257847
LOC113219344	0.00708959	0.0079023	0.0063108	0.0127219	0.00883342	0.00542033
LOC102655155	0.0737294	0.0563947	0.107233	0.0782436	0.116491	0.143689
LOC414022	1.26529	1.4637	1.17451	1.25624	1.11403	1.15342
MT-LOC725040	0.522357	0.462507	0.591357	0.520094	0.352388	0.44972
LOC410070	3.67998	3.52913	3.31246	3.32817	3.2514	3.27542
LOC410071	0.851246	0.894011	1.27518	1.1089	0.565113	0.595256
GeneID-413803	0.260529	0.221953	0.314915	0.271152	0.189373	0.224143
LOC113218825	0.00342868	0.00300101	0.000873587	0.00220557	0.00150214	0.00113079
LOC100577039	0.00270017	0.00285126	0.00426416	0.00765043	0.0108325	0.00934943
LOC412458	0.131113	0.243646	0.18845	0.148372	0.0423569	0.0370958
LOC724721	0.0304775	0.0279846	0.0333171	0.0158552	0.0371149	0.0434054
LOC412829	0.00715652	0.00813923	0.00639716	0.0170664	0.018859	0.0193731
LOC724634	3.82028	3.81589	3.47322	4.03126	3.15665	3.23038
LOC409360	0.268451	0.282448	0.349497	0.312754	0.216493	0.209014
LOC724585	0.41614	0.442051	0.412541	0.407564	0.388795	0.405683
LOC724536	0.591048	0.525373	0.540566	0.58849	0.486859	0.619593
LOC409520	0.325523	0.316963	0.323072	0.392953	0.219646	0.315368
LOC412546	0.51209	0.496232	0.522465	0.620473	0.423327	0.501085
LOC724455	0.388722	0.399594	0.444389	0.423786	0.243992	0.324123
MT-LOC412212	0.582741	0.565778	0.716752	0.767024	0.525002	0.587008
LOC107965181	0.0445668	0.0590098	0.0582913	0.0542382	0.0973141	0.101916
LOC409527	0.989947	0.893915	0.777125	0.891927	0.879158	0.997812
LOC413868	2.04965	2.22853	2.61412	2.00665	2.12758	2.8458
LOC551974	1.14832	1.02299	1.0537	0.869371	0.689363	0.93137
LOC552001	0.030241	0.0357201	0.0544832	0.0443309	0.0285669	0.0302469
LOC102656856	0.0146945	0.0215698	0.0227964	0.0227227	0.0093327	0.020437
LOC413867	1.03465	1.06983	1.23256	0.960046	0.542876	0.807139
LOC552052	0.588341	0.51264	0.720364	0.573233	0.477958	0.557273
LOC727074	0.580568	0.470393	0.590938	0.525243	0.322073	0.543621
LOC727079	0.115342	0.10955	0.123525	0.124023	0.124975	0.11964
LOC100578907	0.48539	0.451091	0.492628	0.526621	0.496512	0.496989
LOC727087	0.258973	0.255295	0.27783	0.335714	0.254091	0.31084
LOC412480	0.608403	0.504322	0.533654	0.542184	0.669714	0.637515
LOC727539	0.878923	0.897732	0.901577	1.13709	0.568303	0.598249
LOC727538	0.499465	0.441791	0.491235	0.509551	0.741133	0.78689
LOC724115	0.316953	0.330185	0.371008	0.417858	0.21374	0.230557
LOC724144	0.645784	0.621921	0.691157	0.532078	0.362545	0.464285
LOC551154	1.42851	1.41419	2.08811	1.97206	1.09628	1.38457
LOC724234	0.287557	0.2734	0.329284	0.283843	0.333564	0.348158
LOC409957	9.31752	8.84303	8.6537	9.32181	10.0694	9.44591
LOC724328	0.240628	0.223255	0.341185	0.270019	0.298867	0.314519
LOC100577254	4.77928	4.18683	4.7386	4.6581	2.40494	2.85428
LOC107965915	0.00042986	0.000506909	0.00111215	0.000573381	0	0
LOC102655946	0.0179545	0.0192295	0.020337	0.0221726	0.00993604	0.0100367
LOC102656017	0.0191302	0.0294386	0.0238421	0.0402345	0.00584619	0.00692945
LOC100577291	0.0281706	0.0261506	0.0807038	0.0348163	0.0850018	0.0809428
LOC725775	0.071592	0.0559274	0.0316234	0.0417162	0.217815	0.117441
LOC100577384	0.0089442	0.0100469	0.0133007	0.0157348	0.019532	0.0121133
LOC100576726	0.00284066	0.0112838	0.00521844	0.00597718	0.00408814	0.00438199
GeneID-408611	0.457845	0.427641	0.32083	0.378565	0.417471	0.456773
LOC726243	0.333193	0.372235	0.431899	0.436686	0.355206	0.290484
LOC410743	0.0671642	0.067313	0.0736945	0.0852866	0.0574438	0.0869989
LOC410744	0.0129805	0.0272164	0.0215356	0.0320229	0.00616536	0.00997585
LOC113219271	0.0338998	0.0249248	0.0294668	0.0417224	0.0460548	0.037083
LOC410745	0.0100822	0.0123174	0.0121869	0.0223444	0.0101888	0.00419774
LOC552457	0.0185466	0.0229281	0.0328732	0.0514074	0.024012	0.0214657
LOC410746	0.0166793	0.0285638	0.0461661	0.0536133	0.0263313	0.020121
LOC552425	0.00786304	0.0066106	0.0112222	0.017712	0.00473244	0.0078981
LOC410747	0.0925585	0.090627	0.086449	0.0853004	0.0652373	0.0620988
LOC552395	0.00103096	0.000976417	0.00265004	0.00423281	0.00579457	0.00529288
LOC410748	0.136072	0.146174	0.0995528	0.135369	0.22046	0.107285
LOC113219272	0.0194397	0.0260415	0.0229845	0.0217452	0.0317896	0.0194339
LOC107964221	0.246784	0.232515	0.282821	0.267935	0.26737	0.259014
LOC550645	0.495496	0.495759	0.371755	0.41755	0.642279	0.524676
LOC102656636	0.151197	0.180786	0.109207	0.121384	0.1117	0.0973832
LOC107964213	0.442452	0.400272	0.598558	0.513824	0.505194	0.52936
LOC408609	0.536363	0.477459	0.519588	0.501072	0.239967	0.319939
LOC102656814	0.0413932	0.0501709	0.0484327	0.0375725	0.0317541	0.0449095
LOC410741	0.747769	0.845403	0.868815	0.764079	0.576934	0.515108
LOC102656788	0.0343634	0.0414941	0.0564315	0.0488606	0.073646	0.0484117
LOC100578082	0.149131	0.122466	0.173203	0.1873	0.103504	0.0818016
LOC113218656	0.0281851	0.0271804	0.0338391	0.024618	0.0415187	0.0521626
LOC551384	0.805007	0.755749	1.08099	0.885376	0.786393	1.06305
LOC413813	0.739595	0.68316	0.758279	0.714733	0.540911	0.694757
LOC551416	1.94656	1.70835	1.59012	1.69129	1.55899	1.92205
LOC113219245	0.190158	0.165087	0.13367	0.187582	0.114427	0.119892
LOC100577194	0.160386	0.155991	0.131559	0.119862	0.0795882	0.121864
LOC100576961	0.00640219	0.00982794	0.0162042	0.014506	0.095458	0.0605202
LOC726412	0.00795561	0.00480686	0.00997124	0.00929909	0.0859998	0.0455495
LOC409749	0.301579	0.254549	0.261005	0.216805	0.22151	0.282307
LOC413056	0.0274358	0.0317897	0.0311119	0.0268552	0.00690946	0.0126121
LOC726451	0.0286949	0.0232704	0.0263286	0.0304244	0.0235689	0.0268833
LOC413055	0.772363	0.69799	0.658119	0.643852	0.687047	0.718524
LOC409748	2.20943	1.87437	1.87883	1.9391	1.58843	1.63981
LOC410740	0.182603	0.188299	0.176544	0.19739	0.197243	0.213447
LOC410739	4.16621	4.09515	3.95862	4.35764	5.57109	4.40198
LOC113219185	0.5029	0.602471	0.397224	0.52554	0.420047	0.321195
LOC726545	0.00516789	0.00909811	0.0048625	0.00477155	0.00140413	0.000880946
LOC726560	0.00733681	0.00726821	0.00488659	0.00643658	0.000775714	0.00182753
LOC726578	0.00114513	0.00123881	0.00153512	0.001554	0.000892618	0.000116188
LOC726590	0	0	0.000136731	0.000280455	0.000161519	0
LOC410736	0.0135243	0.02547	0.00936341	0.0158782	0.0229441	0.0103431
LOC113218747	0.003164	0.00322932	0.00174543	0.00316142	0.00293143	0.00585354
LOC726646	0.0169459	0.0167454	0.0141061	0.0164692	0.0250308	0.0207785
LOC413425	0.404796	0.484437	0.50366	0.580248	0.381949	0.347373
LOC107964114	0	0	0.000146169	0.000244494	0.0023788	0.00138689
LOC102656327	0.0217966	0.0244991	0.0323038	0.0224979	0.0912644	0.06223
GeneID-726676	0	0.00173285	0.00336323	0.00136365	0.00142832	0.00280471
LOC102656453	0.0074926	0.00763131	0.0165185	0.020876	0.0423841	0.0273602
LOC102656426	0.000556371	0.000148909	0.000509391	0.00127565	0.00310315	0.00238979
LOC100577481	0.452293	0.417098	0.445745	0.551285	0.470881	0.429806
LOC100576770	0.239644	0.22207	0.252765	0.245121	0.185429	0.166143
LOC413754	0.488918	0.520886	0.479889	0.622496	0.462142	0.416083
LOC726729	0.393966	0.419911	0.434676	0.343785	0.419458	0.314652
LOC102656747	0.00541946	0.00549579	0.00360775	0.0112071	0.00834203	0.00690522
LOC408604	0.42809	0.413621	0.384069	0.416377	0.480961	0.408566
LOC726742	0.396027	0.367432	0.373211	0.387551	0.298332	0.426533
LOC100577003	0.150141	0.110589	0.209071	0.154577	0.160161	0.169742
LOC102653957	0.0955633	0.10765	0.094296	0.113672	0.075033	0.0698817
LOC100577082	0.780912	1.33195	0.763477	1.25058	0.252057	0.212871
LOC113218550	0.104416	0.0944752	0.0853182	0.110486	0.226642	0.156994
LOC100577113	0.134572	0.13166	0.135626	0.150765	0.300453	0.180985
LOC551241	0.561101	0.520249	0.466831	0.526395	0.404892	0.550684
LOC409966	0.404161	0.389964	0.432839	0.398642	0.328791	0.413901
LOC113219392	0.00294301	0.00335235	0.0070803	0.0135318	0.0109194	0.0097804
LOC551318	1.78487	1.62046	2.02693	1.51681	1.22551	2.19015
LOC408602	0.635152	0.696966	0.558729	0.531276	0.845031	0.71972
LOC107964879	0.0256891	0.0439878	0.0228089	0.0344116	0.0159431	0.00672476
LOC102653881	0	0.000318922	0.00198137	0.00385408	0	0
LOC410734	0.00131449	0.00085805	0.000607606	0.000629742	0.000580256	0
LOC408603	0.0307217	0.0339321	0.0231538	0.0414132	0.0368655	0.021553
LOC410733	0.00707109	0.0136699	0.00896048	0.0128715	0.00995042	0.00180745
LOC113219140	0.0025788	0.00241711	0.00279041	0.00188024	0.0011286	0.00231516
LOC408601	0.72986	0.606491	0.653571	0.630432	0.745059	0.938006
LOC410732	1.9251	1.78515	1.3278	1.36996	1.79129	1.86014
LOC113219088	0.0902083	0.130885	0.096377	0.0862587	0.218351	0.104236
LOC113219089	0.00704778	0.0106601	0.00744817	0.0076051	0.012704	0.00557648
LOC113219090	0.0229634	0.0263382	0.0193023	0.0212621	0.0365249	0.015901
LOC102653666	0.0532477	0.0677787	0.0460763	0.0577751	0.133136	0.0422226
LOC102653639	0.00956677	0.0273217	0.0125453	0.0114367	0.034095	0.00900001
LOC102653841	0.00535125	0.0066907	0.00674759	0.00706814	0.00682276	0.00566113
LOC102656489	0.00126701	0.00244582	0.00100798	0.000658128	0	0
LOC412410	1.24264	1.08573	1.30163	1.24341	1.31884	1.26869
LOC727267	0.258188	0.236072	0.249264	0.270391	0.208195	0.244761
LOC727263	3.13286	2.65917	3.73601	3.18743	2.14461	2.72007
LOC113219001	0.12995	0.135122	0.139779	0.138869	0.196381	0.165471
LOC725383	3.45051	3.60031	7.55185	4.94466	5.0987	6.91849
LOC551546	1.41809	1.28963	1.32328	1.24104	0.974352	0.999051
LOC410157	0.182129	0.179137	0.240116	0.224092	0.189147	0.217551
LOC412588	0.731092	0.777912	0.899143	0.971734	0.488262	0.488495
LOC411572	0.583387	0.547343	0.529178	0.582419	0.404025	0.511338
LOC409113	0.715774	0.555332	0.780604	0.690183	0.60347	0.747387
MT-LOC409114	4.89576	4.74816	4.87541	4.6056	3.20296	4.25183
LOC411573	0.746367	0.749656	0.767201	0.895637	0.480951	0.560711
LOC409340	0.840109	0.765792	1.14511	1.10723	1.08768	1.07158
LOC727186	0.383408	0.298574	0.308501	0.278799	0.170972	0.237858
MT-LOC102654365	0.695435	0.686233	0.649907	0.73582	0.610583	0.667599
LOC726541	1.25635	1.25892	1.37521	1.5027	1.37061	1.106
LOC412114	0.287369	0.284264	0.399932	0.401892	0.352994	0.287337
LOC726505	0.00406229	0.00337132	0.0113542	0.00873641	0.0129681	0.015455
LOC409078	0.115171	0.139556	0.105608	0.0998944	0.119106	0.108676
LOC551581	0.115961	0.226292	0.173256	0.165739	0.0939069	0.100485
LOC413357	0.620528	0.589733	0.548234	0.615739	0.609725	0.518922
LOC107963982	0.784523	0.792513	0.605761	0.69675	0.769321	0.588841
LOC100576288	0.226759	0.23149	0.168625	0.203562	0.121237	0.132414
LOC409927	0.21566	0.232739	0.262558	0.271394	0.211664	0.202512
MT-LOC409926	0.731703	0.604411	0.625442	0.600787	0.423857	0.660035
LOC551728	0.592439	0.573868	0.640436	0.611975	0.642592	0.661883
LOC409925	0.995748	0.923366	0.831439	0.992007	0.631906	0.674302
LOC413471	0.055816	0.0547366	0.0649567	0.0831977	0.0334898	0.0273446
LOC413470	2.50748	2.36176	2.19188	2.06019	1.98117	2.83502
LOC409924	0.399134	0.550043	0.376761	0.336265	0.165752	0.195167
LOC413468	1.82149	1.74732	1.61047	1.88651	1.39302	1.51244
LOC413467	0.213032	0.219901	0.256785	0.235873	0.182179	0.195756
LOC409606	0.234985	0.248293	0.297005	0.289117	0.27131	0.243812
LOC409607	1.72073	1.69272	2.03716	1.97922	1.68711	1.69939
LOC409608	0.230846	0.252288	0.296099	0.279426	0.383726	0.285115
LOC113218547	0.0243096	0.0377625	0.0256289	0.0482229	0.0262594	0.0116051
LOC100576445	0.0365006	0.053478	0.0447694	0.0510221	0.0196266	0.0252834
LOC102655437	0.0782874	0.0970857	0.0762751	0.0827124	0.0749145	0.0351905
LOC100578747	0.00456829	0.00303456	0.00372611	0.0020321	0.00184748	0.0025885
LOC102655493	0	0.000341214	0	0	0.000482418	0
LOC102655249	0.00106795	0.000471161	0	0.000466006	0.000502675	0.000218359
LOC102653825	0	0	0	0.000648041	0.00134602	0
LOC409701	0.527297	0.375452	0.397533	0.360213	0.267685	0.291411
LOC113218996	0.000914404	0	0	0	0	0
LOC412813	0.512065	0.548186	0.54945	0.626684	0.612968	0.393909
LOC113218813	0.0190116	0.0317457	0.0216756	0.0426631	0.029377	0.012216
GeneID-409042	0.00701761	0.00989447	0.00583397	0.0118853	0.0258817	0.0147004
LOC102654114	0.000164975	0.00300422	0.00218461	0.000374278	0.00100972	0.00140812
LOC408600	3.35704	3.4447	3.43756	3.17795	2.22437	2.93073
LOC725189	3.57016	3.80624	2.89496	3.5503	3.87161	3.30624
LOC107964080	0.00536181	0.00686085	0.00275727	0.0046756	0.0091759	0.00605343
LOC113219409	0.00658009	0.0070248	0.00723988	0.0109146	0.00677207	0.00523161
LOC408598	0.830134	0.915968	0.828911	0.888254	0.603524	0.629219
LOC102656618	0.209321	0.314476	0.136295	0.127071	0.0826172	0.0570465
LOC410730	0.0128448	0.0191314	0.0171604	0.0200455	0.0218604	0.0168028
LOC408597	0.194837	0.168986	0.200046	0.20899	0.173998	0.252157
LOC410729	0.00280335	0.00179801	0.00178661	0.00222485	0.00298055	0.00481949
LOC408596	0.00407016	0.00477404	0.00638648	0.00456761	0.0214291	0.0116527
LOC100578424	0.358978	0.345835	0.288249	0.309487	0.250045	0.365617
LOC725576	0.895149	0.965813	0.874119	0.945368	0.643077	0.688478
LOC113219192	0	0.00149012	0	0	0.00158526	0
LOC552761	0.000727724	0.00344128	0.00412809	0.00133126	0.00277254	0.00375833
LOC113219191	0.00571753	0.00999539	0.00605665	0.00718704	0.010996	0.0242303
LOC551385	3.44207	3.22942	2.78512	2.49689	2.61544	2.66335
LOC113219406	0.0206269	0.0108321	0.0160561	0.0227593	0.0390733	0.0235137
LOC725683	0.00469966	0.00828297	0.00485499	0.00492882	0.00559948	0.00145377
LOC100578568	0.000401741	0.00381268	0.00330859	0.00244807	0.0117321	0.00767236
LOC102654014	0.405325	0.345455	0.312582	0.312911	0.266029	0.305108
LOC725747	0.364806	0.314538	0.349345	0.30354	0.264145	0.289919
LOC725776	0.0135941	0.0110818	0.0113502	0.00716372	0.0165045	0.00530266
LOC551557	0.703816	0.748375	0.71764	0.841368	0.745705	0.806981
LOC113219418	0.070214	0.0807934	0.0512515	0.049413	0.0449813	0.0654581
MT-LOC100578653	0.224361	0.217422	0.21771	0.271418	0.208802	0.210531
LOC413713	0.220156	0.243742	0.216445	0.265738	0.19756	0.221098
LOC410115	0.696017	0.655426	0.639511	0.698449	0.380266	0.50861
LOC410116	1.02651	0.95159	1.10429	1.0968	0.944096	1.00745
LOC102654555	2.24617	1.82383	1.64875	1.69304	1.26215	1.82272
LOC102654510	0.209171	0.213619	0.181185	0.200517	0.167873	0.160966
MT-LOC100578735	0.0407887	0.0383638	0.0636426	0.0437044	0.0817212	0.0671296
LOC413907	0.0100982	0.00378285	0.00505909	0.00988723	0.0257154	0.0179642
LOC107966050	0.00861179	0.00590235	0.00670182	0.00504018	0.0193522	0.0179886
LOC409755	0.246976	0.232251	0.302695	0.295194	0.254478	0.312663
MT-LOC551939	0.303425	0.297329	0.332354	0.365829	0.315314	0.395858
LOC724193	0.0366779	0.0350286	0.036401	0.0394905	0.0496073	0.0526316
MT-LOC413080	0.129643	0.0948914	0.123187	0.115009	0.0918434	0.106765
LOC409756	2.37116	2.10365	2.30246	2.32057	1.89756	2.88606
LOC413081	0.296785	0.273097	0.298295	0.332006	0.285917	0.265643
LOC724329	0.507661	0.499929	0.567658	0.558465	0.396226	0.437127
LOC409757	0.738909	0.736956	0.922395	1.03356	1.07292	0.945501
LOC551818	0.343109	0.41437	0.359132	0.344197	0.226759	0.221225
LOC551790	0.229844	0.241438	0.27458	0.294011	0.365602	0.288466
LOC412164	0.225788	0.201601	0.301082	0.236027	0.205969	0.289081
LOC724538	0.446582	0.40185	0.369757	0.474173	0.444251	0.38434
LOC100576871	0.215181	0.229862	0.214852	0.199235	0.125389	0.173032
LOC409564	1.88836	1.74555	1.74522	1.9319	1.20868	1.21526
LOC412674	0.191081	0.172883	0.197057	0.198642	0.154144	0.164726
LOC724760	0.010074	0.00979335	0.0115337	0.0141245	0.00916755	0.00482956
LOC551620	0.768633	0.814147	0.83229	0.86421	0.765232	0.727178
LOC552549	0.527996	0.564635	0.588335	0.652915	0.408158	0.409239
LOC724875	1.24177	1.07723	1.02929	1.08531	1.20602	1.38263
LOC412343	0.525287	0.42532	0.554584	0.464115	0.488751	0.676372
LOC552502	0.861674	0.878547	0.712479	0.837082	0.676143	0.662137
LOC409102	0.828672	0.721992	0.837113	0.706352	0.741658	0.73621
LOC102656283	1.98066	1.87241	1.97953	2.13642	1.79889	1.4647
MT-LOC409103	1.57651	1.43559	1.87206	1.73339	1.54262	1.66837
LOC725105	0.652334	0.665064	0.817382	0.885035	0.677993	0.667958
LOC725150	0.71956	0.695942	0.811482	0.764958	0.507605	0.502141
LOC410061	1.85732	1.7021	1.72571	1.79591	1.57357	1.71908
LOC725237	0.160887	0.160307	0.197447	0.197771	0.255683	0.213004
LOC725279	0.320246	0.263822	0.312533	0.266513	0.313546	0.33892
LOC413759	0.550377	0.570841	0.585449	0.599422	0.609677	0.650821
LOC406118	0.295414	0.262618	0.281595	0.269503	0.406331	0.316576
LOC408592	0.0178466	0.0185268	0.0225506	0.0166144	0.0102139	0.0193459
LOC410726	0.883825	0.812244	1.02328	1.07532	0.98354	1.166
LOC725494	1.03767	1.00791	1.03573	1.02237	1.0619	1.14846
LOC408594	2.718	2.90497	2.52991	2.72129	1.84426	1.73492
MT-LOC410727	0.534055	0.449199	0.486496	0.493183	0.497228	0.730527
LOC725649	0.263617	0.235431	0.262727	0.238763	0.387159	0.353446
LOC408595	1.25555	1.09842	1.02532	1.13627	1.07336	1.13152
LOC107966049	0	0.000407011	0	0.000132053	0.00237453	0.00571863
LOC100578300	0.00697217	0.00636871	0.00981115	0.00815362	0.00295175	0.000765837
LOC410728	0.00227662	0	0.00341951	0.00252766	0.00391892	0.00705128
LOC413024	0.37237	0.368491	0.504897	0.505445	0.349129	0.348064
LOC725817	0.12732	0.123752	0.161803	0.131308	0.0962914	0.132827
LOC107964507	0.194088	0.218925	0.185938	0.168932	0.11811	0.143717
LOC413025	0.266385	0.294233	0.227007	0.283507	0.262582	0.244332
LOC102656318	0.0190456	0.0105119	0.0201685	0.0142389	0.00727002	0.0179111
LOC107964511	0.0552401	0.0301552	0.0574729	0.0536491	0.0540821	0.0424477
LOC100578631	0.696421	0.725292	0.875596	1.02603	0.575509	0.726559
LOC552140	0.380322	0.353107	0.393667	0.396934	0.307796	0.360157
LOC107964502	0.0257285	0.0325485	0.0427935	0.0313962	0.0587214	0.061143
LOC552118	0.242038	0.238194	0.300618	0.211963	0.231878	0.345287
LOC725848	0.0655668	0.0671923	0.0760864	0.0823541	0.0663642	0.0612565
LOC552094	1.93642	1.8681	1.61618	1.7072	2.64644	2.05633
LOC726014	1.21248	1.23113	1.25068	1.23674	1.20941	1.05542
LOC552067	0.18465	0.216807	0.337461	0.295005	0.356759	0.342614
LOC552039	0.105986	0.114638	0.111165	0.123718	0.120565	0.0968742
LOC726060	5.0203	5.18384	4.51765	5.01405	3.95425	4.24897
LOC410725	0.147423	0.20006	0.161729	0.220335	0.146482	0.128905
LOC410724	0.0212255	0.0239157	0.0287532	0.0240672	0.0195165	0.0277793
LOC100578016	0.177627	0.114119	0.079232	0.0779464	0.19197	0.154084
LOC100578057	0.0900326	0.0468933	0.0701984	0.0518399	0.296059	0.244192
LOC100578133	0.0237586	0.0156056	0.0141053	0.0140021	0.102301	0.105212
LOC100578184	0.00312738	0.0047076	0.00100921	0.00285736	0.0313112	0.020205
LOC107965530	0	0	0	0.000406169	0	0.00939176
LOC100577891	0.000194521	0	0	0	0.00147959	0.00826188
LOC550948	0.412188	0.438734	0.427895	0.389931	0.316208	0.334548
LOC408591	1.33428	1.21838	1.26325	1.27882	0.95908	1.00659
LOC408590	1.59463	1.49419	1.37164	1.55438	1.09738	1.32017
LOC409733	0.523544	0.524495	0.561193	0.574612	0.498925	0.472629
LOC100577336	0.144209	0.168314	0.139944	0.139926	0.153839	0.109075
LOC100577296	0.0353918	0.0237065	0.0338497	0.0257201	0.0195351	0.0373763
LOC409734	0.210565	0.171072	0.219241	0.192714	0.204351	0.209998
LOC100577140	0.167257	0.169459	0.16311	0.196733	0.166949	0.206285
LOC552374	0.362851	0.273856	0.307262	0.267424	0.473112	0.652984
LOC102656816	0.0171607	0.019159	0.0211077	0.014033	0.111974	0.112188
LOC102653642	0.00129407	0.00145052	0.00327584	0.00247258	0.0110955	0.00740896
LOC102653612	0.00137077	0.000578523	0.002748	0.0019698	0.00958848	0.00553952
LOC113219066	0.0113078	0.00338274	0.027043	0.0166539	0.158182	0.125529
LOC102656752	0.000243223	0	0.00030362	0.000111207	0	0.000302272
LOC412613	0.538172	0.493223	0.434415	0.455739	0.522614	0.622201
LOC409546	0.7253	0.741255	0.859194	0.907403	0.539767	0.754099
LOC102656558	0.0759094	0.0764436	0.0708986	0.0659625	0.0752994	0.0713755
LOC551415	0.609533	0.62519	0.514026	0.534214	0.435832	0.490531
LOC551354	0.128236	0.114247	0.120459	0.120119	0.0525299	0.09283
LOC411965	0.175198	0.171302	0.183202	0.168068	0.151396	0.180556
LOC726223	0.259759	0.303939	0.283913	0.315644	0.18558	0.229469
LOC551573	0.326711	0.31146	0.272539	0.35461	0.357991	0.320462
LOC551612	1.05113	0.992555	0.964082	0.975423	0.980331	0.949761
LOC725882	0.0131442	0.0266075	0.0354691	0.0268369	0.0151972	0.0226753
LOC551636	1.10288	1.01567	1.32145	1.32197	1.07096	1.43987
LOC102655714	0.0257731	0.0315318	0.0356159	0.0415854	0.0471858	0.0501867
LOC551670	0.0224121	0.0180553	0.0186017	0.0344126	0.075373	0.0556988
LOC725225	0.0104241	0.0115095	0.0295079	0.0253991	0.0585362	0.0508767
LOC409218	1.34269	1.26873	1.17875	1.3021	0.985467	1.04482
LOC100576131	0.210921	0.220175	0.272105	0.283719	0.210028	0.188441
LOC412112	0.269523	0.21838	0.422076	0.34736	0.691689	0.568849
MT-LOC100579052	0.0158721	0.0141084	0.0258221	0.0252589	0.0325043	0.0227182
LOC724620	1.67592	1.51311	1.69084	1.6984	1.82603	1.59752
LOC551107	6.48548	6.04076	5.96463	5.32342	5.33297	7.09981
LOC726944	0.00817474	0.0118022	0.0211863	0.016197	0.0191213	0.0151495
LOC411997	0.061496	0.0879169	0.0285304	0.0303676	0.0213338	0.00877652
LOC552371	0.154822	0.183347	0.0636021	0.0659164	0.0350506	0.0243216
LOC726918	1.19625	1.11307	1.54791	1.4731	1.4757	1.54473
LOC412748	0.468599	0.499816	0.699194	0.714937	0.824853	0.723151
LOC409079	0.282127	0.248297	0.289804	0.306956	0.230301	0.300947
LOC727390	0.319516	0.311838	0.30907	0.332778	0.325952	0.338259
LOC412495	0.421167	0.422635	0.525862	0.516663	0.360168	0.472883
LOC550977	0.452757	0.461001	0.507772	0.52066	0.889311	0.725499
LOC727396	1.06988	1.0163	1.0389	1.12219	0.796699	0.86848
LOC102654495	0.0101998	0.00883732	0.0107605	0.00614081	0.0134017	0.00501818
LOC100578820	0.200883	0.197311	0.210016	0.265746	0.204087	0.184391
LOC412721	0.212278	0.236027	0.197112	0.239269	0.311663	0.271963
LOC724633	0.256482	0.248761	0.317491	0.33588	0.328995	0.274814
LOC724678	0.533024	0.494788	0.577546	0.542285	0.747305	0.666234
LOC552473	1.91128	1.86808	1.95837	2.06277	1.41741	1.74971
MT-LOC726264	0.258556	0.261248	0.227394	0.229766	0.13194	0.204842
LOC552497	0.367862	0.381072	0.449833	0.47184	0.501279	0.402867
MT-LOC551976	1.84274	1.6569	1.71941	2.07148	1.3202	1.42251
LOC551785	0.150142	0.127669	0.168838	0.16491	0.152525	0.168397
LOC412636	0.081616	0.08854	0.113797	0.127671	0.0911328	0.0785425
LOC100578966	0.0545874	0.0462958	0.0539382	0.0635693	0.0677481	0.0607747
LOC100578479	1.07723	0.917574	0.912809	1.09655	0.82938	1.03222
LOC726667	0.285632	0.272429	0.308286	0.274223	0.271608	0.280287
LOC409351	0.967812	0.90564	1.15115	1.03517	0.854293	1.21151
LOC726694	0.300396	0.302602	0.305188	0.418174	0.232325	0.206
LOC100577197	0.0088784	0.00868518	0.0132954	0.00743301	0.0106726	0.00855124
LOC726722	0.0807839	0.0852458	0.0515924	0.0616945	0.103769	0.0913386
LOC409860	1.61524	1.65364	2.06776	1.86252	1.4034	1.35956
LOC726743	0.102518	0.0976449	0.0771383	0.0845747	0.0869212	0.116686
LOC113219232	0.00261606	0.00182242	0.00589144	0.00555522	0.000733176	0.00235911
MT-LOC726779	0.265153	0.207749	0.269275	0.254579	0.194435	0.293536
LOC113219248	0.00101679	0.000328955	0.00125777	0.00188578	0.00296767	0.000594491
LOC113219247	0.0020805	0.00104506	0.000768892	0.00179783	0.00470549	0.00187307
LOC409859	0.660924	0.637617	0.691084	0.783571	0.921266	0.724057
LOC411555	1.02359	0.965223	0.743974	1.0358	0.640596	0.717669
LOC107965313	0.21202	0.198716	0.174271	0.19508	0.136921	0.151643
LOC409100	1.13703	1.10494	1.42332	1.26587	0.846914	0.95486
LOC726824	0.739722	0.675615	0.984178	1.06529	0.951023	1.00184
LOC551406	0.305192	0.310739	0.292321	0.304098	0.175619	0.27161
LOC412224	0.781563	0.849352	0.784935	0.91257	0.846755	0.775348
LOC409646	0.00779681	0.00912079	0.0125334	0.00835013	0.0150571	0.0151722
LOC411526	0.354908	0.295637	0.385293	0.423546	0.368406	0.433741
LOC409093	1.72794	1.66628	1.74445	1.77618	0.967152	1.12073
LOC113219225	0.0139669	0.00562359	0.0101048	0.0139617	0.0141975	0.0202587
LOC100577425	0.0302788	0.0323414	0.0285147	0.0295924	0.0322901	0.0313747
LOC409481	1.96803	1.98654	2.04531	2.05608	1.49214	1.67206
LOC100578657	0.186251	0.181065	0.319945	0.242769	0.229892	0.181609
LOC102655567	0.0795527	0.0796986	0.069954	0.0859941	0.0855	0.0634671
LOC410035	2.79276	3.16806	2.94544	3.67153	3.52012	2.95099
LOC102655515	0.0314299	0.0239029	0.0121208	0.0385209	0.0883715	0.0457307
LOC102655275	0.0249093	0.0273879	0.0201765	0.0240048	0.0466456	0.0460741
LOC107964488	0.910937	0.954104	1.82462	1.35588	1.48858	1.37207
MT-LOC413678	0.00246049	0.00347487	0.00140226	0.00377546	0.00307789	0.0061731
LOC413677	0.740817	0.796595	0.810308	0.775724	0.836563	0.779998
LOC102655933	0.00815701	0.0161848	0.00738424	0.0095516	0.00923069	0.0129832
LOC551679	0.680833	0.562177	0.65968	0.74581	0.511748	0.603636
LOC409401	1.18825	1.08376	1.22184	1.11551	0.695628	0.756108
LOC551705	0.635329	0.603585	0.62854	0.638944	0.443583	0.548181
LOC100577499	0.0543403	0.0421024	0.0337303	0.0414242	0.102555	0.149229
LOC409571	0.107983	0.11155	0.134821	0.114066	0.14036	0.152618
MT-LOC724719	0.954491	0.82745	0.950518	0.790178	0.61083	0.725729
LOC107966040	0.285559	0.229317	0.295261	0.256748	0.201867	0.317264
LOC100576106	0.0339187	0.0315732	0.0383594	0.0362435	0.0732759	0.0684745
LOC552440	0.498026	0.40782	0.447473	0.415801	0.275666	0.384094
LOC726972	1.40552	1.27062	1.20384	1.1932	1.55412	1.39677
LOC107965622	0.0310897	0.0347301	0.031084	0.0560892	0.023559	0.014385
LOC551730	0.246374	0.212542	0.243731	0.296568	0.404095	0.38538
LOC724235	0.13223	0.163832	0.151979	0.232213	0.369444	0.281057
LOC414004	0.881271	0.917617	0.890011	0.885921	1.01913	0.982986
LOC724330	0.232558	0.211901	0.224523	0.205317	0.195122	0.301502
LOC724495	0.0590581	0.0832762	0.0774358	0.0672801	0.0881382	0.0648992
LOC409109	0.68165	0.720758	1.27875	1.32793	0.471991	0.630224
LOC409096	0.0862226	0.112295	0.133129	0.142463	0.109796	0.174912
LOC107965607	0.00024816	0	0.000758647	0.000178909	0.00345139	0.00287349
LOC100578708	0.0372657	0.0486733	0.0612454	0.0656011	0.083755	0.0848808
LOC724635	0.124283	0.0884059	0.115416	0.113662	0.0473993	0.0816225
LOC724680	0.0851459	0.0972653	0.082225	0.0716336	0.118912	0.101465
LOC113219319	0.0071882	0.00742828	0.00869814	0.00753786	0.0103125	0.0110171
LOC551031	9.05836	8.57947	8.51779	8.60231	5.32894	5.88963
LOC409718	0.412714	0.36745	0.433398	0.456755	0.45145	0.410642
LOC724625	1.82614	1.31814	2.26989	1.66794	1.44849	2.23915
LOC413000	0.0176976	0.0220018	0.033541	0.0331664	0.0324504	0.0221583
LOC102655469	0.0127367	0.00920194	0.0103476	0.00617628	0.0309812	0.0259244
LOC102655422	0.000870836	0.0026531	0.00063781	0.000252724	0.00167973	0.00243684
LOC113219320	0.0275862	0.0423875	0.0197109	0.0417286	0.0286951	0.0252775
LOC552040	0.194343	0.214519	0.180616	0.222549	0.163724	0.154087
LOC113218781	0.129142	0.106779	0.171187	0.117549	0.179378	0.226237
LOC409717	2.01992	1.87222	1.77708	2.00609	1.96683	1.97277
LOC552095	0.642632	0.554878	0.535846	0.552661	0.423768	0.490172
LOC409258	0.601891	0.58242	0.591695	0.518185	0.466774	0.660639
LOC409259	0.85157	0.761279	0.696229	0.796139	0.554446	0.643026
LOC552166	3.08629	2.82195	3.91564	3.68077	4.03109	4.54232
LOC410723	1.07776	0.862219	0.811085	1.17281	0.48994	0.624144
LOC102656191	0.00889506	0.0194179	0.0173149	0.0371079	0.0129737	0.0164087
LOC725190	3.99447	3.54772	3.88398	3.67282	3.58958	3.60998
LOC113218910	0.0178853	0.0103113	0.0138175	0.0128684	0.00600362	0.00781094
LOC113218632	13.6625	12.2614	11.5617	11.0125	11.6054	11.5133
LOC552229	0.00900113	0.00764703	0.0093126	0.00843103	0.019226	0.0112256
LOC107965163	0.00885016	0.00589629	0.0095537	0.010436	0.00843936	0.00482322
LOC100576446	0.00594682	0.00709268	0.00931351	0.0139585	0.0163039	0.00932082
LOC102656359	0.210031	0.200684	0.127508	0.19076	0.213259	0.18277
LOC102656491	0.808466	0.751866	1.01487	0.822341	1.08201	1.55583
LOC726920	0.0373312	0.0255621	0.016243	0.011392	0.0137568	0.019274
LOC102656611	0.0120215	0.0165551	0.0111248	0.02292	0.0185365	0.00779819
LOC102656640	0.000464766	0.000292017	0.00016094	0.00139151	0.000902776	0
LOC102656669	0	0.000557019	0.00031488	0	0.000237555	0.00122017
LOC113219275	0	0	0	0	0	0
LOC102656732	0	0.00043866	0.00113034	0.00157281	0.00120359	0.00314503
LOC100576505	0.0102619	0.0119528	0.00811312	0.00424458	0.00409898	0.00421488
LOC100577918	0.0114462	0.0142744	0.0084572	0.0278886	0.0873661	0.0496275
LOC100576730	0.0091056	0.00459806	0.0045353	0.00480405	0.0172208	0.0211499
LOC107965347	0.00377259	0.00125758	0.00157189	0.00397588	0.0135653	0.00945377
LOC413240	0.079503	0.0825801	0.0832896	0.101046	0.068127	0.0898743
LOC413239	0.711041	0.633406	0.58317	0.654212	0.438637	0.505979
LOC409739	0.294562	0.290368	0.407438	0.326759	0.419292	0.36865
LOC102653708	0.00457253	0.0019371	0.00251473	0.0011193	0.00213988	0.00264673
LOC100576586	1.56194	1.43853	1.38091	1.67535	0.93604	1.03109
LOC410718	0.929714	1.03491	0.705599	0.911519	0.746723	0.706051
LOC102654418	0.0118	0.00912523	0.00353201	0.0106068	0.00434956	0.0034573
LOC113219423	0	0	0	0.000452798	0.000181003	0
LOC102654265	0.09038	0.102416	0.0695138	0.0689875	0.074539	0.0516777
LOC113219258	0.0402856	0.0335084	0.0299114	0.0392655	0.018435	0.0277729
LOC102653997	0.00202144	0.00296513	0.00145665	0.00443278	0.00136113	0
LOC107964845	0.278734	0.264199	0.168493	0.18942	0.157058	0.140571
LOC410719	0.144753	0.145225	0.175013	0.189907	0.162542	0.149613
LOC725489	0.00424257	0.00278749	0.00340552	0.00525229	0.0143662	0.00974917
LOC725818	0.00898904	0.00463469	0.00788594	0.00806532	0.00437339	0.00987143
LOC102654797	0.00236358	0.000604371	0.00634051	0.00265525	0.000794149	0.00181807
LOC100578389	0.0063743	0.00578259	0.0115609	0.00509838	0.00145489	0.00189465
LOC107963975	0.000147084	0.000259724	0	0.000130402	0.00109181	0
LOC102654405	0	0	0.000310114	0	0	0
LOC727522	0	0	0	0	0	0
LOC725885	3.86963	4.40974	4.40736	3.88644	4.94009	4.12982
LOC102654266	0.00800213	0.0134285	0.00259116	0.00842453	0.00873655	0.00443285
LOC102654367	0.00236352	0.00841111	0.00408917	0.00423914	0.00115989	0.00195616
LOC113219308	0.0647586	0.0580557	0.0477894	0.0501845	0.0328756	0.0370911
LOC100577905	3.12641	3.122	3.50481	3.68401	2.2816	2.2105
LOC724279	0.613373	0.550202	0.593231	0.605381	0.542752	0.520885
LOC724326	0.14095	0.164107	0.151104	0.163221	0.119275	0.129523
LOC412316	0.00255132	0.00192594	0.00299808	0.00350421	0.00145437	0.00288463
LOC411976	0.0532934	0.0590648	0.070321	0.0601083	0.0681045	0.0245391
LOC726238	16.5691	16.8638	12.7931	13.1303	14.6574	12.8614
LOC411781	0.0555968	0.0695597	0.0553957	0.0581077	0.0553973	0.0620369
GeneID-724534	0.542187	0.532907	0.716603	0.695707	0.654422	0.604831
LOC409298	0.731305	0.729151	0.588958	0.661106	0.626957	0.729928
LOC100577753	0.283662	0.218118	0.293867	0.289433	0.137734	0.14378
LOC411983	0.038551	0.0453681	0.0571423	0.0614041	0.0600293	0.0496062
LOC411715	0.894076	0.930818	1.09036	1.171	0.897623	0.87127
LOC100577872	0.209431	0.201169	0.227527	0.243166	0.246918	0.208748
LOC107964025	1.6197	1.6698	1.84793	1.7829	1.23052	1.14665
GeneID-411626	0.884913	0.863236	0.883285	0.934702	0.853756	0.883195
LOC552719	0.664759	0.539386	0.506835	0.466762	0.332384	0.440444
MT-LOC725527	0.0324623	0.0430469	0.0399483	0.0583675	0.0512716	0.0644178
LOC413631	0.0868948	0.13128	0.147002	0.202629	0.133214	0.153921
LOC107966041	1.28836	1.06662	1.08511	1.04082	0.961029	1.07563
LOC409138	6.53604	6.75519	6.04392	6.0303	5.37666	4.89377
LOC412436	0.81064	0.738133	0.861031	0.874109	0.655504	0.658418
LOC100576414	0	0	0.00312381	0.00166248	0.0120477	0.00155
LOC411910	0.0038404	0.00417735	0.00347544	0.00966917	0.0126639	0.017989
LOC102654175	0.00300788	0.00262616	0.00387095	0.00525884	0.00681909	0.00740156
LOC724636	0.0766797	0.086637	0.0729824	0.102139	0.118977	0.0591136
LOC409238	2.90918	2.9458	4.94287	4.10446	4.11935	3.32003
LOC411850	1.33016	1.32217	1.9103	1.52333	2.0028	1.91606
LOC100576230	0.0209624	0.0258495	0.0197582	0.0168968	0.0131155	0.0109708
LOC412191	1.28546	1.34451	1.18811	1.35907	1.53511	1.30978
LOC100578952	0.204983	0.19283	0.157034	0.191592	0.17858	0.192478
LOC724411	0.340897	0.380702	0.300983	0.269098	0.31436	0.311597
LOC551703	0.10053	0.131851	0.106384	0.167503	0.0668144	0.074571
MT-LOC551676	0.960901	0.944097	0.897958	0.93785	0.723316	0.773469
LOC102656429	0.0326757	0.0182082	0.0198103	0.0272561	0.0169134	0.0289019
GeneID-551643	2.92314	5.09393	3.06594	3.0604	2.61407	1.63321
LOC726405	0.32022	0.28407	0.329711	0.376368	0.552311	0.398119
LOC726368	0.276659	0.255284	0.271232	0.303471	0.311543	0.269449
LOC409579	1.07548	1.02031	0.834966	0.985237	1.15802	1.1298
LOC726320	0.0372747	0.0303252	0.0554183	0.0590941	0.0800742	0.123693
LOC100578782	3.827	3.23334	3.67706	2.969	2.54574	4.14338
LOC100578721	0.358519	0.328601	0.44044	0.413129	0.33272	0.325384
LOC552091	0.544592	0.478644	0.591003	0.684519	0.432629	0.455215
LOC552065	0.228831	0.269279	0.234791	0.310308	0.169635	0.160698
LOC726220	0.137836	0.133482	0.120478	0.0869821	0.0490667	0.0861478
LOC552036	1.45127	1.31936	1.54966	1.6406	1.14096	1.37111
LOC113218798	0.176944	0.142328	0.231179	0.115659	0.215255	0.232614
LOC724681	0.286957	0.275759	0.322985	0.223426	0.222747	0.341088
LOC410717	3.09612	3.2453	2.86199	2.99915	2.47911	2.58852
LOC113218805	0.0989415	0.123953	0.137652	0.183265	0.0874336	0.0695597
LOC408589	2.62926	2.10908	2.96496	2.49776	3.21725	3.56522
LOC724761	1.68912	1.64433	1.43598	1.58918	1.99837	2.15289
LOC724796	0.0001932	0.0003954	0.00201489	0.00187133	0.00347506	0
LOC724618	0.762833	0.826895	0.795727	0.816087	0.924651	0.849614
LOC113219402	0.00983196	0.00874625	0.00524107	0.0140648	0.00387524	0.00369559
LOC411474	0.558895	0.531009	0.731503	0.697231	0.711	0.669765
LOC409075	0.593245	0.547291	0.577329	0.635013	0.585602	0.561602
MT-LOC411473	0.172067	0.161592	0.163875	0.19362	0.157767	0.152226
LOC409074	1.44971	1.35531	1.48932	1.78207	1.16527	1.39797
LOC725421	0.1164	0.124187	0.19672	0.188117	0.265385	0.28614
LOC411472	0.292154	0.285031	0.280162	0.387935	0.257142	0.238294
LOC725068	7.02581	8.03828	7.98908	8.14847	5.54018	5.92399
LOC412081	0.380999	0.431721	0.608402	0.56485	0.309048	0.293305
MT-LOC726218	0.268873	0.267784	0.27929	0.272883	0.16837	0.186084
LOC413374	0.7804	0.695235	0.760904	0.797503	0.620069	0.74229
LOC726172	0.785055	0.642957	0.633688	0.661652	0.534424	0.649032
LOC412918	3.57132	3.23856	3.39627	3.2787	2.96037	2.77026
LOC726113	0.235744	0.129529	0.127361	0.171458	0.193213	0.224399
LOC411995	0.919492	0.932979	0.875902	1.00858	0.833684	0.879432
LOC411996	2.141	1.97546	2.09801	2.45247	2.86438	2.25316
LOC552186	0.101963	0.101967	0.110165	0.132974	0.21342	0.183268
LOC100578370	0.600689	0.571388	0.692345	0.789823	0.580642	0.650743
LOC725028	0.321227	0.290604	0.372535	0.341956	0.239339	0.27047
LOC409832	1.13676	1.14317	1.22091	1.10794	0.995988	1.20011
MT-LOC413228	0.812086	0.78226	0.703288	0.776475	0.56749	0.668187
LOC409911	1.90431	1.78845	1.85853	2.24862	1.3695	1.62036
LOC409910	3.95313	3.80868	3.70573	3.56537	2.17881	3.16401
LOC409909	0.646698	0.66306	0.628848	0.710243	0.464317	0.57992
LOC100577521	0.00375208	0.00424177	0.00754877	0.0135038	0.0366235	0.0233948
LOC411704	0.0418262	0.0528471	0.0550518	0.0700331	0.0268239	0.0449331
LOC411705	1.34137	1.22507	1.45036	1.44725	1.06582	1.33832
LOC552264	0.473775	0.406633	0.408714	0.44073	0.377184	0.415948
LOC100578901	0.16218	0.157716	0.349861	0.280551	0.181489	0.25564
LOC102655679	0.89945	0.789644	0.786166	0.837062	0.655201	0.746516
LOC552243	5.16173	5.14508	5.06596	5.42031	4.3165	4.70547
LOC552221	2.79002	2.86252	2.39553	2.74704	2.20305	1.91878
LOC725819	0.432723	0.468724	0.555825	0.494971	0.438527	0.392684
LOC409193	1.30148	1.41566	1.41808	1.46572	0.967462	0.974459
LOC113219399	0.00524631	0.00883614	0.00871053	0.0112372	0.00425184	0.00646787
LOC725946	0.641068	0.661315	0.547286	0.486417	0.415848	0.435975
LOC413650	1.07342	1.05211	1.21185	1.22778	1.0413	0.893278
LOC413649	0.130667	0.135717	0.14033	0.137228	0.154341	0.153925
LOC410009	0.0327394	0.0239142	0.0227454	0.0250371	0.0596913	0.0371699
LOC100576231	0	0	0.000170068	0	0.00170019	0.000363146
LOC113219408	0.000284209	0	0	0	0	0
LOC552032	0.37052	0.347406	0.289401	0.305109	0.203816	0.257325
LOC409282	3.24151	3.09113	3.45318	3.97355	1.69706	1.63189
LOC551978	1.36487	1.21274	1.06794	1.23429	0.916587	1.08578
LOC107964283	1.2222	1.06486	2.33239	1.30695	1.68066	2.70993
LOC412117	0.351745	0.374946	0.469976	0.396748	0.971095	0.651085
MT-LOC726115	0.0872003	0.101313	0.0968493	0.102033	0.0507398	0.0644989
LOC412197	1.17691	0.927208	1.6346	1.53045	2.27746	2.50823
LOC412196	0.0174112	0.0286354	0.0314294	0.0520579	0.0245621	0.0262879
LOC100578255	0.178174	0.172211	0.22962	0.266321	0.214196	0.20707
LOC726325	0.929716	0.906028	0.923459	1.11651	1.02714	0.978193
LOC726348	0.70528	0.676831	0.680244	0.709073	0.331887	0.3816
LOC411982	0.365811	0.356225	0.305875	0.420097	0.204194	0.263981
GeneID-494523	2.49582	2.26465	2.08978	1.91127	2.62743	3.63046
LOC409261	0.116275	0.10521	0.141839	0.112309	0.0873506	0.118803
MT-LOC726369	0.455201	0.41382	0.61012	0.45979	0.420644	0.581887
LOC551699	0.251561	0.237642	0.299279	0.304513	0.260215	0.267887
LOC100577833	3.1223	2.37015	2.12978	2.22966	2.38929	1.70747
LOC726447	0.361777	0.307951	0.402076	0.351908	0.425132	0.319068
LOC726468	0.248823	0.234824	0.539907	0.427117	0.295968	0.271614
LOC406132	0.410152	0.364564	0.607795	0.749737	0.359205	0.449756
LOC100578881	0.0497543	0.0389774	0.0673156	0.0675986	0.0581248	0.0691318
LOC726487	0.00352435	0.00326392	0.00479075	0.00161111	0.0142991	0.00694035
LOC102655073	0.034007	0.0298022	0.106577	0.0898372	0.0939485	0.0487729
LOC726542	0.833117	0.799409	0.974866	0.937567	0.837343	0.634971
LOC551671	0.227944	0.20808	0.197132	0.180362	0.146378	0.178909
LOC551109	0.230174	0.233627	0.26668	0.259813	0.267301	0.334227
LOC551156	0.523293	0.486857	0.422666	0.462041	0.39719	0.478212
LOC551205	0.625952	0.644949	0.760428	0.743758	0.532028	0.629638
LOC724281	0.000713254	0.00139769	0	0	0.0010432	0.00219746
LOC100576257	0.00119703	0.000420808	0.00139686	0.00403462	0	0
LOC100577942	0.000796804	0.000354536	0.00175812	0.000627119	0.0035331	0.00133226
LOC724373	0	0	0	0	0	0
LOC724412	0.0427556	0.032327	0.0187163	0.0260838	0.0315476	0.0459123
LOC724539	0.0167173	0.0141092	0.0120068	0.0144239	0.0286911	0.0160648
GeneID-724456	0.0378072	0.052603	0.0300013	0.0160962	0.0348678	0.0369292
LOC102655896	1.87351	1.78562	1.82677	1.67514	1.87912	2.27035
LOC724587	1.1044	1.00638	1.10971	1.27948	0.639436	0.89077
LOC410710	3.30752	3.96319	4.35742	3.96714	4.34141	3.50284
LOC413670	0.0147418	0.0227924	0.0170765	0.0240357	0.0200555	0.0166769
LOC724762	0.0438411	0.0407416	0.0408661	0.0467968	0.0292292	0.0331255
LOC413672	0.623924	0.555956	0.580151	0.630466	0.425676	0.45186
LOC100576435	0.17924	0.312917	0.231726	0.237727	0.155007	0.112749
LOC413674	0.536388	0.488564	0.433647	0.356455	0.334372	0.488777
LOC410021	1.59965	1.79119	1.34245	1.66923	2.11434	2.07582
LOC413675	0.124007	0.13027	0.119593	0.138857	0.14301	0.130273
MT-LOC410022	3.97052	3.66748	4.01042	4.22894	2.61113	3.47758
LOC412626	0.170995	0.165952	0.164653	0.16805	0.116436	0.154846
MT-LOC551843	1.85634	1.66826	1.86679	1.87994	1.77397	2.21664
LOC409690	2.44201	2.48218	3.20643	2.56115	3.95654	3.2304
LOC412949	0.0872821	0.0821659	0.110794	0.106562	0.118175	0.118118
GeneID-406110	1.20775	1.30786	1.10904	1.06885	0.949945	0.935246
GeneID-100049572	1.28251	1.52719	1.24063	1.28876	1.58395	1.54478
LOC412948	0.749351	1.29117	0.350263	0.459832	0.220849	0.257726
LOC409689	0.363685	0.359367	0.370074	0.391325	0.302056	0.413847
LOC725230	1.20141	1.02125	2.43615	2.05763	0.915707	1.29518
LOC725272	0.150818	0.11945	0.211389	0.20421	0.209908	0.154146
LOC725308	0.360423	0.310109	0.653424	0.541449	1.09328	0.541744
LOC725344	0.224888	0.151276	0.326807	0.366531	0.498383	0.331319
LOC725238	2.44787	2.00199	2.06609	2.52893	4.2788	2.52498
LOC725414	0.208588	0.165763	0.350952	0.274396	0.150869	0.134044
LOC725450	0.322761	0.286043	0.578151	0.586466	0.601384	0.5159
LOC100577019	11.6347	12.0769	11.3515	11.6466	8.25107	7.45922
LOC408587	0.0674206	0.0429531	0.0740804	0.0502722	0.0531201	0.0733037
LOC113218581	0.571659	0.520387	0.479621	0.431308	0.50044	0.409461
LOC408586	3.20641	3.05645	2.80328	3.34635	2.49987	2.66953
LOC408585	0.188532	0.153057	0.170062	0.162093	0.109623	0.134782
LOC725495	0.0202612	0.0179571	0.0183186	0.0233481	0.11482	0.0972666
LOC550899	8.23822	9.068	8.19869	9.18803	7.87964	7.55157
LOC100577273	0.405748	0.388438	0.41157	0.366014	0.194571	0.31401
LOC102654970	1.39631	1.32393	1.29485	1.37678	1.20698	1.22695
LOC100577239	0.0302864	0.0303646	0.0367528	0.031673	0.0253941	0.0260528
LOC410706	0.770329	0.843612	0.567524	0.594819	0.884737	0.670314
LOC113219123	0.000132251	0	0	0.000140863	0.00301658	0.00286507
LOC413562	0.870817	0.973172	0.744779	0.67168	0.953166	0.866803
LOC551206	0.0743643	0.0570428	0.0683027	0.0593529	0.0833468	0.0642534
LOC724237	0.0261256	0.0342859	0.0488791	0.047213	0.0325981	0.0177048
LOC100576338	0.00969689	0.00399627	0.00350607	0.00589513	0.0285318	0.0199045
LOC413560	0.021851	0.0198304	0.0103438	0.020836	0.0968081	0.0550194
LOC409970	0.157178	0.161708	0.151196	0.125717	0.0804128	0.0867201
LOC724374	0.0130291	0.00880748	0.0194638	0.024291	0.0469201	0.0201243
LOC113218522	0.000440081	0.00034821	0	0	0.00816469	0.00484804
LOC413558	0.156452	0.133017	0.150104	0.133291	0.151296	0.161921
LOC107964890	0.00378271	0.00461238	0.00511903	0.00370198	0.00715163	0.00304378
LOC102653680	0.0064144	0.0117733	0.00863179	0.0148112	0.00947403	0.00313897
LOC113219125	0.000580463	0.000786976	0.00410216	0.00075635	0.000596117	0.000756311
LOC409706	2.87719	2.54408	3.13127	2.75715	2.50375	3.04113
LOC551529	0.209681	0.189618	0.211761	0.186606	0.126862	0.144646
LOC551558	0.60268	0.631733	0.500573	0.632524	0.752842	0.648354
LOC102654380	0.000280791	0	0.00108381	0	0.00211636	0.00187667
LOC551621	0.0119241	0.00860322	0.0067302	0.00468856	0.0171457	0.0126654
LOC724763	0.0153984	0.013507	0.0258206	0.0335481	0.0227831	0.0216662
LOC409704	1.63221	1.41766	1.37467	1.56776	1.45184	1.3712
LOC113218643	0.00473187	0.00381761	0.00397103	0.00509514	0.00233963	0.00270548
LOC113218641	0.10329	0.123685	0.088604	0.106492	0.0768483	0.0484592
LOC102654698	0.00312625	0.00598908	0.00993464	0.00304297	0.0133551	0.0138648
LOC724835	0.204753	0.252837	0.17906	0.177416	0.270031	0.169414
LOC724903	1.43282	1.32597	1.35116	1.74098	0.839714	1.06136
LOC408583	1.17407	1.15957	1.01953	1.30686	0.850215	0.732214
LOC102654916	0.00280998	0.00179457	0.00373749	0.00209257	0.00404575	0.00175786
LOC724991	2.78457	2.88553	2.49425	2.74754	2.45923	2.57519
LOC410705	0.000349481	0	0.000151044	0.000188273	0	0
LOC725078	0.000628576	0.00104175	0.0013738	0.000691507	0.000962676	0.00281979
LOC100577365	0.00824321	0.00816085	0.00224432	0.00367597	0.00788197	0.00621314
LOC725151	0	0.000373615	0.00198578	0.00141534	0.00362699	0.000615959
LOC113219411	0	0	0	0.000252765	0.00376909	0.00121759
LOC551157	0.846958	0.827075	1.03426	0.92734	0.81309	1.0059
LOC410702	0.608542	0.526592	0.639047	0.642779	0.612498	0.538878
MT-LOC725281	0.0046487	0.00434591	0.00698118	0.00336018	0.00655812	0.00293872
LOC725320	0.862967	0.812277	0.677544	0.811747	0.79415	0.8527
LOC107963961	0.106386	0.0880728	0.0932231	0.0788518	0.0449394	0.0332257
LOC107966047	0.00379836	0.00467309	0.0051253	0.00181286	0.00695105	0.00316852
LOC725386	0	0.00133617	0.000522533	0.001342	0.00344531	0.000934506
LOC100577260	0.0156296	0.0156735	0.0141877	0.0107031	0.0523012	0.030119
LOC725457	0.000475664	0	0	0.000654592	0.00375186	0.000976714
LOC100577522	0.317043	0.440715	0.416448	0.446773	0.861381	0.366047
LOC551356	57.0135	71.8573	60.6922	68.7645	38.0984	33.6308
LOC102655530	0.138758	0.141128	0.159867	0.159741	0.219847	0.158599
LOC551280	0.132028	0.163481	0.14883	0.155495	0.0597548	0.0297808
LOC724904	0.0123919	0.0164633	0.0102814	0.00907137	0.0081766	0.00243544
LOC100578281	0.692998	0.684447	0.72345	0.733232	0.720622	0.746825
LOC413018	0.635687	0.63045	0.673429	0.73574	0.435601	0.412538
LOC551111	0.209571	0.214506	0.310991	0.338783	0.472053	0.317909
LOC551069	0.395943	0.420019	0.424789	0.412183	0.285326	0.247899
LOC413099	0.386994	0.410732	0.452075	0.487528	0.517509	0.48062
LOC550996	1.09721	0.806628	0.79044	0.818041	0.511997	0.704127
LOC414039	0.191649	0.165976	0.290533	0.236625	0.184174	0.196064
LOC113219413	0	0	0	0	0	0
LOC113218758	0.000609195	0	0.00114174	0.000918475	0.000564997	0
LOC724496	0.1521	0.153629	0.169811	0.160445	0.152117	0.156098
LOC724540	0.117808	0.13436	0.134536	0.119026	0.0672936	0.108565
LOC113218757	0.0025062	0.00103947	0.00141653	0.00325092	0.000785395	0.0029295
LOC725348	0.389928	0.3489	0.402055	0.38592	0.220161	0.241003
LOC725387	0.306136	0.314284	0.294159	0.422104	0.197684	0.136572
LOC725458	0.133372	0.143466	0.136261	0.108247	0.0646476	0.0748169
LOC410696	1.67027	1.78453	1.6284	1.60344	1.3038	1.19881
LOC408579	0.416739	0.428952	0.471685	0.46271	0.42842	0.262279
LOC408578	0.126062	0.107101	0.164551	0.119162	0.118287	0.144628
LOC408577	3.84983	4.14283	3.53027	4.17927	3.90784	3.44665
LOC102655849	0.0644805	0.0984641	0.0773721	0.0953883	0.0474161	0.0454614
LOC551647	2.83312	3.09338	2.79371	2.86255	3.19009	2.95065
LOC107966043	0.00121029	0.00124922	0.00230698	0.00283392	0.00271529	0.00140981
LOC551680	0.0200482	0.012568	0.0142989	0.0227914	0.0251333	0.0219185
LOC408576	5.84072	6.2518	5.1172	6.31701	4.35535	4.37079
LOC551731	1.816	1.81109	1.88754	1.85087	1.90265	1.72327
LOC551762	0.652254	0.620514	1.09121	0.901681	0.65219	0.727203
LOC100576169	0.788312	0.845933	0.814566	0.86593	0.826281	0.746405
LOC410083	1.05224	1.19753	1.20378	1.45334	1.39869	1.13791
LOC410687	0.00162014	0.000613047	0.000697536	0.00210674	0.00448021	0.00266182
LOC413245	0.330264	0.296577	0.368313	0.346762	0.301398	0.367777
LOC724332	0.222623	0.217843	0.275969	0.289743	0.271382	0.270516
LOC551911	0.349508	0.295855	0.267149	0.278118	0.165884	0.246053
LOC724413	0.532942	0.452124	0.489234	0.466972	0.326215	0.492881
LOC724497	0.141564	0.182265	0.152193	0.169892	0.206186	0.188963
LOC100578913	0.0195313	0.0157605	0.0208553	0.0246082	0.014939	0.018023
LOC113218878	0.0618116	0.0661481	0.0537723	0.0727338	0.151348	0.129007
LOC410690	1.10741	0.94723	1.02481	1.10994	1.07185	1.09891
LOC408580	0.577308	0.501054	0.452523	0.575157	0.720885	0.733794
LOC410689	37.6242	36.6649	38.0091	35.4115	32.3093	32.5607
LOC552096	0.171916	0.182231	0.172114	0.258188	0.114869	0.113564
LOC410688	0.969012	0.931451	0.846616	0.933603	0.856911	0.76012
LOC552141	0.283033	0.265361	0.414194	0.415825	0.357405	0.327201
LOC552167	1.1685	1.18105	0.956684	1.08159	1.09484	1.03463
LOC412601	0.487256	0.527529	0.614869	0.636385	0.553433	0.503241
LOC102656575	0.0870023	0.0906207	0.0972635	0.116058	0.0642024	0.0741789
LOC102656224	1.90428	1.83968	2.07414	2.02676	1.84059	2.04364
LOC724950	0.000237669	0.000604468	0	0.00214319	0.0029106	0.000183286
LOC552251	0.0143451	0.00892346	0.0117716	0.0191313	0.129997	0.0801506
LOC409027	1.41547	1.44366	1.29025	1.4248	1.91691	1.56891
MT-LOC411351	0.785965	0.720688	0.968514	0.986221	0.62547	0.748801
LOC413895	0.582245	0.651555	0.560396	0.584847	0.523206	0.551331
LOC552332	1.68236	1.44992	1.5533	1.55151	1.6804	1.70226
LOC102655663	0.00350203	0.00515158	0.0065068	0.00604882	0.00850333	0.00710071
LOC409792	2.32854	2.74214	2.47976	2.56704	2.70483	2.32273
LOC413502	0.000786098	0.00225758	0	0.00144454	0.00850095	0.00260398
LOC413501	0.00315683	0.00228497	0.00306233	0.00736187	0.00845488	0.0113552
LOC413500	0.0122278	0.0142146	0.0143751	0.010863	0.0287214	0.0229207
LOC409937	0.0351377	0.0277547	0.0233377	0.0313044	0.0615984	0.0621461
LOC409936	1.60308	1.43711	1.06373	1.34322	1.33034	1.121
LOC102653813	0.000191233	0.000560792	0.000384701	0.00060822	0.00105001	0
LOC100578060	0.00341609	0.00321186	0.00179332	0.00341163	0.0146378	0.00831882
LOC413499	0.313049	0.271286	0.295402	0.341784	0.300418	0.36399
GeneID-725534	0.192675	0.211222	0.175493	0.218198	0.144979	0.157859
LOC411721	0.163912	0.128173	0.133928	0.119292	0.0643608	0.0994958
LOC725609	0.835494	0.769235	0.958542	0.80788	0.745032	1.00153
LOC411722	0.274287	0.219483	0.240798	0.259851	0.152541	0.18828
LOC411723	1.54543	1.4813	2.33431	1.94614	1.93132	2.12797
LOC410686	4.99845	5.03176	5.01162	5.27215	6.21984	5.04037
LOC410685	0.152092	0.147288	0.119243	0.138248	0.266655	0.15751
GeneID-551357	0.230788	0.191943	0.195498	0.214045	0.233713	0.278342
LOC410684	0.0119646	0.0162445	0.0105252	0.0194672	0.0147183	0.0234213
LOC410683	0.0219692	0.0147877	0.0154735	0.0126295	0.0423608	0.0440622
LOC551451	0.593091	0.574513	0.48962	0.536342	0.493404	0.617055
MT-LOC102654681	0.149764	0.134418	0.136112	0.106621	0.137322	0.164959
LOC551494	1.08827	1.05394	1.0056	1.17092	0.96249	0.868439
MT-LOC725980	0.576412	0.534757	0.593789	0.457566	0.407051	0.63977
LOC411700	1.81338	1.78637	3.525	3.0535	0.768112	1.16235
LOC100577704	0.00164721	0.00245323	0.00301303	0.00195791	0.00519834	0.00602186
LOC100577074	0.0333255	0.0349441	0.0248349	0.0176522	0.0237479	0.0308929
LOC102655034	0.0847966	0.0793941	0.095228	0.0717618	0.0842757	0.105895
LOC551622	0.138003	0.134845	0.116546	0.132366	0.115735	0.122071
LOC726034	1.05348	1.00708	0.801337	1.05924	1.11927	1.0431
MT-LOC726061	1.10567	1.00615	1.00656	0.848071	0.695977	0.876105
GeneID-410681	0.184323	0.169959	0.167335	0.173919	0.174391	0.226129
LOC726148	0.120866	0.131608	0.0940061	0.115798	0.089802	0.100591
LOC107963988	0.0801417	0.119781	0.0725772	0.113319	0.0715377	0.0579316
LOC408573	0.377551	0.331877	0.338334	0.289694	0.299325	0.35057
LOC408574	0.433483	0.422235	0.495809	0.451447	0.624702	0.592339
LOC551791	0.33117	0.249477	0.283882	0.288245	0.20183	0.277789
LOC408575	0.554401	0.434257	0.585426	0.538533	0.800587	0.615151
LOC412777	25.1267	23.2251	21.2055	23.7974	23.9401	23.2338
LOC412778	0.523921	0.56772	0.49465	0.569657	0.285547	0.364284
LOC726349	0.941483	1.01073	0.969284	0.903502	0.82101	0.75726
LOC413574	0.231451	0.229483	0.206574	0.242409	0.2258	0.174292
LOC413575	0.086195	0.0803795	0.0733437	0.0766537	0.0590328	0.0606898
LOC413576	0.0073675	0.00340325	0.00730038	0.00622279	0.0108803	0.0120885
LOC100578467	0.193587	0.153262	0.150723	0.165736	0.0878727	0.0928579
LOC102656513	0.00577581	0.00495391	0.00416585	0.00261818	0.00204879	0.00458652
LOC413577	1.22947	0.907277	0.697547	0.827074	0.389544	0.573803
LOC412407	0.525803	0.515385	0.434895	0.487011	0.339941	0.476026
MT-LOC552128	1.19923	0.987099	1.08543	1.03661	0.76413	1.13513
LOC552153	0.123742	0.137771	0.20931	0.164078	0.118886	0.148349
LOC726562	0.716192	0.717735	0.783072	0.867193	0.699701	0.587299
LOC113218663	0.00988892	0.00730036	0.00570572	0.00338234	0.0020231	0.00560221
LOC726591	0.0823818	0.0813267	0.0927229	0.102014	0.134294	0.12043
LOC113218556	1.77755	1.45106	2.05552	1.9341	1.68112	2.07899
LOC414042	0.613074	0.640177	0.697991	0.721223	0.614326	0.678693
LOC726647	2.11435	2.34623	1.75079	1.89802	1.89272	2.0248
LOC100576242	0.852697	0.902399	0.726556	0.699314	0.661711	0.692208
LOC726708	0.634412	0.561424	0.693255	0.704145	0.663895	0.744307
LOC551725	0.397673	0.42617	0.489067	0.455401	0.335839	0.42442
LOC409225	0.433324	0.370701	0.374453	0.370194	0.392036	0.505942
LOC409226	1.366	1.30644	1.24353	1.42381	0.944632	1.05276
LOC551637	0.584912	0.593409	0.596761	0.648886	0.522159	0.504189
LOC107966053	0.0525282	0.0618593	0.048224	0.0510383	0.0529081	0.0487371
LOC107966054	1.18244	1.0331	1.26905	1.04044	0.69629	0.950072
LOC725976	0.68605	0.685598	0.656002	0.66746	0.624158	0.859532
LOC412412	2.90885	2.5376	2.20961	2.43759	2.25374	2.58624
LOC726766	1.16788	1.12473	1.07751	1.06459	0.768318	0.826695
GeneID-726777	6.86412	5.31275	5.95445	5.22348	3.75883	6.49031
LOC113219410	0.408064	0.362284	0.421181	0.294249	0.203843	0.294566
LOC102656360	1.10168	0.968717	0.907757	0.987919	0.565605	0.580652
LOC551665	0.34433	0.299975	0.24268	0.330761	0.2879	0.33742
LOC725572	1.86462	1.73955	1.78351	1.46518	1.06415	1.49645
LOC551633	0.247379	0.27528	0.293942	0.263165	0.379385	0.279311
LOC551606	0.138004	0.144495	0.144463	0.135218	0.0959736	0.104768
LOC412449	0.414226	0.345236	0.408285	0.412407	0.385397	0.50074
LOC100578271	1.79615	1.70149	1.96544	1.80028	1.5553	1.66861
LOC412362	0.513913	0.479834	0.426201	0.478652	0.378103	0.462619
LOC412361	0.0549449	0.0750847	0.0821209	0.0760712	0.0511449	0.0617257
LOC727229	0.238515	0.254462	0.277664	0.340562	0.379278	0.322766
LOC100578205	0.428537	0.390806	0.354542	0.374552	0.363399	0.404199
MT-LOC410678	0.854509	0.703117	0.662331	0.762131	0.569529	0.739757
LOC724145	0	0	0	0.000231987	0.00276469	0.00022868
LOC724195	1.13903	1.28054	1.13574	1.10331	1.50262	1.2266
LOC107965369	0.0011261	0.00150795	0.00129491	0.00038317	0.00610259	0.00428036
LOC102655531	0.00222146	0.0031452	0.00292257	0.00209916	0.00246882	0.000196942
MT-LOC551158	0.626846	0.60574	0.598791	0.496368	0.213642	0.39801
LOC551207	1.26016	1.13437	1.103	1.1752	1.3313	1.3905
LOC100576938	0.128608	0.130788	0.130572	0.154647	0.109697	0.118935
LOC551281	0.32086	0.324286	0.318466	0.298109	0.298539	0.304887
LOC412262	0.969312	0.895984	1.01167	1.202	1.14617	1.00042
LOC551358	0.407233	0.398876	0.322655	0.396499	0.292125	0.330656
LOC412406	0.834703	0.876301	0.95384	1.00631	0.652778	0.597973
LOC551418	2.7988	2.85533	2.87071	2.49719	2.0596	2.7589
LOC551452	0.233509	0.192621	0.185659	0.19451	0.226235	0.25781
LOC551472	0.513254	0.53744	0.526257	0.628845	0.419565	0.430612
LOC724638	0.267463	0.248578	0.344659	0.237141	0.188283	0.349812
LOC413968	1.71639	2.21137	1.95644	1.99444	2.12167	1.55595
LOC408572	0.530515	0.540893	0.509292	0.442461	0.308614	0.292463
LOC107966061	0.26076	0.255376	0.233368	0.29333	0.130938	0.157724
MT-LOC551584	0.92268	0.737599	0.74481	0.608763	0.402352	0.580538
MT-LOC100577992	0.229413	0.21225	0.199106	0.228713	0.128956	0.17031
LOC410676	0.82922	0.758296	0.786429	0.705997	0.582632	0.791216
LOC725042	0.892853	0.773685	1.0964	1.14361	1.2204	1.10498
LOC410675	1.50921	1.48253	1.60224	1.74467	1.25423	1.44261
LOC725079	0.989296	0.889499	0.896846	1.02501	1.3692	1.23327
LOC100576454	0.16153	0.143444	0.108832	0.137929	0.210182	0.158637
LOC410674	1.59104	1.71076	1.51262	1.57825	1.52637	1.38737
LOC113219189	0.0620344	0.0677556	0.0373976	0.0575503	0.0257769	0.0292475
LOC410673	0.355954	0.344307	0.324027	0.295531	0.158051	0.252509
LOC725239	0.00538563	0.00976106	0.00714	0.00623396	0.00934213	0.015669
LOC410672	1.16617	1.03814	1.09983	1.07732	1.06866	1.26725
LOC410671	0.0788953	0.11165	0.101941	0.110825	0.114417	0.0876132
LOC102653709	0.00401399	0.00191507	0.000650519	0.00226925	0.00327639	0.00179256
LOC551893	0.560916	0.513375	0.665054	0.524512	0.615674	0.734397
LOC551912	0.28731	0.294141	0.31634	0.290242	0.199607	0.210384
LOC725459	0.0253997	0.0251884	0.0290263	0.022266	0.0187429	0.0227321
LOC100576258	0.00392085	0.00500425	0.00735268	0.00659769	0.0152058	0.0121317
LOC107965063	0.0475424	0.0506997	0.0644931	0.0619791	0.0828591	0.0618142
LOC410669	0.88665	0.809199	0.899804	0.943788	0.670028	0.629402
LOC412734	0.370105	0.308793	0.393214	0.408432	0.387223	0.485593
LOC552014	0.579041	0.588748	0.615293	0.521354	0.391461	0.452592
LOC725684	0.505903	0.438354	0.408764	0.428332	0.386256	0.477821
LOC408570	0.00837832	0.00676722	0.0195632	0.0144119	0.0132186	0.0113875
LOC102656598	0.0215107	0.0377681	0.0456029	0.0395585	0.0407967	0.0249667
LOC725748	0.0198409	0.0206351	0.0207887	0.0195593	0.00594107	0.0075109
LOC552142	0.825153	0.888905	0.751531	0.839067	1.09791	0.962199
LOC100578882	0.0154443	0.0143833	0.0093796	0.0108534	0.0385209	0.0296926
MT-LOC408569	0.614119	0.605699	0.944659	0.673758	0.509309	0.76613
LOC100578855	0	0	0	0.000323346	0.000139562	0.000530357
LOC100577689	0.257189	0.249879	0.346145	0.324603	0.378399	0.369083
LOC411927	0.120533	0.146115	0.222879	0.175675	0.11922	0.130507
LOC725947	0.42621	0.350154	0.561086	0.376433	0.299799	0.487122
LOC725981	0.417744	0.416381	0.395964	0.426752	0.305884	0.42247
LOC113219119	0.335183	0.314549	0.407532	0.381203	0.275747	0.363784
LOC551837	0.131356	0.136252	0.108463	0.118618	0.0751784	0.101366
LOC113218850	1.65849	1.44663	1.93085	1.53403	1.23261	1.53773
LOC100577648	0.750173	0.759151	0.921717	0.789555	0.558687	0.82215
LOC724146	0.111541	0.0798318	0.0707915	0.0846497	0.0772567	0.100178
LOC724196	0.0269357	0.02444	0.019534	0.0151578	0.0492257	0.0407711
MT-LOC724239	0.000138359	0.000802134	0.00111684	0.000291121	0.00431709	0.00122899
LOC724282	0.0409326	0.0335398	0.038051	0.0292169	0.0629165	0.0607609
LOC408568	1.67058	1.49104	1.65736	1.77452	0.971887	1.15888
MT-LOC100578551	1.40106	1.29456	1.37389	1.21957	0.918235	1.48276
MT-LOC100577533	0.447828	0.429188	0.428732	0.419616	0.406058	0.455997
LOC551386	0.316775	0.285014	0.434507	0.367099	0.344612	0.429498
LOC107965508	0.392896	0.374445	0.295982	0.349826	0.276377	0.299495
LOC551419	0.251934	0.18364	0.233153	0.216015	0.182781	0.17742
LOC412015	0.146394	0.118494	0.180345	0.16415	0.046301	0.123744
LOC409313	0.900253	0.82288	0.856734	0.779976	0.589799	0.801173
LOC409312	0.58667	0.583081	0.538415	0.553966	0.490281	0.539124
LOC100577501	0.258392	0.267179	0.319514	0.36088	0.297208	0.298165
LOC551559	0.38827	0.418386	0.362751	0.339309	0.215385	0.328944
LOC551585	0.0811934	0.0628529	0.0524457	0.0640135	0.0472098	0.0538781
LOC550724	1.82548	1.68402	1.63579	1.68029	1.18097	1.31948
LOC412240	1.20397	1.05358	1.07024	1.08886	1.22141	1.30649
LOC413118	1.40712	1.33696	1.31785	1.35142	1.0703	1.1273
LOC409062	0.908357	0.778229	0.878754	0.835905	0.618668	0.884824
LOC410662	0.874385	0.963739	0.822568	0.879596	0.861443	0.633064
LOC102654353	0.00691887	0.0143274	0.00754089	0.0101997	0.0311861	0.0315408
LOC725106	0.000344915	0.00107781	0	0.000740535	0.00303602	0.0012896
MT-LOC410791	10.8852	11.417	10.5133	10.1221	16.3942	15.3213
LOC551792	1.65046	1.6476	1.4993	1.41532	1.0076	1.14516
LOC113218960	0.00247161	0.000872296	0.00231011	0.00352632	0.0097739	0.00531969
LOC725273	0.0108665	0.00929404	0.00672337	0.00625594	0.0196714	0.0117979
LOC100576662	0.000718625	0.00212531	0.00367758	0.00193526	0.00222939	0.00378435
LOC100577043	0.00047119	0	0.000693389	0.00120322	0.000902108	0.000362425
LOC725283	0	0	0	0	0	0
LOC107966045	0.0196799	0.0274474	0.0044662	0.00638307	0.00236081	0.00182581
LOC550901	0.350833	0.297798	0.273315	0.253697	0.266599	0.359997
LOC551868	0.104496	0.0859857	0.0825542	0.100825	0.0833766	0.0874304
LOC551894	0.136534	0.140223	0.174019	0.199684	0.148186	0.135777
LOC725415	2.7601	2.70838	2.91226	2.30322	1.89743	2.13875
LOC551941	1.0464	1.08294	0.896082	1.00719	0.929447	0.884613
LOC100576447	0.0133889	0.00899161	0.00662781	0.00848234	0.0107674	0.00877693
LOC408646	0.0602777	0.0534011	0.0657384	0.0774305	0.023309	0.023563
LOC725651	0.0291417	0.0352558	0.0314665	0.0154205	0.0384116	0.0351297
LOC102653777	0.00550501	0.00494836	0.0123618	0.00539868	0.047283	0.0182279
LOC102653941	0.000592163	0.00205918	0.000850867	0.000732383	0.000673993	0.00219516
LOC102653800	0.0519263	0.0557925	0.0561914	0.0551861	0.0948858	0.0640126
LOC408645	1.25178	1.42893	1.15919	1.24495	1.30454	1.09427
LOC410788	0.00986114	0.00772843	0.00240806	0.00523648	0.00982119	0.00566402
LOC107963993	0.000661638	0.000441138	0.000556039	0.000649395	0.000675969	0.00107617
LOC101664701	0.0289097	0.026118	0.0237708	0.0291583	0.00797557	0.0104164
LOC724197	0	0	0.000523307	0.000619865	0.00045785	0
LOC724283	0.170458	0.173501	0.161125	0.173167	0.116437	0.129537
LOC410785	3.65965	3.71329	3.28809	3.5565	4.12709	3.59791
LOC113218729	0.301755	0.410476	0.349192	0.387937	0.238702	0.197473
LOC100576697	0.0517879	0.0775331	0.0437121	0.0644859	0.0178152	0.0183526
LOC410784	0.478266	0.494653	0.47206	0.493651	0.301973	0.334376
LOC724415	0.59632	0.588966	0.535348	0.612107	0.456005	0.600897
LOC408643	0.948304	0.885309	1.13185	1.14713	0.664837	0.944587
LOC102655181	0.00336133	0.00357884	0.00712857	0.00480201	0.00373555	0.00619908
LOC410782	0.970436	0.934578	0.87208	0.77606	0.809167	0.917478
LOC409126	1.99809	1.76254	1.96222	2.06075	1.45288	1.98131
LOC409127	0.985802	1.04027	0.970133	0.985553	0.786016	0.786644
LOC413378	0.671026	0.601146	0.800597	0.658223	0.635722	0.639717
LOC413377	1.65796	1.76759	1.59822	1.90197	2.07878	1.7191
LOC113219302	0.00510289	0.00736825	0.00627815	0.00870675	0.00880161	0.00590749
LOC724639	0.848373	0.779907	1.51028	0.88787	1.0352	1.60456
LOC409887	0.587217	0.552724	0.487501	0.453586	0.728514	0.678702
LOC409886	0.791003	0.775837	0.728546	0.729992	0.476154	0.614022
LOC552426	0.594349	0.537351	0.938626	0.773552	0.96636	0.853376
LOC551960	0.459838	0.415423	0.437032	0.357542	0.282144	0.404795
GeneID-406071	0.058658	0.0394105	0.0892564	0.0891461	0.0450126	0.0486456
LOC100577450	0.347658	0.314086	0.511465	0.408117	0.520377	0.462772
LOC410080	0.685882	0.739704	0.60338	0.608161	0.409975	0.461127
LOC551906	0.813467	0.717005	0.667961	0.710035	0.681311	0.672882
LOC725284	0.381882	0.394255	0.278764	0.331542	0.423043	0.27197
LOC551889	1.26151	1.23379	1.06457	1.23339	0.929025	1.06298
LOC412088	0.362723	0.390712	0.341681	0.386033	0.420025	0.438191
LOC725154	0.0722864	0.0829107	0.064713	0.0955473	0.101713	0.0834776
LOC100576132	0.151175	0.14751	0.271153	0.233539	0.442882	0.183904
LOC725044	0.104851	0.0886436	0.107606	0.112847	0.0857276	0.0925816
LOC100579054	0.170242	0.167275	0.129683	0.151717	0.0981322	0.0967922
GeneID-409097	0.85356	1.01664	0.672083	1.05342	0.47938	0.570495
LOC411548	1.04705	1.05931	1.0849	1.30808	0.86622	1.02639
LOC100579021	0.118531	0.102825	0.0940947	0.0915257	0.0546839	0.0549221
LOC100578953	2.98039	3.00376	2.47252	2.49792	3.09866	2.71672
LOC409251	0.433116	0.370191	0.409431	0.430582	0.481306	0.431516
LOC100578883	0.480441	0.497328	0.520461	0.584314	0.470116	0.4618
LOC102656037	0.154591	0.158966	0.144937	0.196979	0.101174	0.114844
LOC724798	0.198852	0.17102	0.218938	0.216565	0.207629	0.190947
LOC411882	0.695965	0.642794	0.751199	0.745629	0.507348	0.636611
LOC727452	0.872493	0.912689	1.14821	1.01484	0.641627	0.774745
LOC107965381	0.0458941	0.0489694	0.0473605	0.0235727	0.0670087	0.0564831
LOC725460	1.03995	1.17651	0.93861	0.867303	1.04972	1.12479
MT-LOC408642	0.0462274	0.0542948	0.0417928	0.0631935	0.0517773	0.0581231
LOC551071	6.97385	7.76019	6.19776	7.26344	6.67824	6.6646
LOC408641	0.0247171	0.0423707	0.0272724	0.0295888	0.0314226	0.0291811
LOC725724	0.0941616	0.130283	0.12053	0.113518	0.0495465	0.0388946
MT-LOC551208	0.00539922	0.00890531	0.0153428	0.0140698	0.0109645	0.00977958
LOC102655594	0.00744645	0.00797654	0.0064068	0.00823733	0.00370095	0.00148979
LOC551320	7.29372	7.52979	6.88259	7.11438	7.56921	6.33227
LOC102655568	0.0255891	0.0328742	0.0225992	0.0323152	0.0240706	0.0192635
GeneID-100578506	2.43222	2.64184	2.22074	2.45638	1.80382	1.70597
LOC408635	0.315484	0.285678	0.286028	0.315863	0.248544	0.289002
LOC551420	0.510451	0.455621	0.43362	0.507298	0.562994	0.669069
LOC409392	0.847282	0.771874	0.756034	0.906203	0.766788	0.748224
LOC726062	0.205456	0.168512	0.166307	0.199313	0.18697	0.228786
LOC100578360	0.689487	0.574955	0.585724	0.582258	0.465319	0.542043
LOC412288	1.2216	1.35182	1.18766	1.21463	1.17009	1.11885
LOC726178	6.47203	5.91631	6.67097	7.63184	5.69189	6.02148
LOC409189	3.33603	2.91369	2.81664	2.65823	2.88448	3.76091
LOC411753	0.40803	0.401517	0.387432	0.39964	0.288277	0.329724
LOC107965121	0.000311047	0	0.000887244	0.000742483	0.00123558	0.00123898
LOC100577142	0.0139405	0.0149605	0.0170217	0.013213	0.0157179	0.0228529
LOC410780	0.125908	0.186487	0.0771146	0.081239	0.105016	0.10442
LOC410779	3.62682	3.575	3.60561	3.68154	3.4912	3.57742
LOC107966060	0.000598979	0.00183345	0.000189767	0.00197686	0.000151937	0.000868525
LOC726350	0.0454869	0.0339895	0.0511007	0.0409664	0.0355094	0.0376661
LOC408634	0.15738	0.132623	0.134497	0.126891	0.11547	0.150011
LOC408633	0.330782	0.310623	0.364995	0.252144	0.146532	0.26025
LOC102653614	0.0243267	0.0293871	0.0281941	0.0285286	0.036369	0.0331945
LOC409288	0.535372	0.50867	0.431895	0.561127	0.561695	0.409367
LOC726431	0.809602	0.750545	0.869564	0.768998	0.934987	0.888499
LOC102656779	0.0215194	0.0227889	0.0471188	0.0301939	0.0713259	0.071035
LOC409505	0.822738	0.776054	1.59169	1.06991	1.62863	1.32054
LOC100576990	0.717354	0.614322	0.588378	0.776269	0.589408	0.793205
LOC552660	0.54148	0.496835	0.512472	0.531447	0.499481	0.52561
LOC726056	3.68081	3.62749	4.33464	3.53359	2.96873	4.41125
LOC552654	0.49437	0.416141	0.663694	0.57517	0.591311	0.706836
MT-LOC552644	0.496616	0.472584	0.43205	0.514008	0.461551	0.534179
LOC727436	0.1362	0.114827	0.127693	0.109613	0.117734	0.113076
LOC113219416	0.327007	0.256695	0.248122	0.266282	0.336274	0.346474
LOC552372	0.506058	0.485243	0.52271	0.463579	0.347567	0.457432
LOC100576918	0.140714	0.120103	0.130913	0.137552	0.0543816	0.0540014
LOC100576885	0.767104	0.709751	0.636753	0.645415	0.575016	0.595988
LOC552315	1.87457	1.69394	2.23563	1.83134	1.02944	1.48163
LOC412712	0.313959	0.268915	0.321471	0.345733	0.24729	0.272797
LOC552274	0.273794	0.254319	0.275974	0.281112	0.249857	0.235057
LOC550992	0.995018	0.919143	0.824941	0.778001	0.581997	0.86959
LOC412451	0.459023	0.4236	0.522459	0.565972	0.509979	0.541587
LOC412384	0.635885	0.585409	0.624358	0.625882	0.468188	0.542577
LOC409462	0.349165	0.315069	0.368708	0.387501	0.281895	0.347818
GeneID-725103	1.1218	1.86123	0.776135	0.751798	0.102843	0.154362
LOC751767	0.0143316	0.021879	0.0292853	0.0144578	0.0286877	0.0206314
LOC552185	1.70425	1.62247	1.64061	1.72089	1.12226	1.11392
LOC409229	0.538672	0.500654	0.615937	0.576974	0.5316	0.512935
LOC725736	0.138495	0.129202	0.144913	0.14154	0.106659	0.116102
LOC725712	1.75827	1.45355	1.52304	1.41891	1.34705	1.756
LOC411836	0.206625	0.188749	0.161341	0.183169	0.143925	0.134135
LOC551469	0.320591	0.261364	0.471158	0.313942	0.32173	0.337836
LOC107964012	0.128831	0.135915	0.122393	0.122361	0.117693	0.133614
LOC727199	2.25919	1.8486	1.77848	1.56951	1.18697	1.85294
LOC107965571	0.00445142	0.00569702	0.00394765	0.00100204	0.00871442	0.00849818
LOC102655636	0.000643637	0.000305675	0.000775652	0.00025555	0.00252635	0.000957809
LOC409036	1.44208	1.39499	1.51463	1.34043	0.811292	1.0467
LOC551381	7.01853	5.79234	6.70543	5.09904	5.32343	8.47149
LOC413524	0.651456	0.602262	0.490935	0.601534	0.479434	0.491821
LOC410057	1.76665	1.59566	1.41594	1.55971	0.985232	1.32349
LOC724794	0.0854387	0.0765039	0.0959423	0.0583601	0.0869882	0.12978
LOC552435	0.309141	0.36301	0.349986	0.402768	0.329021	0.282615
MT-LOC724118	0.124027	0.117685	0.162509	0.180666	0.119569	0.1257
GeneID-503862	2.56675	0.0600703	0.120888	0.160033	0.815281	0.270262
LOC724148	0.000954784	0.00108131	0.000391263	0.00042	0	0
MT-LOC413551	0.873331	0.842035	0.783142	0.872512	0.928799	0.892418
LOC410050	0.286615	0.277769	0.272834	0.284048	0.126626	0.162383
LOC100578005	0.894803	0.886051	0.988443	0.855119	0.76187	1.0577
LOC413132	1.53083	1.533	1.3238	1.53142	1.33803	1.39265
LOC411546	0.377082	0.342257	0.379938	0.340027	0.271876	0.440435
LOC100578146	1.10726	1.17782	1.21899	1.1165	1.25292	1.036
LOC412745	1.01829	0.965096	1.03949	1.03588	0.972207	1.03137
MT-LOC726259	0.193743	0.165258	0.382324	0.248603	0.268516	0.338886
LOC552260	0.145847	0.129407	0.148468	0.151691	0.139104	0.191087
LOC413855	0.910606	0.803877	0.822287	0.889519	0.840658	0.851649
LOC412220	0.00897437	0.0144024	0.0134029	0.019669	0.0112696	0.0122389
LOC552197	0.587562	0.550314	0.519826	0.628194	0.366739	0.42548
LOC552068	1.6928	1.66909	1.44623	1.63798	1.44868	1.70076
LOC410777	0.74121	0.810051	0.849344	0.906789	0.668691	0.585661
LOC408632	1.42479	1.38092	1.59311	1.40002	1.03566	1.40177
LOC410776	0.00433286	0.0057237	0.00305996	0.0018542	0.00854982	0.00310014
LOC408631	2.1054	2.29805	3.21391	2.96118	3.14192	2.872
LOC102654381	0.077998	0.080697	0.0775631	0.0862463	0.0617808	0.0525615
LOC410775	0.0951844	0.142508	0.0904357	0.109269	0.0918962	0.0828436
LOC100578543	0.0165043	0.0210013	0.00903327	0.0160189	0.0148466	0.00883772
LOC102655243	0.663339	0.847572	0.72746	0.880451	0.581187	0.571782
LOC724993	0.0329597	0.0385647	0.0387456	0.0392793	0.0214571	0.0443294
LOC107965104	0.00610919	0.00503126	0.00197473	0.00368121	0.0033093	0.00175371
LOC100578606	0.057014	0.064553	0.0575507	0.0574154	0.0857993	0.0533669
LOC552090	0.341248	0.311041	0.280465	0.312047	0.257452	0.315417
LOC113218939	0.013828	0.0163517	0.0179463	0.0234273	0.0102526	0.0143943
LOC113218940	0	0.00102165	0.00121173	0.000839903	0.000649203	0
LOC412353	12.2788	10.106	12.5147	11.54	10.1004	13.0745
LOC412354	0.647824	0.713709	0.641748	0.705564	0.93459	0.789664
LOC107965319	0.000307011	0.000472731	0.000549009	0.000546748	0	0
LOC113219004	0.22391	0.230639	0.276302	0.281855	0.386763	0.301254
LOC100576708	0.480284	0.435249	0.376539	0.42027	0.415576	0.535914
MT-LOC413255	0.383224	0.325063	0.378676	0.290179	0.378513	0.472497
LOC100576747	0.881311	0.993713	1.05753	1.01444	1.26575	1.03801
LOC107965231	0.0531046	0.0695002	0.116975	0.0914504	0.0846028	0.177083
LOC725388	0.705138	0.646107	0.855157	0.866465	0.504666	0.506059
LOC551242	0.431267	0.411213	0.497623	0.520749	0.430616	0.453856
LOC409311	2.24898	1.97289	2.66782	2.21552	1.92505	2.32792
MT-LOC725496	2.14355	1.85279	1.91848	1.72633	1.31509	1.79759
LOC410756	5.24278	6.80576	4.35712	4.67074	5.66985	5.1284
LOC102656083	0.00751345	0.0108782	0.020768	0.0174421	0.00829298	0.0225597
LOC107965445	0.00539058	0.00702409	0.0067232	0.00719875	0.00446451	0.00216259
LOC410755	0.317056	0.238447	0.332821	0.338866	0.134812	0.208741
LOC725725	0.00800741	0.00679861	0.0174095	0.0110538	0.0232439	0.0195664
LOC724240	1.26211	1.17089	1.21034	1.31448	1.19087	1.43354
LOC551530	3.05138	3.09335	3.24334	3.68315	2.92199	2.77683
LOC724199	0	0.000715737	0.000804504	0.00230236	0.000475374	0.000233035
LOC408607	0.432256	0.412796	0.428611	0.422226	0.330288	0.380979
LOC100576425	0.138412	0.120256	0.12643	0.14762	0.0648234	0.0840425
LOC107965634	0.000439974	0	0	0	0.00117447	0
LOC102655819	0.00188673	0.000793426	0.00215785	0.0045966	0	0
LOC100577577	0.000182259	0	0.00178416	0.000642946	0.00018307	0.00052997
LOC113219249	0.000190016	0.0015294	0	0.00029617	0.000794973	0.000622171
LOC551623	0.731149	0.792472	0.744606	0.775407	0.701458	0.758279
LOC107966072	0.0208873	0.019066	0.0240395	0.0325225	0.0344749	0.0225425
GeneID-408606	0.696353	0.608518	0.723896	0.710141	0.759465	0.834144
LOC724541	0.0188485	0.0194498	0.0217067	0.0219796	0.0236262	0.0400023
GeneID-408605	2.25967	2.21506	2.5713	2.59822	2.74161	3.10807
LOC551732	0.418208	0.46378	0.462007	0.415027	0.320889	0.352268
LOC100577959	1.11436	1.04935	0.972925	0.927047	1.10349	1.21091
LOC113218573	0.000456296	0.000272737	0.000589816	0.00138411	0	0.00155362
LOC113219074	0.000396632	0.00121774	0.000544774	0.000341779	0.00135352	0.00159548
LOC100577920	0.0572288	0.0586111	0.0604635	0.0558016	0.0410813	0.0335744
LOC100577882	0.00256913	0.00675248	0.00374314	0.00471012	0.000424021	0.00592821
LOC102655202	0	0	0.000719414	0	0	0.000263351
LOC100577847	0.0382351	0.0474924	0.0274608	0.0255792	0.0287041	0.0328107
MT-LOC102655882	0.00112969	0	0	0.000159778	0.000477487	0.000445982
LOC410694	0.127024	0.197995	0.121783	0.133758	0.145448	0.118633
LOC113219412	0.940365	0.973148	0.772942	0.629649	1.10181	0.930055
LOC724994	0.266869	0.243688	0.369418	0.31958	0.413255	0.389101
LOC102654799	0.00602217	0.0038871	0.00265067	0.00671507	0.00285207	0.00225178
LOC725045	0.260969	0.214487	0.296665	0.237101	0.166678	0.257796
LOC725081	0.636696	0.832942	0.792982	0.78933	0.682319	0.601056
GeneID-410692	0.274289	0.236785	0.283881	0.313771	0.323345	0.296171
LOC412263	1.64311	1.65051	1.37895	1.58099	1.12051	1.13745
LOC102654496	0.00301583	0.0020504	0.00151472	0.00201052	0.00452525	0.00462434
LOC725305	0.00566035	0.00460662	0.0015269	0.00325774	0.0184237	0.0115702
LOC102654257	0.00892411	0.00763965	0.0126048	0.00428368	0.0841594	0.0681033
LOC552181	0.09497	0.082531	0.0753315	0.0698809	0.0522732	0.0732265
MT-LOC409922	0.225155	0.22124	0.22972	0.266145	0.189811	0.187464
LOC409923	0.221981	0.247276	0.241771	0.226959	0.213424	0.163006
LOC100577118	0.953698	0.934437	1.45863	1.31238	1.23557	1.25209
LOC727144	0.436504	0.436021	0.387787	0.405147	0.236023	0.307733
GeneID-727134	0.769949	0.712054	0.713001	0.712314	0.902751	0.915852
LOC727127	1.46611	1.39913	1.50579	1.54406	0.655651	0.841717
LOC409105	1.97431	1.69254	1.61144	1.68728	1.30311	1.62926
LOC727116	0.239463	0.235599	0.1971	0.200424	0.229208	0.245035
LOC726605	0.0357526	0.0317057	0.0271708	0.0380774	0.0213551	0.0317165
LOC551632	0.00244143	0.004942	0.00315279	0.00147828	0.00113268	0.000136854
LOC726554	0.0411746	0.0468396	0.0551191	0.0650057	0.0141577	0.013731
LOC552434	0.381675	0.394989	0.490037	0.519852	0.347225	0.347065
LOC100578519	0.0848571	0.0746085	0.0809475	0.0773825	0.072763	0.0662003
LOC100578468	0.000648725	0	0.000694245	0.000907885	0.00200854	0.000733145
LOC724669	0.971915	0.677033	1.13815	1.00847	1.41367	1.41519
LOC551905	0.0260847	0.0230749	0.0564385	0.0517905	0.0255229	0.0274673
LOC100578694	1.32271	1.20036	1.0516	1.09875	0.665392	0.909514
LOC727049	0.511086	0.386199	0.647417	0.433846	0.385067	0.592914
LOC726108	0.135405	0.131373	0.161975	0.147016	0.0890357	0.0970123
LOC413578	1.58579	1.52591	1.55656	1.59267	1.23292	1.21164
LOC412003	1.74747	1.72897	1.8411	1.88367	1.39986	1.39588
LOC727393	0.995423	0.875011	1.47366	1.3113	1.26401	1.15399
LOC727456	0.115614	0.102422	0.137852	0.150176	0.0838755	0.089328
LOC727460	0.630647	0.581057	0.547236	0.723971	0.637401	0.581829
LOC113219430	0.00117686	0.000552681	0	0.000126044	0	0
LOC409530	0.379292	0.403084	0.446015	0.383943	0.241767	0.2353
LOC102654355	0.0239069	0.0287789	0.0402223	0.0244524	0.0143204	0.00481829
LOC552418	0.00089773	0.000668086	0	0.000417855	0.00332462	0.00120275
LOC726053	3.04565	2.86417	3.47149	3.35434	3.02644	3.43272
LOC102654146	0	0	0.00206343	0.00317642	0.00448227	0.000562237
LOC552453	0.017308	0.00747229	0.0299481	0.0269119	0.0132056	0.0467708
LOC724319	0.200205	0.240116	0.21813	0.22546	0.184002	0.197026
LOC100577437	0.0133973	0.0158224	0.0258253	0.0213828	0.0145143	0.0118963
LOC100577474	0.0241782	0.0257558	0.0150062	0.0126683	0.0214913	0.0266625
LOC107964093	0.0264294	0.0279538	0.0211598	0.020132	0.0312741	0.0201598
LOC113218607	0.0180519	0.0226051	0.0078226	0.00914615	0.0223128	0.0203762
LOC113218606	0.0286759	0.025492	0.0274968	0.0306857	0.0456488	0.0447318
LOC100577995	5.33744	4.81342	4.86855	5.32645	4.44837	4.14673
LOC552364	0.810471	0.884597	0.829765	0.807429	0.449181	0.643112
LOC550695	0.323544	0.348164	0.398059	0.335333	0.302294	0.261979
LOC724665	1.47295	1.28131	1.58954	1.41583	1.04598	1.23865
LOC409950	0.0338322	0.0354855	0.0662823	0.047175	0.0604539	0.047212
LOC726051	0.631754	0.630595	0.827436	1.00348	0.582599	0.541315
LOC412386	0.761885	0.668353	0.646966	0.679445	0.570316	0.628582
LOC412516	0.376742	0.323796	0.26403	0.264527	0.284444	0.261519
LOC100576733	0.291295	0.349943	0.36485	0.298118	0.17473	0.228005
LOC726804	6.9509	6.68037	5.76946	6.17522	7.25452	6.90685
LOC102653978	0.00608194	0.0116933	0.014351	0.0114823	0.0330888	0.0179542
LOC552370	1.84396	1.88491	1.88536	1.88286	1.04249	1.12004
MT-LOC552343	0.278929	0.310136	0.338917	0.345323	0.310915	0.28901
LOC100576623	0.0195551	0.0165503	0.0265272	0.0228084	0.0095336	0.0264046
LOC102654074	0	0.000656605	0.000832285	0.000585753	0.000969157	0.000613667
LOC107965760	0.000758465	0.000326791	0.000162945	0	0.000950931	0.00180456
LOC102655285	0	0	0	0.000114619	0.000133459	0
LOC100576732	0.0731155	0.0606798	0.0632568	0.0376832	0.0328406	0.0216068
LOC724673	0	0	0	0	0	0.000679194
LOC102655218	0.00243171	0.00122256	0.00240334	0.000521053	0	0.000857887
LOC726292	0.000564105	0.000738345	0.000779346	0	0.000750313	0.000225461
LOC412853	1.54835	1.58684	1.6013	1.59175	1.68617	1.44985
LOC102654800	0.000849974	0.000187548	0.00031007	0.000661008	0.000547995	0
MT-LOC727515	0.336728	0.259286	0.348778	0.331497	0.188971	0.256073
LOC727168	0.395887	0.400675	0.533546	0.556747	0.484791	0.416965
LOC727350	0.251633	0.210876	0.416394	0.425002	0.32728	0.352081
LOC113219428	0.0100915	0.00909787	0.0144346	0.00770211	0.0105641	0.0118747
LOC727358	0.583982	0.551272	0.684824	0.712135	0.514886	0.544456
LOC726925	0.202267	0.180451	0.24493	0.257761	0.179394	0.177118
MT-LOC411359	1.2619	1.11763	1.32299	1.39945	1.00902	1.2979
LOC552129	1.29318	1.26986	1.38021	1.49854	1.23202	1.16186
LOC727574	3.16293	3.13314	2.49189	2.94217	2.51355	2.3853
LOC100578586	0.0177065	0.0282618	0.0259534	0.0289096	0.0254904	0.026398
LOC113218599	0.0015312	0.000452285	0.00160492	0.00173936	0.000161374	0.00215934
LOC107965774	0.0109066	0.0266374	0.0340394	0.00483496	0.0242908	0.036642
MT-LOC409793	1.26467	1.13183	1.40927	1.14574	0.916904	1.25676
LOC409489	0.121693	0.114241	0.175051	0.173345	0.118046	0.11412
LOC726110	0.322155	0.321672	0.384399	0.386843	0.344709	0.370478
LOC100576649	0.393168	0.397193	0.390029	0.408119	0.332333	0.365448
LOC409111	0.502249	0.559667	0.590209	0.530525	0.534487	0.56143
LOC100576896	2.87329	2.86619	3.59216	3.41383	3.22944	3.10129
LOC100576862	1.21206	1.12736	1.05116	1.03561	1.01976	1.0206
GeneID-692346	0.218623	0.223188	0.25384	0.291546	0.152213	0.186397
LOC100576829	0.860516	0.791289	1.00662	1.13102	0.771362	0.829799
LOC725528	3.24819	3.44631	3.33381	3.71289	2.72696	2.47453
LOC412594	2.15379	2.15275	1.89821	2.10072	1.98957	1.73103
LOC725850	0.129107	0.109007	0.112303	0.092349	0.0589813	0.103418
LOC727119	0.112312	0.133557	0.133527	0.135441	0.0718018	0.0545152
LOC102655454	0.00335145	0.00313217	0.00700516	0.0071854	0	0
LOC552202	0.0296134	0.0250435	0.046937	0.024841	0.000159446	0.00112509
LOC100578587	0.00175949	0.00391417	0.00226902	0.00199497	0.0016029	0.000780149
LOC412646	1.10687	1.02267	1.28441	1.356	1.05109	1.02856
LOC726171	3.60851	3.55487	3.6978	3.31023	3.34723	4.32812
LOC102654530	0.0367469	0.0395679	0.0472405	0.048666	0.0659145	0.0986417
LOC102654576	0.300961	0.279127	0.48493	0.517763	0.43507	0.507723
LOC412465	0.790532	0.867251	1.09889	1.44159	0.667425	0.757103
LOC102654729	0.413613	0.00877352	0.00842191	0.00283116	0.00346793	0.000971647
LOC100217360	0.0206861	0.0330423	0.00615157	0.0143022	0.0130162	0.0182829
LOC102654685	0	0	0.000177219	0.00128388	0.00103942	0
LOC100579011	0.000693647	0	0	0.000330328	0	0.000599192
LOC100578724	0	0	0.000424456	0.000615522	0	0.000430044
LOC102655559	0.00319175	0.00556646	0.00307332	0.00640807	0.00366511	0.00444615
LOC552292	0.0374565	0.0398981	0.0264596	0.0349451	0.0218559	0.022063
LOC113218604	0.00531086	0.00492834	0.0101314	0.0148638	0.00628237	0.00778359
LOC102655008	0.129162	0.0981075	0.144866	0.13323	0.103576	0.151695
LOC409457	1.18872	1.24038	1.40205	1.42285	1.05421	1.08289
LOC726760	1.01574	1.00602	1.11574	1.19586	0.938657	1.00267
LOC412505	1.25554	1.21494	1.34105	1.30087	1.21428	1.21473
LOC412697	0.153145	0.130871	0.134162	0.172672	0.133308	0.172785
LOC724300	0.00690145	0.00598329	0.00662938	0.00968181	0.0483208	0.0293551
LOC100576121	0.00202841	0.00192695	0.00214308	0.00346156	0.00312266	0.00309854
LOC113218584	0.739564	0.76111	0.510072	0.597373	0.611224	0.805054
LOC412955	0.252839	0.225346	0.188217	0.236623	0.181498	0.24393
LOC102655291	0.102344	0.0814978	0.105509	0.106432	0.137028	0.126703
LOC102655235	0.00961893	0.0117985	0.0103904	0.00484029	0.0132617	0.017976
LOC726798	0.001367	0.00161119	0.00765775	0.00328552	0.0129561	0.00581023
LOC726812	0.274565	0.250549	0.243423	0.320154	0.207986	0.275917
LOC726735	1.26256	1.20006	1.21326	1.30386	1.03577	0.972135
LOC107964089	0.00538577	0.00480359	0.0108485	0.00716252	0.00362099	0.00751886
LOC725270	0.000677201	0	0.000316971	0.000847764	0	9.37333e-05
LOC724471	0.0516422	0.0476258	0.114621	0.0610486	0.0984696	0.0581735
LOC411729	0.0110183	0.0106813	0.0178535	0.0196534	0.00785616	0.00270937
GeneID-724556	0.0161784	0.0161224	0.0048745	0.00675461	0.00573567	0.00913543
GeneID-724694	0.00136111	0.000492169	0.000996635	0.000168675	0	0
LOC724735	0.00344781	0.00117544	0	0	0	0
GeneID-724777	0.00866548	0.00684436	0.0121206	0.00497274	0.0251769	0.0126923
LOC100578507	0.329428	0.319599	0.303478	0.274518	0.227681	0.374436
MT-LOC551255	1.76955	1.59089	1.71628	1.39646	1.39111	2.00565
LOC102655706	0.89552	1.09005	0.838253	1.05767	0.695539	0.529543
GeneID-551010	0.9871	0.951111	0.636589	0.71139	1.20095	0.981979
LOC550962	0.157866	0.153394	0.1531	0.163542	0.114439	0.178674
MT-LOC727534	0.661532	0.700523	0.736523	0.664303	0.540192	0.685407
LOC552788	1.1855	1.08974	1.23086	1.33936	1.07276	1.21495
LOC552790	0.512033	0.478059	0.325948	0.488762	0.234667	0.283399
LOC724275	0.116976	0.0847428	0.0164358	0.085608	0.0254169	0.056898
LOC413607	0.546216	0.499471	0.519998	0.500233	0.376184	0.450933
MT-LOC102654955	3.66968	3.44718	3.99561	3.67406	2.9423	3.66775
MT-LOC100578624	0.199347	0.210239	0.193039	0.211581	0.154421	0.167886
LOC412759	0.0600844	0.09441	0.124483	0.0995386	0.0493582	0.0538721
LOC551997	1.098	1.1525	1.23997	1.29752	1.49374	1.09231
LOC412010	0.240974	0.221146	0.254573	0.3197	0.367371	0.301428
LOC412009	0.477197	0.401944	0.462952	0.390103	0.319652	0.410536
LOC412008	0.679851	0.656011	0.682412	0.79417	0.398398	0.480516
MT-LOC552105	0.619628	0.500641	0.9579	0.697996	0.647867	0.77312
LOC724716	0.33976	0.290203	0.322307	0.282969	0.235938	0.342144
LOC107964039	0.311614	0.466727	0.391141	0.365352	0.628224	0.37806
LOC724736	0.0577722	0.0562263	0.0527183	0.0514917	0.0304804	0.0292959
LOC107964040	0.0387787	0.040623	0.0265931	0.0242362	0.0253911	0.0240383
LOC102654107	0.0115261	0.0136711	0.00487008	0.0126603	0.00465308	0.00808064
LOC102654330	0.00238789	0.000655738	0	0.00211679	0.00117922	0.00208886
LOC113218593	0.00943939	0.0110409	0.00857802	0.0153959	0.00256059	0.00356875
LOC413279	0.0887212	0.0785276	0.0976328	0.0911193	0.0721857	0.0868012
LOC413278	0.520508	0.553325	0.550591	0.576705	0.452113	0.57959
LOC551690	1.11342	0.859489	1.08924	0.880864	0.735898	0.997105
LOC413146	0.43997	0.425257	0.478052	0.51196	0.522293	0.505051
LOC102656852	0.0503582	0.0566992	0.0271206	0.0765795	0.073423	0.0617432
LOC409791	13.1461	13.3449	12.0576	13.9173	8.37811	8.55793
LOC102656798	0.0772848	0.0671295	0.222853	0.120575	0.0680423	0.059142
LOC551596	1.98898	2.04475	3.88475	3.45069	1.94009	2.33559
LOC413147	0.340617	0.310667	0.37455	0.387085	0.550181	0.528758
LOC113218583	0.0269809	0.0407638	0.0209721	0.0200774	0.0200008	0.0106259
LOC551536	0.371067	0.361343	0.464031	0.415513	0.376108	0.40167
LOC412143	2.03043	2.22127	2.0662	2.05394	2.01051	2.04068
LOC100578537	0.61811	0.555749	0.578498	0.701828	0.542199	0.562157
LOC413869	0.644068	0.568018	0.585442	0.614319	0.457479	0.548412
LOC102655388	0.0678827	0.0579246	0.116768	0.108092	0.151014	0.133446
LOC100578498	0.0829875	0.0794614	0.0569183	0.0531245	0.0520948	0.0716508
LOC412711	0.810809	0.67941	0.726937	0.750518	0.807006	0.873086
LOC551273	0.384727	0.340777	0.389441	0.412146	0.280471	0.33045
LOC100578429	0.585666	0.463999	0.522145	0.591892	0.597726	0.578549
LOC100579024	0.452016	0.405235	0.670229	0.5158	0.502433	0.613919
LOC725295	0.379804	0.338874	0.352209	0.33566	0.161971	0.262781
LOC100578885	2.53947	2.77992	2.60382	2.84808	2.30206	2.23682
LOC102655792	0.105463	0.116343	0.115126	0.126886	0.068244	0.109359
LOC408716	9.26384	9.26133	8.79286	9.37876	9.80763	9.29843
LOC113218529	0.19482	0.210863	0.218541	0.26336	0.40166	0.344619
GeneID-410902	0.0579386	0.0758741	0.0591892	0.0801463	0.0653172	0.0621023
LOC408717	1.96428	2.24325	1.9883	1.89204	1.55657	1.77184
LOC100578397	0.12146	0.147428	0.321053	0.285047	0.262818	0.252139
LOC408718	2.30109	2.39113	2.14638	2.22883	1.60988	1.65127
LOC100578839	0.0670321	0.0576694	0.0713176	0.0671576	0.0463702	0.0552001
GeneID-411453	0.740547	0.866681	0.725214	0.769919	0.719215	0.712615
LOC725743	0.813638	0.694704	0.792216	0.683778	0.573666	0.832488
LOC411452	0.0664548	0.0660794	0.0635826	0.0730969	0.0811669	0.0680302
LOC100576174	0.0300657	0.0239596	0.0482975	0.036437	0.0387354	0.0608479
LOC410087	1.04738	0.942608	1.42134	1.06622	1.14279	1.28229
LOC724274	4.519	4.72595	6.10917	4.34795	2.93866	4.61801
LOC724367	0.286458	0.292376	0.720039	0.398658	0.746652	0.564114
LOC724405	7.10412	6.83946	7.19067	6.48348	7.64545	8.08397
LOC724449	2.7786	2.36446	3.84597	3.37448	3.2974	2.61655
LOC724488	1.28323	1.16051	3.6617	2.65997	0.665829	0.9293
LOC411348	0.835901	0.882828	0.852837	0.94095	0.566848	0.593308
LOC408715	1.85673	1.99457	1.55623	1.47505	1.17734	0.999816
LOC102656562	0.0528119	0.0579658	0.0390546	0.0349467	0.0289995	0.0196864
LOC551009	0.739133	0.684752	0.829403	0.758769	0.41598	0.571127
LOC412824	0.988155	0.884432	0.924609	1.01878	0.625676	0.657811
LOC100578420	0.0255331	0.0222204	0.0213806	0.0253229	0.0235052	0.0202758
LOC107964054	0.000808222	0	0.000435164	0.00057451	0.000609201	0.00216429
LOC107964083	0.0657263	0.0638616	0.0602962	0.0547149	0.041372	0.0447056
LOC408714	0.0794986	0.0991817	0.114541	0.119249	0.0635114	0.0663772
LOC100578727	0.0670468	0.0483943	0.048168	0.0582622	0.0261143	0.0425673
LOC100577598	0.00421193	0.00566653	0.00600961	0.000675512	0.00221208	0.00842363
LOC100576249	0.0581987	0.0952701	0.0837346	0.0703683	0.0315304	0.0433188
LOC410897	0.541968	0.488704	0.960709	0.706556	0.594335	0.785585
LOC408713	0.059614	0.0629459	0.0587809	0.0476682	0.0297463	0.0480767
LOC410896	0.0332514	0.0450168	0.0349213	0.0374544	0.0243042	0.0257388
LOC408712	2.35722	2.02507	2.40463	2.17169	3.634	3.11957
LOC552020	27.71	22.4072	19.2756	16.5726	12.6388	16.0401
LOC113218591	0.467526	0.477033	0.362814	0.384456	0.24785	0.272205
LOC408711	0.29345	0.251029	0.255194	0.243078	0.252566	0.251115
LOC410895	0.400194	0.523765	0.395831	0.486237	0.478396	0.32585
LOC107964043	0.0435214	0.0343231	0.0190536	0.0337397	0.0361393	0.0208249
LOC113218592	0.00085236	0	0.000119886	0	0.000252757	0
LOC107964042	0.218236	0.163021	0.22483	0.190484	0.238814	0.245824
LOC410894	0.000839885	0.00177149	0.000162063	0.00247297	0.000989765	0.00176558
LOC410893	0.480463	0.420155	0.512361	0.532459	0.524676	0.409594
LOC408710	1.50182	1.40601	1.52339	1.51573	1.40236	1.20256
LOC726303	0.13094	0.113145	0.132964	0.136123	0.134945	0.134715
LOC551849	0.0836047	0.0689802	0.0538622	0.0571653	0.0489949	0.0448151
LOC410888	0.14536	0.173481	0.146709	0.145623	0.125798	0.128378
LOC107964069	0.0327968	0.0359782	0.0222649	0.0316892	0.0502295	0.0307188
LOC107964103	0.0453418	0.0646048	0.0962574	0.0956526	0.116252	0.0727797
LOC408705	2.72926	2.59871	2.30163	2.82537	2.60227	3.15161
LOC551773	0.50033	0.525939	0.573505	0.650896	0.497528	0.515523
LOC551743	0.169305	0.169082	0.175936	0.17399	0.106391	0.139488
MT-LOC724162	1.11452	0.980538	0.888307	1.10049	0.667319	0.962392
LOC413265	0.0967764	0.117966	0.102526	0.121632	0.0916143	0.0624554
MT-LOC113218582	0.324942	0.241504	0.236297	0.242758	0.288806	0.354145
MT-LOC552307	0.193222	0.197086	0.158723	0.180623	0.171168	0.163469
LOC552346	0.677168	0.637041	0.665676	0.757979	0.509359	0.619343
LOC724424	0.455044	0.351321	0.387504	0.367844	0.283342	0.328938
LOC411955	0.111097	0.126942	0.135102	0.133428	0.0811409	0.0603439
LOC100579003	0.804474	0.786201	0.580109	0.904308	0.904797	0.855562
LOC552405	0.175398	0.190926	0.225694	0.209843	0.116234	0.14358
LOC552422	0.508389	0.459784	0.463155	0.518975	0.327738	0.355615
LOC724598	0.540888	0.467508	0.606266	0.651773	0.469362	0.551429
LOC410127	0.852049	0.976037	0.883177	0.978043	0.893128	0.751801
MT-LOC413928	0.642115	0.589366	0.561602	0.505762	0.250326	0.41322
MT-LOC552471	0.425574	0.402244	0.468039	0.380318	0.313243	0.455473
LOC552483	0.0939009	0.079673	0.130471	0.131761	0.13213	0.104522
LOC411349	0.632974	0.548761	0.782801	0.814787	0.631371	0.593574
LOC102654426	3.43215	3.42026	3.00312	2.46605	2.56965	3.68914
LOC409038	0.36959	0.369483	0.345451	0.394762	0.296524	0.319722
LOC409039	1.25168	1.33579	1.1791	1.31065	1.40321	1.13081
GeneID-409040	0.843465	0.759009	0.879886	0.946596	0.509151	0.632873
LOC725008	0.0132694	0.015782	0.0402094	0.0308355	0.00127926	0.00493142
LOC102654452	0.0201491	0.0146659	0.0267275	0.0376378	0.025965	0.0385712
LOC725119	0.391126	0.482407	0.511331	0.568982	0.179396	0.17119
LOC725164	0.661381	0.797601	0.967632	0.986389	0.895238	0.870625
LOC413060	0.0382963	0.0462339	0.0523235	0.0488195	0.0756987	0.0316663
LOC100579058	0.00591431	0.00637978	0.00399968	0.00499821	0.0336493	0.00912859
LOC410891	0.926761	0.916534	0.7707	0.953626	0.954819	0.850071
LOC410890	0.069403	0.0661081	0.0414733	0.0509587	0.00898959	0.0345456
LOC725396	0.403133	0.327995	0.36851	0.328713	0.220446	0.301017
LOC408708	0.675385	0.609986	0.611682	0.610349	0.476246	0.651358
LOC725429	0.305773	0.236222	0.305843	0.454199	0.180043	0.226164
LOC410889	0.539142	0.468135	0.546616	0.45949	0.410245	0.48728
LOC725530	0.461341	0.608486	0.446498	0.368586	0.341711	0.372585
LOC100576320	0	0.000284817	0.000957244	0.000456254	0.00160661	0.00285008
LOC107963989	0.000870778	0.00199293	0.000317084	0	0.00231609	0.00498377
LOC725506	0.000116189	0.000956833	0.000626586	0.000401136	0.00071273	0.00189694
LOC113218596	0	0	0	0	0	0
LOC725588	0.0168842	0.014472	0.0140137	0.0125487	0.0304369	0.0106205
LOC725625	0.123799	0.121519	0.129972	0.103856	0.173916	0.111022
LOC113218610	0.0718168	0.084799	0.101822	0.10508	0.0575122	0.0721501
LOC100576512	0.149106	0.193967	0.158547	0.146232	0.195866	0.174766
LOC113218595	0	0	0.000389279	0.00101409	0.000503206	0.000300728
LOC725757	0.233333	0.210157	0.290713	0.281232	0.230338	0.209923
LOC725789	0.109601	0.0991703	0.169411	0.135194	0.137003	0.134201
LOC725742	0.656331	0.544488	0.585207	0.525897	0.487131	0.585418
LOC408706	3.70245	3.67951	4.61641	4.32109	2.30791	3.10794
LOC725826	0.785193	0.701747	0.858684	0.976399	0.785901	0.983063
LOC725860	1.18841	1.29797	1.14194	1.03913	1.38035	1.52732
LOC725891	0.927576	0.918695	0.883097	1.07133	0.734175	0.791033
LOC412076	0.375061	0.340767	0.420528	0.42578	0.298195	0.327585
LOC412077	0.900468	0.802054	0.737068	0.902284	0.89357	0.903938
LOC726009	0.321746	0.272444	0.344147	0.249408	0.257773	0.388759
LOC551412	0.0751628	0.0625208	0.0831841	0.101612	0.0806575	0.0780735
LOC726085	0.614599	0.536443	0.854281	0.640611	0.56085	0.647753
LOC551508	0.431808	0.381137	0.411813	0.523949	0.559319	0.521579
LOC409566	0.387216	0.368682	0.52933	0.527388	0.392996	0.440536
MT-LOC412678	0.225567	0.230288	0.304727	0.345337	0.273764	0.254238
LOC413955	0.244995	0.314763	0.326738	0.369676	0.459371	0.400617
MT-LOC412127	0.273144	0.224218	0.249548	0.292883	0.265408	0.267566
LOC410887	1.06677	1.0529	1.00718	1.08951	0.968374	0.946849
LOC726187	1.09257	1.10047	1.18914	1.32249	0.919117	0.967518
LOC726295	4.19551	4.25511	5.1955	3.69695	5.34468	6.96608
LOC410886	0.869575	0.850573	0.884198	0.940477	0.669898	0.661813
LOC551254	2.29298	2.22898	2.63466	2.63324	1.14539	1.4318
LOC410885	0.00875701	0.00716578	0.0145492	0.0100771	0.0246575	0.0178794
LOC410884	0.000227829	0.00149113	0.00117711	0.00147866	0.00112143	0.000408433
LOC551123	20.8283	20.172	22.7725	22.4098	23.7343	18.8526
LOC102654210	0.0208014	0.0231307	0.0165131	0.0235244	0.00657234	0.0043612
LOC100577125	0.133552	0.178631	0.117872	0.142285	0.0653019	0.030985
LOC102654085	0.0150941	0.0343431	0.028848	0.0325529	0.0216146	0.00946107
LOC410883	0.417542	0.408152	0.445835	0.370561	0.273437	0.380659
LOC100577268	0.0800489	0.0951029	0.0775581	0.103065	0.0566748	0.0722092
LOC410882	0.553685	0.669882	0.437861	0.442143	0.627399	0.668968
LOC550665	0.298787	0.275409	0.268657	0.224547	0.225627	0.289908
LOC724553	0.20287	0.195241	0.166342	0.17594	0.181715	0.238979
LOC413933	0.566057	0.546692	0.50795	0.58863	0.447424	0.539185
LOC100576274	0.15166	0.117062	0.144488	0.140904	0.0738831	0.117035
LOC413023	0.57259	0.49783	0.469927	0.455851	0.354964	0.504799
LOC412780	0.373653	0.314605	0.301316	0.324391	0.234172	0.285396
LOC102656247	0.126815	0.315302	0.0356401	0.132955	0.0764159	0.282758
LOC727293	0.118903	0.179067	0.118196	0.136206	0.0969181	0.14403
LOC113218590	0.110709	0.0953968	0.119417	0.0966361	0.0640794	0.140141
LOC727300	0.296637	0.250565	0.293585	0.224624	0.157752	0.256924
LOC410879	0.229612	0.175536	0.233991	0.222165	0.192117	0.276028
LOC727308	1.23109	1.37248	1.34718	1.48593	1.46912	1.31549
LOC113218598	0.0013498	0.0083594	0.00733566	0.00674493	0.00362902	0.00376659
LOC408702	0.305064	0.240458	0.261238	0.259882	0.195698	0.336247
LOC102654348	0.000511225	0	0.000350568	0.000443874	0.00081832	0
LOC408701	0.43682	0.365345	0.415893	0.407843	0.3711	0.4975
LOC725009	0.553648	0.519799	0.42998	0.447224	0.455835	0.568538
LOC100578514	0.00332897	0.0030604	0.00324931	0.00278351	0.00817225	0.0073164
LOC725089	0	0	0	0	0	0
LOC100578611	1.42484	1.66384	1.16862	1.6095	1.24846	1.23195
LOC412330	4.19541	4.13426	4.22648	4.288	5.41181	4.549
LOC100578715	0.0298549	0.0290886	0.0302835	0.0468893	0.0613899	0.0440758
LOC412331	0.492063	0.500609	0.450635	0.538097	0.592436	0.499101
LOC725325	0.0297528	0.0431247	0.0503742	0.038873	0.0560784	0.0516271
LOC725357	0.425104	0.349485	0.500013	0.383695	0.30354	0.508459
LOC102655463	0.0086556	0.00657127	0.00737948	0.00828881	0.00679005	0.0045958
LOC411871	2.47731	2.43235	2.344	2.56768	2.04431	2.33743
LOC411870	0.352534	0.299771	0.383117	0.31025	0.316528	0.259547
LOC409246	0.890388	0.892946	0.819631	0.877775	0.770335	0.760876
LOC409092	0.546461	0.542135	0.49278	0.54671	0.346144	0.433822
LOC100578119	0.304484	0.240586	0.342036	0.295329	0.30462	0.361034
LOC409091	0.248153	0.323529	0.260201	0.301006	0.179989	0.161987
LOC724425	0.000894453	0.000779279	0.000580433	0.000463052	0.00413293	0.00132671
LOC100578084	0.00211065	0.00580147	0.010616	0.00258274	0.0117259	0.00549708
LOC413350	0.11033	0.100746	0.0972697	0.130173	0.109918	0.135939
LOC413351	0.289555	0.282869	0.253884	0.310316	0.239985	0.240138
GeneID-724675	3.23785	2.5173	3.68344	3.22428	2.40249	3.38461
LOC724599	2.65953	2.56611	2.75688	3.20801	2.15818	2.15864
LOC552075	0.481227	0.546397	0.851108	0.722742	0.886808	0.747856
LOC113218612	0.0968255	0.0755275	0.0397979	0.0486612	0.0639515	0.0539255
LOC100577939	0.00796699	0.0135082	0.014773	0.0154175	0.0369542	0.0170203
LOC551992	0.313257	0.32243	0.415931	0.41857	0.28263	0.369104
LOC412700	1.45945	1.40257	1.59465	1.56887	1.48632	1.50926
LOC724808	0.856301	0.799913	0.803841	0.864057	0.663588	0.783609
LOC724850	0.420782	0.380379	0.531533	0.538919	0.443146	0.458124
LOC551872	1.11431	1.07681	1.26529	1.40812	0.926159	1.05751
MT-LOC413845	0.307529	0.321604	0.496176	0.413182	0.289391	0.270114
LOC409871	0.463885	0.483312	0.465548	0.471266	0.494786	0.401383
LOC410878	0.00192227	0.000411364	0.00353062	0.00396142	0.00241674	0.00310686
LOC551772	0.557639	0.548306	0.36465	0.462778	0.357691	0.519345
LOC100578436	0.100548	0.134159	0.10831	0.131843	0.156179	0.151513
LOC102655100	23.0087	26.9472	26.5154	26.6074	27.4661	20.4969
LOC113218600	5.34484	6.21655	5.3304	5.51518	7.76063	5.60312
LOC107966103	30.8956	38.3322	34.7238	34.1273	42.884	30.9957
LOC408699	3.06481	3.42112	2.86772	3.89578	3.02282	2.10499
LOC113218601	71.983	89.8281	83.1076	81.7157	95.2717	68.4029
LOC107966102	34.9104	38.5137	44.9639	45.3344	56.9968	39.0331
LOC725165	0.0355114	0.0359414	0.0292764	0.0294511	0.0731706	0.0626472
LOC725205	0.00237391	0.00143438	0.00242542	0.00342103	0.000858103	0.000386191
LOC100577787	0.00163982	0.00296754	0.00193764	0.00699734	0.00196629	0.00185486
LOC107966099	0.00801446	0.00503406	0.00845759	0.00260396	0.0149083	0.0105633
GeneID-100578402	0.00235502	0.00170109	0.00103443	0.00158406	0.00232333	0.00180403
GeneID-100578210	0.00493691	0.00690693	0.00408526	0.00613071	0.0130547	0.00931725
LOC102655367	0.00873404	0.0113269	0.00624026	0.0152085	0.0144193	0.0129655
LOC107966100	0.0082966	0.00786061	0.00520121	0.00288581	0.00493752	0.00708307
LOC102655434	0.00176039	0.00561299	0.00202455	0.0028378	0.0058964	0.00390552
LOC107966098	0.0552903	0.0695286	0.0517769	0.0517067	0.0929142	0.0547567
GeneID-100577979	0.000184886	0.00192646	0.00088877	0.00126453	0.00242905	0.00244003
GeneID-100578047	0.00450505	0.0024494	0.0038274	0.00291263	0.0181673	0.0104182
GeneID-100577902	0.00747528	0.00257642	0.00313429	0.00520358	0.00760908	0.0144236
GeneID-100577867	0.000879715	0.000758064	0.00296647	0.00148752	0.0063073	0.00680919
GeneID-100578013	0.000738538	0.00345231	0.00231759	0.00553806	0.00325577	0.00107811
GeneID-100578083	0.00629528	0.00486421	0.00677606	0.00648458	0.0114726	0.00766089
LOC100577715	0.0534847	0.0740522	0.0367474	0.0726782	0.0747301	0.0396203
LOC113218603	0.223346	0.25395	0.186762	0.17207	0.340864	0.235405
LOC100577671	0.00438905	0.00850363	0.00451715	0.0139917	0.0117163	0.0116999
LOC100577634	0.00216171	0.00214304	0.00105836	0.00160185	0.0062562	0.00419657
LOC100577938	0.0102289	0.0103588	0.0110444	0.0111134	0.00983429	0.0179238
GeneID-100578142	0.00838339	0.00406534	0.00775185	0.00548334	0.019149	0.0087926
LOC100577590	0.0556113	0.0922049	0.0416964	0.0677383	0.0507604	0.0309359
LOC725861	0.0174937	0.0227779	0.013228	0.0184717	0.023671	0.0150185
LOC102655825	0.00324848	0.00333036	0.00257358	0.00299992	0.0121051	0.00971018
LOC102655857	0.00183882	0.00494747	0.00119006	0.00295398	0.00338875	0.00300194
GeneID-100577482	0.022596	0.0231786	0.0237209	0.0178662	0.0144764	0.0164715
LOC107966088	0.0234807	0.020371	0.0189249	0.0211796	0.0215821	0.016616
GeneID-100642168	0.00240933	0.00217232	0.000789759	0.00418697	0.000973564	0.00289216
GeneID-100577446	0.0724992	0.0760719	0.0954764	0.0881421	0.0910612	0.0833407
LOC100577413	0.249085	0.297822	0.224301	0.171474	0.337407	0.288549
GeneID-100577786	0.0677943	0.0759151	0.0771492	0.0526898	0.110407	0.0977556
LOC726097	0.0187034	0.0256786	0.0220366	0.0138387	0.0365184	0.029195
LOC102656092	0.00111741	0.00156582	0.00179971	0.00187705	0.000188234	0.00122723
LOC100577334	0.0360853	0.0414442	0.0532792	0.0363001	0.0688976	0.0668893
LOC113218602	0.0174031	0.0197119	0.011143	0.0131613	0.0243833	0.0220476
GeneID-100577714	0.106758	0.0849825	0.0550103	0.0599751	0.0570072	0.0525313
LOC100577226	0.0531183	0.0539843	0.0499668	0.0413058	0.0740074	0.0530136
GeneID-100577181	0.0183097	0.0241034	0.0175863	0.018481	0.0372423	0.033992
LOC107963966	0.0123509	0.0222358	0.0160928	0.0105309	0.0463559	0.024867
LOC100577101	0.00813432	0.0129626	0.0169132	0.010362	0.0397622	0.0352634
LOC100577068	0.0111261	0.0254456	0.0184704	0.0125773	0.0612134	0.0469051
GeneID-100577031	0.00167527	0.00531269	0.00336512	0.00540279	0.0186152	0.010767
LOC100576984	0.00999157	0.00916153	0.00731233	0.00598092	0.0333827	0.0203755
LOC107966095	0	0	0.00056122	0	0	0
LOC100576944	0.00638194	0.00624672	0.0070592	0.00655629	0.0283883	0.0207562
LOC113218588	0	0.000268281	0	0.00123641	0.000972072	0
LOC100576914	0.00823741	0.00597402	0.00864252	0.0052227	0.0363051	0.0207317
LOC100576881	0.00360469	0.00445342	0.00816627	0.00466856	0.0212355	0.0075392
LOC113218533	0.00213176	0.00512528	0.00424394	0.00119964	0.0175377	0.00617317
LOC102656676	0	0	0	0	0	0
LOC100576816	0.00474052	0.00347149	0.00486969	0.00553909	0.0106338	0.00802669
LOC100576783	0.00585576	0.00707756	0.0115026	0.00122916	0.00583523	0.0050545
GeneID-100576749	0.00310004	0.00784826	0.00911048	0.00492413	0.0145723	0.0135941
LOC107966089	0	0.000615135	0.000178274	0.000677265	0	0
GeneID-100642169	0.0015313	0.0043492	0.000391044	0.000867371	0.00452005	0.00577822
GeneID-100642170	0.00351487	0.00528745	0.00394868	0.00232063	0.00452594	0.00363406
GeneID-100642171	0.00178928	0.00612625	0.00440869	0.00333255	0.0110519	0.0110081
LOC102656907	0.00198726	0.00239034	0.00269909	0.00406551	0.0111292	0.0094644
GeneID-100576714	0.00319937	0.00147066	0.00230665	0.00293869	0.0179334	0.0103328
GeneID-100642172	0	0	0.00148029	0.000550869	0.00221902	0.00154907
GeneID-100576681	0.03125	0.0396437	0.0429213	0.0523494	0.0677878	0.0454553
GeneID-100578520	0.00457655	0.00049972	0.00340643	0.00274211	0.00823741	0.00254272
LOC102653637	0.0484398	0.071666	0.0643355	0.0864063	0.163299	0.108822
LOC102653703	0.0325755	0.0420548	0.0370593	0.0606092	0.061473	0.0521318
LOC102655435	0.00859917	0.0138232	0.00455147	0.00567026	0.0440213	0.0216239
GeneID-726567	0.598605	0.587048	0.517721	0.588014	0.466697	0.477255
LOC113218586	0.0926459	0.0728566	0.109526	0.109231	0.160281	0.104357
LOC726583	0.511323	0.46878	0.555605	0.610777	0.526067	0.518744
LOC100576571	0.449675	0.381442	0.612644	0.540596	0.78504	0.750046
LOC550664	0.366428	0.300705	0.343115	0.333034	0.302384	0.350085
LOC412132	1.79631	1.7745	1.7187	1.85822	1.50672	1.41963
LOC552365	0.535237	0.548525	0.610649	0.702254	0.667741	0.695709
LOC726679	0.782759	0.774336	0.741168	0.800475	0.702154	0.940983
LOC412005	0.436798	0.387698	0.510428	0.618788	0.574744	0.508866
LOC726711	0.140829	0.113406	0.221422	0.129731	0.103972	0.107967
LOC102654653	1.82753	1.61027	1.66794	1.66107	1.66984	1.91922
LOC408693	0.0973707	0.0985284	0.100371	0.111382	0.0801728	0.0794832
LOC107964030	0.0810499	0.0681561	0.12251	0.122863	0.148578	0.126788
LOC726747	1.65671	1.39111	1.63751	1.40625	1.33488	2.16387
LOC410874	3.96283	3.86313	3.37494	3.56204	3.28177	2.97324
LOC408694	0.612893	0.702282	0.588922	0.61224	0.775929	0.669654
LOC408695	1.42074	1.68113	1.43514	1.20043	0.541786	0.396762
LOC408696	1.13104	1.3933	0.793109	0.70804	0.244777	0.251469
LOC726783	0.0101601	0.0198658	0.0103313	0.00362376	0.00772208	0.00251708
LOC726793	0.111137	0.131203	0.0942226	0.080277	0.0450184	0.0313817
LOC726803	0.000265718	0.00115467	0	0	0.00592805	0.00194579
LOC100578437	0.359512	0.355328	0.328746	0.336663	0.47983	0.417779
LOC107964086	0.0311181	0.0257989	0.0362215	0.0438607	0.0227245	0.0242684
LOC408697	0.205882	0.238979	0.22608	0.242018	0.219346	0.156723
LOC726840	0.384754	0.297458	0.327646	0.309526	0.30948	0.386414
LOC410875	0.46434	0.357588	0.734055	0.596612	0.76236	0.820772
LOC410876	0.0612263	0.0584476	0.0572124	0.0669108	0.0431317	0.058822
LOC100576403	0.0134135	0.00598083	0.00600014	0.0043263	0.0599807	0.0367628
LOC410877	0.77721	0.742642	0.796217	0.867565	0.618384	0.714656
LOC550806	0.677243	0.676105	0.618389	0.688478	0.616192	0.729218
LOC551801	0.822082	0.862232	0.949741	0.903573	0.617733	0.661143
LOC726899	0.11682	0.108499	0.108314	0.116442	0.0656236	0.0668607
LOC726924	25.1908	23.6131	25.819	25.5714	24.6149	25.1067
LOC551711	0.315942	0.298877	0.317243	0.315699	0.326965	0.309777
LOC100576433	0.311613	0.291295	0.294439	0.330632	0.257757	0.281456
LOC411671	0.238038	0.229802	0.263295	0.267415	0.228186	0.214761
LOC726956	1.374	1.24687	1.43652	1.3685	1.32362	1.48304
MT-LOC413186	1.14599	1.02787	0.964832	0.983963	1.00668	1.16553
LOC100578356	0.228651	0.26231	0.236541	0.238049	0.140736	0.15153
LOC100577827	0.039424	0.0495458	0.0185203	0.0235134	0.0781087	0.0642872
LOC113219427	0.0556966	0.0702063	0.0307366	0.0378782	0.0742084	0.0783599
LOC107964072	0.0634676	0.079426	0.0562918	0.0580788	0.109872	0.0809945
LOC100577670	1.24192	1.2004	1.26757	1.30791	0.5958	0.765554
LOC100576284	0.00583036	0.00812029	0.0038253	0.00620274	0.00657105	0.00270028
LOC100578730	0.00610328	0.00287456	0.0051084	0.00581897	0.0050108	0.00528722
LOC726987	0.0271139	0.0866371	0.0207754	0.0185656	0.013389	0.0155575
LOC100577255	0.00374996	0.0115657	0.00488743	0.00905296	0.0272684	0.0217437
LOC102656630	0	0	0	0	0.000474744	0.000227225
LOC410872	0.185905	0.183608	0.246907	0.221289	0.274013	0.258073
LOC410871	0.364093	0.387873	0.367731	0.392184	0.273091	0.342029
LOC724187	0.0130836	0.00644562	0.0193522	0.0184469	0.0157219	0.01316
LOC551364	0.0692632	0.0711953	0.0708343	0.0838982	0.0664758	0.0704117
LOC100577749	0.0353347	0.039651	0.02967	0.0358009	0.0549577	0.0248907
LOC410870	0.0506011	0.0523214	0.0544399	0.0454551	0.0324979	0.0382916
LOC408691	1.44561	1.29189	1.24668	1.08446	0.775562	1.13131
LOC410869	0.980121	1.10259	0.907259	1.20969	0.673728	0.695902
LOC100578833	0.161259	0.134439	0.13572	0.151935	0.0831835	0.0873845
LOC724507	0.0253404	0.0260834	0.0225504	0.0261062	0.0187585	0.0288514
LOC410867	3.88309	4.11913	3.69729	3.93125	4.02136	3.6797
LOC113218589	0.36125	0.381862	0.447151	0.609442	0.259432	0.267934
LOC408690	0.798848	0.8505	0.735619	0.736039	0.605563	0.653602
LOC100578801	0.0103648	0.00620775	0.0107129	0.00745996	0.0110047	0.00635955
GeneID-408689	2.26374	2.13675	2.32139	1.82246	1.99311	2.7774
LOC551008	0.149853	0.107625	0.129338	0.119452	0.0745441	0.133459
LOC100578691	0.343569	0.337277	0.281278	0.276447	0.220314	0.218496
LOC107964104	6.48208	5.19167	6.79121	5.07779	7.3673	12.2285
LOC102655330	0.00651233	0.00710795	0.00528967	0.00339239	0.0431476	0.0252101
LOC113218587	0.000940112	0.000675713	0.003812	0.00645766	0.0444851	0.0132741
LOC410866	1.02344	1.05958	0.874436	0.754606	0.496539	0.669637
LOC724851	0.456759	0.43342	0.355096	0.376184	0.332401	0.380723
LOC113219429	0.056025	0.0538797	0.0882603	0.0845245	0.0399159	0.0379412
LOC410865	0.660518	0.67212	0.932713	1.04263	0.612174	0.614732
LOC410864	1.15578	1.00896	1.14265	1.16042	1.02086	1.35736
LOC410863	0.453167	0.429166	0.388014	0.438743	0.521877	0.432205
LOC100577605	0.000519674	0.000552681	0	0.00030405	0.0010706	0
LOC102654905	0	0.000535838	0.000167758	0.000740162	0.000758517	0.000502347
LOC100578478	0.0579614	0.116214	0.0389818	0.0343805	0.0256388	0.020006
LOC410862	0.165954	0.242995	0.0947955	0.108461	0.0879086	0.0716205
LOC102654726	0.00273437	0.00341064	0.00187964	0.000702983	0.00121004	0.00255833
LOC408688	2.38241	2.37735	2.51218	2.6699	2.20373	2.23412
LOC551914	1.58323	1.55911	1.3314	1.37696	2.60396	2.28107
LOC410860	0.0967441	0.166216	0.0960294	0.160155	0.323017	0.176375
LOC408687	0.278794	0.191339	0.302173	0.221364	0.264948	0.259804
LOC100578213	0.0192454	0.0206324	0.0191106	0.0265937	0.0954331	0.0376765
LOC107964035	0.16921	0.120991	0.11689	0.101227	0.102021	0.0976328
LOC725143	0.855688	0.774371	0.738651	0.786952	0.774392	0.877956
LOC107966085	0.00162038	0.00083164	0.00106467	0.00450904	0.0032711	0.00439906
[truncated: 9,771 more rows]
