# Supplementary material for: Single-cell transcriptomic analysis of honeybee brains identifies vitellogenin as caste differentiation-related factor
Source: iScience. 2022 Jun 18;25(7):104643. doi: 10.1016/j.isci.2022.104643 (PMC9254125; doi:10.1016/j.isci.2022.104643)
Supplement: Table S11. DEGs from scRNA-seq, related to Figures 3 and 4 [file mmc9.xlsx]

## Sheet: KC (Q vs W)
Gene	p_val	avg_logFC	pct.1	pct.2	p_val_adj
LOC408807	0	0.931308	0.48	0.004	0
LOC102653599	0	0.755471	1	1	0
MT-GeneID-807692	0	0.739831	0.978	0.905	0
LOC100577216	0	0.689065	0.927	0.79	0
LOC411250	0	0.68076	0.991	0.956	0
MT-GeneID-807694	0	0.580642	0.511	0.172	0
MT-GeneID-807701	0	0.568239	0.966	0.899	0
MT-GeneID-807702	0	0.554153	0.976	0.934	0
LOC551930	0	0.547046	0.863	0.747	0
LOC409493	0	0.527299	0.754	0.55	0
LOC408661	0	0.523456	0.871	0.67	0
LOC113218968	0	0.506299	0.243	0.03	0
LOC551028	0	-0.506544	0.152	0.426	0
LOC410467	0	-0.514799	0.727	0.856	0
GeneID-725103	0	-0.520228	0.031	0.302	0
LOC410562	0	-0.545475	0.425	0.62	0
LOC408447	0	-0.58264	0.414	0.621	0
LOC408817	0	-0.607712	0.23	0.523	0
LOC409077	0	-0.646776	0.429	0.775	0
LOC552326	0	-0.658019	0.173	0.52	0
LOC102654166	0	-0.699448	0.495	0.801	0
LOC409282	0	-0.723402	0.73	0.903	0
LOC726321	0	-0.726868	0.367	0.725	0
LOC102656354	0	-0.794826	0.338	0.756	0
GeneID-408928	0	-0.835064	0.992	1	0
LOC408650	0	-0.931751	0.098	0.551	0
LOC408864	0	-0.997511	0.308	0.772	0

## Sheet: Class I lKC (Q vs W)
Gene	p_val	avg_logFC	pct.1	pct.2	p_val_adj
LOC408807	0	0.864461	0.506	0.004	0
LOC102653599	0	0.751225	1	1	0
LOC411250	0	0.680394	0.994	0.969	0
MT-GeneID-807692	0	0.65943	0.986	0.931	0
LOC409493	0	0.608674	0.814	0.577	0
LOC551930	0	0.59727	0.887	0.766	0
MT-GeneID-807694	0	0.560366	0.558	0.191	0
LOC408388	0	0.503877	0.927	0.82	0
LOC726616	0	0.502833	0.834	0.669	0
LOC726302	0	-0.500223	0.195	0.424	0
LOC725803	4.84477e-295	-0.502769	0.212	0.372	5.7023e-291
GeneID-551643	0	-0.513264	0.444	0.685	0
LOC725960	0	-0.515727	0.362	0.658	0
LOC408817	0	-0.591292	0.246	0.534	0
LOC410467	0	-0.592045	0.73	0.855	0
LOC408447	0	-0.626729	0.524	0.729	0
LOC409282	0	-0.641256	0.77	0.895	0
LOC552326	0	-0.642099	0.201	0.547	0
LOC409077	0	-0.675118	0.421	0.773	0
LOC726321	0	-0.708027	0.371	0.722	0
GeneID-408928	0	-0.726486	0.994	1	0
LOC410562	0	-0.733744	0.418	0.674	0
LOC102654166	0	-0.742953	0.493	0.81	0
LOC102656354	0	-0.797746	0.333	0.756	0
LOC408650	0	-0.927529	0.095	0.567	0
LOC408864	0	-1.0288	0.299	0.781	0

## Sheet: Class I sKC (Q vs W)
Gene	p_val	avg_logFC	pct.1	pct.2	p_val_adj
LOC408807	0	1.09801	0.437	0.005	0
MT-GeneID-807692	0	0.88613	0.953	0.835	0
LOC113218968	7.1951915037267e-311	0.88611	0.305	0.024	8.46874e-307
LOC100577216	0	0.879026	0.913	0.752	0
LOC102653599	0	0.741863	1	1	0
MT-GeneID-807701	1.84780551544626e-321	0.703069	0.93	0.82	2.17486709168025e-317
MT-GeneID-807702	2.23455122560211e-310	0.693234	0.952	0.882	2.63007e-306
LOC113218869	1.5432e-154	0.681069	0.232	0.044	1.81635e-150
LOC411250	0	0.650334	0.982	0.918	0
MT-GeneID-807694	1.36253e-196	0.603703	0.375	0.119	1.6037e-192
MT-GeneID-807698	9.07329e-197	0.520812	0.959	0.941	1.06793e-192
LOC551930	6.03041e-197	0.503442	0.807	0.701	7.09779e-193
MT-GeneID-807691	7.18059e-160	0.503367	0.675	0.49	8.45156e-156
LOC410073	1.14872e-149	0.500239	0.45	0.202	1.35204e-145
LOC724177	2.81124e-113	-0.502062	0.281	0.536	3.30883e-109
LOC409640	1.87062e-122	-0.51246	0.252	0.509	2.20172e-118
LOC726240	1.65415e-162	-0.513176	0.573	0.782	1.94694e-158
LOC551028	4.07419e-132	-0.514019	0.154	0.413	4.79532e-128
LOC411664	5.98307e-139	-0.516318	0.218	0.494	7.04207e-135
LOC725318	1.544e-129	-0.529247	0.193	0.456	1.81728e-125
LOC408447	1.61433e-141	-0.537392	0.262	0.521	1.90007e-137
GeneID-100049563	7.50488e-97	-0.539669	0.082	0.268	8.83324e-93
LOC411466	4.43326e-250	-0.540502	0.764	0.93	5.21794e-246
LOC113218862	3.4485e-201	-0.569128	0.548	0.792	4.05889e-197
GeneID-725103	4.2843e-198	-0.575248	0.032	0.286	5.04262e-194
GeneID-409889	2.02235e-198	-0.587594	0.058	0.337	2.38031e-194
LOC409077	4.75181e-215	-0.602187	0.447	0.781	5.59288e-211
LOC409818	9.44547e-163	-0.604446	0.601	0.81	1.11173e-158
LOC724488	7.66817e-170	-0.607495	0.275	0.556	9.02544e-166
LOC102654166	1.33418e-208	-0.627415	0.492	0.782	1.57033e-204
LOC408817	1.6742e-179	-0.631965	0.206	0.497	1.97053e-175
LOC411700	1.14881e-200	-0.647959	0.287	0.603	1.35215e-196
LOC107965041	4.10822e-207	-0.648059	0.565	0.801	4.83538e-203
LOC552326	2.14875e-224	-0.685992	0.125	0.461	2.52908e-220
LOC113218923	0	-0.688697	0.681	0.905	0
LOC726321	5.21475e-238	-0.701577	0.34	0.692	6.13776e-234
LOC102656354	1.71653e-280	-0.763762	0.358	0.749	2.02036e-276
LOC409282	0	-0.89991	0.624	0.912	0
LOC408650	0	-0.957636	0.109	0.52	0
LOC408864	0	-0.970218	0.321	0.76	0
GeneID-408928	0	-0.992834	0.986	1	0

## Sheet: FoxP KC (Q vs W)
Gene	p_val	avg_logFC	pct.1	pct.2	p_val_adj
LOC408807	1.07617e-97	1.10148	0.471	0.003	1.26665e-93
MT-GeneID-807692	1.96837e-64	0.783843	0.961	0.871	2.31677e-60
LOC102653599	2.99461e-229	0.759603	1	1	3.52466e-225
LOC100576326	7.0064e-59	0.702	0.343	0.014	8.24653e-55
LOC411250	4.38701e-87	0.65301	0.984	0.938	5.16352e-83
MT-GeneID-807702	4.4257e-43	0.637718	0.943	0.902	5.20905e-39
LOC102654628	7.70852e-44	0.633511	0.329	0.034	9.07293e-40
MT-GeneID-807701	2.44754e-38	0.593393	0.925	0.845	2.88075e-34
LOC100577073	8.50107e-21	0.58794	0.284	0.077	1.00058e-16
LOC409493	1.00639e-38	0.577496	0.748	0.582	1.18452e-34
LOC100576671	2.15171e-36	0.551271	0.698	0.465	2.53256e-32
LOC406142	6.55227e-42	0.546418	0.229	0.002	7.71202e-38
LOC726913	3.76748e-33	0.519913	0.345	0.068	4.43433e-29
GeneID-726214	1.82507e-25	0.510664	0.738	0.523	2.14811e-21
LOC410073	1.01815e-27	0.502082	0.511	0.229	1.19836e-23
LOC412287	4.3168e-24	-0.504023	0.223	0.502	5.08087e-20
LOC409640	1.70133e-21	-0.510423	0.243	0.509	2.00247e-17
LOC725960	8.61527e-28	-0.521044	0.353	0.669	1.01402e-23
LOC100577894	2.40577e-17	-0.526521	0.168	0.377	2.83159e-13
LOC102656796	2.84946e-38	-0.526884	0.789	0.937	3.35381e-34
LOC726548	4.6359e-32	-0.532645	0.554	0.78	5.45645e-28
GeneID-725103	2.56973e-34	-0.545013	0.028	0.285	3.02457e-30
LOC551883	1.80957e-37	-0.5454	0.728	0.897	2.12986e-33
LOC113218923	1.38948e-39	-0.546626	0.73	0.903	1.63542e-35
LOC113219412	7.95195e-21	-0.556221	0.199	0.422	9.35944e-17
LOC724242	3.98289e-13	-0.564846	0.351	0.534	4.68786e-09
LOC552326	6.5743e-33	-0.57079	0.114	0.434	7.73795e-29
GeneID-409003	1.29121e-29	-0.573633	0.42	0.698	1.51976e-25
LOC411664	9.15883e-27	-0.575557	0.249	0.528	1.07799e-22
LOC100576546	6.73338e-13	-0.584786	0.105	0.255	7.92519e-09
LOC726321	2.54136e-32	-0.588096	0.491	0.766	2.99118e-28
LOC409077	1.51577e-43	-0.595925	0.424	0.797	1.78406e-39
LOC724488	5.76002e-30	-0.59641	0.325	0.592	6.77955e-26
LOC410467	1.82452e-42	-0.609161	0.844	0.945	2.14746e-38
LOC408817	1.21758e-29	-0.617788	0.225	0.509	1.4331e-25
LOC102654166	1.47503e-34	-0.625898	0.481	0.78	1.73611e-30
LOC724269	2.66451e-32	-0.649597	0.32	0.605	3.13613e-28
LOC102656354	8.91182e-50	-0.661545	0.359	0.782	1.04892e-45
LOC411700	3.56083e-40	-0.679152	0.365	0.697	4.1911e-36
LOC107965041	2.56876e-55	-0.713189	0.538	0.878	3.02343e-51
GeneID-406104	7.98066e-47	-0.791714	0.623	0.869	9.39323e-43
LOC408650	1.60942e-49	-0.838098	0.112	0.511	1.89429e-45
LOC409282	3.51933e-83	-0.839952	0.684	0.942	4.14225e-79
LOC408864	1.27934e-59	-0.938145	0.32	0.728	1.50579e-55
GeneID-408928	1.51816e-153	-1.01619	0.992	1	1.78687e-149

## Sheet: KC (F vs N)
Gene	p_val	avg_logFC	pct.1	pct.2	p_val_adj
LOC408650	0	0.740297	0.699	0.36	0
LOC100577894	0	0.72362	0.604	0.213	0
LOC408864	0	0.630831	0.862	0.657	0
LOC411209	0	0.6084	0.363	0.173	0
LOC726331	0	0.592578	0.653	0.497	0
LOC727647	0	0.562528	0.659	0.527	0
LOC408817	0	0.545532	0.64	0.372	0
LOC100576683	0	-0.500747	0.907	0.958	0
LOC724178	0	-0.511892	0.697	0.892	0
LOC113219149	0	-0.512347	0.335	0.629	0
LOC107966102	0	-0.51767	0.996	1	0
LOC107965237	0	-0.527575	0.255	0.415	0
GeneID-409418	0	-0.53424	0.998	1	0
LOC724488	0	-0.545388	0.483	0.769	0
LOC411071	0	-0.554692	0.713	0.907	0
LOC725164	0	-0.642853	0.699	0.87	0

## Sheet: Class I lKC (F vs N)
Gene	p_val	avg_logFC	pct.1	pct.2	p_val_adj
LOC408650	0	0.733113	0.709	0.366	0
LOC100577894	0	0.720382	0.631	0.223	0
LOC726331	0	0.678361	0.697	0.521	0
LOC411209	1.61721e-279	0.672813	0.428	0.209	1.90346e-275
LOC408864	0	0.645725	0.871	0.655	0
LOC727647	0	0.638165	0.692	0.556	0
LOC408817	0	0.557238	0.653	0.367	0
GeneID-409418	0	-0.50186	0.999	1	0
LOC411071	0	-0.532357	0.732	0.912	0
LOC113219149	0	-0.542757	0.33	0.649	0
LOC409238	0	-0.54751	0.656	0.865	0
LOC725164	0	-0.745236	0.726	0.931	0

## Sheet: Class I sKC (F vs N)
Gene	p_val	avg_logFC	pct.1	pct.2	p_val_adj
LOC408650	1.97271e-206	0.800686	0.671	0.339	2.32188e-202
GeneID-503862	4.1893e-70	0.769766	0.122	0.048	4.9308e-66
LOC100577894	1.02779e-162	0.739911	0.515	0.17	1.20971e-158
LOC408864	6.48612e-173	0.628404	0.836	0.67	7.63417e-169
LOC726472	2.30713e-201	0.616255	0.942	0.823	2.71549e-197
MT-GeneID-807700	1.57309e-254	0.551866	1	1	1.85153e-250
LOC408817	2.14826e-120	0.551664	0.594	0.381	2.5285e-116
LOC409314	2.40687e-90	0.547295	0.61	0.419	2.83288e-86
LOC724178	2.63675e-142	-0.538921	0.588	0.833	3.10346e-138
LOC725164	6.81607e-105	-0.54731	0.635	0.819	8.02252e-101
LOC100576683	8.24175e-239	-0.549096	0.956	0.993	9.70054e-235
LOC411071	3.85423e-170	-0.550086	0.655	0.892	4.53643e-166
GeneID-409418	0	-0.557892	0.998	1	0
LOC410819	9.82634e-195	-0.561559	0.803	0.967	1.15656e-190
GeneID-408928	0	-0.569848	1	1	0
LOC107965237	2.05155e-98	-0.603963	0.373	0.592	2.41467e-94
LOC724488	1.51269e-163	-0.634905	0.406	0.735	1.78044e-159
LOC107966102	0	-0.793305	0.988	1	0

## Sheet: FoxP KC (F vs N)
Gene	p_val	avg_logFC	pct.1	pct.2	p_val_adj
LOC726472	3.21654e-43	0.84855	0.979	0.879	3.78587e-39
LOC408650	3.28622e-29	0.780979	0.687	0.33	3.86788e-25
LOC411209	8.96672e-15	0.762106	0.438	0.237	1.05538e-10
LOC100577894	2.29821e-21	0.717637	0.55	0.199	2.70499e-17
LOC408864	1.6412e-24	0.683359	0.833	0.62	1.93169e-20
LOC408817	1.57444e-25	0.674628	0.644	0.371	1.85311e-21
LOC100576546	3.95873e-10	0.631552	0.301	0.209	4.65942e-06
MT-GeneID-807700	2.7077e-51	0.626276	1	1	3.18696e-47
GeneID-503862	8.58514e-09	0.605192	0.14	0.059	0.000101047
GeneID-100576395	1.01323e-19	0.571111	0.386	0.128	1.19258e-15
MT-GeneID-807695	3.0016e-44	0.555499	1	1	3.53289e-40
MT-GeneID-807696	7.52135e-27	0.534724	0.997	0.969	8.85263e-23
LOC102654166	4.77755e-23	0.534062	0.815	0.745	5.62318e-19
LOC413040	7.83871e-15	0.527698	0.666	0.48	9.22616e-11
LOC102655100	3.52494e-27	-0.517844	0.939	0.988	4.14886e-23
GeneID-409418	3.23496e-56	-0.54156	0.997	1	3.80755e-52
LOC724178	9.40288e-24	-0.541602	0.593	0.863	1.10672e-19
LOC113218601	5.4133e-41	-0.544299	1	1	6.37145e-37
GeneID-408928	5.32982e-55	-0.575922	1	1	6.2732e-51
GeneID-411323	3.12941e-22	-0.579007	0.48	0.804	3.68331e-18
LOC100576683	8.18097e-30	-0.595793	0.912	0.978	9.629e-26
LOC411071	4.53353e-30	-0.616583	0.647	0.916	5.33597e-26
LOC725164	2.22425e-23	-0.622331	0.678	0.931	2.61795e-19
LOC724488	1.75821e-25	-0.625028	0.407	0.782	2.06941e-21
LOC408699	4.53961e-22	-0.626798	0.347	0.707	5.34312e-18
LOC410947	1.47009e-15	-0.759989	0.486	0.754	1.73029e-11
LOC107966102	3.87385e-103	-0.993126	0.967	1	4.55952e-99

## Sheet: Glia (Q vs W)
Gene	p_val	avg_logFC	pct.1	pct.2	p_val_adj
LOC408807	0	3.3064	0.571	0.007	0
LOC406142	6.57348e-259	2.01529	0.272	0.008	7.73698e-255
GeneID-406088	1.09736e-100	1.77839	0.135	0.008	1.29159e-96
GeneID-406078	8.89474e-252	1.45018	0.681	0.458	1.04691e-247
GeneID-406143	7.73589e-210	1.20441	0.298	0.036	9.10514e-206
GeneID-406140	1.60935e-98	1.06026	0.099	0.001	1.89421e-94
GeneID-406101	3.8069e-125	0.940157	0.314	0.215	4.48072e-121
MT-GeneID-807692	0	0.871966	0.948	0.902	0
LOC725540	3.54581e-190	0.849474	0.573	0.651	4.17342e-186
LOC406144	9.28322e-62	0.842528	0.065	0.001	1.09264e-57
MT-GeneID-807694	6.19123e-215	0.821753	0.509	0.19	7.28708e-211
LOC725220	9.05123e-193	0.804615	0.346	0.062	1.06533e-188
LOC100577073	8.48181e-106	0.723704	0.31	0.102	9.98309e-102
LOC411250	0	0.695059	0.969	0.899	0
MT-GeneID-807701	1.34595e-202	0.687336	0.911	0.865	1.58418e-198
MT-GeneID-807691	7.03955e-201	0.687146	0.717	0.557	8.28555e-197
MT-GeneID-807702	2.05869e-211	0.676967	0.933	0.909	2.42308e-207
LOC102653599	0	0.676743	1	1	0
LOC550791	1.31737e-50	0.661251	0.293	0.344	1.55054e-46
LOC725621	6.34004e-134	0.651305	0.618	0.607	7.46223e-130
LOC725432	3.66227e-186	0.638278	0.882	0.783	4.31049e-182
LOC410820	7.79346e-84	0.633278	0.487	0.417	9.1729e-80
LOC408547	6.73632e-116	0.631677	0.734	0.72	7.92864e-112
LOC725964	6.30118e-134	0.628366	0.552	0.416	7.41649e-130
LOC724644	1.16989e-102	0.625862	0.713	0.841	1.37696e-98
LOC102654831	3.40048e-98	0.620704	0.343	0.161	4.00237e-94
LOC107964104	1.01422e-145	0.610073	0.91	0.865	1.19374e-141
LOC100578156	2.10958e-87	0.595863	0.282	0.179	2.48297e-83
LOC409077	9.06999e-119	0.588557	0.734	0.883	1.06754e-114
LOC726997	5.16062e-40	0.580706	0.42	0.325	6.07405e-36
MT-GeneID-807699	1.19949e-158	0.576834	0.706	0.601	1.4118e-154
MT-GeneID-807697	2.71095e-158	0.545429	0.98	0.988	3.19079e-154
LOC725960	3.10421e-107	0.532733	0.766	0.879	3.65365e-103
LOC552734	3.19212e-75	0.531988	0.662	0.634	3.75713e-71
GeneID-413961	4.57444e-45	0.527236	0.206	0.25	5.38411e-41
LOC726268	3.00218e-19	0.519499	0.212	0.178	3.53356e-15
LOC100578090	1.53868e-118	0.513097	0.325	0.364	1.81103e-114
LOC412287	1.63329e-94	-0.506071	0.211	0.438	1.92238e-90
LOC410620	6.96288e-66	-0.517156	0.339	0.543	8.19531e-62
LOC411664	1.73909e-94	-0.524243	0.253	0.526	2.04691e-90
LOC100577623	9.92772e-116	-0.558641	0.528	0.774	1.16849e-111
GeneID-725103	2.90619e-88	-0.567448	0.123	0.371	3.42058e-84
LOC409282	3.04505e-109	-0.583069	0.308	0.56	3.58403e-105
LOC411700	3.51511e-130	-0.664387	0.298	0.609	4.13728e-126
LOC408551	1.48815e-117	-0.690024	0.026	0.254	1.75155e-113
GeneID-408928	0	-0.735537	0.982	1	0
LOC724488	9.15683e-139	-0.772772	0.3	0.607	1.07776e-134
LOC551865	3.98144e-50	-0.79492	0.153	0.317	4.68616e-46
LOC410979	3.89235e-65	-0.818073	0.159	0.374	4.58129e-61
LOC409063	1.09201e-60	-0.926249	0.15	0.347	1.28529e-56
LOC409109	5.1538e-66	-1.18997	0.264	0.465	6.06602e-62
LOC100577082	9.87395e-142	-1.76019	0.113	0.424	1.16216e-137

## Sheet: Astrocytes glia (Q vs W)
Gene	p_val	avg_log2FC	pct.1	pct.2	p_val_adj
LOC408807	5.78349e-170	2.63983	0.572	0.002	6.80717e-166
LOC725220	1.7557e-56	1.49883	0.353	0.063	2.06646e-52
LOC413562	7.1258e-31	1.42821	0.21	0.131	8.38706e-27
LOC100577073	1.33637e-38	1.41269	0.332	0.097	1.57291e-34
GeneID-406078	9.59881e-58	1.29882	0.476	0.325	1.12978e-53
LOC406142	2.94227e-63	1.25634	0.254	0.003	3.46305e-59
GeneID-406088	1.99432e-38	1.24916	0.174	0.005	2.34731e-34
LOC724907	8.28857e-37	1.1971	0.231	0.036	9.75564e-33
LOC102653599	1.1268e-235	1.04969	1	1	1.32625e-231
MT-GeneID-807694	1.01848e-37	1.04495	0.38	0.178	1.19875e-33
LOC411250	6.55796e-76	1.02932	0.94	0.851	7.71872e-72
LOC725964	1.02239e-43	0.971694	0.473	0.371	1.20335e-39
LOC107964104	6.79384e-54	0.952129	0.931	0.878	7.99635e-50
MT-GeneID-807692	1.6637e-38	0.912585	0.943	0.903	1.95817e-34
LOC725432	1.1173e-48	0.899772	0.862	0.775	1.31506e-44
GeneID-595137	8.96305e-22	0.89222	0.781	0.697	1.05495e-17
LOC726411	3.37025e-11	0.876469	0.234	0.155	3.96678e-07
LOC100576956	1.9202e-32	0.875173	0.407	0.313	2.26008e-28
GeneID-408521	2.02276e-38	0.870929	0.991	0.979	2.38079e-34
LOC100576671	8.73521e-26	0.86337	0.437	0.256	1.02813e-21
GeneID-413961	6.09766e-18	0.780561	0.287	0.348	7.17695e-14
MT-GeneID-807691	1.44483e-28	0.756967	0.635	0.527	1.70057e-24
GeneID-406143	4.60975e-26	0.744019	0.147	0.029	5.42567e-22
LOC410820	9.15385e-19	0.743617	0.377	0.34	1.07741e-14
LOC550791	1.35678e-12	0.734643	0.362	0.447	1.59692e-08
LOC408828	3.4491e-24	0.728768	0.237	0.222	4.05959e-20
MT-GeneID-807701	3.56469e-23	0.725609	0.892	0.868	4.19564e-19
LOC100577216	9.53928e-31	0.717553	0.784	0.683	1.12277e-26
LOC409314	1.26534e-23	0.708383	0.425	0.3	1.48931e-19
LOC503505	3.28985e-21	0.707407	0.737	0.806	3.87215e-17
GeneID-410309	1.24188e-31	0.698653	0.847	0.805	1.46169e-27
MT-GeneID-807702	4.653e-24	0.682144	0.895	0.899	5.47658e-20
LOC409829	9.25557e-26	0.679882	0.392	0.324	1.08938e-21
LOC102653657	1.5318e-18	0.658959	0.111	0.012	1.80293e-14
MT-GeneID-807699	1.27897e-27	0.656972	0.647	0.578	1.50535e-23
LOC726997	1.6102e-13	0.653465	0.44	0.294	1.8952e-09
LOC408677	2.65773e-15	0.651016	0.413	0.338	3.12814e-11
LOC100576132	2.68416e-08	0.644996	0.392	0.327	0.000315926
MT-LOC410791	1.42317e-29	0.64446	0.862	0.818	1.67507e-25
LOC725754	4.54487e-18	0.622761	0.299	0.234	5.34931e-14
LOC413109	2.37795e-29	0.617754	0.129	0.003	2.79884e-25
LOC726323	1.8123e-23	0.611321	0.512	0.445	2.13308e-19
LOC726472	9.54242e-22	0.609311	0.838	0.791	1.12314e-17
GeneID-411899	4.42293e-08	0.603316	0.177	0.077	0.000520578
LOC408661	4.22294e-22	0.603199	0.494	0.466	4.97039e-18
LOC412543	4.0369e-21	0.601233	0.383	0.292	4.75144e-17
LOC409321	6.54262e-14	0.594592	0.219	0.15	7.70067e-10
GeneID-100216325	1.57011e-21	0.594264	0.482	0.44	1.84802e-17
LOC726896	1.19934e-14	0.59419	0.362	0.254	1.41162e-10
LOC726268	1.57287e-18	0.587348	0.198	0.165	1.85127e-14
LOC552734	4.4425e-29	0.586925	0.53	0.613	5.22882e-25
GeneID-100191002	2.48199e-26	0.583218	0.599	0.57	2.9213e-22
LOC725926	4.25795e-10	0.564929	0.213	0.134	5.01161e-06
LOC551360	2.58391e-21	0.563426	0.347	0.3	3.04127e-17
LOC408926	6.73005e-13	0.561774	0.572	0.556	7.92127e-09
LOC409822	1.27923e-07	0.560831	0.192	0.105	0.00150565
LOC409488	2.83278e-21	0.55969	0.47	0.409	3.33418e-17
LOC100576392	1.40757e-09	0.559288	0.314	0.222	1.65671e-05
LOC410398	1.02785e-10	0.552984	0.162	0.071	1.20977e-06
LOC408863	9.25653e-21	0.550902	0.796	0.771	1.08949e-16
LOC113218968	7.1111e-14	0.545047	0.114	0.024	8.36976e-10
MT-LOC409130	5.60377e-22	0.541918	0.943	0.927	6.59564e-18
LOC102656074	6.79588e-22	0.540923	0.916	0.901	7.99875e-18
LOC411264	7.27468e-19	0.540174	0.111	0.011	8.5623e-15
LOC413332	2.94153e-19	0.539403	0.38	0.366	3.46218e-15
LOC411515	1.90736e-19	0.536678	0.841	0.785	2.24496e-15
LOC411832	3.04999e-23	0.529208	0.871	0.904	3.58983e-19
LOC726065	3.10404e-18	0.522869	0.497	0.448	3.65345e-14
LOC408429	1.74535e-14	0.521612	0.689	0.668	2.05428e-10
LOC552631	2.28221e-13	0.521052	0.096	0.023	2.68617e-09
LOC102654831	5.40817e-09	0.51761	0.162	0.078	6.36541e-05
LOC413560	2.26591e-12	0.513073	0.075	0.007	2.66698e-08
LOC408801	8.54204e-20	0.510543	0.659	0.648	1.0054e-15
LOC409648	6.8707e-09	0.510253	0.06	0.017	8.08681e-05
LOC411277	2.38497e-17	0.507869	0.389	0.345	2.8071e-13
MT-GeneID-807697	2.3545e-17	0.50698	0.97	0.986	2.77125e-13
GeneID-406104	2.66761e-16	0.503105	0.82	0.91	3.13978e-12
GeneID-406101	8.53814e-10	0.502048	0.204	0.145	1.00494e-05
LOC410222	2.68237e-15	0.501554	0.317	0.276	3.15715e-11
LOC726295	2.45396e-18	0.500817	0.772	0.75	2.88831e-14
LOC102656618	5.37899e-10	-0.500705	0.024	0.127	6.33107e-06
LOC107964349	1.97976e-15	-0.50475	0.395	0.637	2.33018e-11
LOC411447	3.57022e-11	-0.510612	0.036	0.169	4.20215e-07
MT-LOC408286	3.48594e-14	-0.51132	0.467	0.685	4.10296e-10
LOC552468	1.12809e-13	-0.511862	0.365	0.583	1.32776e-09
LOC409363	1.02573e-20	-0.516969	0.293	0.573	1.20729e-16
LOC412355	4.40604e-13	-0.520245	0.183	0.391	5.1859e-09
LOC410368	1.05459e-07	-0.520376	0.021	0.109	0.00124126
LOC408643	1.25304e-15	-0.520826	0.204	0.433	1.47482e-11
LOC102656934	1.14063e-19	-0.521396	0.317	0.594	1.34252e-15
LOC408343	2.13585e-12	-0.521944	0.275	0.489	2.51389e-08
LOC412948	2.37018e-13	-0.523602	0.054	0.204	2.7897e-09
LOC409085	1.00776e-13	-0.526134	0.159	0.364	1.18614e-09
LOC551061	8.29963e-13	-0.527305	0.18	0.383	9.76866e-09
LOC552294	9.39029e-12	-0.530496	0.587	0.752	1.10524e-07
LOC102654111	2.72591e-07	-0.532784	0.09	0.212	0.0032084
LOC552326	3.26389e-20	-0.533276	0.329	0.609	3.8416e-16
LOC409791	1.68793e-26	-0.534005	0.79	0.96	1.98669e-22
LOC408372	2.72705e-25	-0.538406	0.796	0.949	3.20974e-21
GeneID-494511	1.50587e-10	-0.540283	0.293	0.488	1.7724e-06
LOC409187	4.56221e-11	-0.540955	0.204	0.399	5.36973e-07
GeneID-503862	3.53012e-06	-0.542618	0.03	0.076	0.0415495
LOC411071	2.16774e-18	-0.551176	0.473	0.723	2.55143e-14
LOC100578226	2.57961e-19	-0.559241	0.09	0.297	3.0362e-15
NC-001566.1:14732..15517-df-g	4.06984e-18	-0.56225	0.994	1	4.7902e-14
LOC724718	6.05206e-13	-0.56535	0.299	0.5	7.12327e-09
LOC411812	2.68981e-14	-0.568751	0.365	0.602	3.16591e-10
LOC409865	3.4033e-17	-0.569309	0.413	0.666	4.00568e-13
LOC406147	4.73698e-12	-0.571554	0.075	0.237	5.57542e-08
GeneID-406090	1.23965e-17	-0.580991	0.003	0.142	1.45907e-13
LOC727647	3.93351e-19	-0.588327	0.222	0.485	4.62975e-15
LOC100577623	4.16665e-18	-0.58885	0.461	0.713	4.90415e-14
GeneID-406108	1.983e-18	-0.590824	0.243	0.507	2.33399e-14
LOC412287	9.62014e-19	-0.603835	0.135	0.371	1.13229e-14
LOC409536	2.90086e-14	-0.607757	0.204	0.425	3.41432e-10
LOC724899	4.33862e-17	-0.616818	0.033	0.206	5.10656e-13
LOC408645	2.55021e-12	-0.621562	0.123	0.306	3.00159e-08
LOC409282	2.12301e-20	-0.624955	0.207	0.478	2.49878e-16
LOC551490	3.18049e-09	-0.632352	0.338	0.497	3.74344e-05
LOC551254	6.02746e-21	-0.632528	0.234	0.509	7.09432e-17
LOC100578680	2.11983e-10	-0.633467	0.153	0.32	2.49504e-06
LOC408859	8.41438e-16	-0.642228	0.159	0.389	9.90373e-12
LOC552358	1.66967e-14	-0.646312	0.428	0.656	1.9652e-10
LOC552309	6.86238e-19	-0.651133	0.263	0.52	8.07702e-15
GeneID-406112	5.50988e-11	-0.656224	0.09	0.253	6.48513e-07
LOC406096	1.99006e-24	-0.663397	0.395	0.679	2.3423e-20
LOC411854	9.91168e-17	-0.67147	0.299	0.542	1.1666e-12
LOC408937	1.28886e-17	-0.673756	0.171	0.394	1.51699e-13
LOC552115	1.69849e-25	-0.677163	0.446	0.738	1.99912e-21
LOC411664	1.01236e-18	-0.708525	0.204	0.466	1.19154e-14
LOC727423	6.11154e-24	-0.72692	0.326	0.623	7.19328e-20
LOC413043	5.56261e-20	-0.731514	0.15	0.377	6.54719e-16
LOC551280	1.02706e-18	-0.736122	0.302	0.575	1.20885e-14
LOC408908	1.35726e-12	-0.742441	0.584	0.718	1.59749e-08
LOC551028	6.21043e-21	-0.743183	0.234	0.515	7.30968e-17
LOC408650	4.82351e-25	-0.744988	0.201	0.505	5.67727e-21
LOC102654166	2.89366e-31	-0.758534	0.437	0.767	3.40584e-27
GeneID-408928	1.24764e-74	-0.760146	0.988	0.999	1.46847e-70
LOC552221	1.76247e-11	-0.783771	0.383	0.526	2.07442e-07
LOC413620	4.57303e-20	-0.807964	0.096	0.338	5.38245e-16
LOC408817	2.44193e-20	-0.838862	0.302	0.57	2.87415e-16
GeneID-725103	7.68662e-23	-0.848437	0.048	0.272	9.04715e-19
LOC410620	1.91614e-23	-0.875324	0.225	0.518	2.2553e-19
GeneID-409889	1.36218e-27	-0.894522	0.078	0.361	1.60328e-23
GeneID-409798	1.49907e-23	-0.926174	0.186	0.482	1.76441e-19
NC-001566.1:13291..14661-df-g	4.3372e-21	-0.93481	1	1	5.10488e-17
LOC408680	2.6299e-20	-0.95047	0.395	0.594	3.09539e-16
LOC412540	2.23501e-29	-0.995378	0.078	0.372	2.63061e-25
LOC410979	2.82289e-23	-1.1349	0.257	0.563	3.32254e-19
LOC724488	2.51414e-36	-1.13696	0.213	0.572	2.95915e-32
LOC411700	6.12621e-39	-1.16001	0.183	0.567	7.21055e-35
LOC409063	1.73137e-27	-1.19388	0.308	0.637	2.03782e-23
LOC408864	1.36139e-56	-1.29014	0.29	0.739	1.60236e-52
LOC409109	3.00076e-32	-1.48254	0.446	0.76	3.5319e-28
LOC551865	1.99687e-24	-1.49014	0.168	0.458	2.35032e-20
LOC100577082	1.44657e-47	-2.78567	0.174	0.584	1.70261e-43

[truncated: 8 more sheets: Cortex glia (Q vs W), Ensheathing glia (Q vs W), Surface glia (Q vs W), Glia (F vs N), Astrocytes glia (F vs N), Cortex glia (F vs N), Ensheathing glia (F vs N), Surface glia (F vs N)]
