# Supplementary material for: Single-cell transcriptomic analysis of honeybee brains identifies vitellogenin as caste differentiation-related factor
Source: iScience. 2022 Jun 18;25(7):104643. doi: 10.1016/j.isci.2022.104643 (PMC9254125; doi:10.1016/j.isci.2022.104643)
Supplement: Table S12. DEGs from bulk RNA-seq, related to Figure 5 [file mmc10.xlsx]

## Sheet: Queen vs Worker
Gene	baseMean	log2FoldChange	lfcSE	stat	pvalue	padj
LOC102654766	2252.84	11.7259	1.04791	-11.1898	4.57275e-29	3.71928e-27
LOC112935903	8388.7	10.6703	1.03132	-10.3463	4.3519e-25	2.92786e-23
LOC107964258	894.885	8.87496	0.362334	-24.4939	1.71688e-132	3.74246e-129
LOC100577537	367.806	8.3486	0.448451	-18.6165	2.36039e-77	1.02903e-74
LOC102653899	3130.61	8.08909	1.91857	-4.21621	2.48437e-05	0.000240686
LOC100578247	653.244	8.03093	0.331441	-24.2304	1.06543e-129	1.93535e-126
LOC724418	2654.53	7.90134	0.400807	-19.7136	1.6484e-86	1.05682e-83
LOC107963996	12030.2	7.34429	0.890915	-8.24354	1.67191e-16	7.09031e-15
LOC102655859	38.4453	7.19911	0.97604	-7.37583	1.63322e-13	5.46025e-12
LOC102655032	15.1431	7.15518	1.27354	-5.61836	1.92783e-08	3.32172e-07
LOC102653698	23.9936	7.10511	1.11385	-6.37888	1.7839e-10	4.20837e-09
LOC100576555	5491.13	6.69152	1.1455	-5.84155	5.17179e-09	9.78599e-08
LOC100576198	51.9347	6.63063	0.700091	-9.47111	2.76895e-21	1.58004e-19
LOC102654938	10.2587	6.58383	1.29267	-5.0932	3.52068e-07	4.98336e-06
LOC100577712	546.509	6.47603	0.262318	-24.6877	1.44896e-134	5.26408e-131
LOC102654936	303.77	6.44842	0.393767	-16.3762	2.82783e-60	7.33822e-58
LOC102656300	14.9889	6.40512	1.1643	-5.50125	3.77104e-08	6.24628e-07
LOC412986	2240.38	6.2902	0.234624	-26.8098	2.48664e-158	2.71019e-154
LOC113219203	12.6716	6.16923	1.16726	-5.28524	1.25539e-07	1.92982e-06
LOC107964018	6.72688	5.96018	1.38342	-4.30831	1.64508e-05	0.000166788
LOC102656821	33.6544	5.95783	0.735849	-8.09654	5.65459e-16	2.32564e-14
LOC411893	123.199	5.811	0.507513	-11.4499	2.35295e-30	2.0353e-28
Obp14	7761.55	5.78522	1.40153	-4.12779	3.66266e-05	0.000338586
LOC107964724	28.8468	5.77877	0.847719	-6.81684	9.30626e-12	2.60743e-10
LOC113219389	34.8072	5.77158	0.739202	-7.80785	5.81733e-15	2.21689e-13
LOC726165	388.324	5.76016	0.292645	-19.6831	3.01148e-86	1.82345e-83
LOC100577863	124.856	5.73259	0.424462	-13.5056	1.45013e-41	1.92743e-39
LOC552130	756.068	5.70259	0.332755	-17.1375	7.7905e-66	2.29483e-63
LOC725051	5247.78	5.61407	1.09721	-5.11668	3.10961e-07	4.49491e-06
LOC102655781	82.3816	5.55458	0.535252	-10.3775	3.13866e-25	2.13801e-23
LOC113219116	29.1203	5.5097	0.792141	-6.95545	3.51437e-12	1.02142e-10
LOC413678	132.792	5.50941	0.379445	-14.5197	9.09621e-48	1.59903e-45
Obp3	7438.19	5.45595	0.877256	-6.21934	4.99262e-10	1.10599e-08
LOC100576903	376.402	5.45267	0.30257	-18.0212	1.32943e-72	5.36648e-70
LOC410484	2786.68	5.44865	0.30814	-17.6824	5.73043e-70	2.01471e-67
LOC410639	38.3636	5.43751	0.616419	-8.82112	1.13319e-18	5.61392e-17
LOC726371	473.436	5.38594	0.442095	-12.1828	3.83991e-34	3.94822e-32
LOC725089	4.45103	5.34403	1.4626	-3.65378	0.000258408	0.00185567
LOC102656537	10.9275	5.33328	1.11782	-4.77113	1.83194e-06	2.27148e-05
LOC102655762	6.85073	5.25863	1.38335	-3.80138	0.000143891	0.00111304
LOC102656805	19.1217	5.16099	0.8667	-5.95476	2.60452e-09	5.22775e-08
LOC100576382	3.8337	5.12393	1.55162	-3.3023	0.000958939	0.00567091
LOC102656717	98.8487	5.10351	0.497087	-10.2668	9.9402e-25	6.60599e-23
LOC113219310	40.5488	5.08612	0.659339	-7.71397	1.21967e-14	4.50615e-13
LOC113218734	18.0738	5.08389	0.848157	-5.99405	2.04682e-09	4.18543e-08
LOC100578829	92.3639	5.08205	1.23198	-4.12511	3.70565e-05	0.000341114
LOC100578618	68.5884	5.03817	0.433697	-11.6168	3.38591e-31	3.12738e-29
LOC408603	11166.5	5.03029	0.292988	-17.1689	4.53801e-66	1.37388e-63
LOC412569	411.987	5.01769	0.265552	-18.8953	1.24568e-79	5.90291e-77
LOC552523	2081.52	5.00988	0.34794	-14.3987	5.27173e-47	8.83948e-45
LOC409306	369.664	4.99435	0.267386	-18.6784	7.41943e-78	3.36935e-75
LOC102656147	59.6088	4.9862	0.471808	-10.5683	4.18061e-26	2.97807e-24
LOC411140	2225.23	4.95108	0.283397	-17.4705	2.40343e-68	7.93787e-66
LOC551465	152.072	4.8801	0.404801	-12.0556	1.81296e-33	1.8128e-31
LOC409962	81.0126	4.86973	1.42547	-3.41623	0.000634939	0.00401171
LOC412663	3800.74	4.8447	0.247846	-19.5472	4.35808e-85	2.49993e-82
LOC727021	111.924	4.84132	1.02531	-4.72181	2.33752e-06	2.83704e-05
LOC551527	5097.46	4.82145	0.248772	-19.381	1.11698e-83	5.79712e-81
LOC726625	16523.4	4.80525	0.329303	-14.5922	3.1484e-48	5.71906e-46
LOC100577936	265.157	4.76081	0.822285	-5.78973	7.04983e-09	1.30674e-07
LOC724187	686.185	4.7568	0.320775	-14.8291	9.50066e-50	1.84907e-47
LOC102655158	72.2615	4.75484	0.453287	-10.4897	9.63412e-26	6.68804e-24
LOC100576270	510.068	4.73758	0.331461	-14.293	2.41798e-46	3.99296e-44
LOC411894	799.381	4.7248	0.741877	-6.36871	1.9062e-10	4.44875e-09
LOC100577725	5034.99	4.72312	0.320927	-14.7171	5.0064e-49	9.57277e-47
LOC551401	4120.94	4.69916	0.315184	-14.9092	2.86958e-50	5.68647e-48
LOC102655491	30.6908	4.69733	0.612185	-7.67305	1.67958e-14	6.14286e-13
LOC107963998	4.72992	4.69307	1.38577	-3.38662	0.000707587	0.00440193
LOC726658	224.214	4.67491	0.858054	-5.44827	5.08628e-08	8.27394e-07
LOC552556	733.799	4.67392	0.222205	-21.0343	3.18624e-98	2.8939e-95
LOC100577943	976.431	4.61942	0.333782	-13.8396	1.46967e-43	2.05358e-41
LOC102656015	84.1228	4.6182	0.502202	-9.19591	3.71842e-20	2.03654e-18
LOC411202	571.015	4.60061	0.369362	-12.4556	1.30418e-35	1.39355e-33
LOC107965291	185.837	4.60052	1.4083	-3.26672	0.001088	0.00627415
LOC102656297	13.758	4.59389	0.880169	-5.21933	1.79567e-07	2.68464e-06
LOC100578814	1401.81	4.55651	1.41926	-3.21049	0.00132507	0.00742135
Jhe	2429.23	4.54869	0.77378	-5.87854	4.13908e-09	7.99855e-08
LOC102653847	16.8449	4.53968	0.871193	-5.21087	1.87953e-07	2.79087e-06
LOC410643	2.59041	4.53924	1.73267	-2.6198	0.00879824	0.0351768
LOC107964635	75.1288	4.52991	1.76577	-2.56541	0.0103055	0.0397872
LOC725380	21330.6	4.50437	0.619627	-7.26948	3.60862e-13	1.15678e-11
LOC107964850	4.32791	4.491	1.514	-2.96631	0.00301396	0.0147969
LOC410254	376.833	4.48307	0.260402	-17.2159	2.01736e-66	6.28205e-64
LOC725387	13095.1	4.4801	0.230729	-19.4172	5.52538e-84	3.01105e-81
LOC102653748	136.792	4.47155	0.363889	-12.2882	1.04772e-34	1.10865e-32
LOC100578001	4.15324	4.44934	1.42918	-3.11322	0.00185058	0.00984767
LOC113219044	66.8613	4.44071	0.406322	-10.9291	8.37139e-28	6.3804e-26
LOC102654523	4.2044	4.43587	1.44265	-3.07481	0.00210633	0.0109894
LOC725305	9559.72	4.43478	0.28956	-15.3156	6.01566e-53	1.31129e-50
LOC411910	152.283	4.41403	0.301571	-14.6367	1.6372e-48	3.07652e-46
LOC408788	8452.93	4.38351	0.311162	-14.0875	4.53022e-45	7.05355e-43
LOC100579019	20.0554	4.37075	0.93066	-4.6964	2.64793e-06	3.16099e-05
LOC550941	257.703	4.36404	0.380584	-11.4667	1.93959e-30	1.71867e-28
LOC100576949	671.21	4.35821	0.191909	-22.7097	3.58988e-114	4.34735e-111
LOC552832	760.744	4.35061	0.37836	-11.4986	1.34074e-30	1.20766e-28
LOC552771	817.796	4.32487	0.308292	-14.0285	1.04332e-44	1.60157e-42
LOC724654	202.825	4.30599	0.345405	-12.4665	1.13699e-35	1.22694e-33
LOC113219217	52.3037	4.29328	0.52227	-8.22043	2.02779e-16	8.43547e-15
LOC727346	120.758	4.26266	0.389851	-10.9341	7.92047e-28	6.07924e-26
LOC724464	8.3458	4.26169	1.23037	-3.46375	0.000532707	0.00344773
LOC551560	13541.6	4.2602	0.300982	-14.1543	1.75608e-45	2.81463e-43
LOC551863	851.361	4.23809	0.172474	-24.5723	2.49709e-133	6.80394e-130
LOC100577149	1511.39	4.23344	0.203157	-20.8383	1.94739e-96	1.51604e-93
LOC100576484	119.382	4.22771	0.492507	-8.58406	9.15819e-18	4.2656e-16
LOC107964872	10.4457	4.21092	0.905429	-4.65075	3.30729e-06	3.88428e-05
LOC725158	38.3912	4.20242	0.703893	-5.97026	2.36881e-09	4.78867e-08
LOC409801	12132	4.18892	0.39061	-10.724	7.8494e-27	5.74165e-25
LOC107965915	3.56074	4.17728	1.58462	-2.63614	0.00838559	0.0339378
LOC113219370	142.529	4.13783	0.580735	-7.12516	1.03959e-12	3.15611e-11
LOC107963967	22.9262	4.12704	0.758416	-5.44165	5.27882e-08	8.57435e-07
LOC100576772	5.34311	4.12669	1.3694	-3.01351	0.00258244	0.0130185
LOC406144	6914.75	4.10217	1.03623	-3.95872	7.53512e-05	0.000632706
LOC727110	3321.97	4.0788	0.282275	-14.4498	2.51595e-47	4.3526e-45
LOC724348	130.559	4.07473	0.325472	-12.5194	5.84581e-36	6.4357e-34
LOC102653850	16.8485	4.06661	0.783209	-5.19224	2.07784e-07	3.05111e-06
LOC725832	577.228	4.06597	0.367526	-11.0631	1.89491e-28	1.49657e-26
LOC411609	1582.3	4.06561	0.259967	-15.6389	3.9534e-55	9.16768e-53
LOC113219372	301.957	4.06253	0.775378	-5.23942	1.61084e-07	2.42829e-06
LOC102655864	68.1283	4.06234	0.484028	-8.39277	4.74807e-17	2.10363e-15
CPR14	6412.79	4.05352	0.334565	-12.1158	8.71313e-34	8.793e-32
LOC102656885	12.8499	4.05217	0.87806	-4.61491	3.93261e-06	4.51649e-05
LOC551897	166.424	4.05137	0.311369	-13.0115	1.05266e-38	1.26077e-36
LOC724208	1564.82	4.0438	0.303312	-13.3322	1.50462e-40	1.95224e-38
LOC413264	2067.33	4.0418	0.291889	-13.847	1.32563e-43	1.87637e-41
LOC100576414	374.672	4.03886	0.339015	-11.9135	1.00673e-32	9.71005e-31
LOC102655928	285.284	4.03858	0.352655	-11.4519	2.30038e-30	2.00575e-28
LOC102654056	67.5038	4.03736	0.420126	-9.60988	7.26343e-22	4.21086e-20
LOC412630	693.711	4.03136	0.906257	-4.44837	8.6526e-06	9.3371e-05
A4	11737	4.02324	0.314329	-12.7995	1.65097e-37	1.85505e-35
LOC412923	347.329	4.01216	0.235151	-17.062	2.84492e-65	8.15968e-63
LOC726320	719.74	4.00879	0.242975	-16.4988	3.74338e-61	1.01998e-58
LOC724226	3.10774	4.00204	1.51992	-2.63305	0.00846212	0.0341588
LOC100578316	7.36993	3.9935	1.22096	-3.27078	0.00107251	0.00620595
LOC102656705	18.4361	3.98107	0.665708	-5.9802	2.22869e-09	4.54027e-08
LOC724412	73.3662	3.97467	0.39586	-10.0406	1.01042e-23	6.44008e-22
LOC102655437	8.93205	3.96568	0.908911	-4.36311	1.28226e-05	0.000133864
LOC102656265	4.69662	3.94982	1.32302	-2.98545	0.00283162	0.0140345
LOC725489	5348.83	3.94943	0.378884	-10.4238	1.92995e-25	1.32292e-23
LOC113219033	19.1113	3.94391	0.92871	-4.24665	2.16991e-05	0.000213062
LOC100576841	1702.09	3.93015	0.188321	-20.8694	1.01523e-96	8.51155e-94
LOC550687	15796.3	3.91441	0.281247	-13.918	4.92252e-44	7.25008e-42
LOC102655506	31.5436	3.91437	0.597253	-6.55395	5.60343e-11	1.39752e-09
LOC725099	858.502	3.8391	0.248472	-15.4508	7.44831e-54	1.69123e-51
LOC552461	1880.34	3.82653	0.292957	-13.0617	5.44647e-39	6.59567e-37
LOC726286	9069.66	3.80467	0.196845	-19.3282	3.10884e-83	1.54015e-80
LOC100576497	421.906	3.79611	0.184204	-20.6082	2.31862e-94	1.57942e-91
LOC724946	124.269	3.79048	0.625656	-6.0584	1.37483e-09	2.89273e-08
LOC725720	269.602	3.78625	0.378667	-9.99889	1.54121e-23	9.65382e-22
LOC107965086	24.0895	3.78081	0.675958	-5.59326	2.2284e-08	3.79489e-07
LOC726424	219.746	3.775	0.357563	-10.5576	4.68642e-26	3.29531e-24
LOC724934	33.3833	3.77482	0.764348	-4.93861	7.86811e-07	1.04755e-05
LOC726733	4859.45	3.74531	0.329508	-11.3664	6.14847e-30	5.15479e-28
LOC102654257	4232.83	3.74299	0.899473	-4.16131	3.16423e-05	0.000296864
LOC551197	201.885	3.73747	0.371194	-10.0688	7.59258e-24	4.86773e-22
LOC410614	5334.69	3.71206	0.277002	-13.4009	5.97674e-41	7.84825e-39
LOC410824	2826.54	3.71017	0.254075	-14.6026	2.70168e-48	4.99078e-46
LOC411307	249.046	3.70057	0.281062	-13.1664	1.37033e-39	1.69719e-37
LOC100578434	805.648	3.69525	0.891073	-4.14697	3.36906e-05	0.000314811
LOC107965236	6.11902	3.68607	1.13026	-3.26125	0.00110922	0.00637628
LOC113219255	23.7941	3.68303	0.674873	-5.45737	4.8325e-08	7.88465e-07
LOC726478	1587.6	3.6685	0.284843	-12.879	5.90582e-38	6.77553e-36
LOC726134	1449.98	3.64174	0.327583	-11.117	1.03691e-28	8.3098e-27
LOC102653771	14.1452	3.62435	0.831264	-4.36005	1.30033e-05	0.000135212
LOC724861	716.44	3.61147	0.230575	-15.6629	2.71256e-55	6.427e-53
LOC113219195	5042.49	3.60169	0.3277	-10.9908	4.23092e-28	3.29377e-26
LOC113218525	15.8447	3.59631	0.720298	-4.99281	5.95085e-07	8.14802e-06
LOC102655539	5.64289	3.5745	1.15176	-3.1035	0.00191245	0.0101282
LOC113218767	3.56301	3.57307	1.4301	-2.49848	0.0124727	0.0464435
Akhr	264.238	3.55137	0.312217	-11.3747	5.59026e-30	4.72312e-28
LOC107964649	4.64773	3.54322	1.35795	-2.60924	0.0090744	0.036135
LOC725529	1085.59	3.54088	0.368461	-9.60992	7.2605e-22	4.21086e-20
LOC100577955	30.5845	3.53937	0.531789	-6.65558	2.82178e-11	7.3752e-10
LOC107965421	71.7418	3.53392	0.410373	-8.61148	7.21221e-18	3.38818e-16
ACSF2	1386.06	3.53153	0.141778	-24.9089	5.96172e-137	3.24884e-133
LOC102654478	8.943	3.5254	1.0546	-3.34287	0.000829181	0.00501331
LOC113219226	3.37772	3.51674	1.39092	-2.52835	0.01146	0.0432039
LOC100577141	5.32341	3.51133	1.25393	-2.80025	0.00510623	0.0226692
LOC100576617	17.9487	3.47402	0.764285	-4.54545	5.48183e-06	6.09658e-05
LOC102655252	9.48358	3.45997	1.00059	-3.45791	0.000544377	0.00351283
LOC102656088	259.454	3.45363	0.310452	-11.1245	9.53051e-29	7.6943e-27
LOC100577053	727.347	3.4499	0.188116	-18.3392	4.02777e-75	1.68841e-72
LOC412020	1629.73	3.4412	0.304966	-11.2839	1.57632e-29	1.29175e-27
Or105	4.3215	3.43092	1.26961	-2.70234	0.0068854	0.0288853
LOC726850	71.8155	3.41617	0.412492	-8.28177	1.21357e-16	5.18695e-15
LOC411298	41.8729	3.41588	0.65223	-5.23723	1.63003e-07	2.45383e-06
LOC726934	405.867	3.40059	0.29128	-11.6747	1.71724e-31	1.61347e-29
LOC113218527	6.57584	3.39146	1.12741	-3.00819	0.00262811	0.0132121
LOC100578187	371.488	3.391	0.330307	-10.2662	1.00067e-24	6.60987e-23
LOC102656187	55.5079	3.39041	0.450983	-7.51781	5.57e-14	1.97744e-12
LOC413697	4409.68	3.38378	0.344516	-9.82182	9.06933e-23	5.52216e-21
LOC100576080	7.69541	3.37684	0.978713	-3.45029	0.000559995	0.00359869
LOC413109	43.7334	3.35145	0.536479	-6.24712	4.18079e-10	9.37582e-09
LOC100577822	44.632	3.33894	0.493838	-6.76119	1.36861e-11	3.74785e-10
LOC413631	648.574	3.33367	0.241473	-13.8056	2.35904e-43	3.25458e-41
LOC107965387	4.45801	3.32768	1.33318	-2.49604	0.012559	0.0467169
GstD1	2685.82	3.32479	0.286149	-11.6191	3.29742e-31	3.07168e-29
LOC102655921	5.35965	3.31717	1.24905	-2.65577	0.00791283	0.0323852
LOC107963970	2321.11	3.30974	0.286351	-11.5583	6.70001e-31	6.13642e-29
LOC100576326	12418.1	3.28268	0.157703	-20.8155	3.13208e-96	2.27577e-93
PGRP-S3	1418.49	3.27765	0.205382	-15.9588	2.4756e-57	6.13217e-55
LOC102654964	83.107	3.27286	0.435691	-7.51187	5.82878e-14	2.06259e-12
LOC100578502	7.92062	3.26407	0.952697	-3.42614	0.000612234	0.0038795
LOC102655426	23.6286	3.25177	0.542772	-5.99105	2.08488e-09	4.25527e-08
LOC724421	10750.6	3.24614	0.363304	-8.93505	4.06984e-19	2.04411e-17
LOC102654823	28.0712	3.23608	0.613328	-5.27625	1.31851e-07	2.01832e-06
LOC725074	20168.8	3.21283	0.202551	-15.8618	1.16523e-56	2.82218e-54
LOC410793	2454.88	3.21083	0.136836	-23.4649	9.31315e-122	1.2688e-118
LOC725175	5.50052	3.20914	1.17199	-2.73819	0.00617786	0.0264217
LOC102656395	11.4819	3.20113	0.835089	-3.83328	0.000126446	0.000995041
LOC102655195	9.83302	3.19255	1.19977	-2.66096	0.00779183	0.03195
LOC726803	2230.11	3.18648	0.394329	-8.08076	6.43637e-16	2.61754e-14
LOC726418	1484.6	3.16535	0.277065	-11.4246	3.15125e-30	2.70437e-28
LOC100578437	1546.3	3.1626	0.391783	-8.07233	6.89685e-16	2.79438e-14
LOC102654286	49.4301	3.16011	0.421907	-7.49007	6.88382e-14	2.4047e-12
LOC102654998	209.102	3.15769	0.350979	-8.99679	2.32403e-19	1.18363e-17
LOC410603	27.909	3.13047	0.626775	-4.99457	5.8966e-07	8.09823e-06
B-gluc1	7689.56	3.12542	0.130651	-23.9218	1.81555e-126	2.82681e-123
LOC551936	1153.2	3.1219	0.218537	-14.2855	2.69655e-46	4.38652e-44
LOC102654085	4.72407	3.1109	1.16172	-2.67785	0.00740971	0.0306833
LOC726629	70.9858	3.11016	1.21195	-2.56625	0.0102804	0.0397328
LOC727247	343.234	3.09984	0.221841	-13.9732	2.27041e-44	3.43684e-42
LOC102655330	65.8442	3.09955	0.486881	-6.36613	1.93857e-10	4.51462e-09
LOC550749	2822.76	3.09629	0.139902	-22.1319	1.55959e-108	1.6998e-105
LOC107965656	6.40918	3.09609	1.20175	-2.57631	0.00998616	0.0388989
LOC411385	2301.11	3.09552	0.140487	-22.0343	1.35187e-107	1.33946e-104
LOC413380	11.6928	3.078	0.746913	-4.12096	3.77295e-05	0.00034614
LOC100578816	491.336	3.04302	0.310277	-9.80743	1.04598e-22	6.29842e-21
LOC724899	2678.11	3.01706	0.651567	-4.63046	3.64847e-06	4.21683e-05
LOC726200	9.77762	3.00878	0.791801	-3.79992	0.000144741	0.00111882
LOC107964158	175.658	3.00767	0.457071	-6.58032	4.69431e-11	1.18708e-09
LOC100578046	2738.25	2.99652	0.22542	-13.293	2.54026e-40	3.25721e-38
LOC113218920	4.94559	2.98071	1.09707	-2.71697	0.00658818	0.0279178
LOC100577142	1243.95	2.97988	0.356871	-8.35003	6.8247e-17	2.96344e-15
LOC113218739	14.151	2.97794	0.989746	-3.0088	0.00262286	0.0131918
LOC113218858	22.0091	2.97728	0.514979	-5.78137	7.40965e-09	1.36415e-07
LOC113218587	12.6289	2.97176	0.747937	-3.97328	7.08889e-05	0.000600325
LOC102654810	31.8838	2.9705	0.613016	-4.84572	1.26156e-06	1.61953e-05
LOC102653978	40.2084	2.95539	0.504415	-5.85905	4.65511e-09	8.90107e-08
LOC113219400	7.2784	2.9508	1.03664	-2.8465	0.00442031	0.0202765
LOC724838	2395.87	2.94309	0.414781	-7.09553	1.28856e-12	3.89029e-11
LOC552418	88.5543	2.94042	0.53688	-5.47687	4.32912e-08	7.10588e-07
LOC102654470	21.0462	2.93687	0.58461	-5.02364	5.07024e-07	7.06657e-06
LOC408961	45240.4	2.93237	0.165302	-17.7394	2.08036e-70	8.09779e-68
LOC727293	818.081	2.92877	0.212605	-13.7756	3.57179e-43	4.86612e-41
LOC725479	390.512	2.92576	0.255236	-11.4629	2.02535e-30	1.78018e-28
LOC410828	622.87	2.92476	0.269186	-10.8652	1.68825e-27	1.26898e-25
LOC413590	89.5613	2.92354	0.486025	-6.01519	1.79671e-09	3.72287e-08
LOC410554	537.541	2.91528	0.169281	-17.2215	1.83153e-66	5.87112e-64
LOC100577112	264.084	2.90404	0.256077	-11.3405	8.26558e-30	6.87684e-28
LOC410228	631.301	2.90404	0.199963	-14.5228	8.68431e-48	1.55164e-45
LOC102653797	10.7402	2.89215	0.800756	-3.61177	0.000304114	0.00212335
LOC552512	531.862	2.88764	0.784359	-3.68153	0.000231841	0.0016868
LOC408395	7762.73	2.86869	0.258927	-11.0792	1.58361e-28	1.25984e-26
LOC100577571	25.7449	2.86083	0.482587	-5.92811	3.06436e-09	6.07244e-08
LOC107965814	60.2854	2.85412	0.52073	-5.48099	4.22951e-08	6.96336e-07
LOC551208	274.863	2.85272	0.237568	-12.008	3.22526e-33	3.16686e-31
LOC412196	821.728	2.84616	0.160563	-17.7261	2.63525e-70	9.57387e-68
LOC107964594	23.1597	2.84126	0.663044	-4.28518	1.82592e-05	0.000182911
LOC100576742	145.711	2.82991	0.345626	-8.18779	2.66072e-16	1.10263e-14
LOC409712	1402.94	2.82981	0.203576	-13.9005	6.29125e-44	9.14245e-42
LOC100578438	12.5833	2.82089	0.876892	-3.21692	0.00129575	0.00729463
LOC413263	245.667	2.8081	0.269289	-10.4278	1.8504e-25	1.27642e-23
LOC725204	19.9552	2.80704	0.68769	-4.08184	4.46803e-05	0.000402455
LOC102653904	76.6405	2.80411	0.420068	-6.67538	2.46591e-11	6.49176e-10
LOC102654990	8.8272	2.79588	1.0922	-2.55986	0.0104713	0.0402705
LOC102655821	6.86379	2.79464	1.01621	-2.75007	0.00595819	0.0257283
LOC726429	119.38	2.78967	0.334731	-8.33404	7.81297e-17	3.37911e-15
LOC551802	34.8084	2.78793	0.567438	-4.91319	8.96053e-07	1.17806e-05
LOC726066	16.9833	2.78416	0.688581	-4.04333	5.26982e-05	0.000463191
Msx	26.0478	2.78065	0.577512	-4.81488	1.47289e-06	1.8623e-05
LOC727237	67.5205	2.77875	0.388844	-7.14618	8.92267e-13	2.72404e-11
LOC102655123	7.14019	2.77766	1.00757	-2.7568	0.00583709	0.025346
LOC410517	3376.23	2.77487	0.270646	-10.2528	1.14996e-24	7.55028e-23
LOC551670	127.558	2.76946	0.293286	-9.44286	3.62724e-21	2.05902e-19
LOC100578675	7.26127	2.76332	1.05113	-2.62889	0.00856638	0.0344775
LOC102654271	1247	2.76274	0.261507	-10.5647	4.3441e-26	3.07444e-24
LOC100578606	149.943	2.7556	0.244097	-11.289	1.48751e-29	1.22821e-27
LOC100576803	34.4019	2.75175	0.562738	-4.88993	1.00872e-06	1.31193e-05
LOC100576097	90.7149	2.75076	0.418252	-6.5768	4.80667e-11	1.21268e-09
LOC100576901	275.398	2.74839	0.228478	-12.0291	2.49865e-33	2.47571e-31
LOC410167	7057.62	2.74555	0.259411	-10.5838	3.54377e-26	2.54102e-24
LOC412889	602.707	2.74497	0.154837	-17.7281	2.54391e-70	9.5607e-68
LOC113218635	76.8646	2.74203	0.468419	-5.8538	4.80469e-09	9.16684e-08
LOC410042	802.569	2.73845	0.211722	-12.9342	2.88607e-38	3.38229e-36
LOC107964003	7.08288	2.73557	0.930428	-2.94012	0.00328089	0.0158785
LOC725593	188.152	2.73492	0.253338	-10.7955	3.61379e-27	2.67937e-25
LOC102653594	13.2351	2.73063	0.792013	-3.4477	0.000565373	0.00362471
LOC725922	745.976	2.72969	0.274663	-9.93833	2.83535e-23	1.76585e-21
LOC107963999	10.1233	2.72923	0.974925	-2.79943	0.0051193	0.0227087
LOC409474	4023.23	2.72416	0.170366	-15.9901	1.49889e-57	3.79917e-55
LOC552024	584.449	2.71531	0.46764	-5.80641	6.3828e-09	1.19324e-07
LOC408953	11550.7	2.71308	0.179155	-15.1438	8.32898e-52	1.74572e-49
LOC107965926	6.01803	2.70934	0.938899	-2.88566	0.003906	0.0182475
LOC100577918	86.4358	2.70558	0.400935	-6.74817	1.49718e-11	4.08967e-10
LOC100579031	44.4552	2.7045	0.367312	-7.36294	1.79899e-13	5.9778e-12
Cryl1	5106.24	2.70391	0.18778	-14.3993	5.22676e-47	8.83948e-45
LOC726189	77.8907	2.69351	0.539388	-4.99363	5.92543e-07	8.12343e-06
LOC102655915	16.53	2.6898	0.626075	-4.29629	1.73681e-05	0.000174626
LOC102654793	5.25229	2.68948	1.02833	-2.6154	0.0089123	0.0355286
LOC113218810	16.869	2.68777	0.583567	-4.60575	4.10976e-06	4.6903e-05
LOC113219243	92.8784	2.68687	0.39298	-6.83715	8.07815e-12	2.28093e-10
LOC411657	393.051	2.68661	0.295824	-9.08178	1.06809e-19	5.6786e-18
LOC100579059	195.577	2.6861	0.458881	-5.85358	4.81093e-09	9.16684e-08
LOC100577224	22.9823	2.6852	0.503081	-5.33751	9.423e-08	1.47348e-06
LOC408280	11687.1	2.68295	0.367108	-7.30834	2.70456e-13	8.77292e-12
LOC408650	22207.8	2.67959	0.372893	-7.18596	6.67376e-13	2.0664e-11
LOC100577678	94.6082	2.67763	0.346697	-7.72327	1.13384e-14	4.20329e-13
LOC102655568	71.5528	2.66964	0.330335	-8.0816	6.3925e-16	2.60943e-14
LOC100576758	45.7427	2.66533	0.632046	-4.21699	2.47582e-05	0.000240071
LOC100577810	10.1466	2.66462	0.8222	-3.24084	0.00119179	0.00676878
LOC100578213	250.177	2.65711	0.212528	-12.5024	7.23964e-36	7.89049e-34
LOC724385	249.124	2.65509	0.287524	-9.23433	2.59911e-20	1.43795e-18
LOC102654175	17.383	2.6444	0.607212	-4.35499	1.33076e-05	0.000137218
LOC113219142	25.1739	2.64084	0.703415	-3.75431	0.000173816	0.00131557
LOC551917	22.3681	2.63975	0.567925	-4.64807	3.35055e-06	3.92662e-05
LOC725756	1131.65	2.63934	0.662247	-3.98543	6.73573e-05	0.000573537
LOC102655835	22.1979	2.62922	0.589399	-4.46085	8.16368e-06	8.83575e-05
LOC113218550	149.219	2.61817	0.344494	-7.60006	2.9599e-14	1.07533e-12
Obp4	2526.67	2.61727	0.272232	-9.61414	6.96904e-22	4.08363e-20
LOC113219273	10.5582	2.61487	0.802357	-3.25899	0.00111809	0.00641711
LOC410687	74.847	2.60978	0.454575	-5.74115	9.40361e-09	1.69405e-07
LOC102654417	159.627	2.58915	0.28363	-9.12862	6.9381e-20	3.74348e-18
LOC102656464	10.1237	2.5889	0.732389	-3.53486	0.000407984	0.00275333
LOC100577266	13.9422	2.58861	0.67391	-3.84118	0.000122446	0.00096987
LOC102654578	10.9013	2.58134	0.907506	-2.84443	0.00444908	0.0203828
LOC412034	197.296	2.57601	0.259954	-9.9095	3.78537e-23	2.34413e-21
LOC100577057	24.2436	2.57449	0.547384	-4.70327	2.56026e-06	3.06304e-05
LOC107964659	14.3418	2.55792	0.650884	-3.92992	8.49756e-05	0.000700567
LOC100579058	6.49791	2.55674	0.998425	-2.56077	0.0104441	0.0402235
LOC100577042	20.7442	2.5557	0.549316	-4.65252	3.27908e-06	3.85947e-05
LOC100576599	42.5888	2.54789	0.457336	-5.57115	2.53061e-08	4.27615e-07
LOC102654852	5.91884	2.5456	0.960394	-2.65057	0.00803549	0.0327398
LOC411065	207.648	2.53605	0.257066	-9.86535	5.8827e-23	3.62235e-21
LOC102653666	7.3949	2.53595	0.82233	-3.08386	0.00204334	0.0107121
LOC102656502	18.7382	2.52854	0.560841	-4.50847	6.52971e-06	7.21047e-05
LOC107964673	10.1177	2.52737	0.721073	-3.50501	0.000456592	0.003016
LOC408443	73.4223	2.51953	0.285384	-8.82854	1.06054e-18	5.27801e-17
LOC100578992	13.9942	2.51644	0.682518	-3.687	0.000226915	0.0016565
Ubx	10.2441	2.50839	0.730395	-3.43429	0.000594111	0.00377564
LOC102653822	20.3462	2.50768	0.657985	-3.81116	0.000138317	0.00107449
LOC113219199	39.0137	2.50491	0.435382	-5.75335	8.74935e-09	1.58404e-07
LOC552459	9201.96	2.50128	0.365816	-6.83752	8.05751e-12	2.28093e-10
LOC552738	1067.22	2.49826	0.254375	-9.82118	9.12724e-23	5.52654e-21
LOC107964360	15.9506	2.49732	0.581889	-4.29174	1.77282e-05	0.000177919
LOC551428	415.562	2.49632	0.302986	-8.23904	1.73596e-16	7.30511e-15
LOC100576736	29.254	2.49596	0.445774	-5.59917	2.1538e-08	3.67936e-07
LOC113218784	7.26332	2.49413	0.889735	-2.80323	0.00505934	0.0224977
LOC409057	1013.82	2.49409	0.413599	-6.03022	1.63738e-09	3.40569e-08
LOC113218583	282.643	2.492	0.297005	-8.39044	4.84311e-17	2.13705e-15
LOC100577717	380.307	2.47995	0.375127	-6.61096	3.81833e-11	9.74613e-10
LOC102654165	1066.11	2.47491	0.197033	-12.5609	3.46422e-36	3.85271e-34
LOC411378	5909.28	2.46684	0.290105	-8.50327	1.84326e-17	8.40574e-16
LOC100576902	112.129	2.46313	0.67256	-3.66233	0.000249935	0.00180519
LOC726995	7.34512	2.46178	0.88356	-2.78621	0.0053329	0.0234463
LOC551506	46.5273	2.4612	0.403084	-6.10591	1.02217e-09	2.18873e-08
LOC412163	3757.2	2.4581	0.288697	-8.51447	1.67349e-17	7.72853e-16
LOC100577396	8.34007	2.45216	0.773793	-3.16901	0.00152958	0.00842387
LOC725462	1717.28	2.43814	0.335161	-7.27454	3.47602e-13	1.11755e-11
LOC113219311	14.948	2.42345	0.714502	-3.3918	0.000694346	0.00433958
LOC726505	772.621	2.42151	0.973546	-2.48731	0.0128714	0.047765
LOC724779	13120.3	2.40843	0.208544	-11.5488	7.48747e-31	6.8005e-29
LOC413575	1200.2	2.40405	0.183282	-13.1167	2.64204e-39	3.23546e-37
LOC113218535	15.8512	2.39618	0.669911	-3.57687	0.000347739	0.00238966
LOC724952	142.196	2.38634	0.273729	-8.71787	2.83478e-18	1.3793e-16
LOC100576462	46.2246	2.38395	0.375533	-6.34819	2.17867e-10	5.05219e-09
LOC726913	2102.19	2.37986	0.173849	-13.6892	1.17739e-42	1.58424e-40
LOC411100	1284.25	2.37611	0.144386	-16.4567	7.51208e-61	1.99693e-58
LOC551806	2233.07	2.36859	0.134408	-17.6224	1.65937e-69	5.65172e-67
LOC102653946	13.3194	2.3622	0.697637	-3.38601	0.000709175	0.00440416
LOC724246	15.2549	2.36063	0.601465	-3.9248	8.68035e-05	0.000714016
LOC102654894	83.9483	2.35685	0.390383	-6.03728	1.56734e-09	3.2725e-08
LOC100577671	5.52393	2.3541	0.952237	-2.47218	0.0134291	0.0494975
LOC100576638	48.5244	2.35228	0.42703	-5.50847	3.61968e-08	6.0047e-07
LOC100577074	57.7359	2.3491	0.324958	-7.22894	4.86779e-13	1.52017e-11
LOC100578532	41.5575	2.34792	0.469256	-5.00349	5.6301e-07	7.77724e-06
LOC411863	3190.29	2.34184	0.177203	-13.2155	7.13656e-40	9.04435e-38
LOC726905	86.1571	2.34139	0.358669	-6.52802	6.66462e-11	1.63598e-09
LOC102653792	13.5552	2.33195	0.694869	-3.35595	0.000790919	0.00482116
LOC102655477	26.1194	2.32454	0.568112	-4.0917	4.28223e-05	0.000387964
LOC725078	24.1201	2.32417	0.51713	-4.49436	6.9779e-06	7.65883e-05
LOC552099	19.0738	2.3096	0.529611	-4.36094	1.29502e-05	0.000135066
LOC107965950	73.7851	2.30944	0.551732	-4.1858	2.84161e-05	0.000269545
LOC113219235	10.7227	2.30129	0.679141	-3.38854	0.000702668	0.00438373
LOC102656044	8.80281	2.28926	0.842942	-2.71579	0.00661173	0.0279956
LOC552600	3093.13	2.28412	0.374283	-6.10265	1.04325e-09	2.22541e-08
LOC726750	2138.37	2.28186	0.434573	-5.2508	1.51438e-07	2.29239e-06
LOC727037	165.087	2.27807	0.465925	-4.88935	1.0117e-06	1.31425e-05
LOC413749	7958.27	2.27675	0.163911	-13.8902	7.26587e-44	1.04198e-41
LOC100577891	17.5702	2.27592	0.632952	-3.59572	0.000323501	0.00224576
LOC413117	379.936	2.27531	0.322333	-7.05887	1.6786e-12	5.03998e-11
LOC102656849	25.1316	2.27255	0.497086	-4.57175	4.83678e-06	5.44026e-05
LOC113219166	11.5137	2.27215	0.724709	-3.13526	0.001717	0.0092691
LOC412885	2842.77	2.26526	0.18572	-12.1972	3.2167e-34	3.33893e-32
LOC102654865	23.4841	2.26379	0.630863	-3.58841	0.000332706	0.00230672
LOC102655229	9.57641	2.26371	0.765948	-2.95544	0.00312221	0.0152323
LOC725816	1022.5	2.26362	0.209857	-10.7865	3.98831e-27	2.93707e-25
LOC102655878	20.5731	2.26345	0.51627	-4.38424	1.16389e-05	0.000122563
LOC410417	141.256	2.26245	0.402864	-5.61592	1.95518e-08	3.35583e-07
LOC725225	40.4368	2.25925	0.458582	-4.9266	8.36717e-07	1.10807e-05
LOC113218519	130.071	2.25142	0.334527	-6.73016	1.69475e-11	4.5948e-10
LOC107964593	10.3068	2.24443	0.746377	-3.00711	0.00263747	0.0132469
LOC102656294	39.8821	2.24382	0.546456	-4.10614	4.02332e-05	0.000366947
LOC100576503	58.0813	2.2385	0.40618	-5.51109	3.56616e-08	5.92494e-07
LOC102654587	9.11472	2.23257	0.741902	-3.00925	0.00261892	0.013178
LOC552407	391.444	2.23046	0.219151	-10.1777	2.49288e-24	1.61725e-22
LOC100578375	56.8555	2.22131	0.382924	-5.80092	6.59506e-09	1.23081e-07
LOC100578882	14.8333	2.21876	0.713808	-3.10834	0.00188142	0.00999298
LOC102655526	111.381	2.21786	0.329896	-6.72291	1.78136e-11	4.8057e-10
LOC102655619	19.5074	2.20753	0.525949	-4.19723	2.70194e-05	0.000257642
LOC726393	54.9955	2.20635	0.374707	-5.88819	3.90438e-09	7.61249e-08
LOC102655046	43.9721	2.1928	0.443967	-4.9391	7.84836e-07	1.04699e-05
LOC102653853	10.6208	2.1911	0.824295	-2.65815	0.00785701	0.032181
LOC551053	1626.42	2.18852	0.351787	-6.22117	4.93475e-10	1.09539e-08
LOC725128	347.463	2.18606	0.330502	-6.61435	3.73185e-11	9.54776e-10
LOC408291	4535.04	2.18336	0.241739	-9.0319	1.68716e-19	8.87889e-18
LOC100577541	47.3973	2.17453	0.428322	-5.07687	3.83697e-07	5.39601e-06
LOC100576257	20.5972	2.17208	0.596577	-3.6409	0.000271688	0.00193285
LOC100578835	367.87	2.17123	0.181331	-11.9739	4.87093e-33	4.74002e-31
LOC100578719	23.3284	2.16101	0.514439	-4.20071	2.66078e-05	0.000254162
LOC100578593	35.9343	2.14937	0.587241	-3.66012	0.000252093	0.00181597
LOC551252	2259.95	2.14918	0.278651	-7.7128	1.2309e-14	4.53228e-13
LOC411613	377.225	2.14901	0.249179	-8.62434	6.44614e-18	3.04141e-16
LOC102653866	55.189	2.14807	0.451423	-4.75844	1.95093e-06	2.40534e-05
LOC412436	1661.95	2.14741	0.249629	-8.60243	7.80426e-18	3.65058e-16
LOC410506	822.312	2.14543	0.370408	-5.79208	6.95217e-09	1.29083e-07
LOC726375	241.623	2.14388	0.512784	-4.18086	2.90406e-05	0.00027499
LOC410837	2939.62	2.13812	0.288971	-7.39907	1.37137e-13	4.64179e-12
LOC102654646	21.5769	2.13498	0.510771	-4.17991	2.91622e-05	0.000275663
LOC102655712	9.90403	2.13246	0.788739	-2.70364	0.00685854	0.0287837
LOC725438	37.9425	2.12311	0.562759	-3.77268	0.000161504	0.00123265
LOC411602	1320.06	2.12196	0.31653	-6.70383	2.03028e-11	5.45025e-10
LOC552636	1728.52	2.11995	0.19614	-10.8083	3.14311e-27	2.34635e-25
LOC724971	6632.36	2.11502	0.31575	-6.69839	2.10722e-11	5.64289e-10
LOC100576110	225.476	2.11344	0.32001	-6.60429	3.99439e-11	1.01717e-09
LOC726040	8962.22	2.10866	0.179231	-11.765	5.91061e-32	5.65086e-30
LOC100578030	4230.24	2.10849	0.151217	-13.9434	3.45099e-44	5.15238e-42
LOC410207	812.787	2.1063	0.162739	-12.9428	2.5817e-38	3.05847e-36
LOC113219094	22.6041	2.10566	0.710637	-2.96306	0.00304594	0.0149203
Csd	17.6359	2.10412	0.550673	-3.82099	0.000132915	0.00103906
LOC100578669	8.74674	2.10262	0.799261	-2.6307	0.00852092	0.0343707
LOC102654659	8.76587	2.09617	0.750367	-2.79352	0.0052137	0.0230244
LOC552588	250.626	2.09101	0.229155	-9.12486	7.18321e-20	3.85664e-18
Syt20	1313.04	2.08989	0.286021	-7.30679	2.7361e-13	8.84888e-12
LOC725209	85.862	2.08483	0.326009	-6.395	1.60549e-10	3.81224e-09
LOC102655868	63.7459	2.0788	0.325932	-6.37802	1.79389e-10	4.22281e-09
LOC102656130	16765.9	2.06725	0.176629	-11.7039	1.21713e-31	1.15352e-29
LOC409367	1300.16	2.05667	0.394123	-5.21834	1.8053e-07	2.69534e-06
LOC551908	297.136	2.05543	0.355793	-5.77704	7.60248e-09	1.39259e-07
LOC724703	1091.52	2.04934	0.155261	-13.1993	8.8538e-40	1.10917e-37
LOC102656816	124.464	2.04539	0.386101	-5.29755	1.17366e-07	1.81701e-06
LOC100577699	762.318	2.04261	0.204192	-10.0034	1.47262e-23	9.27753e-22
LOC102655237	9.15062	2.03791	0.748896	-2.72122	0.00650408	0.027608
LOC102654605	25.0844	2.03713	0.531459	-3.83309	0.000126545	0.0009951
LOC102656274	78.7897	2.03505	0.521148	-3.90493	9.42529e-05	0.000766614
LOC726736	2058.34	2.03094	0.218101	-9.31195	1.25508e-20	7.01494e-19
LOC107964984	31.0873	2.02957	0.436487	-4.64978	3.32287e-06	3.89838e-05
LOC411556	78.5451	2.02746	0.34771	-5.83089	5.51331e-09	1.03605e-07
LOC494509	2548.47	2.01907	0.220647	-9.15064	5.65953e-20	3.08416e-18
LOC102654975	343.973	2.01822	0.278742	-7.24047	4.47135e-13	1.41256e-11
LOC107965266	94.5134	2.01558	0.317946	-6.33939	2.30674e-10	5.29287e-09
LOC410288	1133.87	2.01293	0.277106	-7.26412	3.75472e-13	1.20008e-11
LOC107964006	14.1229	2.0103	0.663256	-3.03095	0.00243784	0.0124173
LOC100577805	37.9805	2.00165	0.440259	-4.54654	5.45354e-06	6.07132e-05
LOC100577046	48.0199	1.99845	0.39948	-5.00263	5.65549e-07	7.79256e-06
LOC552728	715.626	1.99079	0.206798	-9.62672	6.16691e-22	3.63315e-20
LOC410993	380.31	1.9861	0.251839	-7.88637	3.11094e-15	1.21093e-13
LOC100577192	1488.18	1.98514	0.252874	-7.8503	4.15038e-15	1.59841e-13
LOC102654761	24.5714	1.97598	0.661942	-2.98512	0.00283464	0.0140431
LOC102653944	11.4575	1.97535	0.73439	-2.68978	0.00714994	0.0298001
LOC100578667	25.0162	1.96797	0.637383	-3.08758	0.00201793	0.0105993
LOC724993	2737.1	1.9678	0.679163	-2.89738	0.00376291	0.0177387
LOC409187	7415.88	1.96589	0.162157	-12.1233	7.94545e-34	8.09322e-32
LOC102655156	29.3401	1.95916	0.483967	-4.04813	5.16291e-05	0.000456001
LOC113218728	18.351	1.95125	0.538265	-3.62508	0.000288877	0.00203637
LOC100576773	48.5242	1.95049	0.461114	-4.22994	2.33753e-05	0.000227878
LOC552153	531.917	1.94348	0.193601	-10.0386	1.03126e-23	6.53472e-22
LOC408774	1379.98	1.93075	0.293812	-6.57137	4.98548e-11	1.24626e-09
LOC413532	157.769	1.92809	0.316818	-6.08578	1.15923e-09	2.45806e-08
LOC725460	704.573	1.92691	0.214422	-8.98656	2.55082e-19	1.29309e-17
LOC409695	7339.63	1.92627	0.214013	-9.00069	2.24311e-19	1.14777e-17
LOC107965317	35.2994	1.91817	0.63685	-3.01196	0.00259565	0.013067
LOC100578745	29.7955	1.91779	0.608522	-3.15155	0.00162406	0.00883845
LOC102654087	52.1604	1.91745	0.533193	-3.59617	0.000322937	0.00224327
LOC726944	388.727	1.91426	0.219775	-8.71007	3.03683e-18	1.47104e-16
LOC100578134	630.171	1.91172	0.221256	-8.64034	5.60445e-18	2.66349e-16
LOC107965265	23.7779	1.90675	0.64561	-2.95341	0.00314283	0.0153055
LOC113218750	9.83936	1.90477	0.686458	-2.77478	0.00552398	0.0241596
LOC408661	493.336	1.89969	0.282308	-6.72915	1.70656e-11	4.61533e-10
LOC725245	830.808	1.89726	0.192617	-9.84988	6.86261e-23	4.202e-21
LOC100576623	67.5474	1.89107	0.532175	-3.55347	0.000380179	0.00258488
LOC408567	2697.13	1.87819	0.201647	-9.31422	1.22857e-20	6.90214e-19
LOC102656753	43.5236	1.87763	0.391712	-4.7934	1.63976e-06	2.04695e-05
LOC100578566	12.8415	1.8771	0.734814	-2.55452	0.0106335	0.0407648
LOC725942	1303.92	1.87648	0.18432	-10.1806	2.42098e-24	1.58002e-22
LOC100577913	1934.35	1.86645	0.275804	-6.76732	1.31191e-11	3.61987e-10
LOC724950	101.565	1.86336	0.493153	-3.77847	0.000157795	0.00120645
Or107	46.1872	1.86279	0.540919	-3.44376	0.000573684	0.00366849
LOC100578084	825.165	1.86226	0.349864	-5.32283	1.02166e-07	1.593e-06
CPR28	112.274	1.86183	0.368404	-5.05377	4.33168e-07	6.05269e-06
LOC100576307	233.967	1.84944	0.257951	-7.16974	7.514e-13	2.31997e-11
LOC100576193	28.3637	1.8476	0.584303	-3.16206	0.00156657	0.00856701
LOC410953	2320.28	1.8472	0.178947	-10.3226	5.56828e-25	3.72323e-23
LOC100576251	87.4129	1.8451	0.36749	-5.02082	5.14502e-07	7.14338e-06
LOC408451	43.2639	1.84463	0.399999	-4.6116	3.99589e-06	4.56991e-05
LOC412448	178.473	1.8425	0.204466	-9.01126	2.03707e-19	1.05223e-17
LOC100576288	150.694	1.83153	0.235183	-7.78769	6.82431e-15	2.57364e-13
LOC411968	15.2681	1.83012	0.617333	-2.96455	0.00303127	0.0148658
LOC100577798	136.28	1.82837	0.243938	-7.49524	6.61778e-14	2.3192e-12
LOC552657	563.596	1.82803	0.168174	-10.8699	1.60403e-27	1.21405e-25
LOC113219258	14.9761	1.82719	0.56892	-3.21168	0.00131964	0.00739851
LOC413021	1790.56	1.82265	0.322247	-5.65606	1.54889e-08	2.70968e-07
LOC107963976	241.294	1.81752	0.268036	-6.78087	1.19457e-11	3.32133e-10
LOC102654387	30.4622	1.81515	0.621683	-2.91974	0.00350328	0.0167612
LOC100576319	11.7062	1.81435	0.691753	-2.62283	0.00872026	0.0349299
LOC102653826	20.0641	1.81358	0.618187	-2.93371	0.00334939	0.0161498
LOC100578866	157.234	1.81161	0.264944	-6.83771	8.04669e-12	2.28093e-10
LOC100578670	20.4683	1.80832	0.533715	-3.38817	0.000703619	0.00438704
LOC412843	95.4535	1.80796	0.285949	-6.32266	2.57099e-10	5.86217e-09
LOC724721	3972.37	1.80749	0.119729	-15.0965	1.70843e-51	3.44818e-49
LOC408872	1360.59	1.80745	0.23708	-7.62378	2.46354e-14	8.97996e-13
LOC102654020	11.5744	1.80525	0.68403	-2.63914	0.00831173	0.033714
LOC102654211	10.0053	1.79977	0.696382	-2.58446	0.00975328	0.0381144
LOC102656106	15.1456	1.79864	0.592283	-3.0368	0.00239106	0.0122386
LOC113219111	516.798	1.79151	0.176318	-10.1607	2.97017e-24	1.91549e-22
LOC107964422	65.7013	1.78237	0.359364	-4.9598	7.05656e-07	9.54211e-06
LOC552592	1985.57	1.77769	0.217255	-8.18252	2.77966e-16	1.14756e-14
LOC551968	9242.27	1.77656	0.182463	-9.73656	2.10561e-22	1.25405e-20
LOC100577132	27.4659	1.7713	0.644293	-2.74922	0.00597376	0.0257548
LOC725154	827.864	1.76934	0.310912	-5.69082	1.26433e-08	2.237e-07
LOC413000	1547.53	1.76823	0.235848	-7.49734	6.51237e-14	2.28962e-12
LOC413594	656.828	1.76795	0.190931	-9.25964	2.05127e-20	1.14065e-18
LOC107965323	175.363	1.76575	0.285626	-6.18205	6.32741e-10	1.37375e-08
LOC412929	1669.49	1.75731	0.295794	-5.94098	2.83332e-09	5.62483e-08
LOC408539	1210.2	1.75698	0.200491	-8.7634	1.89445e-18	9.34281e-17
LOC552679	297.553	1.75447	0.313475	-5.59684	2.18298e-08	3.72337e-07
LOC107964413	55.9968	1.75254	0.402418	-4.35503	1.33051e-05	0.000137218
LOC100578990	41.1095	1.74907	0.57213	-3.05712	0.00223476	0.0115372
LOC411414	180.581	1.74873	0.233122	-7.50134	6.31688e-14	2.22808e-12
LOC411633	960.323	1.74617	0.25166	-6.9386	3.95999e-12	1.14483e-10
LOC412069	7743.99	1.7455	0.208834	-8.3583	6.36301e-17	2.77402e-15
LOC726119	110.803	1.74225	0.235902	-7.38549	1.51897e-13	5.10965e-12
LOC113219394	170.995	1.73826	0.302274	-5.75062	8.89181e-09	1.60716e-07
LOC409095	67.0102	1.73125	0.425567	-4.0681	4.73977e-05	0.000424477
LOC113218742	18.9413	1.72956	0.69817	-2.47728	0.0132388	0.0489117
LOC102654638	138.595	1.72891	0.271336	-6.37182	1.86803e-10	4.36903e-09
LOC100577788	13.3809	1.72829	0.611744	-2.82518	0.00472534	0.0212904
LOC413810	721.376	1.72518	0.20136	-8.56761	1.05657e-17	4.90023e-16
LOC552756	6717.87	1.72319	0.163935	-10.5114	7.6531e-26	5.34687e-24
LOC409025	455.089	1.7216	0.238988	-7.20371	5.85964e-13	1.81949e-11
LOC412925	57.8553	1.72071	0.419437	-4.10243	4.0883e-05	0.000372251
LOC100577693	398.939	1.72042	0.290925	-5.91363	3.34655e-09	6.58376e-08
Tret1	21703.6	1.7186	0.216163	-7.95051	1.85751e-15	7.33513e-14
LOC100576745	1317.53	1.71614	0.316836	-5.41648	6.07846e-08	9.72821e-07
LOC100577719	70.6318	1.70831	0.368329	-4.63802	3.51766e-06	4.08296e-05
LOC100578608	153.372	1.70772	0.256708	-6.65239	2.88377e-11	7.51919e-10
LOC725422	797.701	1.70337	0.323138	-5.27135	1.35425e-07	2.06433e-06
LOC409124	635.35	1.7033	0.260173	-6.5468	5.87827e-11	1.46272e-09
ILP-2	177.85	1.70302	0.263377	-6.46609	1.00571e-10	2.41436e-09
LOC100578329	44.474	1.69974	0.465732	-3.6496	0.00026265	0.00188083
LOC100577607	267.21	1.68619	0.239319	-7.04579	1.84406e-12	5.50641e-11
LOC412548	570.31	1.67114	0.217466	-7.68459	1.53483e-14	5.63237e-13
LOC107966069	137.226	1.67096	0.395235	-4.22777	2.36023e-05	0.00022968
LOC725246	58.7283	1.66368	0.408729	-4.07039	4.69353e-05	0.000421027
LOC726814	1296.69	1.65548	0.197992	-8.36135	6.20047e-17	2.71401e-15
LOC102656856	28.892	1.65471	0.425845	-3.8857	0.000102034	0.00082504
LOC100578731	36.7871	1.6532	0.44401	-3.72334	0.000196601	0.00146307
LOC725926	10270.3	1.65054	0.189898	-8.69175	3.56903e-18	1.72119e-16
LOC412960	63.2063	1.64518	0.417158	-3.94378	8.0208e-05	0.000666301
LOC413416	565.831	1.64296	0.30028	-5.47142	4.46432e-08	7.31679e-07
LOC411253	1406.06	1.64009	0.377747	-4.34178	1.41336e-05	0.000145186
LOC107964757	13.3448	1.64003	0.641699	-2.55576	0.0105956	0.0406337
LOC102653659	18.6096	1.6374	0.565889	-2.8935	0.0038098	0.0178897
LOC102653856	14.7602	1.62767	0.642548	-2.53315	0.0113043	0.0427204
LOC100577848	74.8901	1.62062	0.369057	-4.39125	1.12699e-05	0.000119022
LOC410386	547.117	1.61932	0.219918	-7.3633	1.79414e-13	5.9778e-12
LOC100578207	18.5242	1.61873	0.616094	-2.62741	0.00860373	0.0345895
LOC113219300	117.5	1.609	0.316061	-5.0908	3.56556e-07	5.03382e-06
LOC102654517	124.614	1.60859	0.249909	-6.43671	1.22088e-10	2.91807e-09
LOC413491	52.0352	1.60605	0.420128	-3.82275	0.00013197	0.00103255
Tsf1	133342	1.60103	0.250708	-6.38603	1.70251e-10	4.0251e-09
LOC411291	196.511	1.59838	0.211092	-7.57194	3.67692e-14	1.3226e-12
LOC411405	25.7406	1.58944	0.576739	-2.75592	0.00585279	0.0253838
LOC102654381	26.363	1.58881	0.50812	-3.12684	0.00176694	0.00946336
LOC724539	16.6063	1.58831	0.618206	-2.56923	0.0101924	0.0394765
LOC107965406	40.1359	1.57784	0.394026	-4.00441	6.21717e-05	0.00053538
LOC100576677	42.0446	1.5747	0.451935	-3.48435	0.000493341	0.00322745
LOC551250	1896.56	1.56967	0.234383	-6.69704	2.1269e-11	5.68163e-10
LOC724619	84.9953	1.56916	0.365307	-4.29546	1.74332e-05	0.000175119
LOC100576737	21.729	1.56916	0.576647	-2.72118	0.00650493	0.027608
LOC412670	794.001	1.56826	0.201273	-7.79169	6.61214e-15	2.50228e-13
LOC408777	197.207	1.56711	0.25004	-6.26745	3.6701e-10	8.24751e-09
LOC107965799	16.9554	1.56669	0.594669	-2.63455	0.00842478	0.0340711
LOC724443	148.223	1.56451	0.308327	-5.0742	3.8913e-07	5.45132e-06
LOC413997	1123.78	1.56221	0.258727	-6.03808	1.55963e-09	3.26266e-08
LOC100578233	55.2501	1.56178	0.37568	-4.1572	3.22169e-05	0.000301919
LOC102656910	130.61	1.55901	0.220364	-7.07473	1.49745e-12	4.50849e-11
LOC724890	177.488	1.55789	0.453184	-3.43766	0.000586759	0.00373545
LOC102656327	25.9728	1.55398	0.49724	-3.12521	0.00177678	0.00949737
LOC413567	2053.82	1.55207	0.195941	-7.92114	2.35348e-15	9.22682e-14
LOC102653589	14.8962	1.55084	0.604114	-2.56714	0.0102541	0.0396453
LOC727166	94.4809	1.54908	0.263269	-5.88404	4.00379e-09	7.79238e-08
LOC100577428	67.0078	1.54702	0.399526	-3.87214	0.000107883	0.0008684
LOC726126	1054.23	1.54234	0.337689	-4.56736	4.93909e-06	5.53818e-05
LOC552066	1913.31	1.54116	0.170644	-9.03143	1.69448e-19	8.87889e-18
LOC725991	135.267	1.53579	0.297121	-5.16891	2.35458e-07	3.43083e-06
LOC413097	464.633	1.5345	0.157112	-9.76692	1.56127e-22	9.34958e-21
LOC410621	2321.4	1.53123	0.261977	-5.84489	5.06893e-09	9.60805e-08
LOC413792	1240.52	1.52877	0.185472	-8.24259	1.68521e-16	7.11904e-15
LOC724811	1747.64	1.52551	0.189811	-8.03699	9.20696e-16	3.71654e-14
LOC727007	219.552	1.52447	0.425899	-3.57942	0.000344358	0.00237091
LOC726391	24.9162	1.52315	0.578505	-2.6329	0.00846586	0.0341612
LOC100577856	872.856	1.523	0.19121	-7.96505	1.65155e-15	6.56941e-14
LOC552401	1624.25	1.523	0.190013	-8.0152	1.09958e-15	4.40599e-14
LOC100577499	35.214	1.51994	0.40529	-3.75024	0.000176666	0.00133436
LOC102654947	26.0628	1.51919	0.462314	-3.28605	0.00101604	0.00594406
LOC102654122	41.6284	1.51487	0.367101	-4.12659	3.68186e-05	0.000339497
LOC410959	177.363	1.51157	0.280561	-5.38765	7.13849e-08	1.13085e-06
LOC410293	24.5552	1.50851	0.448044	-3.36689	0.000760217	0.00467321
LOC724373	24.0112	1.50831	0.560458	-2.69121	0.00711928	0.0296836
LOC726838	160.228	1.50683	0.244353	-6.16661	6.97684e-10	1.50575e-08
LOC100578226	3765.29	1.50495	0.21455	-7.01444	2.3087e-12	6.85626e-11
Pgrp-s2	5051.32	1.49895	0.392992	-3.81421	0.000136619	0.0010642
LOC102654728	26.8069	1.49782	0.51898	-2.88609	0.00390058	0.01823
LOC552453	65.7064	1.49492	0.44111	-3.38901	0.000701461	0.00437871
LOC726776	72.613	1.49109	0.318501	-4.68159	2.84659e-06	3.37963e-05
LOC100576173	21.3088	1.48705	0.52999	-2.8058	0.00501917	0.0223659
LOC100576330	29.6485	1.4869	0.503809	-2.95132	0.00316424	0.0153891
LOC552342	1772.14	1.48567	0.196756	-7.55079	4.32642e-14	1.54602e-12
LOC413233	1817.32	1.48473	0.13998	-10.6067	2.77388e-26	2.00215e-24
LOC408871	9057.26	1.48157	0.196885	-7.52505	5.26985e-14	1.877e-12
Dnmt3	408.849	1.47689	0.25118	-5.87981	4.10736e-09	7.95135e-08
LOC413987	1450.92	1.47637	0.194386	-7.59504	3.07702e-14	1.11417e-12
LOC107965076	45.8173	1.47297	0.433183	-3.40033	0.000673042	0.00422551
LOC411273	85.1444	1.46972	0.57378	-2.56147	0.0104231	0.0401701
LOC102654095	183.242	1.46818	0.303954	-4.83027	1.36345e-06	1.74007e-05
LOC552169	63.2851	1.46618	0.411907	-3.5595	0.00037156	0.00253102
LOC409307	83.9995	1.46599	0.372253	-3.93815	8.21113e-05	0.000680039
LOC727091	338.666	1.46537	0.18527	-7.90936	2.58711e-15	1.01064e-13
LOC107965276	27.5494	1.46407	0.491229	-2.98043	0.00287844	0.0142148
LOC409250	514.94	1.46351	0.197619	-7.4057	1.30456e-13	4.45717e-12
LOC107964204	170.341	1.46163	0.258869	-5.64621	1.64028e-08	2.85126e-07
LOC100577801	259.775	1.45819	0.286272	-5.09374	3.51067e-07	4.97566e-06
LOC412393	3519.06	1.4534	0.242427	-5.99521	2.03229e-09	4.16351e-08
LOC107964339	38.1047	1.45246	0.413147	-3.51561	0.000438741	0.00292467
LOC100577174	283.506	1.45064	0.417069	-3.47817	0.000504849	0.00329482
LOC412233	365.431	1.45042	0.222099	-6.53054	6.55326e-11	1.61593e-09
LOC408851	6747.96	1.44961	0.172861	-8.38596	5.03138e-17	2.21117e-15
LOC102653954	24.1082	1.44859	0.434513	-3.33383	0.000856583	0.00515226
LOC100578261	41.4815	1.4394	0.407825	-3.52946	0.00041641	0.00280324
LOC113218880	26.3132	1.43803	0.45707	-3.1462	0.00165409	0.00897356
LOC100577437	54.4038	1.4351	0.491362	-2.92066	0.00349293	0.0167486
LOC724126	1254.39	1.43161	0.310299	-4.61365	3.95664e-06	4.53454e-05
LOC552371	713.211	1.42585	0.171119	-8.33252	7.91417e-17	3.40935e-15
LOC411724	2924.94	1.42233	0.155495	-9.14713	5.84643e-20	3.17016e-18
LOC102656788	49.2922	1.42223	0.46423	-3.06363	0.00218671	0.0113367
Cpap3-d	1184.97	1.42154	0.301674	-4.71216	2.4511e-06	2.95243e-05
LOC100578420	336.169	1.41662	0.223357	-6.34241	2.262e-10	5.2097e-09
LOC100576099	38.4831	1.41587	0.42521	-3.32981	0.000869066	0.0052187
LOC552313	3109.85	1.41305	0.186423	-7.57982	3.46039e-14	1.24883e-12
LOC413466	62.3251	1.41081	0.342134	-4.12358	3.73036e-05	0.000342701
LOC102655953	24.0794	1.41046	0.56355	-2.50282	0.0123208	0.0459564
LOC113218982	126.414	1.40638	0.376682	-3.7336	0.000188765	0.00140818
LOC113218744	100.557	1.40562	0.275575	-5.10069	3.38425e-07	4.80899e-06
LOC726978	1977.56	1.40442	0.231127	-6.07639	1.22921e-09	2.59634e-08
LOC408959	1896.91	1.40122	0.114694	-12.2171	2.51946e-34	2.64034e-32
LOC409553	35.0095	1.40079	0.463942	-3.01932	0.00253341	0.0128009
LOC724507	26.4989	1.39697	0.538669	-2.59338	0.00950391	0.0373407
LOC113219054	77.7298	1.39479	0.492862	-2.82998	0.00465509	0.0210872
LOC408664	894.762	1.3884	0.27913	-4.97403	6.55745e-07	8.92255e-06
LOC727153	158.678	1.38821	0.251683	-5.51571	3.47367e-08	5.78892e-07
LOC100576147	34.3269	1.388	0.50481	-2.74955	0.00596769	0.0257388
LOC100577344	119.024	1.38587	0.298416	-4.6441	3.41566e-06	3.98579e-05
LOC552640	64.5504	1.38493	0.337561	-4.10277	4.08239e-05	0.000372023
LOC725611	285.546	1.38102	0.269272	-5.1287	2.91758e-07	4.22854e-06
LOC408288	1030.81	1.37911	0.225987	-6.10263	1.04339e-09	2.22541e-08
LOC411297	63.6308	1.37899	0.364967	-3.77838	0.000157849	0.00120645
LOC102655614	23.6897	1.3766	0.443535	-3.1037	0.00191116	0.0101263
LOC100576770	315.129	1.37577	0.231336	-5.94708	2.72974e-09	5.43901e-08
LOC725690	44.7404	1.37398	0.39752	-3.45638	0.000547474	0.00352864
LOC102653706	33.5402	1.37007	0.501886	-2.72985	0.00633632	0.0270024
LOC412541	378.879	1.36886	0.215836	-6.34216	2.26571e-10	5.2097e-09
LOC410635	1560.35	1.36668	0.146436	-9.33296	1.02958e-20	5.81418e-19
LOC100578680	934.093	1.36536	0.219928	-6.20821	5.35922e-10	1.17557e-08
LOC726343	52.085	1.36525	0.387116	-3.52672	0.000420739	0.00282367
LOC410746	41.1399	1.36124	0.500537	-2.71956	0.00653687	0.0277111
LOC102654792	269.768	1.35974	0.190118	-7.15212	8.54461e-13	2.61595e-11
LOC102654584	44.4825	1.3597	0.413697	-3.2867	0.00101369	0.00593669
LOC100576765	207.454	1.35643	0.259279	-5.23153	1.6811e-07	2.52374e-06
LOC552692	589.354	1.35631	0.206292	-6.57468	4.87566e-11	1.22442e-09
LOC725682	100.12	1.35277	0.302041	-4.47878	7.50718e-06	8.19847e-05
LOC411264	34.0354	1.35206	0.367503	-3.67903	0.000234119	0.00170111
LOC410960	1058.67	1.3482	0.386928	-3.48436	0.000493315	0.00322745
LOC100578641	19.7546	1.34633	0.5378	-2.50341	0.0123004	0.0459117
LOC107964323	53.405	1.34454	0.435547	-3.08701	0.00202178	0.0106092
LOC411336	67.3797	1.34244	0.314014	-4.27509	1.91061e-05	0.000190171
LOC551986	637.485	1.34214	0.158346	-8.47597	2.33137e-17	1.05873e-15
LOC413141	2329.23	1.33695	0.147151	-9.08554	1.03184e-19	5.51276e-18
LOC102653751	30.0166	1.33595	0.459389	-2.9081	0.00363627	0.0172612
LOC411053	37.2302	1.3333	0.372084	-3.58333	0.000339242	0.00234458
LOC100578068	780.029	1.33201	0.304331	-4.37684	1.20412e-05	0.000126068
LOC724781	1003.57	1.3303	0.290925	-4.57265	4.81584e-06	5.42318e-05
LOC100579007	54.7525	1.32988	0.397298	-3.34732	0.000815984	0.00494628
LOC409261	552.773	1.32503	0.289912	-4.57046	4.86644e-06	5.46797e-05
LOC550695	2139.47	1.3249	0.199421	-6.64373	3.05832e-11	7.92671e-10
LOC100577456	1036.97	1.32424	0.290997	-4.55071	5.34663e-06	5.95838e-05
Def1	53370.3	1.32195	0.446683	-2.95948	0.0030816	0.0150747
LOC410885	60.4821	1.31993	0.47043	-2.80578	0.00501945	0.0223659
LOC102654066	32.5581	1.31627	0.428858	-3.06924	0.00214601	0.0111484
LOC551710	1195.32	1.31428	0.18161	-7.23681	4.59377e-13	1.44704e-11
LOC552293	435.508	1.31266	0.230395	-5.69743	1.21625e-08	2.15895e-07
LOC725699	79.36	1.31229	0.406655	-3.22703	0.00125083	0.00707095
LOC410187	845.031	1.31206	0.311591	-4.21084	2.54426e-05	0.000244316
LOC409598	180.35	1.29893	0.438692	-2.96091	0.00306734	0.0150116
LOC724767	79.6148	1.29886	0.473406	-2.74364	0.00607613	0.0261194
LOC102656552	292.15	1.29617	0.236958	-5.47005	4.49904e-08	7.36262e-07
LOC410296	245.257	1.29449	0.257949	-5.01841	5.21014e-07	7.2246e-06
LOC113218542	61.8628	1.29411	0.376658	-3.43577	0.000590862	0.00375937
LOC100576096	55.6309	1.29048	0.417982	-3.08741	0.00201911	0.0106003
DHRS4	765.408	1.29033	0.215889	-5.97683	2.27521e-09	4.6092e-08
LOC550955	1733.76	1.28551	0.173362	-7.41514	1.21492e-13	4.16398e-12
LOC725760	27.7134	1.28356	0.505082	-2.54129	0.0110443	0.0419708
LOC412829	233.405	1.28109	0.299597	-4.27604	1.90245e-05	0.000189532
LOC100578317	91.866	1.27758	0.423126	-3.01938	0.00253289	0.0128009
LOC551712	1162.65	1.27602	0.162369	-7.85877	3.87938e-15	1.50468e-13
LOC552028	293.713	1.27466	0.293861	-4.33763	1.44028e-05	0.000147258
LOC409721	744.852	1.27342	0.134011	-9.50238	2.05143e-21	1.18299e-19
LOC551537	280.372	1.26874	0.270536	-4.68972	2.73577e-06	3.25515e-05
LOC107964304	82.5493	1.26837	0.450226	-2.81718	0.00484467	0.0216935
LOC102656498	135.753	1.26529	0.269469	-4.69548	2.65979e-06	3.1682e-05
LOC727309	745.475	1.26428	0.186621	-6.77457	1.24776e-11	3.4516e-10
LOC100578399	52.1003	1.26153	0.395812	-3.1872	0.00143657	0.00797616
Cyp6as5	710.535	1.26134	0.307104	-4.10722	4.0045e-05	0.00036615
LOC552557	696.525	1.2575	0.143885	-8.73962	2.33895e-18	1.14315e-16
LOC413350	136.098	1.25593	0.382829	-3.28067	0.00103561	0.00603591
LOC551706	285.769	1.25498	0.183443	-6.84125	7.85063e-12	2.23405e-10
LOC107964104	10263.7	1.25496	0.315337	-3.97974	6.89916e-05	0.000586079
LOC726407	1574.82	1.25398	0.171716	-7.30263	2.82203e-13	9.0998e-12
LOC727631	185.526	1.25121	0.236373	-5.29339	1.20068e-07	1.85358e-06
LOC413948	45.4102	1.25047	0.333902	-3.74502	0.000180382	0.00135821
LOC413885	664.638	1.25032	0.221194	-5.65261	1.58028e-08	2.75135e-07
LOC412231	2060.71	1.24865	0.172709	-7.22978	4.83781e-13	1.51515e-11
LOC102654652	41.5163	1.24722	0.432296	-2.88511	0.00391273	0.0182712
LOC551556	23.3803	1.24606	0.437655	-2.84713	0.00441158	0.020262
LOC412959	775.352	1.24592	0.227329	-5.48069	4.23659e-08	6.9645e-07
LOC100576157	180.189	1.24571	0.253757	-4.90904	9.15215e-07	1.20035e-05
LOC408818	5964.9	1.244	0.172522	-7.21071	5.56612e-13	1.73329e-11
LOC413955	988.713	1.24205	0.195721	-6.34603	2.20941e-10	5.11259e-09
LOC408867	5198.1	1.23984	0.228598	-5.42369	5.83816e-08	9.39883e-07
LOC724603	843.898	1.23979	0.193904	-6.39384	1.61775e-10	3.83301e-09
LOC724343	137.029	1.23566	0.284811	-4.33853	1.43436e-05	0.000146928
LOC102656500	58.4464	1.23494	0.377088	-3.27494	0.00105685	0.00613018
LOC113219006	155.706	1.2335	0.265782	-4.64101	3.46713e-06	4.0286e-05
LOC408790	1429.76	1.22443	0.166433	-7.35691	1.88211e-13	6.21609e-12
LOC100578589	96.8869	1.22398	0.36146	-3.38621	0.000708664	0.00440349
LOC410944	126.929	1.22116	0.265168	-4.60522	4.12028e-06	4.69738e-05
LOC100576258	60.6036	1.2195	0.338349	-3.60425	0.000313054	0.00217878
LOC408427	2611.12	1.21932	0.363611	-3.35335	0.000798396	0.00485858
LOC552548	941.147	1.21885	0.215121	-5.66587	1.46276e-08	2.5714e-07
LOC503505	114041	1.21708	0.230742	-5.27463	1.33027e-07	2.03346e-06
LOC551845	34.3055	1.214	0.478354	-2.53786	0.0111532	0.0422665
Mrjp8	421.255	1.21119	0.282978	-4.28017	1.86753e-05	0.000186394
LOC102656338	41.4676	1.20709	0.38069	-3.17081	0.00152016	0.00838047
LOC410365	32.245	1.20644	0.433332	-2.7841	0.00536767	0.0235801
LOC726883	1297.04	1.20466	0.155816	-7.73127	1.06476e-14	3.97424e-13
LOC100577019	2214.93	1.20447	0.276591	-4.35471	1.33241e-05	0.000137258
nAChRa7	147.162	1.20355	0.263149	-4.57365	4.79303e-06	5.40778e-05
LOC724886	896.891	1.20238	0.146109	-8.22937	1.88204e-16	7.85914e-15
LOC411978	431.857	1.20132	0.378355	-3.17511	0.00149778	0.00827805
LOC412863	389.974	1.20042	0.207743	-5.77841	7.54107e-09	1.38367e-07
LOC410308	1440.64	1.20021	0.163826	-7.32613	2.36888e-13	7.75329e-12
LOC102654610	520.886	1.1987	0.184487	-6.49748	8.16767e-11	1.98704e-09
Cyp314a1	288.546	1.19743	0.203751	-5.87692	4.17966e-09	8.06268e-08
LOC410175	79.9397	1.19578	0.289658	-4.12825	3.65537e-05	0.0003382
LOC107965519	54.4315	1.19303	0.440593	-2.70779	0.00677324	0.0284915
LOC102656261	100.289	1.19007	0.315513	-3.77186	0.000162033	0.00123425
LOC411646	439.776	1.1881	0.311267	-3.81698	0.000135098	0.00105324
LOC100578194	96.312	1.18785	0.319431	-3.71866	0.000200286	0.00148802
LOC413303	805.196	1.18564	0.188498	-6.28995	3.17571e-10	7.18093e-09
LOC412703	348.368	1.18211	0.189462	-6.23927	4.39609e-10	9.81823e-09
LOC102656822	114.163	1.17952	0.269451	-4.37749	1.20056e-05	0.000125817
LOC724175	171.223	1.17876	0.359211	-3.28152	0.0010325	0.00602977
LOC409884	510.784	1.17767	0.158608	-7.42503	1.12758e-13	3.90143e-12
LOC726493	122.284	1.17637	0.256449	-4.58716	4.49316e-06	5.09054e-05
LOC100577378	264.853	1.17474	0.237581	-4.94457	7.63112e-07	1.02302e-05
LOC100576718	71.9468	1.17416	0.40414	-2.90532	0.00366872	0.0173699
LOC102653977	37.4465	1.16756	0.451525	-2.58582	0.00971467	0.0380024
LOC412193	595.714	1.16711	0.176175	-6.62469	3.47978e-11	8.94485e-10
LOC100577781	239.336	1.16439	0.383468	-3.03646	0.00239373	0.0122386
C1q-VP	3198.32	1.16088	0.307095	-3.78019	0.000156708	0.00119941
LOC552048	188.58	1.15978	0.372548	-3.1131	0.00185132	0.00984767
LOC409986	2588.36	1.15921	0.186619	-6.21165	5.24324e-10	1.15447e-08
Dnmt1a	231.285	1.15861	0.226911	-5.10601	3.29028e-07	4.69996e-06
LOC726163	314.93	1.15631	0.209076	-5.53056	3.19206e-08	5.3606e-07
LOC725877	310.643	1.15474	0.281758	-4.09835	4.16114e-05	0.000377935
LOC100576425	93.2452	1.15078	0.302887	-3.79937	0.000145065	0.00112053
LOC100577303	33.0192	1.15042	0.44224	-2.60136	0.00928562	0.0366947
LOC100578547	32.3428	1.15012	0.401295	-2.86602	0.00415665	0.0192616
LOC100577539	198.223	1.14564	0.200789	-5.70572	1.15852e-08	2.06319e-07
LOC726818	826.217	1.14242	0.401486	-2.84547	0.00443464	0.0203337
LOC107964338	153.816	1.1393	0.296262	-3.84558	0.000120268	0.000957487
LOC102655522	66.7918	1.13726	0.360427	-3.15531	0.00160328	0.00875459
LOC726755	54.1286	1.13623	0.373661	-3.0408	0.00235949	0.012096
LOC410420	854.56	1.13607	0.187972	-6.04381	1.50513e-09	3.16077e-08
LOC409409	165.454	1.13569	0.245307	-4.62967	3.66242e-06	4.22846e-05
LOC412838	1498.75	1.1325	0.167966	-6.74246	1.55727e-11	4.24316e-10
LOC726999	74.1041	1.13167	0.425134	-2.66191	0.00776996	0.0319084
LOC100578232	556.156	1.13013	0.156307	-7.23017	4.82381e-13	1.51512e-11
LOC100577113	571.529	1.12913	0.279278	-4.04303	5.2765e-05	0.000463405
LOC100577971	36.1214	1.12562	0.398399	-2.82535	0.00472292	0.0212883
LOC725363	868.652	1.12405	0.274987	-4.08764	4.35789e-05	0.000393836
LOC113219416	102.756	1.12237	0.243082	-4.61725	3.88854e-06	4.47059e-05
LOC113218651	33.2981	1.11936	0.396311	-2.82445	0.00473619	0.0213172
LOC413958	992.292	1.11884	0.138261	-8.09225	5.85741e-16	2.4e-14
LOC102653613	163.958	1.11673	0.439415	-2.54139	0.0110412	0.0419708
LOC100576169	854.326	1.11621	0.275887	-4.04591	5.21207e-05	0.000459598
LOC100578939	329.819	1.11555	0.278224	-4.00954	6.08367e-05	0.00052582
LOC100578253	1477.13	1.11527	0.131147	-8.50398	1.83206e-17	8.38976e-16
LOC410532	522.479	1.11524	0.195521	-5.70396	1.17055e-08	2.08122e-07
LOC552493	446.535	1.11436	0.243865	-4.56958	4.88692e-06	5.48533e-05
LOC410227	398.75	1.11355	0.236317	-4.71212	2.45156e-06	2.95243e-05
LOC409150	3207.81	1.11103	0.186662	-5.95211	2.64706e-09	5.29363e-08
LOC409355	996.615	1.11006	0.20554	-5.40071	6.63763e-08	1.05611e-06
LOC411719	430.536	1.10874	0.20737	-5.34668	8.9581e-08	1.40481e-06
LOC100577163	4815.99	1.1066	0.291326	-3.79851	0.00014557	0.00112363
LOC408504	1526.96	1.10269	0.26742	-4.12345	3.73232e-05	0.000342701
LOC724378	290.729	1.10263	0.263254	-4.18848	2.80823e-05	0.000266843
LOC102655332	276.768	1.10091	0.287196	-3.83332	0.000126424	0.000995041
LOC100577847	37.0712	1.09983	0.424374	-2.59165	0.00955161	0.0374876
LOC724379	43.189	1.09938	0.406888	-2.70193	0.0068939	0.0288987
LOC727313	223.317	1.09741	0.260335	-4.21538	2.49354e-05	0.000241359
LOC100577497	36.4249	1.09644	0.393382	-2.7872	0.00531654	0.0233837
LOC727398	263.62	1.09447	0.272406	-4.01779	5.87474e-05	0.000510189
LOC413242	830.903	1.09143	0.189351	-5.76406	8.21127e-09	1.4891e-07
LOC102655622	28.2583	1.09061	0.425898	-2.56074	0.0104449	0.0402235
LOC412382	255.947	1.08936	0.220056	-4.95039	7.40654e-07	9.97692e-06
LOC102655278	75.6785	1.08882	0.310979	-3.50127	0.000463055	0.00305499
LOC102654429	64.4092	1.08715	0.365516	-2.9743	0.0029366	0.0144562
LOC413324	54339.2	1.08654	0.207289	-5.24164	1.59154e-07	2.40251e-06
LOC113219091	63.6713	1.08624	0.372836	-2.91345	0.00357464	0.0170227
LOC411488	1010.55	1.08407	0.147849	-7.33222	2.26364e-13	7.43114e-12
LOC107965041	2064.56	1.07892	0.22312	-4.83558	1.32757e-06	1.69627e-05
LOC411955	934.948	1.07804	0.158481	-6.80228	1.02977e-11	2.8778e-10
LOC726842	184.185	1.07702	0.328835	-3.27526	0.00105564	0.00612644
LOC100576789	96.6179	1.07579	0.26398	-4.07527	4.5961e-05	0.000412967
LOC550956	1110.01	1.07544	0.20412	-5.26867	1.37419e-07	2.08888e-06
LOC725400	111.888	1.07411	0.24171	-4.44381	8.83809e-06	9.51841e-05
LOC413833	2859.3	1.0723	0.337801	-3.17436	0.00150167	0.00829535
LOC102656814	196.04	1.07212	0.246123	-4.35606	1.32427e-05	0.000136937
LOC113218673	131.445	1.07121	0.309429	-3.46188	0.000536412	0.00346759
LOC410860	534.182	1.06867	0.171575	-6.22859	4.7064e-10	1.04684e-08
LOC727308	299.057	1.06022	0.239224	-4.4319	9.34051e-06	9.99137e-05
LOC107965557	170.03	1.05951	0.220445	-4.80622	1.53811e-06	1.93802e-05
LOC551847	692.247	1.05642	0.194364	-5.43529	5.47089e-08	8.82227e-07
LOC100576591	50.1987	1.05601	0.325383	-3.24545	0.00117266	0.00668103
LOC100576602	41.1883	1.0558	0.353958	-2.98283	0.00285597	0.0141359
LOC412111	7666.48	1.05453	0.161427	-6.53256	6.46549e-11	1.5979e-09
LOC410482	2440.89	1.05201	0.184842	-5.69139	1.2601e-08	2.23313e-07
LOC100579015	199.766	1.05153	0.312961	-3.35994	0.000779583	0.00477341
LOC409807	77.9	1.05071	0.280112	-3.75103	0.000176108	0.00133199
LOC725081	2995.43	1.05016	0.209742	-5.00691	5.53114e-07	7.65024e-06
LOC102655838	147.378	1.05007	0.256154	-4.09936	4.14299e-05	0.000376915
LOC727592	192.926	1.04955	0.210113	-4.99519	5.87788e-07	8.08877e-06
LOC100577823	146.089	1.04894	0.249586	-4.20272	2.63724e-05	0.000252356
LOC100576855	268.146	1.04721	0.240257	-4.35872	1.30826e-05	0.000135798
LOC100577098	55.3671	1.04601	0.325029	-3.21821	0.00128994	0.00726565
LOC411412	2043.6	1.04344	0.314615	-3.31657	0.000911297	0.00543338
LOC409383	852.186	1.0416	0.162654	-6.40376	1.516e-10	3.60761e-09
LOC725211	1015.98	1.04103	0.188452	-5.52413	3.31124e-08	5.53516e-07
LOC725220	131.58	1.04084	0.251534	-4.13796	3.50407e-05	0.000326138
LOC413471	103.336	1.04058	0.349637	-2.97617	0.00291874	0.0143943
LOC551913	2204.56	1.04032	0.149026	-6.98076	2.93587e-12	8.64812e-11
LOC551188	307.888	1.03973	0.20015	-5.19479	2.04954e-07	3.01456e-06
LOC113218537	317.681	1.0388	0.297393	-3.49302	0.000477583	0.00314512
LOC413086	1033.79	1.03571	0.252233	-4.10615	4.02308e-05	0.000366947
LOC408904	3090.27	1.03498	0.240802	-4.29807	1.72292e-05	0.000173389
LOC113218624	51.5424	1.03423	0.398828	-2.59317	0.00950966	0.0373498
LOC726690	846.58	1.03279	0.279869	-3.69026	0.000224022	0.00164197
Dsx	764.857	1.03267	0.238015	-4.33868	1.43339e-05	0.000146928
LOC411907	61.5641	1.02956	0.373197	-2.75877	0.00580201	0.0252037
LOC726698	1021.42	1.02899	0.154026	-6.68067	2.37858e-11	6.27702e-10
LOC725194	922.525	1.02422	0.173648	-5.89825	3.67383e-09	7.1887e-08
LOC413740	206.507	1.02419	0.210318	-4.8697	1.11768e-06	1.44444e-05
LOC100577809	73.0307	1.0241	0.308134	-3.32356	0.00088877	0.00531069
LOC113219349	36.8283	1.02332	0.389142	-2.62969	0.00854638	0.034431
LOC726248	123.407	1.02094	0.258756	-3.94555	7.96173e-05	0.000663417
LOC726841	1079.7	1.02008	0.184123	-5.5402	3.02133e-08	5.08171e-07
LOC724706	535.959	1.01985	0.216651	-4.70737	2.50938e-06	3.01209e-05
LOC113218752	120.146	1.01489	0.326454	-3.10883	0.00187831	0.00998131
LOC102656439	133.547	1.01444	0.345846	-2.93323	0.00335456	0.0161633
LOC100577397	534.447	1.01343	0.196583	-5.15524	2.53307e-07	3.67616e-06
LOC724874	238.984	1.01166	0.254442	-3.97598	7.00908e-05	0.000594028
LOC550918	1544.82	1.01151	0.181501	-5.57306	2.50307e-08	4.23617e-07
LOC724286	935.692	1.01137	0.207633	-4.87097	1.11052e-06	1.43748e-05
LOC727593	3176.05	1.00886	0.24244	-4.16127	3.16477e-05	0.000296864
LOC100576886	91.6127	1.00874	0.388299	-2.59783	0.00938153	0.0369174
LOC726611	418.751	1.00668	0.394725	-2.55032	0.0107623	0.0411392
LOC408272	301.524	1.00546	0.231315	-4.34672	1.38186e-05	0.000142218
LOC552546	59.1643	1.00445	0.367025	-2.73673	0.00620532	0.0265119
LOC726880	647.99	1.00405	0.261684	-3.83687	0.000124613	0.000982038
LOC100577283	572.025	-1.00122	0.293905	3.4066	0.000657778	0.00413683
LOC409867	770.23	-1.00146	0.200515	4.99447	5.89962e-07	8.09823e-06
LOC409512	4250.81	-1.00253	0.180408	5.55703	2.74396e-08	4.62233e-07
LOC552651	913.732	-1.00304	0.264616	3.79056	0.000150305	0.00115843
crh-BP	443.351	-1.00442	0.212183	4.73374	2.2042e-06	2.69021e-05
LOC410041	1064.24	-1.00496	0.20241	4.96496	6.87161e-07	9.31514e-06
LOC551842	775.507	-1.00511	0.173506	5.79291	6.91775e-09	1.28663e-07
LOC408552	2629.8	-1.00545	0.404743	2.48418	0.0129852	0.0481215
LOC107966087	51.6135	-1.00658	0.371516	2.70939	0.00674072	0.0283876
LOC725870	345.932	-1.00795	0.241631	4.17144	3.02681e-05	0.000284881
LOC409241	1986.64	-1.00807	0.143525	7.02363	2.16169e-12	6.43724e-11
LOC724936	260.285	-1.00888	0.234143	4.30881	1.64135e-05	0.000166565
LOC724439	1414.52	-1.01037	0.205439	4.91811	8.73858e-07	1.15445e-05
LOC411294	856.641	-1.01061	0.169046	5.97827	2.25513e-09	4.58557e-08
LOC726240	860.138	-1.01077	0.197597	5.11532	3.13205e-07	4.52136e-06
LOC102655054	209.414	-1.01125	0.341777	2.9588	0.00308843	0.0151013
LOC409525	697.657	-1.01154	0.172393	5.8676	4.42146e-09	8.49904e-08
LOC100577291	122.528	-1.01202	0.339469	2.9812	0.00287118	0.0142047
LOC551162	580.81	-1.01625	0.169499	5.9956	2.02738e-09	4.16129e-08
LOC410821	6977.29	-1.01685	0.13705	7.41951	1.17552e-13	4.04165e-12
LOC408935	3207.31	-1.01784	0.163743	6.21609	5.0971e-10	1.12456e-08
LOC413025	1404.94	-1.01937	0.276631	3.68494	0.000228753	0.00166659
AChE-2	2937.07	-1.0203	0.188323	5.41782	6.03295e-08	9.66957e-07
LOC100578105	186.755	-1.02098	0.210917	4.84068	1.29394e-06	1.65914e-05
LOC410857	295.23	-1.02239	0.401008	2.54954	0.0107864	0.0411917
nAChRb1	181.395	-1.02368	0.360654	2.83839	0.00453418	0.0206618
LOC412647	883.948	-1.024	0.200539	5.10626	3.28601e-07	4.69996e-06
Ef-1a-f1	6383.17	-1.02522	0.145458	7.04822	1.81218e-12	5.42609e-11
LOC726068	577.691	-1.02675	0.229328	4.47723	7.56187e-06	8.24594e-05
LOC552578	165.841	-1.03041	0.230838	4.46377	8.0531e-06	8.72472e-05
LOC726447	183.753	-1.0316	0.340177	3.03253	0.00242512	0.0123684
LOC408463	4250.9	-1.03173	0.21857	4.72038	2.35403e-06	2.84757e-05
LOC100577231	159.997	-1.03489	0.315797	3.27709	0.00104885	0.00610325
LOC411675	746.99	-1.03491	0.236339	4.37892	1.19269e-05	0.000125112
LOC409361	3724.73	-1.03639	0.151689	6.8323	8.35657e-12	2.35344e-10
LOC410947	300.183	-1.03767	0.277485	3.73954	0.000184356	0.00138191
LOC551433	193.822	-1.0384	0.309292	3.35734	0.000786974	0.00480786
LOC408914	1870.91	-1.03941	0.20032	5.18877	2.11691e-07	3.09694e-06
LOC409676	1846.68	-1.04077	0.177862	5.85157	4.86964e-09	9.26251e-08
LOC113218941	93.7974	-1.04158	0.348646	2.9875	0.00281268	0.0139596
Dop1	615.405	-1.04217	0.310541	3.35597	0.00079087	0.00482116
LOC408614	3633.32	-1.04223	0.141781	7.35098	1.96763e-13	6.4789e-12
LOC551248	663.064	-1.04281	0.164398	6.34318	2.25076e-10	5.19725e-09
LOC724557	211.604	-1.04431	0.231215	4.51663	6.28319e-06	6.95234e-05
LOC408572	3323.4	-1.04513	0.318999	3.27628	0.00105184	0.00611741
GstS1	4073.94	-1.04524	0.273561	3.82085	0.000132993	0.00103906
LOC551755	1085.72	-1.048	0.151424	6.92095	4.48614e-12	1.29009e-10
LOC724801	49.4262	-1.0534	0.382398	2.75471	0.00587437	0.0254269
LOC413024	575.79	-1.05448	0.26095	4.04094	5.32378e-05	0.000467181
LOC409023	1213.58	-1.05534	0.261181	4.04066	5.33013e-05	0.000467362
LOC113218743	179.426	-1.05618	0.256997	4.1097	3.96174e-05	0.000362849
LOC408643	7429.08	-1.05655	0.258419	4.08851	4.34155e-05	0.000393011
LOC113218809	819.099	-1.05672	0.196316	5.38277	7.33495e-08	1.16029e-06
LOC411935	614.949	-1.05675	0.254833	4.14685	3.37081e-05	0.000314811
LOC551605	164.406	-1.06155	0.25185	4.21501	2.49771e-05	0.000241548
LOC410938	337.688	-1.06157	0.185866	5.71146	1.12014e-08	2.00138e-07
LOC411459	1594.6	-1.06216	0.290215	3.65991	0.0002523	0.00181626
LOC725008	228.288	-1.06246	0.311022	3.41603	0.000635421	0.00401243
LOC408971	1887.36	-1.06345	0.253955	4.18754	2.81991e-05	0.000267719
LOC409378	450.295	-1.06388	0.154954	6.86577	6.61319e-12	1.89179e-10
LOC100578429	176.096	-1.06401	0.216442	4.91592	8.83656e-07	1.16457e-05
LOC411972	1103.18	-1.06702	0.134172	7.95261	1.82626e-15	7.23797e-14
LOC409089	325.191	-1.06754	0.309492	3.44935	0.000561947	0.00360911
LOC102656354	94697.3	-1.06772	0.186026	5.73962	9.48893e-09	1.70379e-07
LOC409634	10675.8	-1.06905	0.165407	6.46318	1.02523e-10	2.45582e-09
LOC409159	469.853	-1.06969	0.426935	2.50552	0.0122273	0.0457328
Gycbeta1	1061.65	-1.07225	0.255121	4.2029	2.63514e-05	0.000252356
LOC113219268	163.325	-1.07423	0.343335	3.12881	0.00175514	0.00941403
LOC550686	15087.3	-1.07452	0.374433	2.86972	0.00410836	0.0190784
LOC725084	853.978	-1.07455	0.186038	5.77598	7.65087e-09	1.39676e-07
LOC409648	812.358	-1.07652	0.342312	3.14486	0.00166167	0.00901023
LOC551121	115.111	-1.07759	0.300432	3.58679	0.000334779	0.00231814
LOC100576703	140.36	-1.07825	0.373581	2.88626	0.00389855	0.0182284
LOC100577024	115.367	-1.07845	0.279986	3.85179	0.000117255	0.000936239
LOC411220	226.59	-1.07851	0.266705	4.04382	5.25867e-05	0.000462639
LOC410362	299.065	-1.07895	0.298337	3.61654	0.000298565	0.00208996
LOC409060	105.392	-1.08418	0.333505	3.25088	0.0011505	0.00657853
LOC412941	1122.78	-1.08424	0.172921	6.27014	3.60723e-10	8.12298e-09
LOC408646	183.137	-1.08519	0.285412	3.8022	0.000143415	0.00111014
LOC412008	828.565	-1.08693	0.167837	6.47611	9.41149e-11	2.27441e-09
LOC412287	1662.6	-1.08908	0.208857	5.21446	1.84352e-07	2.74864e-06
DopR2	317.06	-1.08969	0.219059	4.97439	6.5452e-07	8.91702e-06
LOC551323	355.237	-1.0902	0.25899	4.20944	2.56007e-05	0.000245618
LOC410216	2747.13	-1.09104	0.128199	8.51051	1.73167e-17	7.96348e-16
LOC408275	1783.03	-1.09187	0.253639	4.30481	1.67127e-05	0.000168816
LOC726106	200.34	-1.09267	0.307803	3.5499	0.000385378	0.00261485
LOC552490	1155.15	-1.09309	0.217631	5.02268	5.09562e-07	7.09287e-06
LOC113219336	65.1828	-1.09353	0.326651	3.34771	0.00081482	0.00494473
LOC412399	794.343	-1.09502	0.152914	7.16104	8.00657e-13	2.45813e-11
LOC726392	2902	-1.09765	0.318745	3.44367	0.000573886	0.00366849
LOC113218812	895.144	-1.09884	0.239497	4.58811	4.4728e-06	5.07274e-05
LOC107963964	39.8313	-1.10129	0.439752	2.50434	0.012268	0.0458377
LOC724636	118.428	-1.10144	0.302379	3.64256	0.000269939	0.00192292
LOC409849	885.877	-1.10145	0.180829	6.09112	1.1212e-09	2.38207e-08
LOC102654111	667.199	-1.10146	0.264039	4.1716	3.02466e-05	0.000284881
LOC551761	76.5974	-1.10215	0.334123	3.29865	0.000971515	0.00573594
LOC410743	75.4116	-1.10466	0.299454	3.68893	0.000225203	0.00164841
LOC551780	1609.67	-1.10584	0.186706	5.92289	3.16326e-09	6.24572e-08
LOC724546	4294.19	-1.10634	0.137866	8.0247	1.01773e-15	4.09308e-14
LOC550870	426.572	-1.10689	0.24614	4.49701	6.89173e-06	7.57187e-05
LOC411396	10266.5	-1.10757	0.191082	5.7963	6.77928e-09	1.26303e-07
LOC411009	976.306	-1.10812	0.16862	6.57167	4.97542e-11	1.24626e-09
LOC113218987	267.871	-1.10843	0.231403	4.79005	1.66743e-06	2.07695e-05
LOC413428	1687.59	-1.10845	0.233045	4.7564	1.97074e-06	2.42702e-05
LOC409510	646.481	-1.10869	0.21214	5.22623	1.73005e-07	2.59365e-06
LOC408789	1353.67	-1.10926	0.232985	4.76108	1.92564e-06	2.38224e-05
LOC408902	1940.26	-1.11004	0.178132	6.23156	4.61813e-10	1.0293e-08
LOC100576700	192.276	-1.11284	0.30534	3.6446	0.00026781	0.001909
LOC726148	83.119	-1.113	0.32201	3.45643	0.000547391	0.00352864
LOC726668	328.805	-1.11307	0.319097	3.4882	0.00048629	0.00319089
LOC411691	352.769	-1.11374	0.321609	3.46302	0.000534154	0.00345504
LOC725192	2599.49	-1.12076	0.212337	5.27821	1.30453e-07	2.00255e-06
LOC408508	955.093	-1.12081	0.251004	4.46531	7.99517e-06	8.68788e-05
LOC551405	278.798	-1.12608	0.400623	2.81082	0.00494149	0.0220727
LOC725243	509.324	-1.12969	0.173346	6.51695	7.17528e-11	1.75344e-09
LOC725799	1238.82	-1.13008	0.192826	5.86064	4.61074e-09	8.83171e-08
LOC102653922	883.879	-1.13165	0.222915	5.07659	3.84278e-07	5.39723e-06
LOC102655356	105.501	-1.1335	0.305129	3.71481	0.000203355	0.00150568
Amel_8916	225.448	-1.13506	0.275052	4.12673	3.67956e-05	0.000339497
LOC102654480	240.064	-1.13641	0.310912	3.65509	0.00025709	0.00184952
LOC409513	1722.85	-1.1383	0.183041	6.21884	5.00837e-10	1.10722e-08
LOC552251	311.334	-1.13877	0.431443	2.63945	0.00830408	0.0336955
LOC724740	412.801	-1.14258	0.380306	3.00437	0.00266129	0.0133358
LOC408742	1876.73	-1.14413	0.303349	3.77166	0.000162165	0.00123425
LOC552745	542.271	-1.14635	0.184652	6.20817	5.36065e-10	1.17557e-08
LOC102653763	62.0971	-1.14727	0.320803	3.57625	0.000348558	0.00239379
LOC411260	839.399	-1.14761	0.323459	3.54793	0.000388273	0.00263007
LOC102656315	51.3348	-1.14854	0.356541	3.22134	0.00127592	0.00719787
LOC409131	1713.33	-1.14946	0.217009	5.29681	1.17841e-07	1.82177e-06
LOC408835	2208.85	-1.14963	0.155338	7.40078	1.3539e-13	4.61131e-12
LOC408414	731.397	-1.15025	0.287786	3.99688	6.41821e-05	0.000550804
LOC408494	363.8	-1.15242	0.218855	5.26568	1.3967e-07	2.1172e-06
LOC102654696	212.663	-1.15631	0.296857	3.89516	9.81357e-05	0.000795819
LOC727358	390.087	-1.16005	0.259866	4.46404	8.04299e-06	8.72244e-05
LOC100576452	57.6864	-1.16118	0.325031	3.57252	0.000353562	0.00242204
LOC724465	463.918	-1.16218	0.411255	2.82595	0.00471411	0.0212662
LOC113219037	55.3363	-1.16448	0.430938	2.70221	0.00688809	0.0288855
LOC107965179	54.6872	-1.16479	0.406065	2.86849	0.00412433	0.0191281
LOC412475	33.5772	-1.1657	0.434505	2.68282	0.00730053	0.0303389
LOC100576961	80.3398	-1.16629	0.301244	3.87159	0.000108128	0.000869731
LOC410467	6042.18	-1.16911	0.192377	6.0772	1.22299e-09	2.58823e-08
LOC410229	202.859	-1.17322	0.266118	4.40864	1.04021e-05	0.000110716
LOC409390	2828.21	-1.17618	0.197754	5.94767	2.71978e-09	5.42911e-08
LOC411507	368.241	-1.17801	0.211645	5.56599	2.60671e-08	4.39792e-07
LOC411820	977.512	-1.17832	0.230913	5.10286	3.34567e-07	4.76659e-06
LOC411288	4283.73	-1.17858	0.258829	4.55352	5.27554e-06	5.88517e-05
LOC551720	2024.6	-1.17971	0.177947	6.62954	3.36734e-11	8.67626e-10
LOC100578779	206.843	-1.18051	0.190864	6.1851	6.20614e-10	1.35011e-08
LOC113219412	113.839	-1.18081	0.261346	4.51819	6.23695e-06	6.92143e-05
GlnS	45186.9	-1.18152	0.177067	6.67273	2.5109e-11	6.59429e-10
LOC727539	851.997	-1.19107	0.133521	8.92045	4.64396e-19	2.32177e-17
LOC410492	1631.26	-1.1916	0.309828	3.846	0.000120061	0.00095654
LOC100578361	143.705	-1.19187	0.271724	4.38632	1.15287e-05	0.000121519
LOC725914	43.2592	-1.19213	0.404857	2.94456	0.00323411	0.0157009
LOC412924	4022.39	-1.19217	0.173268	6.88052	5.96345e-12	1.71041e-10
LOC100578824	242.868	-1.19225	0.329766	3.61545	0.000299825	0.00209743
LOC413278	874.552	-1.19351	0.179649	6.64356	3.06188e-11	7.92671e-10
LOC113219041	121.915	-1.19603	0.279208	4.28367	1.83839e-05	0.000183822
LOC726415	311.057	-1.19635	0.258206	4.63333	3.59837e-06	4.16776e-05
LOC409056	750.06	-1.19671	0.174792	6.84649	7.56834e-12	2.15935e-10
LOC725758	45.4622	-1.19874	0.415176	2.8873	0.00388561	0.0181913
LOC410449	3886.17	-1.19884	0.17583	6.81818	9.22035e-12	2.59001e-10
LOC408985	44.5105	-1.20065	0.368337	3.25965	0.00111552	0.0064057
LOC725033	305.232	-1.20081	0.317563	3.78131	0.000156006	0.00119489
Oa1	319.418	-1.2019	0.255761	4.6993	2.61049e-06	3.1197e-05
LOC100577092	3652.58	-1.20287	0.134453	8.94641	3.67218e-19	1.85292e-17
LOC727269	515.774	-1.20386	0.249287	4.8292	1.37081e-06	1.74538e-05
LOC726278	29.1642	-1.20421	0.444591	2.70857	0.00675737	0.0284467
LOC408695	64101.3	-1.20586	0.201727	5.97765	2.26382e-09	4.59468e-08
LOC724655	37.5874	-1.20686	0.423275	2.85125	0.00435478	0.0200434
Adk1	1114.45	-1.20689	0.16228	7.43705	1.02955e-13	3.57358e-12
LOC409105	1308.63	-1.2071	0.21282	5.67194	1.41189e-08	2.49e-07
LOC724466	81.2419	-1.20793	0.327616	3.68703	0.000226888	0.0016565
LOC724983	47.3816	-1.2092	0.469672	2.57456	0.0100367	0.0390261
LOC726095	489.044	-1.21024	0.159873	7.57003	3.73144e-14	1.3378e-12
LOC107964349	1396.1	-1.2141	0.164405	7.38478	1.52706e-13	5.12107e-12
LOC725680	2929.5	-1.21476	0.155617	7.80607	5.89977e-15	2.24047e-13
LOC726793	6167.3	-1.21518	0.183548	6.6205	3.57985e-11	9.18041e-10
LOC107964214	30.9818	-1.21715	0.455939	2.66956	0.00759513	0.0313084
LOC409565	336.628	-1.21946	0.20434	5.96781	2.4046e-09	4.8443e-08
LOC727486	2483.92	-1.22023	0.354797	3.43923	0.000583373	0.0037217
LOC113219182	256.191	-1.22099	0.258664	4.72039	2.35391e-06	2.84757e-05
LOC552367	191.39	-1.22268	0.481342	2.54014	0.0110808	0.0420801
LOC409559	2938.2	-1.2249	0.17555	6.97751	3.00459e-12	8.80297e-11
LOC552844	1862.73	-1.22507	0.22927	5.34335	9.12445e-08	1.42884e-06
LOC409109	8515.66	-1.23083	0.242229	5.08125	3.74966e-07	5.28005e-06
LOC408809	2435.42	-1.23426	0.193893	6.36569	1.94416e-10	4.518e-09
LOC410689	463.783	-1.23633	0.304289	4.063	4.84461e-05	0.00043209
LOC409493	562.83	-1.23796	0.200131	6.18576	6.18056e-10	1.34724e-08
LOC406132	292.772	-1.2382	0.376019	3.29292	0.000991542	0.00582577
LOC408706	6535.73	-1.24016	0.189651	6.53918	6.18564e-11	1.5357e-09
NOS	1046.33	-1.24132	0.191115	6.49512	8.29662e-11	2.01392e-09
LOC408817	22952.3	-1.24133	0.323908	3.83234	0.000126929	0.000997402
LOC410291	828.03	-1.24789	0.150222	8.30692	9.82211e-17	4.21461e-15
LOC726655	83.5052	-1.24861	0.351506	3.55216	0.000382081	0.0025962
LOC410236	365.828	-1.25037	0.427253	2.92654	0.00342753	0.0164712
LOC409043	4213.04	-1.2508	0.251579	4.9718	6.63346e-07	9.01472e-06
LOC551628	10072.5	-1.2514	0.172512	7.25399	4.04668e-13	1.28212e-11
LOC725064	992.454	-1.25277	0.245712	5.09855	3.42257e-07	4.85711e-06
LOC725318	668.985	-1.25788	0.255826	4.91696	8.78988e-07	1.15982e-05
LOC552183	2893.9	-1.26357	0.15349	8.23225	1.83732e-16	7.7019e-15
LOC727479	1125.26	-1.27179	0.216227	5.88175	4.05949e-09	7.87268e-08
LOC410562	522.665	-1.27442	0.241792	5.27073	1.35883e-07	2.06842e-06
LOC412515	427.335	-1.27484	0.374161	3.4072	0.000656325	0.00413007
LOC411614	214.179	-1.27496	0.268915	4.74114	2.12519e-06	2.59961e-05
LOC411664	1633.76	-1.2753	0.230787	5.52588	3.27829e-08	5.48849e-07
LOC551772	109.622	-1.27968	0.275672	4.64205	3.44966e-06	4.01687e-05
LOC725651	444.921	-1.28237	0.308654	4.15472	3.25687e-05	0.000304954
LOC107966102	1574.77	-1.28894	0.350608	3.6763	0.000236641	0.00171715
LOC409293	270.154	-1.28974	0.216157	5.96669	2.42113e-09	4.86862e-08
LOC102654344	177.153	-1.29023	0.206686	6.24247	4.30717e-10	9.6394e-09
LOC725415	2236.54	-1.29161	0.164644	7.84487	4.33394e-15	1.66322e-13
LOC408827	4509.98	-1.29178	0.407705	3.16842	0.0015327	0.00843254
LOC408428	573.328	-1.29181	0.259301	4.9819	6.29629e-07	8.58864e-06
LOC724761	1589.55	-1.29362	0.165409	7.82073	5.25195e-15	2.00846e-13
LOC551765	1139.66	-1.30255	0.41563	3.13392	0.00172488	0.00930666
LOC102654970	305.914	-1.30273	0.178061	7.3162	2.55088e-13	8.29911e-12
LOC411276	156.656	-1.30414	0.321464	4.05689	4.97308e-05	0.000441381
LOC413128	345.221	-1.30849	0.380206	3.44153	0.000578429	0.00369537
LOC550677	846.678	-1.31065	0.304892	4.29873	1.7178e-05	0.000173034
LOC727130	381.553	-1.31068	0.241142	5.43533	5.46965e-08	8.82227e-07
LOC100576683	1666.31	-1.31546	0.200068	6.57506	4.86346e-11	1.22418e-09
LOC107964805	96.7911	-1.32215	0.390593	3.38499	0.000711818	0.00441554
LOC413481	646.94	-1.33374	0.228736	5.8309	5.51302e-09	1.03605e-07
LOC409822	969.879	-1.33814	0.325162	4.11529	3.86695e-05	0.000354465
LOC100576471	495.34	-1.33942	0.253284	5.28822	1.23512e-07	1.90136e-06
LOC412197	6827.79	-1.34064	0.330267	4.05925	4.92314e-05	0.000437305
LOC107965599	574.766	-1.34346	0.281235	4.77698	1.77945e-06	2.21143e-05
LOC411227	890.851	-1.34445	0.192637	6.9792	2.96864e-12	8.72108e-11
LOC100578296	499.229	-1.34719	0.182283	7.39066	1.46101e-13	4.92989e-12
LOC408722	9003.56	-1.34776	0.14936	9.02358	1.8204e-19	9.44789e-18
LOC411011	422.828	-1.34805	0.188169	7.16404	7.83335e-13	2.41174e-11
LOC725417	1269.56	-1.35536	0.291345	4.65207	3.28618e-06	3.86366e-05
LOC411712	78.1771	-1.3559	0.466988	2.9035	0.00369015	0.0174637
LOC107965657	53.3111	-1.35704	0.386175	3.51405	0.000441338	0.00293659
LOC413620	1381.42	-1.36272	0.227061	6.00156	1.9543e-09	4.02644e-08
LOC100577635	224.649	-1.36766	0.204627	6.68365	2.33065e-11	6.16547e-10
LOC113218944	264.823	-1.368	0.259777	5.26606	1.39386e-07	2.11583e-06
Obp18	172.049	-1.36961	0.36785	3.72327	0.00019666	0.00146307
LOC552100	83.7446	-1.37417	0.417022	3.2952	0.000983507	0.0057848
LOC724776	138.49	-1.37569	0.346631	3.96874	7.22539e-05	0.00061034
LOC726472	3226.86	-1.37961	0.186453	7.39922	1.3699e-13	4.64179e-12
LOC725727	224.107	-1.38014	0.20345	6.78368	1.17154e-11	3.26563e-10
LOC551079	590.015	-1.38015	0.25714	5.36731	7.992e-08	1.26239e-06
LOC408681	176.769	-1.38104	0.350744	3.93745	8.23529e-05	0.000681005
Eaat-2	4261.98	-1.38294	0.234207	5.90478	3.53112e-09	6.93435e-08
Crzr	621.977	-1.38507	0.418114	3.31265	0.000924159	0.00549205
LOC100578920	47.6808	-1.38946	0.370986	3.74532	0.000180164	0.00135796
LOC408989	5814.75	-1.39034	0.411424	3.37934	0.000726594	0.00449441
LOC552811	443.125	-1.39081	0.451277	3.08195	0.00205652	0.0107656
LOC408579	1057.67	-1.39461	0.213318	6.53769	6.24776e-11	1.5476e-09
LOC100576880	79.8443	-1.40666	0.417507	3.36919	0.0007539	0.00463961
LOC413056	863.926	-1.40718	0.170277	8.26408	1.40772e-16	5.99324e-15
LOC412465	1395.31	-1.40929	0.241106	5.84511	5.06227e-09	9.60805e-08
LOC100578498	140.446	-1.40992	0.346626	4.06755	4.75098e-05	0.00042513
LOC551165	1787.94	-1.41161	0.238305	5.92355	3.15072e-09	6.23224e-08
LOC410820	4428.29	-1.4122	0.363622	3.8837	0.00010288	0.000830586
LOC726669	105.806	-1.41224	0.493413	2.86219	0.00420718	0.019471
LOC408364	221.05	-1.41351	0.32564	4.3407	1.42032e-05	0.000145763
LOC410373	5473.73	-1.41395	0.221808	6.37463	1.83411e-10	4.30818e-09
LOC409000	628.859	-1.41669	0.222269	6.37379	1.84409e-10	4.3223e-09
LOC552477	1184.39	-1.42419	0.220186	6.4681	9.92406e-11	2.38769e-09
LOC411494	190.804	-1.43038	0.312228	4.58121	4.62302e-06	5.2268e-05
LOC725710	229.36	-1.43209	0.363076	3.94433	8.00221e-05	0.000665264
LOC410087	3333.14	-1.43357	0.340131	4.21475	2.50054e-05	0.000241608
LOC410059	6680.96	-1.43379	0.330513	4.33807	1.43739e-05	0.0001471
LOC725272	241.347	-1.43849	0.318767	4.51268	6.40139e-06	7.07594e-05
LOC726250	175.911	-1.44174	0.508443	2.8356	0.00457396	0.0208149
LOC725803	264.222	-1.44465	0.258557	5.58737	2.3053e-08	3.91363e-07
LOC724867	62.8685	-1.44622	0.511177	2.82919	0.00466653	0.0211215
LOC100577751	60.009	-1.44622	0.382957	3.77646	0.000159076	0.00121497
LOC413558	136.438	-1.45134	0.359821	4.0335	5.49525e-05	0.00048068
LOC100578957	109.719	-1.45182	0.271445	5.3485	8.86857e-08	1.39478e-06
LOC107964089	86.1899	-1.45467	0.308312	4.71817	2.37975e-06	2.87549e-05
LOC726294	538.674	-1.45849	0.301493	4.83754	1.31455e-06	1.6816e-05
LOC100577273	150.891	-1.46415	0.324062	4.51813	6.23869e-06	6.92143e-05
LOC411083	17745.1	-1.46526	0.325146	4.50647	6.59152e-06	7.264e-05
LOC102655153	164.796	-1.46557	0.540551	2.71125	0.00670295	0.0282832
LOC412759	51.023	-1.46912	0.344245	4.26767	1.97528e-05	0.000195892
LOC102654738	28.8167	-1.47209	0.553058	2.66173	0.00777411	0.0319134
LOC101664701	3318.38	-1.48196	0.134946	10.9819	4.67055e-28	3.61024e-26
LOC100577527	113.945	-1.48983	0.398525	3.73835	0.000185228	0.00138654
LOC107966105	31.3635	-1.49056	0.442472	3.36871	0.000755205	0.00464502
LOC409740	3667.34	-1.49342	0.391115	3.81836	0.000134341	0.00104809
LOC409633	1047.38	-1.49961	0.193209	7.76163	8.38454e-15	3.15114e-13
LOC410943	169.931	-1.50313	0.258528	5.81417	6.09346e-09	1.14111e-07
LOC413464	465.566	-1.50782	0.257133	5.86399	4.5187e-09	8.67065e-08
LOC725453	2333.69	-1.5126	0.174059	8.69015	3.61968e-18	1.73792e-16
LOC413942	52.3108	-1.51957	0.502943	3.02136	0.00251641	0.0127517
LOC409649	5332.25	-1.52062	0.213413	7.12525	1.03893e-12	3.15611e-11
LOC551858	91.8993	-1.52166	0.583211	2.60911	0.00907782	0.036135
LOC724113	92.4914	-1.52192	0.446608	3.40772	0.000655074	0.00412458
LOC725404	250.681	-1.53552	0.320355	4.79319	1.64147e-06	2.04695e-05
LOC107964774	81.8991	-1.54127	0.478498	3.22106	0.00127716	0.00720113
LOC100578467	102.432	-1.54705	0.290529	5.32495	1.00982e-07	1.57679e-06
TyrR	628.304	-1.55004	0.256638	6.03979	1.54311e-09	3.23429e-08
LOC411036	125.343	-1.55168	0.333409	4.65398	3.25582e-06	3.83624e-05
LOC409949	9321.17	-1.5535	0.245275	6.33371	2.39335e-10	5.48007e-09
LOC550998	421.851	-1.55769	0.232163	6.70948	1.95325e-11	5.25641e-10
LOC413048	88.717	-1.57119	0.455272	3.45111	0.00055829	0.00358986
LOC725500	251.726	-1.57594	0.275695	5.71624	1.08905e-08	1.94902e-07
LOC725901	1679.67	-1.57918	0.187587	8.41835	3.81831e-17	1.6986e-15
LOC724645	18.0277	-1.58518	0.590678	2.68367	0.00728189	0.0302805
nAChRb2	90.4901	-1.60193	0.480967	3.33064	0.000866457	0.00520591
LOC100576797	35.254	-1.63411	0.57789	2.82771	0.0046882	0.0211931
LOC725238	285.692	-1.63774	0.388653	4.2139	2.50999e-05	0.000242092
LOC100576355	289.885	-1.6425	0.226385	7.25534	4.00647e-13	1.2768e-11
LOC724865	5474.48	-1.6437	0.307309	5.3487	8.85896e-08	1.39478e-06
LOC551717	239.86	-1.64523	0.223551	7.35955	1.84526e-13	6.11292e-12
LOC408447	739.339	-1.65233	0.171012	9.66209	4.36859e-22	2.58768e-20
LOC413789	9466.5	-1.65436	0.30629	5.4013	6.61601e-08	1.05421e-06
LOC409692	274.918	-1.66947	0.320892	5.20259	1.9653e-07	2.90242e-06
LOC410058	861.46	-1.6739	0.342231	4.89112	1.00262e-06	1.30557e-05
LOC100577082	8881.99	-1.67434	0.228805	7.31776	2.52147e-13	8.22799e-12
LOC410092	380.774	-1.68116	0.279204	6.02126	1.73069e-09	3.59292e-08
LOC410353	287.035	-1.68233	0.344748	4.87988	1.06152e-06	1.37732e-05
LOC727324	23.73	-1.68341	0.628965	2.67647	0.00744023	0.0307396
LOC726155	32.6696	-1.68658	0.647773	2.60365	0.0092236	0.0365956
LOC409805	369.921	-1.69701	0.349201	4.8597	1.17562e-06	1.51276e-05
NLG-4	104.956	-1.6985	0.332985	5.10082	3.38177e-07	4.80899e-06
LOC412057	157.573	-1.70597	0.259225	6.58102	4.6724e-11	1.18429e-09
LOC102653800	315.5	-1.71756	0.304252	5.64519	1.65001e-08	2.86362e-07
MsrA	4663.28	-1.72232	0.312337	5.5143	3.50171e-08	5.82674e-07
LOC411983	7635.27	-1.73122	0.406934	4.2543	2.09703e-05	0.00020665
LOC551837	2739.02	-1.73832	0.391492	4.44025	8.9855e-06	9.65808e-05
LOC100577377	787.453	-1.75202	0.357292	4.90363	9.40837e-07	1.23099e-05
LOC113219285	14.1793	-1.76212	0.688155	2.56064	0.010448	0.0402235
LOC113218884	14.1728	-1.76381	0.668868	2.63702	0.0083639	0.0338626
LOC726377	39.1935	-1.76616	0.47244	3.73838	0.000185211	0.00138654
LOC551369	1013.13	-1.77358	0.358839	4.94254	7.71099e-07	1.03246e-05
LOC413555	38.4046	-1.78173	0.452464	3.93783	8.22209e-05	0.000680429
Fabp	16349.7	-1.79129	0.310102	5.77647	7.6285e-09	1.39502e-07
LOC724315	128.564	-1.8153	0.366715	4.95017	7.41472e-07	9.97692e-06
LOC551850	154.779	-1.81732	0.384327	4.72857	2.26105e-06	2.75342e-05
LOC724216	455.391	-1.821	0.419931	4.33642	1.44823e-05	0.000147931
GluCl	2324.1	-1.82763	0.202266	9.03579	1.62827e-19	8.61484e-18
LOC113218532	66.8628	-1.82901	0.548722	3.33322	0.00085848	0.00516083
LOC100576935	113.368	-1.8388	0.475663	3.86576	0.000110742	0.000890104
LOC100577359	27.1785	-1.83986	0.697412	2.63813	0.00833654	0.0337742
LOC412858	356.776	-1.85917	0.333326	5.57764	2.4381e-08	4.13264e-07
LOC408660	559.282	-1.86919	0.442278	4.22628	2.3759e-05	0.000230998
LOC102654993	22.8323	-1.87333	0.536501	3.49175	0.000479868	0.00315472
LOC410747	109.51	-1.88245	0.396893	4.74295	2.10629e-06	2.58518e-05
LOC408310	39.6358	-1.89126	0.543714	3.4784	0.000504415	0.00329396
LOC102654507	132.409	-1.89674	0.585416	3.23999	0.00119534	0.00677835
LOC552447	17595.7	-1.89828	0.440745	4.30698	1.65498e-05	0.000167375
LOC724274	12326.7	-1.91231	0.318726	5.99986	1.97482e-09	4.06105e-08
LOC100578881	75.5806	-1.92016	0.384896	4.98878	6.07603e-07	8.29857e-06
CSP6	698.06	-1.92068	0.2269	8.46488	2.56424e-17	1.15965e-15
LOC726783	739.149	-1.93012	0.175203	11.0165	3.18137e-28	2.49452e-26
LOC102656618	763.308	-1.94331	0.230464	8.43218	3.39276e-17	1.52172e-15
LOC413391	197.5	-1.95399	0.280796	6.95874	3.43338e-12	1.00054e-10
LOC726302	246.305	-1.95611	0.252938	7.73358	1.04566e-14	3.91638e-13
LOC408455	333.168	-1.98165	0.50727	3.90651	9.36383e-05	0.000763039
LOC102654690	137.588	-1.984	0.293226	6.76611	1.32289e-11	3.64095e-10
LOC552301	122.303	-1.98811	0.555365	3.57982	0.000343827	0.00236876
LOC107965582	11.0183	-1.9906	0.79576	2.50151	0.0123666	0.0460958
LOC726703	88.559	-1.99228	0.573292	3.47517	0.000510538	0.00332399
LOC724275	244.892	-2.00699	0.522171	3.84354	0.00012127	0.000963273
LOC551176	550.753	-2.00707	0.330908	6.06534	1.31677e-09	2.77591e-08
LOC107964791	56.9098	-2.01589	0.405835	4.96726	6.79062e-07	9.21681e-06
LOC411330	43.0135	-2.01747	0.434657	4.64152	3.4586e-06	4.02297e-05
CPR5	43.2627	-2.01954	0.734114	2.75098	0.00594167	0.0256672
LOC726554	439.808	-2.02733	0.303028	6.69024	2.22811e-11	5.90856e-10
LOC100578733	377.431	-2.03302	0.420013	4.84037	1.296e-06	1.65983e-05
LOC725308	107.994	-2.03357	0.533267	3.81342	0.000137056	0.00106622
LOC107964040	21.0501	-2.03735	0.554465	3.67444	0.000238373	0.00172856
LOC727647	1513.04	-2.0408	0.259808	7.85504	3.99649e-15	1.5446e-13
LOC100576738	23.9905	-2.05141	0.640267	3.20399	0.00135538	0.0075755
TpnCIIIa	1361.8	-2.06498	0.358076	5.76688	8.07513e-09	1.46685e-07
LOC413679	371.535	-2.06922	0.735568	2.81309	0.00490673	0.0219354
LOC410368	1605.59	-2.06998	0.368497	5.61736	1.93901e-08	3.33332e-07
LOC724914	21.624	-2.0744	0.663135	3.12817	0.00175897	0.00942989
nAChRa9	363.623	-2.07655	0.328296	6.32523	2.52855e-10	5.7775e-09
LOC727423	1940.66	-2.07727	0.318492	6.52221	6.92773e-11	1.69675e-09
LOC102655220	30.7101	-2.10394	0.473966	4.43901	9.03718e-06	9.69039e-05
Gr10	293.053	-2.14454	0.445646	4.81219	1.49286e-06	1.88318e-05
LOC552685	16.8358	-2.15724	0.845483	2.55149	0.0107265	0.0410491
LOC409314	1378.45	-2.19018	0.252214	8.68381	3.82734e-18	1.82957e-16
LOC552561	74.3865	-2.19427	0.382633	5.73465	9.77126e-09	1.75159e-07
LOC409619	51.4009	-2.20467	0.706852	3.119	0.00181467	0.0096809
LOC726990	82.8647	-2.20684	0.705852	3.12649	0.00176907	0.00946545
LOC552249	2122.52	-2.21592	0.862453	2.56932	0.0101897	0.0394765
LOC724951	603.275	-2.21849	0.437046	5.0761	3.85257e-07	5.404e-06
LOC724367	3211.05	-2.23996	0.395081	5.66962	1.43113e-08	2.51985e-07
LOC102656356	12.971	-2.25521	0.806628	2.79584	0.00517643	0.0228969
LOC100576118	1774.99	-2.25806	0.433248	5.21193	1.86887e-07	2.77911e-06
LOC102654929	24.9196	-2.29539	0.927649	2.47442	0.0133454	0.0492221
LOC410733	751.935	-2.3067	0.453075	5.09122	3.55775e-07	5.0293e-06
LOC410620	5614.8	-2.36711	0.901736	2.62506	0.00866339	0.0347524
LOC102654366	78.6348	-2.38346	0.504173	4.72747	2.27336e-06	2.76225e-05
LOC100577883	9033.63	-2.42973	0.377892	6.4297	1.27857e-10	3.04926e-09
Hsp90	51619.4	-2.44306	0.316206	7.72618	1.10821e-14	4.12232e-13
LOC100578699	27.4025	-2.45428	0.847346	2.89643	0.00377434	0.0177696
LOC550922	90.3437	-2.46332	0.399319	6.1688	6.88105e-10	1.48803e-08
LOC412215	29.4889	-2.46612	0.617197	3.99567	6.45108e-05	0.000552379
LOC724480	1507.1	-2.47764	0.950995	2.60531	0.00917913	0.0364457
LOC102655073	28.4932	-2.52119	0.831946	3.03047	0.00244171	0.0124182
LOC725026	2102.48	-2.53463	0.643546	3.93853	8.19808e-05	0.000679474
LOC413560	155.01	-2.55276	0.488791	5.2226	1.76428e-07	2.64132e-06
LOC724309	9.82902	-2.56022	1.0013	2.5569	0.010561	0.0405584
LOC100578919	35.4547	-2.57898	0.716482	3.5995	0.000318825	0.00221612
LOC411223	111.242	-2.59292	0.661296	3.92097	8.81948e-05	0.000724367
LOC725973	12.1775	-2.62232	0.782136	3.35277	0.000800083	0.00486613
Acph-1	37.2861	-2.65839	0.65695	4.04656	5.19764e-05	0.000458697
FAR1	28954.8	-2.67336	0.462087	5.7854	7.23413e-09	1.33409e-07
LOC413333	38.0818	-2.69353	0.516803	5.21191	1.86906e-07	2.77911e-06
LOC413627	16351.9	-2.70383	0.996933	2.71214	0.00668494	0.028229
LOC724752	121.757	-2.73225	0.312312	8.74847	2.16263e-18	1.06173e-16
LOC410399	19.8075	-2.74118	0.753148	3.63964	0.000273024	0.00193982
LOC100576418	86.5087	-2.79736	0.715583	3.9092	9.26026e-05	0.000757146
Obp19	47.8316	-2.80183	0.539681	5.19163	2.08456e-07	3.05371e-06
LOC100577278	9.41477	-2.83231	0.965299	2.93412	0.00334491	0.0161382
LOC102653832	21.3248	-2.84754	1.0591	2.68863	0.00717458	0.0298799
LOC551929	7.16023	-2.86526	1.12583	2.54502	0.0109273	0.0415985
LOC724488	10364.9	-2.87013	0.361193	7.94626	1.92226e-15	7.56344e-14
LOC113218789	1469.6	-2.87451	1.026	2.80167	0.00508384	0.0225882
LOC113219355	1140.15	-2.94011	0.889868	3.30398	0.000953221	0.00564628
LOC113219378	1104.71	-2.94259	1.02216	2.87879	0.00399207	0.0185779
LOC551232	322.504	-2.94361	0.257768	11.4196	3.33842e-30	2.84261e-28
LOC100578512	11.1252	-3.11249	0.916757	3.39511	0.000686	0.00429696
LOC411358	55.8947	-3.19628	0.459718	6.95269	3.58381e-12	1.03883e-10
LOC102655870	50.4528	-3.20086	0.457702	6.99333	2.68438e-12	7.95027e-11
LOC727129	6.10444	-3.23804	1.25581	2.57845	0.00992456	0.0386866
LOC412310	6.52403	-3.35578	1.25911	2.66519	0.00769442	0.0316578
LOC552320	45.7601	-3.35986	0.806303	4.16699	3.08649e-05	0.000290248
LOC102656738	13.4665	-3.37832	0.975126	3.4645	0.000531215	0.00344011
LOC409709	2902.47	-3.43765	0.361946	9.49771	2.1456e-21	1.23078e-19
Obp21	400.463	-3.47463	0.402156	8.64001	5.62072e-18	2.66349e-16
Hbg3	83519.3	-3.52213	0.975932	3.60899	0.000307388	0.00214483
LOC552829	1788.32	-3.55256	0.790487	4.49414	6.98517e-06	7.6591e-05
Y-h	129.667	-3.58411	0.653284	5.48629	4.10456e-08	6.77813e-07
LOC551268	299.049	-3.6342	0.393626	9.23262	2.64091e-20	1.4537e-18
LOC107965051	8.19103	-3.69332	1.24977	2.9552	0.00312463	0.0152357
Fibroin4	14.0543	-3.89097	0.967604	4.02125	5.78913e-05	0.000503558
LOC724552	2983.38	-4.0886	0.826625	4.94614	7.57e-07	1.01608e-05
LOC102655966	21.4229	-4.10062	1.34967	3.03823	0.00237972	0.012194
LOC725202	77.6086	-4.37374	0.517475	8.45209	2.86137e-17	1.28868e-15
LOC100578276	7.54838	-4.58984	1.61981	2.83356	0.00460326	0.0209046
LOC725842	82.9572	-4.60232	0.795464	5.7857	7.22092e-09	1.33391e-07
LOC552366	56.7004	-4.70519	0.771452	6.09913	1.06644e-09	2.27015e-08
LOC727165	69.8873	-4.81381	0.66354	7.25473	4.02465e-13	1.27885e-11
LOC102654759	3.14931	-4.81838	1.86251	2.58703	0.00968075	0.0379125
LOC102655282	3.32608	-4.884	1.87713	2.60185	0.00927225	0.0366748
LOC726737	1848.15	-4.92386	1.57145	3.13333	0.00172836	0.00931882
Mrjp9	163.358	-4.95327	0.96961	5.10852	3.24693e-07	4.65635e-06
LOC727028	586.156	-4.95596	1.27546	3.88563	0.000102067	0.00082504
LOC410526	3.637	-5.00279	1.86898	2.67675	0.0074341	0.0307259
LOC410730	1260.07	-5.01226	0.675512	7.41994	1.1717e-13	4.04124e-12
LOC411186	652.199	-5.08675	1.3449	3.78224	0.000155421	0.00119207
LOC724252	461.392	-5.18374	0.314164	16.5001	3.66284e-61	1.01998e-58
LOC727164	4.25865	-5.26118	1.74597	3.01333	0.00258401	0.0130204
LOC102655756	4.3368	-5.29428	1.88557	2.80779	0.00498833	0.0222561
LOC725969	4.8708	-5.43791	1.82427	2.98086	0.00287439	0.0142054
LOC725590	187.433	-5.43834	0.47311	11.4949	1.3998e-30	1.25053e-28
LOC409143	393.356	-5.61954	1.14035	4.92789	8.31226e-07	1.10213e-05
LOC102654581	20.6063	-6.05194	1.63713	3.69667	0.000218446	0.00160759
LOC102654995	21.4029	-6.10894	1.53058	3.99125	6.57248e-05	0.000561831
LOC102655131	87.4676	-6.1463	1.39545	4.40454	1.06009e-05	0.000112611
LOC724900	115.274	-6.22518	0.781172	7.96902	1.59934e-15	6.38504e-14
LOC113219122	2303.95	-6.57138	1.42084	4.62499	3.74624e-06	4.3161e-05
LOC102656496	10.6921	-6.5764	2.14924	3.05987	0.00221431	0.0114432
LOC102656780	12.3265	-6.79035	1.81426	3.74277	0.000182005	0.00136805
LOC551044	6533.06	-6.87349	1.02043	6.73591	1.62911e-11	4.42785e-10
LOC102654418	116.517	-6.99105	2.19004	3.19219	0.00141196	0.00786758
Apd-2	236.471	-7.59114	1.2033	6.3086	2.8158e-10	6.39362e-09
LOC102656658	62.588	-7.67456	1.57494	4.87291	1.09969e-06	1.42515e-05
Mrjp7	45272.5	-8.39794	1.70909	4.91369	8.93781e-07	1.17649e-05
LOC725114	2235.76	-8.51517	0.943155	9.02839	1.74219e-19	9.0852e-18
Mrjp6	6542.21	-8.55131	0.801279	10.6721	1.37528e-26	9.9928e-25
LOC725215	1584.01	-9.33679	1.60511	5.81692	5.99436e-09	1.12448e-07
LOC406114	11394.6	-9.82591	1.16716	8.41867	3.80796e-17	1.6986e-15
LOC100577331	142.204	-10.3058	2.20375	4.67647	2.91858e-06	3.46133e-05
LOC113218518	16407.4	-10.9027	0.71535	15.2411	1.88593e-52	4.03034e-50
Mrjp4	53434.3	-11.2073	1.72261	6.50601	7.71754e-11	1.88173e-09
LOC406093	305629	-11.7274	0.907453	12.9235	3.3178e-38	3.84689e-36
Mrjp5	80964.5	-12.657	0.898225	14.0911	4.30616e-45	6.80186e-43
LOC102655185	44755.3	-13.0696	0.85274	15.3266	5.07586e-53	1.12902e-50
LOC406081	103099	-13.1503	0.870801	15.1014	1.58483e-51	3.25907e-49
Mrjp2	439151	-13.2462	1.27761	10.3679	3.47134e-25	2.34994e-23
Mrjp1	1.36053e+06	-15.2634	1.18604	12.8691	6.71415e-38	7.62266e-36
Mrjp3	303903	-15.4636	1.71648	9.00892	2.08098e-19	1.06984e-17

## Sheet: Forager vs Nurse
Gene	baseMean	log2FoldChange	lfcSE	stat	pvalue	padj
LOC102655202	25.5372	7.93753	1.58743	5.00023	5.72619e-07	0.000107972
LOC406142	6870.9	5.79661	0.86406	6.70857	1.96542e-11	1.01426e-08
LOC408807	15904.8	5.43126	0.888986	6.1095	9.99437e-10	3.49982e-07
Apid1	3691.17	5.16777	0.267822	19.2956	5.85102e-83	2.86846e-79
LOC726737	2612.55	4.88079	0.224308	21.7593	5.63571e-105	5.52582e-101
LOC107965822	48.0088	3.98858	0.640693	6.22541	4.80296e-10	1.88372e-07
LOC100578814	157.712	3.97696	0.425343	9.35	8.76491e-21	1.43233e-17
LOC107965291	20.2659	3.78081	0.985455	3.83662	0.000124741	0.00905991
LOC412768	46.8234	3.44775	1.00041	3.44632	0.000568276	0.0271802
LOC102654968	59.1806	3.22345	0.894061	3.6054	0.000311667	0.0183597
LOC550965	89.5986	3.15087	0.669794	4.70424	2.54815e-06	0.000402978
LOC100576555	149.742	3.06009	0.372083	8.22421	1.96482e-16	1.9265e-13
LOC113218755	24.4057	2.81505	0.74898	3.75851	0.000170928	0.0115583
LOC406144	1036.38	2.80895	0.340524	8.24891	1.5984e-16	1.74137e-13
Hbg3	115041	2.80885	0.270603	10.38	3.05877e-25	9.99707e-22
LOC406114	16374.4	2.77102	0.276293	10.0293	1.13349e-23	2.77847e-20
LOC102654051	113.59	2.64119	0.518155	5.0973	3.44539e-07	6.89429e-05
LOC413907	120.996	2.46921	0.408572	6.0435	1.50806e-09	4.92883e-07
LOC100576592	330.037	2.23806	0.332486	6.7313	1.68158e-11	9.15996e-09
LOC724422	184.05	2.00004	0.302145	6.61946	3.60518e-11	1.76744e-08
LOC411223	147.784	1.9975	0.407875	4.89733	9.71488e-07	0.000176397
LOC100578156	525.78	1.99577	0.292095	6.83259	8.33925e-12	5.1104e-09
LOC102654257	790.546	1.94067	0.33422	5.80655	6.37715e-09	1.88074e-06
Mrjp6	9398.83	1.91855	0.231015	8.30487	9.99304e-17	1.22477e-13
LOC102654507	167.881	1.86091	0.3514	5.29572	1.18552e-07	2.64181e-05
LOC100577430	1031.1	1.77826	0.187043	9.50727	1.9574e-21	3.83845e-18
LOC552512	162.576	1.71911	0.377215	4.55738	5.17954e-06	0.000746844
LOC551496	14090.1	1.64823	0.255266	6.45691	1.06865e-10	4.76276e-08
LOC725668	83.0407	1.63366	0.490183	3.33275	0.000859924	0.03742
LOC408538	470.294	1.61274	0.28589	5.6411	1.68964e-08	4.35971e-06
LOC726703	113.165	1.58833	0.440646	3.60454	0.000312705	0.0183597
LOC113219380	230.683	1.57307	0.351375	4.4769	7.57339e-06	0.00101722
LOC552301	156.245	1.51341	0.419375	3.60873	0.0003077	0.0183597
LOC724275	313.245	1.47817	0.343418	4.3043	1.67512e-05	0.0019553
LOC100578659	181.812	1.42628	0.38076	3.74586	0.000179776	0.0119912
LOC726669	128.061	1.4252	0.33198	4.29304	1.76241e-05	0.00198626
LOC102654628	234.59	1.40777	0.267827	5.25627	1.47008e-07	3.1335e-05
LOC551572	750.207	1.35165	0.208684	6.47704	9.35394e-11	4.3674e-08
LOC408660	707.654	1.32715	0.239229	5.5476	2.89612e-08	6.92595e-06
LOC413560	205.469	1.32287	0.311473	4.24713	2.16524e-05	0.00233299
LOC552211	1698.06	1.28303	0.35124	3.65285	0.000259344	0.0157942
LOC100578929	579.928	1.26719	0.200793	6.31091	2.77396e-10	1.13328e-07
LOC551046	111.408	1.2647	0.34682	3.64656	0.000265773	0.0160858
Pgrp-s2	3010.74	1.26273	0.176267	7.16375	7.84973e-13	5.13111e-10
LOC725026	2783.55	1.23846	0.347842	3.5604	0.000370285	0.0207322
LOC408650	7600.34	1.19015	0.196208	6.06575	1.31342e-09	4.44071e-07
LOC408280	3992.28	1.188	0.160406	7.40619	1.2998e-13	9.80349e-11
LOC408827	5387.29	1.18285	0.254393	4.64967	3.32461e-06	0.000508078
LOC102653764	1034.76	1.15432	0.186981	6.17344	6.68181e-10	2.42649e-07
LOC724465	545.294	1.13923	0.275715	4.13193	3.59728e-05	0.00359627
LOC412948	4441.59	1.13788	0.278501	4.08575	4.39351e-05	0.0041027
LOC726803	577.353	1.13574	0.299886	3.78723	0.000152337	0.0105187
LOC409367	606.78	1.12486	0.316054	3.55909	0.000372144	0.0207322
LOC411290	630.539	1.10754	0.288992	3.83244	0.000126878	0.00914735
LOC100577377	986.279	1.08367	0.192329	5.63447	1.756e-08	4.41477e-06
LOC410732	1075.84	1.08201	0.24088	4.49192	7.05841e-06	0.000961218
LOC411978	288.713	1.07443	0.308819	3.47916	0.000502981	0.0249077
LOC726818	564.679	1.04232	0.256697	4.06052	4.89645e-05	0.00444535
LOC552459	3455.56	1.01227	0.287639	3.51923	0.000432797	0.0229676
LOC408427	1737.97	-1.01035	0.289945	-3.48465	0.000492789	0.024652
LOC102655446	143.894	-1.01644	0.307276	-3.30792	0.000939926	0.0393845
TpnCI	446.186	-1.03621	0.214549	-4.82971	1.36734e-06	0.000235207
LOC113219342	434.238	-1.03842	0.301777	-3.44102	0.000579523	0.0275836
LOC100576478	223.183	-1.04207	0.267259	-3.89911	9.65465e-05	0.00745385
LOC726514	396.205	-1.05471	0.24087	-4.37875	1.19362e-05	0.00150044
LOC551454	260.503	-1.07125	0.326557	-3.28043	0.00103651	0.0427014
LOC410960	671.077	-1.08708	0.250031	-4.34777	1.3753e-05	0.00165653
LOC552600	1297.1	-1.09122	0.251076	-4.34617	1.38537e-05	0.00165653
LOC410246	196.108	-1.14242	0.300572	-3.80083	0.000144211	0.0100999
LOC552154	717.198	-1.14927	0.215559	-5.33158	9.73604e-08	2.2729e-05
LOC100577781	162.817	-1.15263	0.282288	-4.08318	4.4423e-05	0.00410913
LOC726476	3300.77	-1.15657	0.203555	-5.68185	1.33242e-08	3.62899e-06
LOC412778	171.095	-1.18433	0.287265	-4.12278	3.74323e-05	0.00367024
LOC411653	627.351	-1.1851	0.259956	-4.55886	5.14318e-06	0.000746844
LOC411617	122.334	-1.1928	0.322286	-3.70105	0.00021471	0.013495
TpnT	465.644	-1.21013	0.246423	-4.9108	9.07048e-07	0.000167804
LOC113218823	127.269	-1.21245	0.338288	-3.58407	0.000338275	0.0196018
LOC100577174	172.803	-1.22776	0.281094	-4.36781	1.25498e-05	0.0015576
LOC409057	382.895	-1.22847	0.275067	-4.46607	7.96708e-06	0.00105564
LOC100576935	143.333	-1.24322	0.31612	-3.93274	8.39836e-05	0.00658767
LOC408295	90.2074	-1.25543	0.376791	-3.33191	0.00086251	0.03742
LOC411597	1394.08	-1.27032	0.358827	-3.54021	0.000399813	0.0216584
LOC408845	1451.68	-1.27136	0.253616	-5.01293	5.36084e-07	0.000103065
LOC408963	1059.28	-1.29954	0.246132	-5.27985	1.29288e-07	2.81704e-05
LOC724899	764.379	-1.33292	0.329661	-4.04332	5.26987e-05	0.00474046
LOC725354	140.203	-1.34885	0.304303	-4.43258	9.31114e-06	0.00120126
LOC102655088	121.123	-1.37259	0.34358	-3.99495	6.47067e-05	0.00556534
Gr10	379.291	-1.37935	0.230679	-5.9795	2.23828e-09	7.07947e-07
Y-e3	566.191	-1.38724	0.298525	-4.64699	3.36819e-06	0.000508078
LOC726722	160.875	-1.45422	0.308223	-4.71808	2.38084e-06	0.00038523
LOC724569	62.9473	-1.464	0.416501	-3.515	0.000439746	0.0229959
LOC551957	2695.69	-1.46749	0.357025	-4.11032	3.95116e-05	0.00379815
LOC100579059	67.0423	-1.50178	0.431274	-3.4822	0.000497321	0.0247525
LOC411050	137.634	-1.52669	0.354193	-4.31034	1.63001e-05	0.00192557
LOC102654625	74.8924	-1.53635	0.449779	-3.4158	0.000635952	0.029835
LOC725756	396.292	-1.56613	0.273595	-5.72425	1.03889e-08	2.91038e-06
LOC409881	1682.62	-1.57549	0.267984	-5.87906	4.12596e-09	1.26422e-06
Jhe	275.625	-1.61103	0.431598	-3.7327	0.000189439	0.012383
LOC552190	84.8535	-1.80491	0.422575	-4.27122	1.94409e-05	0.00214178
LOC102656248	143.676	-1.81616	0.348014	-5.21865	1.80231e-07	3.75992e-05
LOC725594	1205.51	-1.84645	0.226797	-8.14143	3.90649e-16	3.4821e-13
LOC113218576	349.029	-1.85738	0.330502	-5.61986	1.91109e-08	4.68456e-06
LOC725309	1231.79	-1.90115	0.368143	-5.16416	2.41526e-07	4.93366e-05
Apd-2	339.783	-1.90242	0.449422	-4.23304	2.30554e-05	0.00243073
LOC411406	169.11	-1.92595	0.381303	-5.05099	4.39537e-07	8.61933e-05
LOC550828	126.815	-1.92881	0.439949	-4.38417	1.16428e-05	0.00148257
CPR22	516.175	-2.10503	0.272095	-7.73638	1.02287e-14	8.35771e-12
LOC726505	302.686	-2.11105	0.397115	-5.31598	1.06088e-07	2.41904e-05
LOC102655131	125.123	-2.11406	0.465255	-4.54387	5.52319e-06	0.000784853
LOC102655655	24.5403	-2.18004	0.668586	-3.26067	0.0011115	0.0444828
LOC726459	40.7577	-2.1915	0.564337	-3.88332	0.000103042	0.00777172
LOC412630	109.088	-2.33343	0.345205	-6.75956	1.38409e-11	7.98294e-09
LOC100578672	32.7826	-2.39064	0.620819	-3.85078	0.000117741	0.00868006
Hbg2	64.9074	-2.43041	0.693458	-3.50476	0.000457019	0.0234611
LOC726725	45.005	-2.68914	0.702475	-3.82809	0.000129142	0.00924264
LOC100576271	147.424	-2.69842	0.366813	-7.35639	1.88955e-13	1.32336e-10
LOC102656186	115.417	-2.84367	0.457569	-6.21473	5.1413e-10	1.93886e-07
LOC413693	34.2732	-2.92777	0.620719	-4.71673	2.39664e-06	0.00038523
LOC724114	1192.73	-3.00361	0.327154	-9.18104	4.26966e-20	5.98057e-17
LOC727028	831.169	-3.01348	0.910184	-3.31084	0.000930151	0.0393109
Obp14	391.704	-4.07323	0.964367	-4.22373	2.40294e-05	0.00250647
Hex70a	1580.08	-4.3334	0.992757	-4.36502	1.27114e-05	0.00155794
Mrjp4	76998	-4.62915	1.33317	-3.47228	0.000516067	0.0254273
Apd-3	19.1628	-6.43533	1.59401	-4.03718	5.40966e-05	0.00479914
Apd-1	137.247	-9.28107	1.45918	-6.36047	2.0114e-10	8.5747e-08
