# Supplementary material for: Single-cell transcriptomic analysis of honeybee brains identifies vitellogenin as caste differentiation-related factor
Source: iScience. 2022 Jun 18;25(7):104643. doi: 10.1016/j.isci.2022.104643 (PMC9254125; doi:10.1016/j.isci.2022.104643)
Supplement: Table S13 Information of described genes, related to STAR Methods [file mmc11.xlsx]

## Sheet: Information of all genes
Gene symbol	Gene ID
elav	LOC410689
repo	LOC410151
hml	LOC411597
mub	LOC408372
plc	LOC408804
ced6	LOC408480
opt	LOC724282
c15	LOC724148
acj6	LOC410657
oaz	LOC413466
Fer2LCH	LOC551684
ninaC	LOC409937
trp	LOC724608
bsh	LOC724801
Eaat-1	LOC409919
hth	LOC552079
eya	LOC412528
Lim1	LOC100577751
Lim3	LOC410658
vsx1	LOC411315
svp	LOC408872
Hiscl1	GeneID-409040
ChAT	LOC408934
VAChT	LOC725064
VGlut	LOC410752
Gad1	LOC408432
VGAT	LOC409089
Vmat	LOC408517
ple	GeneID-408930
Tdc2	LOC410948
DAT	GeneID-412285
TDH	LOC411200
CTL9	LOC724270
apodaecin 1	GeneID-406140
Bursicon	GeneID-100049551
akh	LOC102656552
Nus1	LOC724564
allatotropin-like	LOC102656116
ILP-2	GeneID-726057
short neuropeptide F	LOC100576163
prohormone-4	LOC409241
Tachykinin	GeneID-406083
orcokinin peptides	LOC726294
CAPA peptides	LOC100577997
neuropeptide-like 1	LOC100577694
allatostatin A	GeneID-724880
allatostatin C	LOC725616
prohormone-2	LOC409314
prohormone-3	LOC726472
FMRFamide	LOC100578542
Ccap	LOC724113
eclosin hormone	LOC726377
AmCrz	GeneID-503862
SIFamide-related peptide	LOC100578023
MS	LOC726861
neuropeptide F	GeneID-726526
Pban	GeneID-100126690
ecdysis triggering hormone	GeneID-100216489
Pkc	GeneID-406106
mblk-1	GeneID-408521
E74	GeneID-408758
FoxP	GeneID-408423
wrapper	LOC409235
zyd	LOC411976
Tret1	GeneID-551643
vkg	LOC408551
Idgf4	LOC413324
Tsf1	GeneID-406078
ebony	LOC409109
GlnS	GeneID-410066
Vg	GeneID-406088
Hsp90	Gene ID-408928
Hsp83	LOC411700
AGLU2	GeneID-409889
hymenoptaecin	LOC406142
Mrjp1	GeneID-406090
Mrjp3	GeneID-406121
Def1	GeneID-406143
IRP30	LOC408807
Hsp70-4	GeneID-409418
Obp4	GeneID-406101
Apid1	GeneID-406140
Hbg3	GeneID-406131
